# Supplementary material for: The protein phosphatase PPKL is a key regulator of daughter parasite development in Toxoplasma gondii
Source: mBio. 2023 Oct 25;14(6):e02254-23. doi: 10.1128/mbio.02254-23 (PMC10746186; doi:10.1128/mbio.02254-23)
Supplement: Data Set S1 — Proteins immunoprecipitated with TgPPKL and identified by LC-MS/MS. [file mbio.02254-23-s0001.xlsx]

## Sheet: Legend
Supplementary dataset 1. Proteins immunoprecipitated with TgPPKL and identified by LC-MS/MS. The cutoff of fold change is PPKL.3xHA /Control >= 2.

## Sheet: Replicate 1 (main)
				Total Spectrum Count
ID	Annotation	Fisher's Exact Test (p-value):	Fold Change	Parental (Control)	PPKL.3xHA
TGGT1_290170	kelch repeat domain containing/Serine/threonine protein phosphatase protein (PPKL)	< 0.00010	INF	0	43
TGGT1_243200	hypothetical protein (IMC29)	< 0.00010	INF	0	16
TGGT1_204280	putative cell-cycle-associated protein kinase DYRK	0.013	INF	0	7
TGGT1_300260	threonyl-tRNA synthetase family protein	0.16	INF	0	3
TGGT1_230850	hypothetical protein TSC3	0.16	INF	0	3
TGGT1_310070	putative methyltransferase	0.29	INF	0	2
TGGT1_297500	T-complex protein 1 eta subunit	0.29	INF	0	2
TGGT1_265870A	pantoate-beta-alanine ligase	0.29	INF	0	2
TGGT1_264660	SAG-related sequence SRS44	0.29	INF	0	2
TGGT1_226570	hypothetical protein	0.29	INF	0	2
TGGT1_207640	isoleucyl-tRNA synthetase family protein	0.29	INF	0	2
TGGT1_205340	ribosomal protein RPS12	0.29	INF	0	2
TGGT1_230410	peroxiredoxin PRX3	0.37	3	1	3
TGGT1_286580	hypothetical protein (IMC17)	0.29	2.5	2	5
TGGT1_266060	ribosomal protein RPSA	0.29	2.5	2	5
TGGT1_258410	photosensitized INA-labeled protein PHIL1	0.29	2.5	2	5
TGGT1_220270	alveolin domain containing intermediate filament IMC6	0.29	2.5	2	5
TGGT1_277270	NTPase II	0.23	2	5	10
TGGT1_308860	hypothetical protein	0.28	2	4	8
TGGT1_294200	glucose-6-phosphate 1-dehydrogenase	0.28	2	4	8
TGGT1_215220	hypothetical protein	0.34	2	3	6
TGGT1_312270	rhoptry protein ROP13	0.42	2	2	4
TGGT1_316540	IMC sub-compartment protein ISP3	0.56	2	1	2
TGGT1_271970	glideosome-associated protein with multiple-membrane spans GAPM3	0.56	2	1	2
TGGT1_269442	putative calmodulin	0.56	2	1	2
TGGT1_267350	LSM domain-containing protein	0.56	2	1	2
TGGT1_266080	hypothetical protein	0.56	2	1	2
TGGT1_260820	IMC sub-compartment protein ISP1	0.56	2	1	2
TGGT1_254720	dense granule protein GRA8	0.56	2	1	2
TGGT1_240650	putative coatomer protein complex, subunit alpha	0.56	2	1	2
TGGT1_237180	hypothetical protein	0.56	2	1	2
TGGT1_233480	SAG-related sequence SRS29C (SRS2)	0.56	2	1	2
TGGT1_226410	EF-1 guanine nucleotide exchange domain-containing protein	0.56	2	1	2
TGGT1_214790	glycoprotein	0.56	2	1	2
TGGT1_211670	S1 RNA binding domain-containing protein	0.56	2	1	2
TGGT1_207620	pyridine nucleotide-disulfide oxidoreductase domain-containing protein	0.56	2	1	2

## Sheet: Replicate 2
				Total Spectrum Count
ID	Annotation	Fisher's Exact Test (p-value):	Fold Change	Parental (Control)	PPKL.3xHA
TGGT1_290170	kelch repeat domain containing/Serine/threonine protein phosphatase protein (PPKL)	< 0.00010	INF	0	32
TGGT1_204280	putative cell-cycle-associated protein kinase DYRK	0.21	INF	0	2
TGGT1_239760	ribosomal protein RPL22	0.18	2	3	6
TGGT1_250810	ribosomal protein RPL35	0.44	2	1	2
TGGT1_270250	dense granule protein GRA1	0.44	2	1	2
TGGT1_311830	hypothetical protein	0.44	2	1	2
