# Supplementary material for: The protein phosphatase PPKL is a key regulator of daughter parasite development in Toxoplasma gondii
Source: mBio. 2023 Oct 25;14(6):e02254-23. doi: 10.1128/mbio.02254-23 (PMC10746186; doi:10.1128/mbio.02254-23)
Supplement: Data Set S2 — Proteins biotinylated by the PPKL-TurboID fusion. [file mbio.02254-23-s0002.xlsx]

## Sheet: Legend
Supplementary dataset 2. List of proteins biotinylated by the PPKL-TurboID fusion. For each cleaned repeat, fold change cutoff was PPKL-TurboID/Control >=2. The list of PPKL neighboring proteins was selected based on the following criteria: in combination with two replicates, 1) identified in both replicates; 2) p-value of Fisher Exact Test for the combined data is < 0.05. The 97 proteins highlig…

## Sheet: Combination of both replicates
		Replicate 1				Replicate 2				Combination
Accession Number	Annotation_table1	Fisher's Exact Test (p-value)_replicate1	Fold Change_replicate1	Control_table1	PPKL-TurboID_replicate1	Fisher's Exact Test (p-value)_replicate2	Fold Change_table2	Control_replicate2	PPKL-TurboID_replicate2	Fisher's Exact Test (p-value)_Combination	Fold Change_combination	Control_total_Combination	PPKL-TurboID_Combination
TGGT1_244380	cactin	< 0.00010	inf	0	139	< 0.00010	inf	0	224	1.08901e-18	inf	0	363
TGGT1_293180	NADP-specific glutamate dehydrogenase	< 0.00010	inf	0	67	< 0.00010	inf	0	102	3.57844e-14	inf	0	169
TGGT1_290170	kelch repeat domain containing/Serine/threonine protein phosphatase protein	< 0.00010	inf	0	66	< 0.00010	inf	0	101	4.18056e-14	inf	0	167
TGGT1_245560	hypothetical protein	< 0.00010	inf	0	58	< 0.00010	inf	0	93	1.54304e-13	inf	0	151
TGGT1_232340	protein phosphatase 2C domain-containing protein	< 0.00010	inf	0	46	< 0.00010	inf	0	70	4.30405e-12	inf	0	116
TGGT1_313270	hypothetical protein	< 0.00010	inf	0	32	< 0.00010	inf	0	71	1.83937e-11	inf	0	103
TGGT1_269410	hypothetical protein	< 0.00010	inf	0	34	< 0.00010	inf	0	68	2.06929e-11	inf	0	102
TGGT1_311230	hypothetical protein	< 0.00010	29	2	57	< 0.00010	inf	0	69	1.3596e-10	63	2	126
TGGT1_310220	hypothetical protein	< 0.00010	inf	0	37	< 0.00010	inf	0	49	1.56387e-10	inf	0	86
TGGT1_203780	hypothetical protein	< 0.00010	inf	0	30	< 0.00010	inf	0	56	1.56387e-10	inf	0	86
TGGT1_321620	dynamin-related protein DRPB	< 0.00010	inf	0	35	< 0.00010	inf	0	49	2.05509e-10	inf	0	84
TGGT1_243200	hypothetical protein	< 0.00010	inf	0	31	< 0.00010	inf	0	49	3.60402e-10	inf	0	80
TGGT1_291180	hypothetical protein	< 0.00010	inf	0	23	< 0.00010	inf	0	47	1.6218e-09	inf	0	70
TGGT1_227800	EF hand domain-containing protein	< 0.00010	inf	0	22	< 0.00010	inf	0	46	2.23307e-09	inf	0	68
TGGT1_244120	hypothetical protein	< 0.00010	inf	0	20	< 0.00010	inf	0	38	1.23532e-08	inf	0	58
TGGT1_220270	alveolin domain containing intermediate filament IMC6	< 0.00010	inf	0	29	< 0.00010	inf	0	28	1.48238e-08	inf	0	57
TGGT1_214180	ENTH domain-containing protein	< 0.00010	inf	0	19	< 0.00010	inf	0	36	2.14921e-08	inf	0	55
TGGT1_259640	nucleoporin autopeptidase	< 0.00010	inf	0	16	< 0.00010	inf	0	38	2.59696e-08	inf	0	54
TGGT1_294360	putative ubiquitin specific protease 39 isoform 2	< 0.00010	inf	0	21	< 0.00010	inf	0	30	4.65004e-08	inf	0	51
TGGT1_268950	hypothetical protein	0.00014	inf	0	15	< 0.00010	inf	0	34	6.94648e-08	inf	0	49
TGGT1_275490	hypothetical protein	0.0015	inf	0	11	< 0.00010	inf	0	35	1.29518e-07	inf	0	46
TGGT1_311400	WD domain, G-beta repeat-containing protein	0.093	inf	0	4	< 0.00010	inf	0	40	1.99151e-07	inf	0	44
TGGT1_212140	hypothetical protein	0.00014	inf	0	15	< 0.00010	inf	0	25	4.89611e-07	inf	0	40
TGGT1_253440	putative cell-cycle-associated protein kinase SRPK	< 0.00010	inf	0	17	< 0.00010	33	1	33	5.6963e-07	50	1	50
TGGT1_292950	hypothetical protein	0.00025	inf	0	14	< 0.00010	inf	0	22	1.27517e-06	inf	0	36
TGGT1_262150	kelch repeat and K+ channel tetramerisation domain containing protein	0.00081	inf	0	12	< 0.00010	inf	0	21	2.72802e-06	inf	0	33
TGGT1_231640	alveolin domain containing intermediate filament IMC1	< 0.00010	6.5	16	104	< 0.00010	13	8	101	2.94376e-06	8.54167	24	205
TGGT1_231070	protein kinase	0.00045	inf	0	13	< 0.00010	inf	0	16	9.11939e-06	inf	0	29
TGGT1_221660	DEAD/DEAH box helicase domain-containing protein	0.0087	inf	0	8	< 0.00010	inf	0	21	9.11939e-06	inf	0	29
TGGT1_204280	putative cell-cycle-associated protein kinase DYRK	0.016	inf	0	7	< 0.00010	inf	0	22	9.11939e-06	inf	0	29
TGGT1_207370	hypothetical protein	0.0048	inf	0	9	< 0.00010	inf	0	19	1.13389e-05	inf	0	28
TGGT1_313790	hypothetical protein	0.016	inf	0	7	< 0.00010	inf	0	21	1.13389e-05	inf	0	28
TGGT1_230210	alveolin domain containing intermediate filament IMC10	0.0027	inf	0	10	< 0.00010	inf	0	17	1.46158e-05	inf	0	27
TGGT1_201700	WD domain, G-beta repeat-containing protein	0.0015	inf	0	11	< 0.00010	23	1	23	2.17668e-05	34	1	34
TGGT1_275350	TBC domain-containing protein	0.0087	inf	0	8	< 0.00010	inf	0	17	3.22617e-05	inf	0	25
TGGT1_265870A	pantoate-beta-alanine ligase	0.016	inf	0	7	< 0.00010	inf	0	18	3.22617e-05	inf	0	25
TGGT1_320080	hypothetical protein	0.0087	inf	0	8	< 0.00010	inf	0	16	3.87486e-05	inf	0	24
TGGT1_298610	GYF domain-containing protein	0.093	inf	0	4	< 0.00010	inf	0	20	3.87486e-05	inf	0	24
TGGT1_235340	hypothetical protein	0.0027	inf	0	10	0.00019	inf	0	13	4.97797e-05	inf	0	23
TGGT1_250700	hypothetical protein	0.016	inf	0	7	< 0.00010	inf	0	15	9.50792e-05	inf	0	22
TGGT1_216000	alveolin domain containing intermediate filament IMC3	0.00012	19	1	19	0.00011	10	2	20	0.000101695	13	3	39
TGGT1_228150	hypothetical protein	0.17	inf	0	3	< 0.00010	inf	0	18	0.000107263	inf	0	21
TGGT1_214880	hypothetical protein	0.00081	inf	0	12	0.0051	inf	0	8	0.000135099	inf	0	20
TGGT1_260580	hypothetical protein	0.0048	inf	0	9	0.0007	inf	0	11	0.000135099	inf	0	20
TGGT1_260600	Pumilio-family RNA binding repeat-containing protein	0.016	inf	0	7	0.00019	inf	0	13	0.000135099	inf	0	20
TGGT1_223420	DnaJ domain-containing protein	0.016	inf	0	7	0.00019	inf	0	13	0.000135099	inf	0	20
TGGT1_285500	hypothetical protein	0.052	inf	0	5	< 0.00010	inf	0	15	0.000135099	inf	0	20
TGGT1_237290	hypothetical protein	0.052	inf	0	5	< 0.00010	inf	0	15	0.000135099	inf	0	20
TGGT1_263520	microtubule associated protein SPM1	0.17	inf	0	3	< 0.00010	inf	0	17	0.000135099	inf	0	20
TGGT1_231630	alveolin domain containing intermediate filament IMC4	< 0.00010	5.9	11	65	< 0.00010	5.9	7	41	0.000198127	5.88889	18	106
TGGT1_205380	fructose-bisphospatase I	0.016	inf	0	7	0.00036	inf	0	12	0.000260133	inf	0	19
TGGT1_213392	surface antigen repeat-containing protein	0.17	inf	0	3	< 0.00010	inf	0	16	0.000260133	inf	0	19
TGGT1_296010	phosphatidylinositol 3- and 4-kinase	0.31	inf	0	2	< 0.00010	inf	0	17	0.000260133	inf	0	19
TGGT1_305340	corepressor complex CRC230	0.016	inf	0	7	0.0007	inf	0	11	0.00029418	inf	0	18
TGGT1_310440	membrane occupation and recognition nexus protein MORN1	0.028	inf	0	6	0.00036	inf	0	12	0.00029418	inf	0	18
TGGT1_291950	RNA recognition motif-containing protein	0.028	inf	0	6	0.00036	inf	0	12	0.00029418	inf	0	18
TGGT1_294730	hypothetical protein	0.31	inf	0	2	< 0.00010	inf	0	16	0.00029418	inf	0	18
TGGT1_230940	hypothetical protein	0.00057	4.8	6	29	< 0.00010	8.4	5	42	0.000324948	6.45455	11	71
TGGT1_294610	putative histone lysine methyltransferase, SET	0.028	inf	0	6	0.0007	inf	0	11	0.000661761	inf	0	17
TGGT1_258540	phosphoglycerate mutase family protein	0.052	inf	0	5	0.00036	inf	0	12	0.000661761	inf	0	17
TGGT1_313430	hypothetical protein	0.17	inf	0	3	< 0.00010	inf	0	14	0.000661761	inf	0	17
TGGT1_219710	hypothetical protein	0.093	inf	0	4	0.00036	inf	0	12	0.000669653	inf	0	16
TGGT1_280370	hypothetical protein	0.093	inf	0	4	0.0007	inf	0	11	0.000821054	inf	0	15
TGGT1_244470	hypothetical protein	0.093	inf	0	4	0.0007	inf	0	11	0.000821054	inf	0	15
TGGT1_260540	alveolin domain containing intermediate filament IMC14	0.0048	inf	0	9	0.037	inf	0	5	0.00152587	inf	0	14
TGGT1_273560	putative kinesin heavy chain	0.028	inf	0	6	0.0051	inf	0	8	0.00152587	inf	0	14
TGGT1_253430	putative asparagine synthetase	0.0011	15	1	15	0.00052	4.8	5	24	0.00168843	6.5	6	39
TGGT1_282070	hypothetical protein	0.17	inf	0	3	0.0014	inf	0	10	0.00181573	inf	0	13
TGGT1_249440	hypothetical protein	0.31	inf	0	2	0.0007	inf	0	11	0.00181573	inf	0	13
TGGT1_214970	putative DNA replication licensing factor	0.028	inf	0	6	0.019	inf	0	6	0.00338744	inf	0	12
TGGT1_286580	hypothetical protein	0.052	inf	0	5	0.0099	inf	0	7	0.00338744	inf	0	12
TGGT1_310950	AP2 domain transcription factor AP2XI-3	0.093	inf	0	4	0.0051	inf	0	8	0.00338744	inf	0	12
TGGT1_306660	RNA pseudouridine synthase superfamily protein	0.17	inf	0	3	0.0026	inf	0	9	0.00338744	inf	0	12
TGGT1_270770	PWI domain-containing protein	0.17	inf	0	3	0.0026	inf	0	9	0.00338744	inf	0	12
TGGT1_218960	AP2 domain transcription factor AP2XII-1	0.31	inf	0	2	0.0014	inf	0	10	0.00338744	inf	0	12
TGGT1_248700	alveolin domain containing intermediate filament IMC12	0.17	5	1	5	0.0007	inf	0	11	0.00386644	16	1	16
TGGT1_224850	putative polyadenylate binding protein	0.17	inf	0	3	0.0006	8.5	2	17	0.00624029	10	2	20
TGGT1_201680	putative eukaryotic initiation factor-3 subunit 10	0.17	inf	0	3	0.0006	8.5	2	17	0.00624029	10	2	20
TGGT1_212260	Sjogren's syndrome/scleroderma autoantigen 1 (Autoantigen p27) protein	0.016	inf	0	7	0.14	inf	0	3	0.00736223	inf	0	10
TGGT1_270890	hypothetical protein	0.052	inf	0	5	0.037	inf	0	5	0.00736223	inf	0	10
TGGT1_313910	RNA recognition motif 2 protein	0.31	inf	0	2	0.0051	inf	0	8	0.00736223	inf	0	10
TGGT1_204160	GYF domain-containing protein	0.31	inf	0	2	0.0026	inf	0	9	0.0077421	inf	0	11
TGGT1_313380	hypothetical protein	0.016	inf	0	7	0.043	7	1	7	0.00804931	14	1	14
TGGT1_313010	DEAD (Asp-Glu-Ala-Asp) box polypeptide DDX6	0.0027	inf	0	10	0.034	3.2	4	13	0.0119028	5.75	4	23
TGGT1_291140	CCR4-Not complex component, Not1 protein	0.093	inf	0	4	0.037	inf	0	5	0.0153799	inf	0	9
TGGT1_315700	hypothetical protein	0.17	inf	0	3	0.019	inf	0	6	0.0153799	inf	0	9
TGGT1_313370	hypothetical protein	0.17	inf	0	3	0.019	inf	0	6	0.0153799	inf	0	9
TGGT1_309140	transducin beta-like protein TBL1	0.17	inf	0	3	0.019	inf	0	6	0.0153799	inf	0	9
TGGT1_207060	ribonucleoside-diphosphate reductase small subunit	0.17	inf	0	3	0.019	inf	0	6	0.0153799	inf	0	9
TGGT1_306220	hypothetical protein	0.31	inf	0	2	0.0099	inf	0	7	0.0153799	inf	0	9
TGGT1_262950	hypothetical protein	0.31	inf	0	2	0.0099	inf	0	7	0.0153799	inf	0	9
TGGT1_268630	YagE family protein	0.17	inf	0	3	0.037	inf	0	5	0.0162394	inf	0	8
TGGT1_276890	hypothetical protein	0.31	inf	0	2	0.019	inf	0	6	0.0162394	inf	0	8
TGGT1_250820	hypothetical protein	0.049	2.7	7	19	< 0.00010	4.2	8	34	0.0185004	3.53333	15	53
TGGT1_269290	hypothetical protein	0.31	inf	0	2	0.037	inf	0	5	0.0307302	inf	0	7
TGGT1_258970	hypothetical protein	0.31	inf	0	2	0.037	inf	0	5	0.0307302	inf	0	7
TGGT1_246950	hypothetical protein	0.31	inf	0	2	0.037	inf	0	5	0.0307302	inf	0	7
TGGT1_273760	heat shock protein HSP70	0.003	2.3	27	63	< 0.00010	2.6	44	113	0.0430427	2.47887	71	176
TGGT1_320100	RNA recognition motif-containing protein	0.31	inf	0	2	0.071	inf	0	4	0.0633978	inf	0	6
TGGT1_316340	hypothetical protein	0.31	inf	0	2	0.071	inf	0	4	0.0633978	inf	0	6
TGGT1_293360	hypothetical protein	0.31	inf	0	2	0.071	inf	0	4	0.0633978	inf	0	6
TGGT1_268200	RNA recognition motif-containing protein	0.31	inf	0	2	0.071	inf	0	4	0.0633978	inf	0	6
TGGT1_248740	hypothetical protein	0.17	inf	0	3	0.27	inf	0	2	0.0673026	inf	0	5
TGGT1_319850	splicing factor U2AF family SnRNP auxilary factor large subunit, RRM domain-containing protein	0.31	inf	0	2	0.14	inf	0	3	0.0673026	inf	0	5
TGGT1_295360	hypothetical protein	0.31	inf	0	2	0.14	inf	0	3	0.0673026	inf	0	5
TGGT1_318440	helicase associated domain (ha2) protein	0.58	2	1	2	0.015	5.5	2	11	0.0682856	4.33333	3	13
TGGT1_214270	putative translation initiation factor IF-2	0.23	2.2	4	9	0.025	5	2	10	0.100166	3.16667	6	19
TGGT1_294620	putative eukaryotic initiation factor-3, subunit 8	0.028	inf	0	6	0.23	2	4	8	0.129908	3.5	4	14
TGGT1_294670	translation initiation factor 3 subunit	0.17	inf	0	3	0.17	3	2	6	0.153918	4.5	2	9
TGGT1_272910	T-complex protein 1 delta subunit	0.31	inf	0	2	0.17	3	2	6	0.161572	4	2	8
Highlighted 97 proteins (excluded PPKL itself) were selected as PPKL neighboring proteins.
Fisher exact analysis for combined data was performed by comparing the number of peptides for each Toxoplasma protein with the average number of all identifed peptides including those from human proteins in both replicates (Control: 15.45; PPKL.TurboID: 17.74.)

## Sheet: Repeat 1 cleaned
				Total Spectrum Count
Accession Number	Annotation	Fisher's Exact Test (p-value)	Fold Change	Control	PPKL-TurboID
TGGT1_244380	cactin	< 0.00010	INF	0	139
TGGT1_293180	NADP-specific glutamate dehydrogenase	< 0.00010	INF	0	67
TGGT1_290170	kelch repeat domain containing/Serine/threonine protein phosphatase protein	< 0.00010	INF	0	66
TGGT1_245560	hypothetical protein	< 0.00010	INF	0	58
TGGT1_232340	protein phosphatase 2C domain-containing protein	< 0.00010	INF	0	46
TGGT1_310220	hypothetical protein	< 0.00010	INF	0	37
TGGT1_321620	dynamin-related protein DRPB	< 0.00010	INF	0	35
TGGT1_269410	hypothetical protein	< 0.00010	INF	0	34
TGGT1_313270	hypothetical protein	< 0.00010	INF	0	32
TGGT1_243200	hypothetical protein	< 0.00010	INF	0	31
TGGT1_203780	hypothetical protein	< 0.00010	INF	0	30
TGGT1_220270	alveolin domain containing intermediate filament IMC6	< 0.00010	INF	0	29
TGGT1_291180	hypothetical protein	< 0.00010	INF	0	23
TGGT1_227800	EF hand domain-containing protein	< 0.00010	INF	0	22
TGGT1_294360	putative ubiquitin specific protease 39 isoform 2	< 0.00010	INF	0	21
TGGT1_244120	hypothetical protein	< 0.00010	INF	0	20
TGGT1_214180	ENTH domain-containing protein	< 0.00010	INF	0	19
TGGT1_253440	putative cell-cycle-associated protein kinase SRPK	< 0.00010	INF	0	17
TGGT1_259640	nucleoporin autopeptidase	< 0.00010	INF	0	16
TGGT1_268950	hypothetical protein	0.00014	INF	0	15
TGGT1_212140	hypothetical protein	0.00014	INF	0	15
TGGT1_292950	hypothetical protein	0.00025	INF	0	14
TGGT1_231070	protein kinase	0.00045	INF	0	13
TGGT1_262150	kelch repeat and K+ channel tetramerisation domain containing protein	0.00081	INF	0	12
TGGT1_214880	hypothetical protein	0.00081	INF	0	12
TGGT1_275490	hypothetical protein	0.0015	INF	0	11
TGGT1_201700	WD domain, G-beta repeat-containing protein	0.0015	INF	0	11
TGGT1_313010	DEAD (Asp-Glu-Ala-Asp) box polypeptide DDX6	0.0027	INF	0	10
TGGT1_235340	hypothetical protein	0.0027	INF	0	10
TGGT1_230210	alveolin domain containing intermediate filament IMC10	0.0027	INF	0	10
TGGT1_260580	hypothetical protein	0.0048	INF	0	9
TGGT1_260540	alveolin domain containing intermediate filament IMC14	0.0048	INF	0	9
TGGT1_207370	hypothetical protein	0.0048	INF	0	9
TGGT1_320080	hypothetical protein	0.0087	INF	0	8
TGGT1_275350	TBC domain-containing protein	0.0087	INF	0	8
TGGT1_221660	DEAD/DEAH box helicase domain-containing protein	0.0087	INF	0	8
TGGT1_313790	hypothetical protein	0.016	INF	0	7
TGGT1_313380	hypothetical protein	0.016	INF	0	7
TGGT1_305340	corepressor complex CRC230	0.016	INF	0	7
TGGT1_265870A	pantoate-beta-alanine ligase	0.016	INF	0	7
TGGT1_260600	Pumilio-family RNA binding repeat-containing protein	0.016	INF	0	7
TGGT1_250700	hypothetical protein	0.016	INF	0	7
TGGT1_223420	DnaJ domain-containing protein	0.016	INF	0	7
TGGT1_212260	Sjogren's syndrome/scleroderma autoantigen 1 (Autoantigen p27) protein	0.016	INF	0	7
TGGT1_205380	fructose-bisphospatase I	0.016	INF	0	7
TGGT1_204280	putative cell-cycle-associated protein kinase DYRK	0.016	INF	0	7
TGGT1_310440	membrane occupation and recognition nexus protein MORN1	0.028	INF	0	6
TGGT1_294620	putative eukaryotic initiation factor-3, subunit 8	0.028	INF	0	6
TGGT1_294610	putative histone lysine methyltransferase, SET	0.028	INF	0	6
TGGT1_291950	RNA recognition motif-containing protein	0.028	INF	0	6
TGGT1_273560	putative kinesin heavy chain	0.028	INF	0	6
TGGT1_214970	putative DNA replication licensing factor	0.028	INF	0	6
TGGT1_286580	hypothetical protein	0.052	INF	0	5
TGGT1_285500	hypothetical protein	0.052	INF	0	5
TGGT1_270890	hypothetical protein	0.052	INF	0	5
TGGT1_258540	phosphoglycerate mutase family protein	0.052	INF	0	5
TGGT1_258470	hypothetical protein	0.052	INF	0	5
TGGT1_237290	hypothetical protein	0.052	INF	0	5
TGGT1_311400	WD domain, G-beta repeat-containing protein	0.093	INF	0	4
TGGT1_310950	AP2 domain transcription factor AP2XI-3	0.093	INF	0	4
TGGT1_298610	GYF domain-containing protein	0.093	INF	0	4
TGGT1_291140	CCR4-Not complex component, Not1 protein	0.093	INF	0	4
TGGT1_280370	hypothetical protein	0.093	INF	0	4
TGGT1_259630	hypothetical protein	0.093	INF	0	4
TGGT1_244470	hypothetical protein	0.093	INF	0	4
TGGT1_219710	hypothetical protein	0.093	INF	0	4
TGGT1_205470	putative translation elongation factor 2 family protein	0.093	INF	0	4
TGGT1_315700	hypothetical protein	0.17	INF	0	3
TGGT1_313430	hypothetical protein	0.17	INF	0	3
TGGT1_313370	hypothetical protein	0.17	INF	0	3
TGGT1_309140	transducin beta-like protein TBL1	0.17	INF	0	3
TGGT1_306660	RNA pseudouridine synthase superfamily protein	0.17	INF	0	3
TGGT1_294670	translation initiation factor 3 subunit	0.17	INF	0	3
TGGT1_282070	hypothetical protein	0.17	INF	0	3
TGGT1_271050	SAG-related sequence SRS34A (SAG2A)	0.17	INF	0	3
TGGT1_270770	PWI domain-containing protein	0.17	INF	0	3
TGGT1_268630	YagE family protein	0.17	INF	0	3
TGGT1_263520	microtubule associated protein SPM1	0.17	INF	0	3
TGGT1_258070	hypothetical protein	0.17	INF	0	3
TGGT1_248740	hypothetical protein	0.17	INF	0	3
TGGT1_230850	hypothetical protein	0.17	INF	0	3
TGGT1_230160	hypothetical protein	0.17	INF	0	3
TGGT1_228150	hypothetical protein	0.17	INF	0	3
TGGT1_224850	putative polyadenylate binding protein	0.17	INF	0	3
TGGT1_213392	surface antigen repeat-containing protein	0.17	INF	0	3
TGGT1_207060	ribonucleoside-diphosphate reductase small subunit	0.17	INF	0	3
TGGT1_201680	putative eukaryotic initiation factor-3 subunit 10	0.17	INF	0	3
TGGT1_320100	RNA recognition motif-containing protein	0.31	INF	0	2
TGGT1_320020	transporter, major facilitator family protein	0.31	INF	0	2
TGGT1_319850	splicing factor U2AF family SnRNP auxilary factor large subunit, RRM domain-containing protein	0.31	INF	0	2
TGGT1_316340	hypothetical protein	0.31	INF	0	2
TGGT1_313910	RNA recognition motif 2 protein	0.31	INF	0	2
TGGT1_307810	hypothetical protein	0.31	INF	0	2
TGGT1_306220	hypothetical protein	0.31	INF	0	2
TGGT1_296010	phosphatidylinositol 3- and 4-kinase	0.31	INF	0	2
TGGT1_295360	hypothetical protein	0.31	INF	0	2
TGGT1_294730	hypothetical protein	0.31	INF	0	2
TGGT1_293360	hypothetical protein	0.31	INF	0	2
TGGT1_276890	hypothetical protein	0.31	INF	0	2
TGGT1_272910	T-complex protein 1 delta subunit	0.31	INF	0	2
TGGT1_269980	putative preprotein translocase Sec61	0.31	INF	0	2
TGGT1_269290	hypothetical protein	0.31	INF	0	2
TGGT1_268200	RNA recognition motif-containing protein	0.31	INF	0	2
TGGT1_266400	hypothetical protein	0.31	INF	0	2
TGGT1_262950	hypothetical protein	0.31	INF	0	2
TGGT1_258970	hypothetical protein	0.31	INF	0	2
TGGT1_249440	hypothetical protein	0.31	INF	0	2
TGGT1_246950	hypothetical protein	0.31	INF	0	2
TGGT1_236950	hypothetical protein	0.31	INF	0	2
TGGT1_233010	putative cell-cycle-assocaited protein kinase ERK7	0.31	INF	0	2
TGGT1_230340	hypothetical protein	0.31	INF	0	2
TGGT1_218960	AP2 domain transcription factor AP2XII-1	0.31	INF	0	2
TGGT1_216880	guanine nucleotide-binding protein	0.31	INF	0	2
TGGT1_216590	HEAT repeat-containing protein	0.31	INF	0	2
TGGT1_216120	hypothetical protein	0.31	INF	0	2
TGGT1_204160	GYF domain-containing protein	0.31	INF	0	2
TGGT1_311230	hypothetical protein	< 0.00010	29	2	57
TGGT1_216000	alveolin domain containing intermediate filament IMC3	0.00012	19	1	19
TGGT1_253430	putative asparagine synthetase	0.0011	15	1	15
TGGT1_271970	glideosome-associated protein with multiple-membrane spans GAPM3	0.065	7	1	7
TGGT1_231640	alveolin domain containing intermediate filament IMC1	< 0.00010	6.5	16	104
TGGT1_267500	hypothetical protein	0.1	6	1	6
TGGT1_231630	alveolin domain containing intermediate filament IMC4	< 0.00010	5.9	11	65
TGGT1_270510	asparaginyl-tRNA synthetase (NOB+tRNA synthase)	0.17	5	1	5
TGGT1_268770	dual specificity phosphatase, catalytic domain-containing protein	0.17	5	1	5
TGGT1_266070	ribosomal protein RPL31	0.17	5	1	5
TGGT1_248700	alveolin domain containing intermediate filament IMC12	0.17	5	1	5
TGGT1_230940	hypothetical protein	0.00057	4.8	6	29
TGGT1_249850	GAP40 protein	0.26	4	1	4
TGGT1_218070	hypothetical protein	0.26	4	1	4
TGGT1_263090	14-3-3 protein	0.15	3.5	2	7
TGGT1_204480	thioredoxin domain-containing protein	0.22	3	2	6
TGGT1_244840	zinc knuckle domain-containing protein	0.4	3	1	3
TGGT1_216860	DEAD (Asp-Glu-Ala-Asp) box polypeptide DDX39	0.4	3	1	3
TGGT1_221620	putative beta-tubulin	0.081	2.8	5	14
TGGT1_250820	hypothetical protein	0.049	2.7	7	19
TGGT1_311030	hypothetical protein	0.32	2.5	2	5
TGGT1_291850	ribosomal protein RPS30	0.32	2.5	2	5
TGGT1_234450	ribosomal protein RPS15A	0.32	2.5	2	5
TGGT1_222220	alveolin domain containing intermediate filament IMC7	0.32	2.5	2	5
TGGT1_202530	aspartate-tRNA ligase	0.32	2.5	2	5
TGGT1_212090	hypothetical protein	0.09	2.4	7	17
TGGT1_273760	heat shock protein HSP70	0.003	2.3	27	63
TGGT1_316400B	alpha tubulin TUBA1	0.27	2.3	3	7
TGGT1_281675	putative protein kinase	0.27	2.3	3	7
TGGT1_258410	photosensitized INA-labeled protein PHIL1	0.18	2.2	6	13
TGGT1_214270	putative translation initiation factor IF-2	0.23	2.2	4	9
TGGT1_247510	fructose-bisphospatase II	0.27	2	5	10
TGGT1_270840	poly(ADP-ribose) polymerase catalytic domain-containing protein	0.31	2	4	8
TGGT1_236650	DEAD (Asp-Glu-Ala-Asp) box polypeptide 17	0.31	2	4	8
TGGT1_319560	microneme protein MIC3	0.58	2	1	2
TGGT1_318440	helicase associated domain (ha2) protein	0.58	2	1	2
TGGT1_292190	hypothetical protein	0.58	2	1	2
TGGT1_278270	putative nucleolar protein, structural component of H/ACA snoRNP	0.58	2	1	2
TGGT1_270240	MAG1 protein (MAG1)	0.58	2	1	2
TGGT1_258850	hypothetical protein	0.58	2	1	2
TGGT1_244560	putative heat shock protein 90	0.58	2	1	2
TGGT1_231160	hypothetical protein	0.58	2	1	2

## Sheet: Repeat 2 cleaned
				Total Spectrum Count
Accession Number	Annotation	Fisher's Exact Test (p-value)	Fold Change	Control	PPKL-TurboID
TGGT1_244380	cactin	< 0.00010	INF	0	224
TGGT1_293180	NADP-specific glutamate dehydrogenase	< 0.00010	INF	0	102
TGGT1_290170	kelch repeat domain containing/Serine/threonine protein phosphatase protein	< 0.00010	INF	0	101
TGGT1_245560	hypothetical protein	< 0.00010	INF	0	93
TGGT1_313270	hypothetical protein	< 0.00010	INF	0	71
TGGT1_232340	protein phosphatase 2C domain-containing protein	< 0.00010	INF	0	70
TGGT1_311230	hypothetical protein	< 0.00010	INF	0	69
TGGT1_269410	hypothetical protein	< 0.00010	INF	0	68
TGGT1_203780	hypothetical protein	< 0.00010	INF	0	56
TGGT1_321620	dynamin-related protein DRPB	< 0.00010	INF	0	49
TGGT1_310220	hypothetical protein	< 0.00010	INF	0	49
TGGT1_243200	hypothetical protein	< 0.00010	INF	0	49
TGGT1_291180	hypothetical protein	< 0.00010	INF	0	47
TGGT1_227800	EF hand domain-containing protein	< 0.00010	INF	0	46
TGGT1_311400	WD domain, G-beta repeat-containing protein	< 0.00010	INF	0	40
TGGT1_259640	nucleoporin autopeptidase	< 0.00010	INF	0	38
TGGT1_244120	hypothetical protein	< 0.00010	INF	0	38
TGGT1_214180	ENTH domain-containing protein	< 0.00010	INF	0	36
TGGT1_275490	hypothetical protein	< 0.00010	INF	0	35
TGGT1_268950	hypothetical protein	< 0.00010	INF	0	34
TGGT1_294360	putative ubiquitin specific protease 39 isoform 2	< 0.00010	INF	0	30
TGGT1_220270	alveolin domain containing intermediate filament IMC6	< 0.00010	INF	0	28
TGGT1_212140	hypothetical protein	< 0.00010	INF	0	25
TGGT1_292950	hypothetical protein	< 0.00010	INF	0	22
TGGT1_204280	putative cell-cycle-associated protein kinase DYRK	< 0.00010	INF	0	22
TGGT1_313790	hypothetical protein	< 0.00010	INF	0	21
TGGT1_262150	kelch repeat and K+ channel tetramerisation domain containing protein	< 0.00010	INF	0	21
TGGT1_221660	DEAD/DEAH box helicase domain-containing protein	< 0.00010	INF	0	21
TGGT1_298610	GYF domain-containing protein	< 0.00010	INF	0	20
TGGT1_207370	hypothetical protein	< 0.00010	INF	0	19
TGGT1_265870A	pantoate-beta-alanine ligase	< 0.00010	INF	0	18
TGGT1_228150	hypothetical protein	< 0.00010	INF	0	18
TGGT1_296010	phosphatidylinositol 3- and 4-kinase	< 0.00010	INF	0	17
TGGT1_275350	TBC domain-containing protein	< 0.00010	INF	0	17
TGGT1_263520	microtubule associated protein SPM1	< 0.00010	INF	0	17
TGGT1_230210	alveolin domain containing intermediate filament IMC10	< 0.00010	INF	0	17
TGGT1_320080	hypothetical protein	< 0.00010	INF	0	16
TGGT1_294730	hypothetical protein	< 0.00010	INF	0	16
TGGT1_290620	hypothetical protein	< 0.00010	INF	0	16
TGGT1_289650	PEP-carboxykinase I	< 0.00010	INF	0	16
TGGT1_231070	protein kinase	< 0.00010	INF	0	16
TGGT1_213392	surface antigen repeat-containing protein	< 0.00010	INF	0	16
TGGT1_285500	hypothetical protein	< 0.00010	INF	0	15
TGGT1_250700	hypothetical protein	< 0.00010	INF	0	15
TGGT1_237290	hypothetical protein	< 0.00010	INF	0	15
TGGT1_313430	hypothetical protein	< 0.00010	INF	0	14
TGGT1_260600	Pumilio-family RNA binding repeat-containing protein	0.00019	INF	0	13
TGGT1_235340	hypothetical protein	0.00019	INF	0	13
TGGT1_223420	DnaJ domain-containing protein	0.00019	INF	0	13
TGGT1_310440	membrane occupation and recognition nexus protein MORN1	0.00036	INF	0	12
TGGT1_291950	RNA recognition motif-containing protein	0.00036	INF	0	12
TGGT1_269180	MIF4G domain-containing protein	0.00036	INF	0	12
TGGT1_266640	putative Acetyl-coenzyme A synthetase 2	0.00036	INF	0	12
TGGT1_258540	phosphoglycerate mutase family protein	0.00036	INF	0	12
TGGT1_219710	hypothetical protein	0.00036	INF	0	12
TGGT1_212780	hypothetical protein	0.00036	INF	0	12
TGGT1_205380	fructose-bisphospatase I	0.00036	INF	0	12
TGGT1_305340	corepressor complex CRC230	0.0007	INF	0	11
TGGT1_294610	putative histone lysine methyltransferase, SET	0.0007	INF	0	11
TGGT1_280370	hypothetical protein	0.0007	INF	0	11
TGGT1_260580	hypothetical protein	0.0007	INF	0	11
TGGT1_249440	hypothetical protein	0.0007	INF	0	11
TGGT1_248700	alveolin domain containing intermediate filament IMC12	0.0007	INF	0	11
TGGT1_244470	hypothetical protein	0.0007	INF	0	11
TGGT1_282070	hypothetical protein	0.0014	INF	0	10
TGGT1_218960	AP2 domain transcription factor AP2XII-1	0.0014	INF	0	10
TGGT1_306660	RNA pseudouridine synthase superfamily protein	0.0026	INF	0	9
TGGT1_270770	PWI domain-containing protein	0.0026	INF	0	9
TGGT1_204160	GYF domain-containing protein	0.0026	INF	0	9
TGGT1_313910	RNA recognition motif 2 protein	0.0051	INF	0	8
TGGT1_310950	AP2 domain transcription factor AP2XI-3	0.0051	INF	0	8
TGGT1_273560	putative kinesin heavy chain	0.0051	INF	0	8
TGGT1_272350	mRNA export protein	0.0051	INF	0	8
TGGT1_264890	hypothetical protein	0.0051	INF	0	8
TGGT1_214880	hypothetical protein	0.0051	INF	0	8
TGGT1_320160A	hypothetical protein	0.0099	INF	0	7
TGGT1_306220	hypothetical protein	0.0099	INF	0	7
TGGT1_293730	DHHC zinc finger domain-containing protein	0.0099	INF	0	7
TGGT1_286580	hypothetical protein	0.0099	INF	0	7
TGGT1_283850	peptidyl-prolyl cis-trans isomerase	0.0099	INF	0	7
TGGT1_262950	hypothetical protein	0.0099	INF	0	7
TGGT1_236910	putative U2 snRNP auxiliary factor	0.0099	INF	0	7
TGGT1_315700	hypothetical protein	0.019	INF	0	6
TGGT1_313370	hypothetical protein	0.019	INF	0	6
TGGT1_309140	transducin beta-like protein TBL1	0.019	INF	0	6
TGGT1_276890	hypothetical protein	0.019	INF	0	6
TGGT1_269010	AP2 domain transcription factor AP2VIII-7	0.019	INF	0	6
TGGT1_255870	WD domain, G-beta repeat-containing protein	0.019	INF	0	6
TGGT1_233680	nuclear movement family protein	0.019	INF	0	6
TGGT1_214970	putative DNA replication licensing factor	0.019	INF	0	6
TGGT1_207060	ribonucleoside-diphosphate reductase small subunit	0.019	INF	0	6
TGGT1_310190	PIK3R4 kinase-related protein (incomplete catalytic triad)	0.037	INF	0	5
TGGT1_304760	RNA recognition motif-containing protein	0.037	INF	0	5
TGGT1_291140	CCR4-Not complex component, Not1 protein	0.037	INF	0	5
TGGT1_278870	myosin F	0.037	INF	0	5
TGGT1_270890	hypothetical protein	0.037	INF	0	5
TGGT1_269290	hypothetical protein	0.037	INF	0	5
TGGT1_268630	YagE family protein	0.037	INF	0	5
TGGT1_260540	alveolin domain containing intermediate filament IMC14	0.037	INF	0	5
TGGT1_258970	hypothetical protein	0.037	INF	0	5
TGGT1_246950	hypothetical protein	0.037	INF	0	5
TGGT1_239410	hypothetical protein	0.037	INF	0	5
TGGT1_236560	hypothetical protein	0.037	INF	0	5
TGGT1_234470	hypothetical protein	0.037	INF	0	5
TGGT1_214090	signal peptidase	0.037	INF	0	5
TGGT1_202770	RNA recognition motif-containing protein	0.037	INF	0	5
TGGT1_320100	RNA recognition motif-containing protein	0.071	INF	0	4
TGGT1_316340	hypothetical protein	0.071	INF	0	4
TGGT1_293360	hypothetical protein	0.071	INF	0	4
TGGT1_284620	hypothetical protein	0.071	INF	0	4
TGGT1_268570	zinc finger (CCCH type) motif-containing protein	0.071	INF	0	4
TGGT1_268200	RNA recognition motif-containing protein	0.071	INF	0	4
TGGT1_267800	dynamin-related protein DRPA	0.071	INF	0	4
TGGT1_265870B	pantoate-beta-alanine ligase	0.071	INF	0	4
TGGT1_263070	CMGC kinase, CK2 family	0.071	INF	0	4
TGGT1_259720	hypothetical protein	0.071	INF	0	4
TGGT1_258210	DNA-directed RNA polymerase II RPB2	0.071	INF	0	4
TGGT1_249710	Parkinson disease 7 domain containing 1 family protein	0.071	INF	0	4
TGGT1_238400	endonuclease/exonuclease/phosphatase domain-containing protein	0.071	INF	0	4
TGGT1_230230	hypothetical protein	0.071	INF	0	4
TGGT1_230140	vacuolar sorting protein 9 (vps9) domain-containing protein	0.071	INF	0	4
TGGT1_227450	hydrolase, NUDIX family protein	0.071	INF	0	4
TGGT1_226660	hypothetical protein	0.071	INF	0	4
TGGT1_216810	5'-nucleotidase, C-terminal domain-containing protein	0.071	INF	0	4
TGGT1_202550	NLI interacting factor family phosphatase	0.071	INF	0	4
TGGT1_321450	Myb family DNA-binding domain-containing protein	0.14	INF	0	3
TGGT1_319850	splicing factor U2AF family SnRNP auxilary factor large subunit, RRM domain-containing protein	0.14	INF	0	3
TGGT1_301410	hypothetical protein	0.14	INF	0	3
TGGT1_300260	threonyl-tRNA synthetase family protein	0.14	INF	0	3
TGGT1_295360	hypothetical protein	0.14	INF	0	3
TGGT1_286920	SWIRM domain-containing protein	0.14	INF	0	3
TGGT1_279320	hypothetical protein	0.14	INF	0	3
TGGT1_273800	WD domain, G-beta repeat-containing protein	0.14	INF	0	3
TGGT1_257070	hypothetical protein	0.14	INF	0	3
TGGT1_254940	MIF4G domain-containing protein	0.14	INF	0	3
TGGT1_248120	hypothetical protein	0.14	INF	0	3
TGGT1_246170	ARID/BRIGHT DNA binding domain-containing protein	0.14	INF	0	3
TGGT1_232800	hypothetical protein	0.14	INF	0	3
TGGT1_232550	hypothetical protein	0.14	INF	0	3
TGGT1_227060	hypothetical protein	0.14	INF	0	3
TGGT1_227030	hypothetical protein	0.14	INF	0	3
TGGT1_223410	putative eukaryotic initiation factor-4E	0.14	INF	0	3
TGGT1_217510	hypothetical protein	0.14	INF	0	3
TGGT1_215380	hypothetical protein	0.14	INF	0	3
TGGT1_215060	putative small GTP-binding protein sar1	0.14	INF	0	3
TGGT1_214840	AP2 domain transcription factor AP2X-7	0.14	INF	0	3
TGGT1_214600	hypothetical protein	0.14	INF	0	3
TGGT1_214140	hypothetical protein	0.14	INF	0	3
TGGT1_212260	Sjogren's syndrome/scleroderma autoantigen 1 (Autoantigen p27) protein	0.14	INF	0	3
TGGT1_201380	putative chorismate synthase	0.14	INF	0	3
TGGT1_320160B	hypothetical protein	0.27	INF	0	2
TGGT1_312280	putative pre-mRNA-splicing factor ATP-dependent RNA helicase	0.27	INF	0	2
TGGT1_312110	apicoplast-associated thioredoxin family protein Atrx1	0.27	INF	0	2
TGGT1_297500	T-complex protein 1 eta subunit	0.27	INF	0	2
TGGT1_294630	hypothetical protein	0.27	INF	0	2
TGGT1_291680	Sec23/Sec24 trunk domain-containing protein	0.27	INF	0	2
TGGT1_278990	putative phosphate carrier	0.27	INF	0	2
TGGT1_278975	ICE family protease (caspase) p20 domain-containing protein	0.27	INF	0	2
TGGT1_277760	putative adenylosuccinate lyase	0.27	INF	0	2
TGGT1_276170	phosphatidylinositol 3- and 4-kinase	0.27	INF	0	2
TGGT1_275310	hypothetical protein	0.27	INF	0	2
TGGT1_273870	SWI2/SNF2 ISWI-like (AT hook)	0.27	INF	0	2
TGGT1_272640	putative eukaryotic initiation factor-2B, epsilon subunit	0.27	INF	0	2
TGGT1_271360	hypothetical protein	0.27	INF	0	2
TGGT1_270560	peptidyl-prolyl cis-trans isomerase family 1	0.27	INF	0	2
TGGT1_270530	ubiquitin fusion degradation protein UFD1CY	0.27	INF	0	2
TGGT1_269800	putative glutamine-dependent NAD(+) synthetase protein	0.27	INF	0	2
TGGT1_268330	hypothetical protein	0.27	INF	0	2
TGGT1_257150	NOT2 / NOT3 / NOT5 family protein	0.27	INF	0	2
TGGT1_249260	putative cell-cycle-associated protein kinase CDK	0.27	INF	0	2
TGGT1_248740	hypothetical protein	0.27	INF	0	2
TGGT1_244100	snoRNA binding domain-containing protein	0.27	INF	0	2
TGGT1_243780	hypothetical protein	0.27	INF	0	2
TGGT1_243710	t-complex protein beta subunit	0.27	INF	0	2
TGGT1_242830	putative XRN 5'-3' exonuclease	0.27	INF	0	2
TGGT1_236110	putative autophagy-related protein 3 atg3	0.27	INF	0	2
TGGT1_235380	hypothetical protein	0.27	INF	0	2
TGGT1_233190	SKIP/SNW domain-containing protein	0.27	INF	0	2
TGGT1_231970	pre-mRNA processing splicing factor PRP8	0.27	INF	0	2
TGGT1_229640	hypothetical protein	0.27	INF	0	2
TGGT1_226430	reticulon protein	0.27	INF	0	2
TGGT1_225260	DNA-directed RNA polymerase II RPB1	0.27	INF	0	2
TGGT1_224260	PHD-finger domain-containing protein	0.27	INF	0	2
TGGT1_220860	DEAD/DEAH box helicase	0.27	INF	0	2
TGGT1_219270	multi-pass transmembrane protein	0.27	INF	0	2
TGGT1_217050	ADA2-A transcriptional co-activator SAGA component	0.27	INF	0	2
TGGT1_215150	AP2 domain transcription factor AP2X-9	0.27	INF	0	2
TGGT1_215040	HEAT repeat-containing protein	0.27	INF	0	2
TGGT1_214990	hypothetical protein	0.27	INF	0	2
TGGT1_209420	hypothetical protein	0.27	INF	0	2
TGGT1_205440	CCT chaperonin gamma subunit	0.27	INF	0	2
TGGT1_205130	hypothetical protein	0.27	INF	0	2
TGGT1_204130	perforin-like protein PLP1	0.27	INF	0	2
TGGT1_203980	hypothetical protein	0.27	INF	0	2
TGGT1_203390	CRAL/TRIO domain-containing protein	0.27	INF	0	2
TGGT1_253440	putative cell-cycle-associated protein kinase SRPK	< 0.00010	33	1	33
TGGT1_201700	WD domain, G-beta repeat-containing protein	< 0.00010	23	1	23
TGGT1_231640	alveolin domain containing intermediate filament IMC1	< 0.00010	13	8	101
TGGT1_216000	alveolin domain containing intermediate filament IMC3	0.00011	10	2	20
TGGT1_224850	putative polyadenylate binding protein	0.0006	8.5	2	17
TGGT1_201680	putative eukaryotic initiation factor-3 subunit 10	0.0006	8.5	2	17
TGGT1_230940	hypothetical protein	< 0.00010	8.4	5	42
TGGT1_232440	Brf1p family coiled coil protein	0.025	8	1	8
TGGT1_321680	hypothetical protein	0.043	7	1	7
TGGT1_313380	hypothetical protein	0.043	7	1	7
TGGT1_232250	catalase	0.043	7	1	7
TGGT1_231630	alveolin domain containing intermediate filament IMC4	< 0.00010	5.9	7	41
TGGT1_318440	helicase associated domain (ha2) protein	0.015	5.5	2	11
TGGT1_214270	putative translation initiation factor IF-2	0.025	5	2	10
TGGT1_286160B	non-specific serine/threonine protein kinase	0.13	5	1	5
TGGT1_253430	putative asparagine synthetase	0.00052	4.8	5	24
TGGT1_249390	glutamate/leucine/phenylalanine/valine dehydrogenase family protein	0.042	4.5	2	9
TGGT1_250820	hypothetical protein	< 0.00010	4.2	8	34
TGGT1_243960	nuclear transport factor 2 (ntf2) domain-containing protein	0.068	4	2	8
TGGT1_311470	rhoptry neck protein RON5	0.21	4	1	4
TGGT1_272010	Gar1 protein RNA binding region protein	0.21	4	1	4
TGGT1_226960	phosphofructokinase PFKII	0.059	3.3	3	10
TGGT1_313010	DEAD (Asp-Glu-Ala-Asp) box polypeptide DDX6	0.034	3.2	4	13
TGGT1_273460	eukaryotic translation initiation factor 3 subunit 6 interacting protein	0.091	3	3	9
TGGT1_294670	translation initiation factor 3 subunit	0.17	3	2	6
TGGT1_272910	T-complex protein 1 delta subunit	0.17	3	2	6
TGGT1_313670	adaptin n terminal region domain-containing protein	0.34	3	1	3
TGGT1_298020	DEAD-family helicase	0.34	3	1	3
TGGT1_262690	ribosomal protein RPL27	0.34	3	1	3
TGGT1_243950	putative prohibitin	0.34	3	1	3
TGGT1_237150	putative minor histocompatibility antigen h13	0.34	3	1	3
TGGT1_217890	putative alkyl hydroperoxide reductase/ Thiol specific antioxidant/ Mal allergen	0.34	3	1	3
TGGT1_202500	GAPM1a	0.34	3	1	3
TGGT1_273760	heat shock protein HSP70	< 0.00010	2.6	44	113
TGGT1_257680	myosin light chain MLC1	0.26	2.5	2	5
TGGT1_223050	ribosomal protein RPS20	0.06	2	11	22
TGGT1_294620	putative eukaryotic initiation factor-3, subunit 8	0.23	2	4	8
TGGT1_273840	brix domain-containing protein	0.29	2	3	6
TGGT1_266060	ribosomal protein RPSA	0.29	2	3	6
TGGT1_318410	putative TCP-1 chaperonin	0.53	2	1	2
TGGT1_317720	putative eukaryotic translation initiation factor 3 subunit 7	0.53	2	1	2
TGGT1_304740	rhoptry kinase family protein ROP35	0.53	2	1	2
TGGT1_290660	RNA recognition motif-containing protein	0.53	2	1	2
TGGT1_285850	peptidyl-prolyl cis-trans isomerase, FKBP-type domain-containing protein	0.53	2	1	2
TGGT1_279100 (+1)	hypothetical protein	0.53	2	1	2
TGGT1_266990	beta-COP	0.53	2	1	2
TGGT1_262050	rhoptry kinase family protein ROP39	0.53	2	1	2
TGGT1_257530	transporter, major facilitator family protein	0.53	2	1	2
TGGT1_236130	signal recognition particle (SRP9) domain-containing protein	0.53	2	1	2

## Sheet: repeat 1 raw data
							Total Spectrum Count	Total Spectrum Count
2021_05_111_Yang							Ku80	PPKL
#	Identified Proteins (505)	Accession Number	Molecular Weight	Fisher's Exact Test (p-value): *(p < 0.00614)	Fold Change by Sample	Quantitative Profile	Ku80	PPKL
32	| organism=Toxoplasma_gondii_GT1 | product=cactin | location=TGGT1_chrVI:3137734-3142670(-) | length=688 | sequence_SO=chromosome | SO=protein_coding	TGGT1_244380	80 kDa	< 0.00010	INF	Ku80 low, PPKL high	0	139
71	| organism=Toxoplasma_gondii_GT1 | product=NADP-specific glutamate dehydrogenase | location=TGGT1_chrIa:124576-129868(-) | length=578 | sequence_SO=chromosome | SO=protein_coding	TGGT1_293180	64 kDa	< 0.00010	INF	Ku80 low, PPKL high	0	67
70	| organism=Toxoplasma_gondii_GT1 | product=kelch repeat domain containing/Serine/threonine protein phosphatase protein | location=TGGT1_chrIX:3424119-3434248(-) | length=934 | sequence_SO=chromosome | SO=protein_coding	TGGT1_290170	103 kDa	< 0.00010	INF	Ku80 low, PPKL high	0	66
83	| organism=Toxoplasma_gondii_GT1 | product=hypothetical protein | location=TGGT1_chrXII:2306830-2317367(+) | length=1998 | sequence_SO=chromosome | SO=protein_coding	TGGT1_245560	208 kDa	< 0.00010	INF	Ku80 low, PPKL high	0	58
96	| organism=Toxoplasma_gondii_GT1 | product=protein phosphatase 2C domain-containing protein | location=TGGT1_chrVIII:2014510-2019343(-) | length=547 | sequence_SO=chromosome | SO=protein_coding	TGGT1_232340	60 kDa	< 0.00010	INF	Ku80 low, PPKL high	0	46
108	| organism=Toxoplasma_gondii_GT1 | product=hypothetical protein | location=TGGT1_chrXI:1126646-1139419(+) | length=1396 | sequence_SO=chromosome | SO=protein_coding	TGGT1_310220	150 kDa	< 0.00010	INF	Ku80 low, PPKL high	0	37
112	| organism=Toxoplasma_gondii_GT1 | product=dynamin-related protein DRPB | location=TGGT1_chrIb:1696372-1706596(+) | length=860 | sequence_SO=chromosome | SO=protein_coding	TGGT1_321620	96 kDa	< 0.00010	INF	Ku80 low, PPKL high	0	35
123	| organism=Toxoplasma_gondii_GT1 | product=hypothetical protein | location=TGGT1_chrVIII:5829826-5831837(+) | length=217 | sequence_SO=chromosome | SO=protein_coding	TGGT1_269410	24 kDa	< 0.00010	INF	Ku80 low, PPKL high	0	34
147	| organism=Toxoplasma_gondii_GT1 | product=hypothetical protein | location=TGGT1_chrXI:3183953-3196338(+) | length=2799 | sequence_SO=chromosome | SO=protein_coding	TGGT1_313270	281 kDa	< 0.00010	INF	Ku80 low, PPKL high	0	32
135	| organism=Toxoplasma_gondii_GT1 | product=hypothetical protein | location=TGGT1_chrVI:2355009-2359636(-) | length=1258 | sequence_SO=chromosome | SO=protein_coding	TGGT1_243200	133 kDa	< 0.00010	INF	Ku80 low, PPKL high	0	31
146	| organism=Toxoplasma_gondii_GT1 | product=hypothetical protein | location=TGGT1_chrVIIa:2142786-2147213(+) | length=1475 | sequence_SO=chromosome | SO=protein_coding	TGGT1_203780	145 kDa	< 0.00010	INF	Ku80 low, PPKL high	0	30
136	| organism=Toxoplasma_gondii_GT1 | product=alveolin domain containing intermediate filament IMC6 | location=TGGT1_chrV:152699-154033(-) | length=444 | sequence_SO=chromosome | SO=protein_coding	TGGT1_220270	49 kDa	< 0.00010	INF	Ku80 low, PPKL high	0	29
176	| organism=Toxoplasma_gondii_GT1 | product=hypothetical protein | location=TGGT1_chrIX:4004987-4034538(-) | length=5394 | sequence_SO=chromosome | SO=protein_coding	TGGT1_291180	579 kDa	< 0.00010	INF	Ku80 low, PPKL high	0	23
131	Tubulin beta-4B chain OS=Homo sapiens GN=TUBB4B PE=1 SV=1	P68371	50 kDa	< 0.00010	INF	Ku80 low, PPKL high	0	23
182	| organism=Toxoplasma_gondii_GT1 | product=EF hand domain-containing protein | location=TGGT1_chrX:720180-729168(-) | length=1280 | sequence_SO=chromosome | SO=protein_coding	TGGT1_227800	136 kDa	< 0.00010	INF	Ku80 low, PPKL high	0	22
186	| organism=Toxoplasma_gondii_GT1 | product=putative ubiquitin specific protease 39 isoform 2 | location=TGGT1_chrIa:826234-834253(+) | length=571 | sequence_SO=chromosome | SO=protein_coding	TGGT1_294360	64 kDa	< 0.00010	INF	Ku80 low, PPKL high	0	21
171	| organism=Toxoplasma_gondii_GT1 | product=hypothetical protein | location=TGGT1_chrVI:2951683-2960378(-) | length=2257 | sequence_SO=chromosome | SO=protein_coding	TGGT1_244120	249 kDa	< 0.00010	INF	Ku80 low, PPKL high	0	20
187	| organism=Toxoplasma_gondii_GT1 | product=ENTH domain-containing protein | location=TGGT1_chrX:5976566-5983770(+) | length=634 | sequence_SO=chromosome | SO=protein_coding	TGGT1_214180	66 kDa	< 0.00010	INF	Ku80 low, PPKL high	0	19
229	| organism=Toxoplasma_gondii_GT1 | product=putative cell-cycle-associated protein kinase SRPK | location=TGGT1_chrIII:942676-953857(+) | length=1763 | sequence_SO=chromosome | SO=protein_coding	TGGT1_253440	187 kDa	< 0.00010	INF	Ku80 low, PPKL high	0	17
214	| organism=Toxoplasma_gondii_GT1 | product=nucleoporin autopeptidase | location=TGGT1_chrVIIb:2709338-2721341(-) | length=2894 | sequence_SO=chromosome | SO=protein_coding	TGGT1_259640	302 kDa	< 0.00010	INF	Ku80 low, PPKL high	0	16
204	| organism=Toxoplasma_gondii_GT1 | product=hypothetical protein | location=TGGT1_chrVIII:6183799-6188591(-) | length=543 | sequence_SO=chromosome | SO=protein_coding	TGGT1_268950	60 kDa	0.00014	INF	Ku80 low, PPKL high	0	15
236	| organism=Toxoplasma_gondii_GT1 | product=hypothetical protein | location=TGGT1_chrX:3929525-3939662(+) | length=1708 | sequence_SO=chromosome | SO=protein_coding	TGGT1_212140	186 kDa	0.00014	INF	Ku80 low, PPKL high	0	15
245	| organism=Toxoplasma_gondii_GT1 | product=hypothetical protein | location=TGGT1_chrIa:22336-28275(-) | length=1979 | sequence_SO=chromosome | SO=protein_coding	TGGT1_292950	211 kDa	0.00025	INF	Ku80 low, PPKL high	0	14
258	| organism=Toxoplasma_gondii_GT1 | product=protein kinase | location=TGGT1_chrVIII:1218431-1222387(+) | length=1318 | sequence_SO=chromosome | SO=protein_coding	TGGT1_231070	141 kDa	0.00045	INF	Ku80 low, PPKL high	0	13
267	| organism=Toxoplasma_gondii_GT1 | product=kelch repeat and K+ channel tetramerisation domain containing protein | location=TGGT1_chrVIIb:1306190-1314039(-) | length=818 | sequence_SO=chromosome | SO=protein_coding	TGGT1_262150	89 kDa	0.00081	INF	Ku80 low, PPKL high	0	12
266	| organism=Toxoplasma_gondii_GT1 | product=hypothetical protein | location=TGGT1_chrX:6454346-6458141(-) | length=931 | sequence_SO=chromosome | SO=protein_coding	TGGT1_214880	98 kDa	0.00081	INF	Ku80 low, PPKL high	0	12
265	| organism=Toxoplasma_gondii_GT1 | product=hypothetical protein | location=TGGT1_chrX:7191250-7202951(-) | length=1999 | sequence_SO=chromosome | SO=protein_coding	TGGT1_275490	216 kDa	0.0015	INF	Ku80 low, PPKL high	0	11
278	| organism=Toxoplasma_gondii_GT1 | product=WD domain, G-beta repeat-containing protein | location=TGGT1_chrVIIa:3740764-3744193(-) | length=654 | sequence_SO=chromosome | SO=protein_coding	TGGT1_201700	67 kDa	0.0015	INF	Ku80 low, PPKL high	0	11
277	| organism=Toxoplasma_gondii_GT1 | product=DEAD (Asp-Glu-Ala-Asp) box polypeptide DDX6 | location=TGGT1_chrXI:2995385-2998767(-) | length=475 | sequence_SO=chromosome | SO=protein_coding	TGGT1_313010	53 kDa	0.0027	INF	Ku80 low, PPKL high	0	10
288	| organism=Toxoplasma_gondii_GT1 | product=hypothetical protein | location=TGGT1_chrX:4675810-4681430(+) | length=720 | sequence_SO=chromosome | SO=protein_coding	TGGT1_235340	77 kDa	0.0027	INF	Ku80 low, PPKL high	0	10
287	| organism=Toxoplasma_gondii_GT1 | product=alveolin domain containing intermediate filament IMC10 | location=TGGT1_chrVIII:682439-685345(+) | length=560 | sequence_SO=chromosome | SO=protein_coding	TGGT1_230210	61 kDa	0.0027	INF	Ku80 low, PPKL high	0	10
289	| organism=Toxoplasma_gondii_GT1 | product=hypothetical protein | location=TGGT1_chrVIIb:2119527-2126039(+) | length=1565 | sequence_SO=chromosome | SO=protein_coding	TGGT1_260580	167 kDa	0.0048	INF	Ku80 low, PPKL high	0	9
301	| organism=Toxoplasma_gondii_GT1 | product=alveolin domain containing intermediate filament IMC14 | location=TGGT1_chrVIIb:2144399-2148137(+) | length=733 | sequence_SO=chromosome | SO=protein_coding	TGGT1_260540	83 kDa	0.0048	INF	Ku80 low, PPKL high	0	9
286	| organism=Toxoplasma_gondii_GT1 | product=hypothetical protein | location=TGGT1_chrIb:26497-30898(-) | length=1373 | sequence_SO=chromosome | SO=protein_coding	TGGT1_207370	143 kDa	0.0048	INF	Ku80 low, PPKL high	0	9
340	| organism=Toxoplasma_gondii_GT1 | product=hypothetical protein | location=TGGT1_chrIV:470763-478288(+) | length=1673 | sequence_SO=chromosome | SO=protein_coding	TGGT1_320080	171 kDa	0.0087	INF	[]	0	8
302	| organism=Toxoplasma_gondii_GT1 | product=TBC domain-containing protein | location=TGGT1_chrX:7078476-7082020(+) | length=943 | sequence_SO=chromosome | SO=protein_coding	TGGT1_275350	102 kDa	0.0087	INF	[]	0	8
313	| organism=Toxoplasma_gondii_GT1 | product=DEAD/DEAH box helicase domain-containing protein | location=TGGT1_chrII:500317-513716(+) | length=1850 | sequence_SO=chromosome | SO=protein_coding	TGGT1_221660	202 kDa	0.0087	INF	[]	0	8
339	| organism=Toxoplasma_gondii_GT1 | product=hypothetical protein | location=TGGT1_chrXI:3659222-3662326(+) | length=853 | sequence_SO=chromosome | SO=protein_coding	TGGT1_313790	90 kDa	0.016	INF	[]	0	7
338	| organism=Toxoplasma_gondii_GT1 | product=hypothetical protein | location=TGGT1_chrXI:3292372-3294103(+) | length=274 | sequence_SO=chromosome | SO=protein_coding	TGGT1_313380	31 kDa	0.016	INF	[]	0	7
337	| organism=Toxoplasma_gondii_GT1 | product=corepressor complex CRC230 | location=TGGT1_chrIX:5155746-5169422(+) | length=1916 | sequence_SO=chromosome | SO=protein_coding	TGGT1_305340	207 kDa	0.016	INF	[]	0	7
335	| organism=Toxoplasma_gondii_GT1 | product=pantoate-beta-alanine ligase | location=TGGT1_chrIX:1217905-1221116(-) | length=554 | sequence_SO=chromosome | SO=protein_coding	TGGT1_265870A	61 kDa	0.016	INF	[]	0	7
363	| organism=Toxoplasma_gondii_GT1 | product=Pumilio-family RNA binding repeat-containing protein | location=TGGT1_chrVIIb:2104300-2113824(+) | length=1676 | sequence_SO=chromosome | SO=protein_coding	TGGT1_260600	172 kDa	0.016	INF	[]	0	7
316	| organism=Toxoplasma_gondii_GT1 | product=hypothetical protein | location=TGGT1_chrXII:5061393-5068428(+) | length=1509 | sequence_SO=chromosome | SO=protein_coding	TGGT1_250700	161 kDa	0.016	INF	[]	0	7
315	| organism=Toxoplasma_gondii_GT1 | product=DnaJ domain-containing protein | location=TGGT1_chrX:3760673-3762245(-) | length=383 | sequence_SO=chromosome | SO=protein_coding	TGGT1_223420	42 kDa	0.016	INF	[]	0	7
334	| organism=Toxoplasma_gondii_GT1 | product=Sjogren's syndrome/scleroderma autoantigen 1 (Autoantigen p27) protein | location=TGGT1_chrX:3858396-3862236(-) | length=351 | sequence_SO=chromosome | SO=protein_coding	TGGT1_212260	38 kDa	0.016	INF	[]	0	7
362	| organism=Toxoplasma_gondii_GT1 | product=fructose-bisphospatase I | location=TGGT1_chrVIIa:1342975-1346118(+) | length=388 | sequence_SO=chromosome | SO=protein_coding	TGGT1_205380	42 kDa	0.016	INF	[]	0	7
314	| organism=Toxoplasma_gondii_GT1 | product=putative cell-cycle-associated protein kinase DYRK | location=TGGT1_chrVIIa:1825877-1830412(+) | length=1180 | sequence_SO=chromosome | SO=protein_coding	TGGT1_204280	129 kDa	0.016	INF	[]	0	7
276	Filamin-C OS=Homo sapiens GN=FLNC PE=1 SV=3	Q14315	291 kDa	0.016	INF	[]	0	7
388	| organism=Toxoplasma_gondii_GT1 | product=membrane occupation and recognition nexus protein MORN1 | location=TGGT1_chrXI:1306262-1307353(+) | length=363 | sequence_SO=chromosome | SO=protein_coding	TGGT1_310440	41 kDa	0.028	INF	[]	0	6
387	| organism=Toxoplasma_gondii_GT1 | product=putative eukaryotic initiation factor-3, subunit 8 | location=TGGT1_chrIa:989669-996523(-) | length=971 | sequence_SO=chromosome | SO=protein_coding	TGGT1_294620	109 kDa	0.028	INF	[]	0	6
386	| organism=Toxoplasma_gondii_GT1 | product=putative histone lysine methyltransferase, SET | location=TGGT1_chrIa:979977-985190(-) | length=1737 | sequence_SO=chromosome | SO=protein_coding	TGGT1_294610	190 kDa	0.028	INF	[]	0	6
385	| organism=Toxoplasma_gondii_GT1 | product=RNA recognition motif-containing protein | location=TGGT1_chrIX:4225895-4238503(-) | length=725 | sequence_SO=chromosome | SO=protein_coding	TGGT1_291950	74 kDa	0.028	INF	[]	0	6
336	| organism=Toxoplasma_gondii_GT1 | product=putative kinesin heavy chain | location=TGGT1_chrVIII:3381230-3400326(-) | length=1641 | sequence_SO=chromosome | SO=protein_coding	TGGT1_273560	181 kDa	0.028	INF	[]	0	6
381	| organism=Toxoplasma_gondii_GT1 | product=putative DNA replication licensing factor | location=TGGT1_chrX:6526260-6536268(+) | length=1049 | sequence_SO=chromosome | SO=protein_coding	TGGT1_214970	117 kDa	0.028	INF	[]	0	6
414	| organism=Toxoplasma_gondii_GT1 | product=hypothetical protein | location=TGGT1_chrV:1631039-1633906(-) | length=955 | sequence_SO=chromosome | SO=protein_coding	TGGT1_286580	107 kDa	0.052	INF	[]	0	5
413	| organism=Toxoplasma_gondii_GT1 | product=hypothetical protein | location=TGGT1_chrV:2225125-2233785(+) | length=1899 | sequence_SO=chromosome | SO=protein_coding	TGGT1_285500	206 kDa	0.052	INF	[]	0	5
412	| organism=Toxoplasma_gondii_GT1 | product=hypothetical protein | location=TGGT1_chrVIII:4898522-4900580(-) | length=567 | sequence_SO=chromosome | SO=protein_coding	TGGT1_270890	60 kDa	0.052	INF	[]	0	5
411	| organism=Toxoplasma_gondii_GT1 | product=phosphoglycerate mutase family protein | location=TGGT1_chrVIIb:3309066-3319730(-) | length=2618 | sequence_SO=chromosome | SO=protein_coding	TGGT1_258540	285 kDa	0.052	INF	[]	0	5
361	| organism=Toxoplasma_gondii_GT1 | product=hypothetical protein | location=TGGT1_chrVIIb:3369823-3371292(+) | length=284 | sequence_SO=chromosome | SO=protein_coding	TGGT1_258470	32 kDa	0.052	INF	[]	0	5
384	| organism=Toxoplasma_gondii_GT1 | product=hypothetical protein | location=TGGT1_chrX:5723084-5730391(-) | length=2085 | sequence_SO=chromosome | SO=protein_coding	TGGT1_237290	222 kDa	0.052	INF	[]	0	5
364	| organism=Toxoplasma_gondii_GT1 | product=WD domain, G-beta repeat-containing protein | location=TGGT1_chrXI:2010353-2023624(-) | length=1585 | sequence_SO=chromosome | SO=protein_coding	TGGT1_311400	166 kDa	0.093	INF	[]	0	4
440	| organism=Toxoplasma_gondii_GT1 | product=AP2 domain transcription factor AP2XI-3 | location=TGGT1_chrXI:1647960-1653648(+) | length=1399 | sequence_SO=chromosome | SO=protein_coding	TGGT1_310950	135 kDa	0.093	INF	[]	0	4
439	| organism=Toxoplasma_gondii_GT1 | product=GYF domain-containing protein | location=TGGT1_chrXI:6511021-6521705(+) | length=2331 | sequence_SO=chromosome | SO=protein_coding	TGGT1_298610	238 kDa	0.093	INF	[]	0	4
438	| organism=Toxoplasma_gondii_GT1 | product=CCR4-Not complex component, Not1 protein | location=TGGT1_chrIX:3957969-3969206(+) | length=2562 | sequence_SO=chromosome | SO=protein_coding	TGGT1_291140	266 kDa	0.093	INF	[]	0	4
437	| organism=Toxoplasma_gondii_GT1 | product=hypothetical protein | location=TGGT1_chrVIIa:472199-474884(+) | length=761 | sequence_SO=chromosome | SO=protein_coding	TGGT1_280370	82 kDa	0.093	INF	[]	0	4
435	| organism=Toxoplasma_gondii_GT1 | product=hypothetical protein | location=TGGT1_chrVIIb:2722823-2724032(+) | length=160 | sequence_SO=chromosome | SO=protein_coding	TGGT1_259630	18 kDa	0.093	INF	[]	0	4
434	| organism=Toxoplasma_gondii_GT1 | product=hypothetical protein | location=TGGT1_chrVI:3203997-3215302(-) | length=2595 | sequence_SO=chromosome | SO=protein_coding	TGGT1_244470	290 kDa	0.093	INF	[]	0	4
383	| organism=Toxoplasma_gondii_GT1 | product=hypothetical protein | location=TGGT1_chrXII:634817-646431(-) | length=1893 | sequence_SO=chromosome | SO=protein_coding	TGGT1_219710	200 kDa	0.093	INF	[]	0	4
409	| organism=Toxoplasma_gondii_GT1 | product=putative translation elongation factor 2 family protein | location=TGGT1_chrVIIa:1297616-1301283(+) | length=832 | sequence_SO=chromosome | SO=protein_coding	TGGT1_205470	93 kDa	0.093	INF	[]	0	4
355	Caldesmon OS=Homo sapiens GN=CALD1 PE=1 SV=3	Q05682	93 kDa	0.093	INF	[]	0	4
441	| organism=Toxoplasma_gondii_GT1 | product=hypothetical protein | location=TGGT1_chrXI:4854311-4859905(-) | length=825 | sequence_SO=chromosome | SO=protein_coding	TGGT1_315700	88 kDa	0.17	INF	[]	0	3
459	| organism=Toxoplasma_gondii_GT1 | product=hypothetical protein | location=TGGT1_chrXI:3334289-3356350(+) | length=5639 | sequence_SO=chromosome | SO=protein_coding	TGGT1_313430	593 kDa	0.17	INF	[]	0	3
464	| organism=Toxoplasma_gondii_GT1 | product=hypothetical protein | location=TGGT1_chrXI:3281764-3287206(+) | length=1687 | sequence_SO=chromosome | SO=protein_coding	TGGT1_313370	175 kDa	0.17	INF	[]	0	3
475	| organism=Toxoplasma_gondii_GT1 | product=transducin beta-like protein TBL1 | location=TGGT1_chrXI:481159-487842(+) | length=794 | sequence_SO=chromosome | SO=protein_coding	TGGT1_309140	85 kDa	0.17	INF	[]	0	3
406	| organism=Toxoplasma_gondii_GT1 | product=RNA pseudouridine synthase superfamily protein | location=TGGT1_chrIX:6025601-6045208(-) | length=6535 | sequence_SO=chromosome | SO=protein_coding	TGGT1_306660	676 kDa	0.17	INF	[]	0	3
474	| organism=Toxoplasma_gondii_GT1 | product=translation initiation factor 3 subunit | location=TGGT1_chrIa:1039815-1044413(-) | length=277 | sequence_SO=chromosome | SO=protein_coding	TGGT1_294670	32 kDa	0.17	INF	[]	0	3
470	| organism=Toxoplasma_gondii_GT1 | product=hypothetical protein | location=TGGT1_chrVIIa:4270196-4276302(+) | length=1172 | sequence_SO=chromosome | SO=protein_coding	TGGT1_282070	125 kDa	0.17	INF	[]	0	3
469	| organism=Toxoplasma_gondii_GT1 | product=SAG-related sequence SRS34A (SAG2A) | location=TGGT1_chrVIII:4754604-4755164(+) | length=186 | sequence_SO=chromosome | SO=protein_coding	TGGT1_271050	19 kDa	0.17	INF	[]	0	3
473	| organism=Toxoplasma_gondii_GT1 | product=PWI domain-containing protein | location=TGGT1_chrVIII:4997193-5006045(-) | length=782 | sequence_SO=chromosome | SO=protein_coding	TGGT1_270770	87 kDa	0.17	INF	[]	0	3
436	| organism=Toxoplasma_gondii_GT1 | product=YagE family protein | location=TGGT1_chrVIII:6385527-6388016(+) | length=350 | sequence_SO=chromosome | SO=protein_coding	TGGT1_268630	41 kDa	0.17	INF	[]	0	3
472	| organism=Toxoplasma_gondii_GT1 | product=microtubule associated protein SPM1 | location=TGGT1_chrVIIb:473105-475119(+) | length=351 | sequence_SO=chromosome | SO=protein_coding	TGGT1_263520	39 kDa	0.17	INF	[]	0	3
431	| organism=Toxoplasma_gondii_GT1 | product=hypothetical protein | location=TGGT1_chrVIIb:3570890-3578893(-) | length=678 | sequence_SO=chromosome | SO=protein_coding	TGGT1_258070	76 kDa	0.17	INF	[]	0	3
468	| organism=Toxoplasma_gondii_GT1 | product=hypothetical protein | location=TGGT1_chrXII:4066708-4074096(-) | length=1283 | sequence_SO=chromosome | SO=protein_coding	TGGT1_248740	140 kDa	0.17	INF	[]	0	3
467	| organism=Toxoplasma_gondii_GT1 | product=hypothetical protein | location=TGGT1_chrVIII:1056415-1058913(+) | length=476 | sequence_SO=chromosome | SO=protein_coding	TGGT1_230850	51 kDa	0.17	INF	[]	0	3
466	| organism=Toxoplasma_gondii_GT1 | product=hypothetical protein | location=TGGT1_chrVIII:647435-648305(-) | length=142 | sequence_SO=chromosome | SO=protein_coding	TGGT1_230160	16 kDa	0.17	INF	[]	0	3
465	| organism=Toxoplasma_gondii_GT1 | product=hypothetical protein | location=TGGT1_chrX:450432-458115(+) | length=2115 | sequence_SO=chromosome | SO=protein_coding	TGGT1_228150	215 kDa	0.17	INF	[]	0	3
382	| organism=Toxoplasma_gondii_GT1 | product=putative polyadenylate binding protein | location=TGGT1_chrX:2687512-2689821(+) | length=769 | sequence_SO=chromosome | SO=protein_coding	TGGT1_224850	83 kDa	0.17	INF	[]	0	3
410	| organism=Toxoplasma_gondii_GT1 | product=surface antigen repeat-containing protein | location=TGGT1_chrV:850154-864700(+) | length=2317 | sequence_SO=chromosome | SO=protein_coding	TGGT1_213392	253 kDa	0.17	INF	[]	0	3
445	| organism=Toxoplasma_gondii_GT1 | product=ribonucleoside-diphosphate reductase small subunit | location=TGGT1_chrX:7235223-7238548(-) | length=391 | sequence_SO=chromosome | SO=protein_coding	TGGT1_207060	45 kDa	0.17	INF	[]	0	3
408	| organism=Toxoplasma_gondii_GT1 | product=putative eukaryotic initiation factor-3 subunit 10 | location=TGGT1_chrVIIa:3754116-3762345(+) | length=1031 | sequence_SO=chromosome | SO=protein_coding	TGGT1_201680	119 kDa	0.17	INF	[]	0	3
380	60S ribosomal protein L36 OS=Homo sapiens GN=RPL36 PE=1 SV=3	Q9Y3U8	12 kDa	0.17	INF	[]	0	3
481	ATP synthase subunit gamma, mitochondrial OS=Homo sapiens GN=ATP5C1 PE=1 SV=1	P36542	33 kDa	0.17	INF	[]	0	3
480	Mitotic checkpoint protein BUB3 OS=Homo sapiens GN=BUB3 PE=1 SV=1	O43684	37 kDa	0.17	INF	[]	0	3
480	Mitotic checkpoint protein BUB3 (Fragment) OS=Homo sapiens GN=BUB3 PE=1 SV=1	J3QT28	32 kDa	0.17	INF	[]	0	3
471	Four and a half LIM domains protein 2 OS=Homo sapiens GN=FHL2 PE=1 SV=1	J3KNW4	44 kDa	0.17	INF	[]	0	3
482	| organism=Toxoplasma_gondii_GT1 | product=RNA recognition motif-containing protein | location=TGGT1_chrIV:443805-449909(+) | length=1216 | sequence_SO=chromosome | SO=protein_coding	TGGT1_320100	129 kDa	0.31	INF	[]	0	2
461	| organism=Toxoplasma_gondii_GT1 | product=transporter, major facilitator family protein | location=TGGT1_chrIV:518139-519905(-) | length=588 | sequence_SO=chromosome | SO=protein_coding	TGGT1_320020	63 kDa	0.31	INF	[]	0	2
498	| organism=Toxoplasma_gondii_GT1 | product=splicing factor U2AF family SnRNP auxilary factor large subunit, RRM domain-containing protein | location=TGGT1_chrIV:689661-691811(+) | length=495 | sequence_SO=chromosome | SO=protein_coding	TGGT1_319850	52 kDa	0.31	INF	[]	0	2
484	| organism=Toxoplasma_gondii_GT1 | product=hypothetical protein | location=TGGT1_chrXI:5191484-5192942(+) | length=243 | sequence_SO=chromosome | SO=protein_coding	TGGT1_316340	27 kDa	0.31	INF	[]	0	2
433	| organism=Toxoplasma_gondii_GT1 | product=RNA recognition motif 2 protein | location=TGGT1_chrXI:3766770-3770119(+) | length=903 | sequence_SO=chromosome | SO=protein_coding	TGGT1_313910	100 kDa	0.31	INF	[]	0	2
462	| organism=Toxoplasma_gondii_GT1 | product=hypothetical protein | location=TGGT1_chrXII:366832-371762(-) | length=433 | sequence_SO=chromosome | SO=protein_coding	TGGT1_307810	45 kDa	0.31	INF	[]	0	2
501	| organism=Toxoplasma_gondii_GT1 | product=hypothetical protein | location=TGGT1_chrIX:5617255-5624378(+) | length=675 | sequence_SO=chromosome | SO=protein_coding	TGGT1_306220	77 kDa	0.31	INF	[]	0	2
503	| organism=Toxoplasma_gondii_GT1 | product=phosphatidylinositol 3- and 4-kinase | location=TGGT1_chrIa:1409534-1419551(+) | length=1583 | sequence_SO=chromosome | SO=protein_coding	TGGT1_296010	170 kDa	0.31	INF	[]	0	2
479	| organism=Toxoplasma_gondii_GT1 | product=hypothetical protein | location=TGGT1_chrIa:1791407-1792949(+) | length=268 | sequence_SO=chromosome | SO=protein_coding	TGGT1_295360	30 kDa	0.31	INF	[]	0	2
442	| organism=Toxoplasma_gondii_GT1 | product=hypothetical protein | location=TGGT1_chrIa:1084045-1092293(-) | length=2142 | sequence_SO=chromosome | SO=protein_coding	TGGT1_294730	217 kDa	0.31	INF	[]	0	2
443	| organism=Toxoplasma_gondii_GT1 | product=hypothetical protein | location=TGGT1_chrIa:262977-264056(-) | length=243 | sequence_SO=chromosome | SO=protein_coding	TGGT1_293360	27 kDa	0.31	INF	[]	0	2
494	| organism=Toxoplasma_gondii_GT1 | product=hypothetical protein | location=TGGT1_chrXII:6781886-6789601(-) | length=1174 | sequence_SO=chromosome | SO=protein_coding	TGGT1_276890	129 kDa	0.31	INF	[]	0	2
490	| organism=Toxoplasma_gondii_GT1 | product=T-complex protein 1 delta subunit | location=TGGT1_chrVIII:3700329-3707666(+) | length=542 | sequence_SO=chromosome | SO=protein_coding	TGGT1_272910	59 kDa	0.31	INF	[]	0	2
489	| organism=Toxoplasma_gondii_GT1 | product=putative preprotein translocase Sec61 | location=TGGT1_chrVIII:5481592-5486135(-) | length=473 | sequence_SO=chromosome | SO=protein_coding	TGGT1_269980	52 kDa	0.31	INF	[]	0	2
486	| organism=Toxoplasma_gondii_GT1 | product=hypothetical protein | location=TGGT1_chrVIII:5927256-5944753(-) | length=4668 | sequence_SO=chromosome | SO=protein_coding	TGGT1_269290	503 kDa	0.31	INF	[]	0	2
499	| organism=Toxoplasma_gondii_GT1 | product=RNA recognition motif-containing protein | location=TGGT1_chrVIII:6648500-6651532(+) | length=648 | sequence_SO=chromosome | SO=protein_coding	TGGT1_268200	66 kDa	0.31	INF	[]	0	2
404	| organism=Toxoplasma_gondii_GT1 | product=hypothetical protein | location=TGGT1_chrIX:987434-999664(+) | length=960 | sequence_SO=chromosome | SO=protein_coding	TGGT1_266400	105 kDa	0.31	INF	[]	0	2
477	| organism=Toxoplasma_gondii_GT1 | product=hypothetical protein | location=TGGT1_chrVIIb:876340-880422(+) | length=1024 | sequence_SO=chromosome | SO=protein_coding	TGGT1_262950	113 kDa	0.31	INF	[]	0	2
407	| organism=Toxoplasma_gondii_GT1 | product=hypothetical protein | location=TGGT1_chrVIIb:3019435-3037803(-) | length=3039 | sequence_SO=chromosome | SO=protein_coding	TGGT1_258970	327 kDa	0.31	INF	[]	0	2
478	| organism=Toxoplasma_gondii_GT1 | product=hypothetical protein | location=TGGT1_chrXII:4468155-4473208(-) | length=1575 | sequence_SO=chromosome | SO=protein_coding	TGGT1_249440	167 kDa	0.31	INF	[]	0	2
493	| organism=Toxoplasma_gondii_GT1 | product=hypothetical protein | location=TGGT1_chrXII:2962303-2964193(-) | length=452 | sequence_SO=chromosome | SO=protein_coding	TGGT1_246950	49 kDa	0.31	INF	[]	0	2
492	| organism=Toxoplasma_gondii_GT1 | product=hypothetical protein | location=TGGT1_chrX:5495249-5496238(-) | length=112 | sequence_SO=chromosome | SO=protein_coding	TGGT1_236950	12 kDa	0.31	INF	[]	0	2
495	| organism=Toxoplasma_gondii_GT1 | product=putative cell-cycle-assocaited protein kinase ERK7 | location=TGGT1_chrVIII:2333548-2340143(+) | length=692 | sequence_SO=chromosome | SO=protein_coding	TGGT1_233010	74 kDa	0.31	INF	[]	0	2
496	| organism=Toxoplasma_gondii_GT1 | product=hypothetical protein | location=TGGT1_chrVIII:711206-715922(+) | length=949 | sequence_SO=chromosome | SO=protein_coding	TGGT1_230340	102 kDa	0.31	INF	[]	0	2
476	| organism=Toxoplasma_gondii_GT1 | product=AP2 domain transcription factor AP2XII-1 | location=TGGT1_chrXII:1115397-1126277(-) | length=2283 | sequence_SO=chromosome | SO=protein_coding	TGGT1_218960	248 kDa	0.31	INF	[]	0	2
491	| organism=Toxoplasma_gondii_GT1 | product=guanine nucleotide-binding protein | location=TGGT1_chrXI:5736268-5739860(-) | length=321 | sequence_SO=chromosome | SO=protein_coding	TGGT1_216880	35 kDa	0.31	INF	[]	0	2
502	| organism=Toxoplasma_gondii_GT1 | product=HEAT repeat-containing protein | location=TGGT1_chrXI:5982217-5988765(-) | length=1010 | sequence_SO=chromosome | SO=protein_coding	TGGT1_216590	111 kDa	0.31	INF	[]	0	2
504	| organism=Toxoplasma_gondii_GT1 | product=hypothetical protein | location=TGGT1_chrXI:6313282-6318525(-) | length=834 | sequence_SO=chromosome | SO=protein_coding	TGGT1_216120	90 kDa	0.31	INF	[]	0	2
488	| organism=Toxoplasma_gondii_GT1 | product=GYF domain-containing protein | location=TGGT1_chrVIIa:1837536-1846324(-) | length=1797 | sequence_SO=chromosome | SO=protein_coding	TGGT1_204160	188 kDa	0.31	INF	[]	0	2
497	SWI/SNF complex subunit SMARCC2 OS=Homo sapiens GN=SMARCC2 PE=1 SV=1	Q8TAQ2	133 kDa	0.31	INF	[]	0	2
500	Receptor of activated protein C kinase 1 OS=Homo sapiens GN=RACK1 PE=1 SV=3	P63244	35 kDa	0.31	INF	[]	0	2
432	Elongation factor Tu, mitochondrial OS=Homo sapiens GN=TUFM PE=1 SV=2	P49411	50 kDa	0.31	INF	[]	0	2
487	Microtubule-associated protein 1B OS=Homo sapiens GN=MAP1B PE=1 SV=2	P46821	271 kDa	0.31	INF	[]	0	2
505	Erythrocyte band 7 integral membrane protein OS=Homo sapiens GN=STOM PE=1 SV=3	P27105	32 kDa	0.31	INF	[]	0	2
500	Receptor of-activated protein C kinase 1 OS=Homo sapiens GN=RACK1 PE=1 SV=1	J3KPE3	30 kDa	0.31	INF	[]	0	2
423	60S ribosomal protein L28 OS=Homo sapiens GN=RPL28 PE=1 SV=1	H0YLP6	10 kDa	0.31	INF	[]	0	2
500	Receptor of-activated protein C kinase 1 (Fragment) OS=Homo sapiens GN=RACK1 PE=1 SV=1	H0YAM7	27 kDa	0.31	INF	[]	0	2
500	Receptor of-activated protein C kinase 1 (Fragment) OS=Homo sapiens GN=RACK1 PE=1 SV=1	H0Y8W2	30 kDa	0.31	INF	[]	0	2
497	SWI/SNF complex subunit SMARCC2 OS=Homo sapiens GN=SMARCC2 PE=1 SV=1	F8VXC8	136 kDa	0.31	INF	[]	0	2
500	Receptor of-activated protein C kinase 1 (Fragment) OS=Homo sapiens GN=RACK1 PE=1 SV=1	D6REE5	35 kDa	0.31	INF	[]	0	2
500	Receptor of-activated protein C kinase 1 OS=Homo sapiens GN=RACK1 PE=1 SV=1	D6RAC2	30 kDa	0.31	INF	[]	0	2
81	| organism=Toxoplasma_gondii_GT1 | product=hypothetical protein | location=TGGT1_chrXI:1844321-1862670(+) | length=4603 | sequence_SO=chromosome | SO=protein_coding	TGGT1_311230	495 kDa	< 0.00010	29	Ku80 low, PPKL high	2	57
162	| organism=Toxoplasma_gondii_GT1 | product=alveolin domain containing intermediate filament IMC3 | location=TGGT1_chrXI:6395592-6397208(+) | length=538 | sequence_SO=chromosome | SO=protein_coding	TGGT1_216000	58 kDa	0.00012	19	Ku80 low, PPKL high	1	19
195	| organism=Toxoplasma_gondii_GT1 | product=putative asparagine synthetase | location=TGGT1_chrIII:924367-930594(+) | length=588 | sequence_SO=chromosome | SO=protein_coding	TGGT1_253430	66 kDa	0.0011	15	Ku80 low, PPKL high	1	15
312	| organism=Toxoplasma_gondii_GT1 | product=glideosome-associated protein with multiple-membrane spans GAPM3 | location=TGGT1_chrVIII:4254025-4255814(+) | length=310 | sequence_SO=chromosome | SO=protein_coding	TGGT1_271970	34 kDa	0.065	7	[]	1	7
40	| organism=Toxoplasma_gondii_GT1 | product=alveolin domain containing intermediate filament IMC1 | location=TGGT1_chrVIII:1511977-1514752(+) | length=609 | sequence_SO=chromosome | SO=protein_coding	TGGT1_231640	70 kDa	< 0.00010	6.5	Ku80 low, PPKL high	16	104
89	Plectin OS=Homo sapiens GN=PLEC PE=1 SV=3	Q15149	532 kDa	< 0.00010	6.3	Ku80 low, PPKL high	6	38
356	| organism=Toxoplasma_gondii_GT1 | product=hypothetical protein | location=TGGT1_chrIX:444584-445921(+) | length=230 | sequence_SO=chromosome | SO=protein_coding	TGGT1_267500	26 kDa	0.1	6	[]	1	6
333	Thrombospondin-1 OS=Homo sapiens GN=THBS1 PE=1 SV=2	P07996	129 kDa	0.1	6	[]	1	6
360	Cofilin-1 (Fragment) OS=Homo sapiens GN=CFL1 PE=1 SV=8	E9PP50	18 kDa	0.1	6	[]	1	6
63	| organism=Toxoplasma_gondii_GT1 | product=alveolin domain containing intermediate filament IMC4 | location=TGGT1_chrVIII:1508307-1510463(-) | length=452 | sequence_SO=chromosome | SO=protein_coding	TGGT1_231630	50 kDa	< 0.00010	5.9	Ku80 low, PPKL high	11	65
256	40S ribosomal protein S30 OS=Homo sapiens GN=FAU PE=1 SV=1	P62861	7 kDa	0.044	5	[]	2	10
357	| organism=Toxoplasma_gondii_GT1 | product=asparaginyl-tRNA synthetase (NOB+tRNA synthase) | location=TGGT1_chrVIII:5218409-5221722(+) | length=676 | sequence_SO=chromosome | SO=protein_coding	TGGT1_270510	75 kDa	0.17	5	[]	1	5
378	| organism=Toxoplasma_gondii_GT1 | product=dual specificity phosphatase, catalytic domain-containing protein | location=TGGT1_chrVIII:6319452-6324520(-) | length=897 | sequence_SO=chromosome | SO=protein_coding	TGGT1_268770	100 kDa	0.17	5	[]	1	5
299	| organism=Toxoplasma_gondii_GT1 | product=ribosomal protein RPL31 | location=TGGT1_chrIX:1142823-1144192(+) | length=120 | sequence_SO=chromosome | SO=protein_coding	TGGT1_266070	14 kDa	0.17	5	[]	1	5
311	| organism=Toxoplasma_gondii_GT1 | product=alveolin domain containing intermediate filament IMC12 | location=TGGT1_chrXII:4033434-4035280(+) | length=277 | sequence_SO=chromosome | SO=protein_coding	TGGT1_248700	30 kDa	0.17	5	[]	1	5
358	Putative RNA-binding protein Luc7-like 2 OS=Homo sapiens GN=LUC7L2 PE=1 SV=2	Q9Y383	46 kDa	0.17	5	[]	1	5
358	Putative RNA-binding protein Luc7-like 2 OS=Homo sapiens GN=LUC7L2 PE=4 SV=1	A0A0A6YYJ8	54 kDa	0.17	5	[]	1	5
129	| organism=Toxoplasma_gondii_GT1 | product=hypothetical protein | location=TGGT1_chrVIII:1112065-1119747(+) | length=1523 | sequence_SO=chromosome | SO=protein_coding	TGGT1_230940	155 kDa	0.00057	4.8	Ku80 low, PPKL high	6	29
155	Pyruvate kinase PKM OS=Homo sapiens GN=PKM PE=1 SV=4	P14618	58 kDa	0.0059	4.8	Ku80 low, PPKL high	4	19
219	40S ribosomal protein S11 OS=Homo sapiens GN=RPS11 PE=1 SV=3	P62280	18 kDa	0.067	4.5	[]	2	9
119	Tubulin alpha-1B chain OS=Homo sapiens GN=TUBA1B PE=1 SV=1	P68363	50 kDa	0.0029	4.2	Ku80 low, PPKL high	6	25
351	| organism=Toxoplasma_gondii_GT1 | product=GAP40 protein | location=TGGT1_chrXII:4837577-4838852(+) | length=385 | sequence_SO=chromosome | SO=protein_coding	TGGT1_249850	43 kDa	0.26	4	[]	1	4
329	| organism=Toxoplasma_gondii_GT1 | product=hypothetical protein | location=TGGT1_chrXII:1669273-1677304(-) | length=1742 | sequence_SO=chromosome | SO=protein_coding	TGGT1_218070	186 kDa	0.26	4	[]	1	4
353	THO complex subunit 1 OS=Homo sapiens GN=THOC1 PE=1 SV=1	Q96FV9	76 kDa	0.26	4	[]	1	4
379	Unconventional myosin-Id OS=Homo sapiens GN=MYO1D PE=1 SV=2	O94832	116 kDa	0.26	4	[]	1	4
348	DNA-directed RNA polymerase I subunit RPA34 OS=Homo sapiens GN=CD3EAP PE=1 SV=1	O15446	55 kDa	0.26	4	[]	1	4
379	Unconventional myosin-Id OS=Homo sapiens GN=MYO1D PE=1 SV=1	K7EIG7	106 kDa	0.26	4	[]	1	4
353	THO complex subunit 1 OS=Homo sapiens GN=THOC1 PE=1 SV=1	A0A087WWS1	76 kDa	0.26	4	[]	1	4
166	AP-2 complex subunit beta OS=Homo sapiens GN=AP2B1 PE=1 SV=1	P63010	105 kDa	0.029	3.8	[]	4	15
306	| organism=Toxoplasma_gondii_GT1 | product=14-3-3 protein | location=TGGT1_chrVIIb:786880-789511(+) | length=323 | sequence_SO=chromosome | SO=protein_coding	TGGT1_263090	37 kDa	0.15	3.5	[]	2	7
86	60S ribosomal protein L17 OS=Homo sapiens GN=RPL17 PE=1 SV=3	P18621	21 kDa	0.0041	3.2	Ku80 low, PPKL high	10	32
86	60S ribosomal protein L17 (Fragment) OS=Homo sapiens GN=RPL17 PE=3 SV=1	J3QQT2	20 kDa	0.0041	3.2	Ku80 low, PPKL high	10	32
86	60S ribosomal protein L17 (Fragment) OS=Homo sapiens GN=RPL17 PE=3 SV=1	J3KRX5	20 kDa	0.0041	3.2	Ku80 low, PPKL high	10	32
86	Protein RPL17-C18orf32 OS=Homo sapiens GN=RPL17-C18orf32 PE=3 SV=1	A0A0A6YYL6	26 kDa	0.0041	3.2	Ku80 low, PPKL high	10	32
86	60S ribosomal protein L17 (Fragment) OS=Homo sapiens GN=RPL17 PE=3 SV=1	A0A087WXM6	20 kDa	0.0041	3.2	Ku80 low, PPKL high	10	32
117	Tubulin beta chain OS=Homo sapiens GN=TUBB PE=1 SV=2	P07437	50 kDa	0.017	3	[]	8	24
215	Protein polybromo-1 OS=Homo sapiens GN=PBRM1 PE=1 SV=1	Q86U86	193 kDa	0.089	3	[]	4	12
244	AP-3 complex subunit delta-1 OS=Homo sapiens GN=AP3D1 PE=1 SV=1	O14617	130 kDa	0.14	3	[]	3	9
263	| organism=Toxoplasma_gondii_GT1 | product=thioredoxin domain-containing protein | location=TGGT1_chrVIIa:1656821-1664723(-) | length=659 | sequence_SO=chromosome | SO=protein_coding	TGGT1_204480	72 kDa	0.22	3	[]	2	6
428	| organism=Toxoplasma_gondii_GT1 | product=zinc knuckle domain-containing protein | location=TGGT1_chrVI:3435122-3439146(-) | length=219 | sequence_SO=chromosome | SO=protein_coding	TGGT1_244840	24 kDa	0.4	3	[]	1	3
405	| organism=Toxoplasma_gondii_GT1 | product=DEAD (Asp-Glu-Ala-Asp) box polypeptide DDX39 | location=TGGT1_chrXI:5764687-5768776(+) | length=434 | sequence_SO=chromosome | SO=protein_coding	TGGT1_216860	49 kDa	0.4	3	[]	1	3
359	Serine/threonine-protein phosphatase PGAM5, mitochondrial OS=Homo sapiens GN=PGAM5 PE=1 SV=2	Q96HS1	32 kDa	0.4	3	[]	1	3
331	Protein ELYS OS=Homo sapiens GN=AHCTF1 PE=1 SV=3	Q8WYP5	252 kDa	0.4	3	[]	1	3
402	Tropomyosin alpha-3 chain OS=Homo sapiens GN=TPM3 PE=1 SV=2	Q5VU61	26 kDa	0.4	3	[]	1	3
374	Pro-neuregulin-1, membrane-bound isoform OS=Homo sapiens GN=NRG1 PE=1 SV=3	Q02297	70 kDa	0.4	3	[]	1	3
424	Signal recognition particle 9 kDa protein OS=Homo sapiens GN=SRP9 PE=1 SV=2	P49458	10 kDa	0.4	3	[]	1	3
394	Heat shock protein beta-1 OS=Homo sapiens GN=HSPB1 PE=1 SV=2	P04792	23 kDa	0.4	3	[]	1	3
396	Ribosomal L1 domain-containing protein 1 OS=Homo sapiens GN=RSL1D1 PE=1 SV=3	O76021	55 kDa	0.4	3	[]	1	3
373	Probable ATP-dependent RNA helicase DDX5 OS=Homo sapiens GN=DDX5 PE=1 SV=1	J3KTA4	69 kDa	0.4	3	[]	1	3
374	Pro-neuregulin-1, membrane-bound isoform (Fragment) OS=Homo sapiens GN=NRG1 PE=1 SV=1	H0YBA3	79 kDa	0.4	3	[]	1	3
424	Signal recognition particle 9 kDa protein OS=Homo sapiens GN=SRP9 PE=1 SV=1	E9PE20	8 kDa	0.4	3	[]	1	3
402	Tropomyosin alpha-3 chain OS=Homo sapiens GN=TPM3 PE=1 SV=1	A0A087WWU8	26 kDa	0.4	3	[]	1	3
191	| organism=Toxoplasma_gondii_GT1 | product=putative beta-tubulin | location=TGGT1_chrII:472166-474503(-) | length=449 | sequence_SO=chromosome | SO=protein_coding	TGGT1_221620	50 kDa	0.081	2.8	[]	5	14
169	| organism=Toxoplasma_gondii_GT1 | product=hypothetical protein | location=TGGT1_chrXII:5170586-5175102(+) | length=1156 | sequence_SO=chromosome | SO=protein_coding	TGGT1_250820	121 kDa	0.049	2.7	[]	7	19
144	Extracellular sulfatase Sulf-1 OS=Homo sapiens GN=SULF1 PE=1 SV=1	Q8IWU6	101 kDa	0.067	2.6	[]	7	18
114	40S ribosomal protein S3 OS=Homo sapiens GN=RPS3 PE=1 SV=2	P23396	27 kDa	0.038	2.5	[]	10	25
237	ATP synthase subunit alpha, mitochondrial OS=Homo sapiens GN=ATP5A1 PE=1 SV=1	P25705	60 kDa	0.17	2.5	[]	4	10
325	| organism=Toxoplasma_gondii_GT1 | product=hypothetical protein | location=TGGT1_chrXI:1692933-1708438(-) | length=3738 | sequence_SO=chromosome | SO=protein_coding	TGGT1_311030	403 kDa	0.32	2.5	[]	2	5
326	| organism=Toxoplasma_gondii_GT1 | product=ribosomal protein RPS30 | location=TGGT1_chrIX:4188261-4188848(-) | length=59 | sequence_SO=chromosome | SO=protein_coding	TGGT1_291850	7 kDa	0.32	2.5	[]	2	5
305	| organism=Toxoplasma_gondii_GT1 | product=ribosomal protein RPS15A | location=TGGT1_chrX:4292801-4294683(+) | length=231 | sequence_SO=chromosome | SO=protein_coding	TGGT1_234450	27 kDa	0.32	2.5	[]	2	5
309	| organism=Toxoplasma_gondii_GT1 | product=alveolin domain containing intermediate filament IMC7 | location=TGGT1_chrII:949239-952716(+) | length=429 | sequence_SO=chromosome | SO=protein_coding	TGGT1_222220	47 kDa	0.32	2.5	[]	2	5
349	| organism=Toxoplasma_gondii_GT1 | product=aspartate-tRNA ligase | location=TGGT1_chrVIIa:3153086-3158845(-) | length=773 | sequence_SO=chromosome | SO=protein_coding	TGGT1_202530	87 kDa	0.32	2.5	[]	2	5
310	DNA-directed RNA polymerase I subunit RPA49 OS=Homo sapiens GN=POLR1E PE=1 SV=2	Q9GZS1	54 kDa	0.32	2.5	[]	2	5
323	Protein FAM111B OS=Homo sapiens GN=FAM111B PE=1 SV=1	Q6SJ93	85 kDa	0.32	2.5	[]	2	5
308	DNA-directed RNA polymerase I subunit RPA49 OS=Homo sapiens GN=POLR1E PE=1 SV=2	E7EX70	16 kDa	0.32	2.5	[]	2	5
167	| organism=Toxoplasma_gondii_GT1 | product=hypothetical protein | location=TGGT1_chrX:3976691-3978589(-) | length=632 | sequence_SO=chromosome | SO=protein_coding	TGGT1_212090	70 kDa	0.09	2.4	[]	7	17
47	| organism=Toxoplasma_gondii_GT1 | product=heat shock protein HSP70 | location=TGGT1_chrVIII:3285695-3287698(-) | length=667 | sequence_SO=chromosome | SO=protein_coding	TGGT1_273760	72 kDa	0.003	2.3	Ku80 low, PPKL high	27	63
102	FERM, RhoGEF and pleckstrin domain-containing protein 1 OS=Homo sapiens GN=FARP1 PE=1 SV=1	Q9Y4F1	119 kDa	0.06	2.3	[]	11	25
180	A-kinase anchor protein 17A OS=Homo sapiens GN=AKAP17A PE=1 SV=2	Q02040	81 kDa	0.13	2.3	[]	6	14
184	Serpin H1 OS=Homo sapiens GN=SERPINH1 PE=1 SV=2	P50454	46 kDa	0.13	2.3	[]	6	14
235	| organism=Toxoplasma_gondii_GT1 | product=alpha tubulin TUBA1 | location=TGGT1_chrXI:5219470-5220918(+) | length=432 | sequence_SO=chromosome | SO=protein_coding	TGGT1_316400B	48 kDa	0.27	2.3	[]	3	7
280	| organism=Toxoplasma_gondii_GT1 | product=putative protein kinase | location=TGGT1_chrVIIa:4156147-4159857(+) | length=1236 | sequence_SO=chromosome | SO=protein_coding	TGGT1_281675	134 kDa	0.27	2.3	[]	3	7
297	60S ribosomal protein L9 OS=Homo sapiens GN=RPL9 PE=1 SV=1	P32969	22 kDa	0.27	2.3	[]	3	7
36	Eukaryotic translation initiation factor 5B OS=Homo sapiens GN=EIF5B PE=1 SV=4	O60841	139 kDa	0.0015	2.2	Ku80 low, PPKL high	38	84
36	Eukaryotic translation initiation factor 5B OS=Homo sapiens GN=EIF5B PE=1 SV=1	A0A087WUT6	139 kDa	0.0015	2.2	Ku80 low, PPKL high	38	84
206	| organism=Toxoplasma_gondii_GT1 | product=photosensitized INA-labeled protein PHIL1 | location=TGGT1_chrVIIb:3400417-3400914(+) | length=165 | sequence_SO=chromosome | SO=protein_coding	TGGT1_258410	19 kDa	0.18	2.2	[]	6	13
197	Core histone macro-H2A.2 OS=Homo sapiens GN=H2AFY2 PE=1 SV=3	Q9P0M6	40 kDa	0.18	2.2	[]	6	13
222	| organism=Toxoplasma_gondii_GT1 | product=putative translation initiation factor IF-2 | location=TGGT1_chrX:6085732-6096115(-) | length=1146 | sequence_SO=chromosome | SO=protein_coding	TGGT1_214270	126 kDa	0.23	2.2	[]	4	9
231	Unconventional myosin-Ib OS=Homo sapiens GN=MYO1B PE=1 SV=3	O43795	132 kDa	0.23	2.2	[]	4	9
231	Unconventional myosin-Ib OS=Homo sapiens GN=MYO1B PE=1 SV=1	E9PDF6	128 kDa	0.23	2.2	[]	4	9
127	Poly [ADP-ribose] polymerase 1 OS=Homo sapiens GN=PARP1 PE=1 SV=4	P09874	113 kDa	0.12	2.1	[]	9	19
177	AP-2 complex subunit alpha-1 OS=Homo sapiens GN=AP2A1 PE=1 SV=3	O95782	108 kDa	0.2	2	[]	7	14
211	| organism=Toxoplasma_gondii_GT1 | product=fructose-bisphospatase II | location=TGGT1_chrXII:3317257-3321142(+) | length=381 | sequence_SO=chromosome | SO=protein_coding	TGGT1_247510	42 kDa	0.27	2	[]	5	10
226	| organism=Toxoplasma_gondii_GT1 | product=poly(ADP-ribose) polymerase catalytic domain-containing protein | location=TGGT1_chrVIII:4946767-4963422(+) | length=1012 | sequence_SO=chromosome | SO=protein_coding	TGGT1_270840	113 kDa	0.31	2	[]	4	8
262	| organism=Toxoplasma_gondii_GT1 | product=DEAD (Asp-Glu-Ala-Asp) box polypeptide 17 | location=TGGT1_chrX:5362273-5365892(-) | length=550 | sequence_SO=chromosome | SO=protein_coding	TGGT1_236650	60 kDa	0.31	2	[]	4	8
248	60S ribosomal protein L23 OS=Homo sapiens GN=RPL23 PE=1 SV=1	P62829	15 kDa	0.31	2	[]	4	8
247	40S ribosomal protein S7 OS=Homo sapiens GN=RPS7 PE=1 SV=1	P62081	22 kDa	0.31	2	[]	4	8
264	40S ribosomal protein S15a OS=Homo sapiens GN=RPS15A PE=1 SV=2	P62244	15 kDa	0.37	2	[]	3	6
295	40S ribosomal protein S9 OS=Homo sapiens GN=RPS9 PE=1 SV=3	P46781	23 kDa	0.37	2	[]	3	6
300	60S ribosomal protein L7 OS=Homo sapiens GN=RPL7 PE=1 SV=1	P18124	29 kDa	0.45	2	[]	2	4
397	| organism=Toxoplasma_gondii_GT1 | product=microneme protein MIC3 | location=TGGT1_chrIV:856315-857588(+) | length=383 | sequence_SO=chromosome | SO=protein_coding	TGGT1_319560	41 kDa	0.58	2	[]	1	2
429	| organism=Toxoplasma_gondii_GT1 | product=helicase associated domain (ha2) protein | location=TGGT1_chrIV:1264045-1277404(-) | length=2234 | sequence_SO=chromosome | SO=protein_coding	TGGT1_318440	237 kDa	0.58	2	[]	1	2
427	| organism=Toxoplasma_gondii_GT1 | product=hypothetical protein | location=TGGT1_chrIX:4401858-4407161(-) | length=517 | sequence_SO=chromosome | SO=protein_coding	TGGT1_292190	57 kDa	0.58	2	[]	1	2
454	| organism=Toxoplasma_gondii_GT1 | product=putative nucleolar protein, structural component of H/ACA snoRNP | location=TGGT1_chrXII:6093021-6093957(+) | length=64 | sequence_SO=chromosome | SO=protein_coding	TGGT1_278270	7 kDa	0.58	2	[]	1	2
375	| organism=Toxoplasma_gondii_GT1 | product=MAG1 protein (MAG1) | location=TGGT1_chrVIII:5310162-5311630(+) | length=452 | sequence_SO=chromosome | SO=protein_coding	TGGT1_270240	49 kDa	0.58	2	[]	1	2
451	| organism=Toxoplasma_gondii_GT1 | product=hypothetical protein | location=TGGT1_chrVIIb:3094822-3099514(+) | length=276 | sequence_SO=chromosome | SO=protein_coding	TGGT1_258850	33 kDa	0.58	2	[]	1	2
457	| organism=Toxoplasma_gondii_GT1 | product=putative heat shock protein 90 | location=TGGT1_chrVI:3273039-3276701(+) | length=853 | sequence_SO=chromosome | SO=protein_coding	TGGT1_244560	98 kDa	0.58	2	[]	1	2
455	| organism=Toxoplasma_gondii_GT1 | product=hypothetical protein | location=TGGT1_chrVIII:1271630-1273190(+) | length=178 | sequence_SO=chromosome | SO=protein_coding	TGGT1_231160	18 kDa	0.58	2	[]	1	2
400	Magnesium transporter protein 1 OS=Homo sapiens GN=MAGT1 PE=1 SV=1	Q9H0U3	38 kDa	0.58	2	[]	1	2
401	Splicing regulatory glutamine/lysine-rich protein 1 OS=Homo sapiens GN=SREK1 PE=1 SV=1	Q8WXA9	59 kDa	0.58	2	[]	1	2
456	60S ribosomal protein L11 (Fragment) OS=Homo sapiens GN=RPL11 PE=1 SV=1	Q5VVC9	15 kDa	0.58	2	[]	1	2
456	60S ribosomal protein L11 (Fragment) OS=Homo sapiens GN=RPL11 PE=1 SV=1	Q5VVC8	20 kDa	0.58	2	[]	1	2
430	Nucleolar GTP-binding protein 2 OS=Homo sapiens GN=GNL2 PE=1 SV=1	Q13823	84 kDa	0.58	2	[]	1	2
419	60S ribosomal protein L18 OS=Homo sapiens GN=RPL18 PE=1 SV=2	Q07020	22 kDa	0.58	2	[]	1	2
458	CCAAT/enhancer-binding protein zeta OS=Homo sapiens GN=CEBPZ PE=1 SV=3	Q03701	121 kDa	0.58	2	[]	1	2
453	Mitochondrial 2-oxoglutarate/malate carrier protein OS=Homo sapiens GN=SLC25A11 PE=1 SV=3	Q02978	34 kDa	0.58	2	[]	1	2
456	60S ribosomal protein L11 OS=Homo sapiens GN=RPL11 PE=1 SV=2	P62913	20 kDa	0.58	2	[]	1	2
426	40S ribosomal protein S16 OS=Homo sapiens GN=RPS16 PE=1 SV=2	P62249	16 kDa	0.58	2	[]	1	2
452	Calponin-1 OS=Homo sapiens GN=CNN1 PE=1 SV=2	P51911	33 kDa	0.58	2	[]	1	2
425	Propionyl-CoA carboxylase beta chain, mitochondrial OS=Homo sapiens GN=PCCB PE=1 SV=3	P05166	58 kDa	0.58	2	[]	1	2
422	Dolichyl-diphosphooligosaccharide--protein glycosyltransferase subunit 1 OS=Homo sapiens GN=RPN1 PE=1 SV=1	P04843	69 kDa	0.58	2	[]	1	2
346	Glyceraldehyde-3-phosphate dehydrogenase OS=Homo sapiens GN=GAPDH PE=1 SV=3	P04406	36 kDa	0.58	2	[]	1	2
426	40S ribosomal protein S16 OS=Homo sapiens GN=RPS16 PE=1 SV=1	M0R3H0	11 kDa	0.58	2	[]	1	2
426	40S ribosomal protein S16 (Fragment) OS=Homo sapiens GN=RPS16 PE=1 SV=1	M0R1M5	9 kDa	0.58	2	[]	1	2
419	60S ribosomal protein L18 (Fragment) OS=Homo sapiens GN=RPL18 PE=1 SV=1	J3QQ67	22 kDa	0.58	2	[]	1	2
453	Mitochondrial 2-oxoglutarate/malate carrier protein (Fragment) OS=Homo sapiens GN=SLC25A11 PE=1 SV=1	I3L1P8	32 kDa	0.58	2	[]	1	2
419	60S ribosomal protein L18 (Fragment) OS=Homo sapiens GN=RPL18 PE=1 SV=1	H0YHA7	19 kDa	0.58	2	[]	1	2
419	60S ribosomal protein L18 OS=Homo sapiens GN=RPL18 PE=1 SV=1	G3V203	19 kDa	0.58	2	[]	1	2
419	60S ribosomal protein L18 (Fragment) OS=Homo sapiens GN=RPL18 PE=1 SV=1	F8VUA6	15 kDa	0.58	2	[]	1	2
425	Propionyl-CoA carboxylase beta chain, mitochondrial OS=Homo sapiens GN=PCCB PE=1 SV=1	E9PDR0	59 kDa	0.58	2	[]	1	2
425	Propionyl-CoA carboxylase beta chain, mitochondrial OS=Homo sapiens GN=PCCB PE=1 SV=1	E7EX59	62 kDa	0.58	2	[]	1	2
425	Propionyl-CoA carboxylase beta chain, mitochondrial OS=Homo sapiens GN=PCCB PE=1 SV=1	E7EUY3	56 kDa	0.58	2	[]	1	2
346	Glyceraldehyde-3-phosphate dehydrogenase OS=Homo sapiens GN=GAPDH PE=1 SV=1	E7EUT5	28 kDa	0.58	2	[]	1	2
425	Propionyl-CoA carboxylase beta chain, mitochondrial OS=Homo sapiens GN=PCCB PE=1 SV=1	E7ETT1	56 kDa	0.58	2	[]	1	2
425	Propionyl-CoA carboxylase beta chain, mitochondrial OS=Homo sapiens GN=PCCB PE=1 SV=1	C9JQS9	61 kDa	0.58	2	[]	1	2
400	Magnesium transporter protein 1 OS=Homo sapiens GN=MAGT1 PE=1 SV=1	A0A087WU53	42 kDa	0.58	2	[]	1	2
80	ATP-binding cassette sub-family F member 1 OS=Homo sapiens GN=ABCF1 PE=1 SV=2	Q8NE71	96 kDa	0.066	1.9	[]	19	36
107	60S ribosomal protein L35 OS=Homo sapiens GN=RPL35 PE=1 SV=2	P42766	15 kDa	0.14	1.9	[]	14	26
194	Ubiquitin-40S ribosomal protein S27a OS=Homo sapiens GN=RPS27A PE=1 SV=2	P62979	18 kDa	0.26	1.9	[]	7	13
148	40S ribosomal protein S26 OS=Homo sapiens GN=RPS26 PE=1 SV=3	P62854	13 kDa	0.25	1.8	[]	9	16
209	Dolichyl-diphosphooligosaccharide--protein glycosyltransferase subunit STT3B OS=Homo sapiens GN=STT3B PE=1 SV=1	Q8TCJ2	94 kDa	0.34	1.8	[]	5	9
218	DNA-directed RNA polymerase I subunit RPA1 OS=Homo sapiens GN=POLR1A PE=1 SV=2	O95602	195 kDa	0.34	1.8	[]	5	9
218	DNA-directed RNA polymerase subunit OS=Homo sapiens GN=POLR1A PE=1 SV=1	B9ZVN9	188 kDa	0.34	1.8	[]	5	9
257	AP-2 complex subunit alpha-2 OS=Homo sapiens GN=AP2A2 PE=1 SV=2	O94973	104 kDa	0.4	1.8	[]	4	7
50	Acetyl-CoA carboxylase 1 OS=Homo sapiens GN=ACACA PE=1 SV=2	Q13085	266 kDa	0.099	1.7	[]	30	51
52	Filamin A OS=Homo sapiens GN=FLNA PE=1 SV=1	Q60FE5	278 kDa	0.12	1.7	[]	30	50
52	Filamin-A OS=Homo sapiens GN=FLNA PE=1 SV=4	P21333	281 kDa	0.12	1.7	[]	30	50
60	Unconventional myosin-Ic OS=Homo sapiens GN=MYO1C PE=1 SV=4	O00159	122 kDa	0.11	1.7	[]	27	46
60	Unconventional myosin-Ic OS=Homo sapiens GN=MYO1C PE=1 SV=1	F5H6E2	119 kDa	0.11	1.7	[]	27	46
62	60S ribosomal protein L10 OS=Homo sapiens GN=RPL10 PE=1 SV=4	P27635	25 kDa	0.12	1.7	[]	26	44
110	| organism=Toxoplasma_gondii_GT1 | product=putative eukaryotic initiation factor-4A | location=TGGT1_chrXII:5123731-5125767(-) | length=412 | sequence_SO=chromosome | SO=protein_coding	TGGT1_250770	47 kDa	0.23	1.7	[]	13	22
120	Myb-binding protein 1A OS=Homo sapiens GN=MYBBP1A PE=1 SV=2	Q9BQG0	149 kDa	0.24	1.7	[]	11	19
145	60S ribosomal protein L36a-like OS=Homo sapiens GN=RPL36AL PE=1 SV=3	Q969Q0	12 kDa	0.27	1.7	[]	10	17
170	| organism=Toxoplasma_gondii_GT1 | product=ribosomal protein RPS2 | location=TGGT1_chrIX:5229307-5231745(+) | length=269 | sequence_SO=chromosome | SO=protein_coding	TGGT1_305520	29 kDa	0.31	1.7	[]	9	15
149	| organism=Toxoplasma_gondii_GT1 | product=ribosomal protein RPS11 | location=TGGT1_chrX:1087439-1090315(-) | length=161 | sequence_SO=chromosome | SO=protein_coding	TGGT1_226970	19 kDa	0.31	1.7	[]	9	15
294	| organism=Toxoplasma_gondii_GT1 | product=fibrillarin | location=TGGT1_chrXI:2031325-2032910(-) | length=303 | sequence_SO=chromosome | SO=protein_coding	TGGT1_311430	32 kDa	0.48	1.7	[]	3	5
283	| organism=Toxoplasma_gondii_GT1 | product=hypothetical protein | location=TGGT1_chrVIII:4830509-4837142(+) | length=1243 | sequence_SO=chromosome | SO=protein_coding	TGGT1_270960	139 kDa	0.48	1.7	[]	3	5
322	| organism=Toxoplasma_gondii_GT1 | product=putative nucleolar GTP-binding protein 1 | location=TGGT1_chrVIIb:1646922-1654757(-) | length=719 | sequence_SO=chromosome | SO=protein_coding	TGGT1_261520	81 kDa	0.48	1.7	[]	3	5
298	| organism=Toxoplasma_gondii_GT1 | product=actin depolymerizing factor ADF | location=TGGT1_chrV:254875-256188(-) | length=118 | sequence_SO=chromosome | SO=protein_coding	TGGT1_220400	13 kDa	0.48	1.7	[]	3	5
320	Serine/arginine repetitive matrix protein 1 OS=Homo sapiens GN=SRRM1 PE=1 SV=2	Q8IYB3	102 kDa	0.48	1.7	[]	3	5
238	Protein LYRIC OS=Homo sapiens GN=MTDH PE=1 SV=2	Q86UE4	64 kDa	0.48	1.7	[]	3	5
320	Serine/arginine repetitive matrix protein 1 OS=Homo sapiens GN=SRRM1 PE=1 SV=1	A9Z1X7	103 kDa	0.48	1.7	[]	3	5
78	60S ribosomal protein L27a OS=Homo sapiens GN=RPL27A PE=1 SV=2	P46776	17 kDa	0.18	1.6	[]	22	36
128	Treacle protein OS=Homo sapiens GN=TCOF1 PE=1 SV=3	Q13428	152 kDa	0.33	1.6	[]	10	16
164	60S ribosomal protein L24 OS=Homo sapiens GN=RPL24 PE=1 SV=1	P83731	18 kDa	0.37	1.6	[]	9	14
200	| organism=Toxoplasma_gondii_GT1 | product=SAG-related sequence SRS29B (SAG1) | location=TGGT1_chrVIII:2660455-2661465(+) | length=336 | sequence_SO=chromosome | SO=protein_coding	TGGT1_233460	35 kDa	0.35	1.6	[]	8	13
205	ADP/ATP translocase 2 OS=Homo sapiens GN=SLC25A5 PE=1 SV=7	P05141	33 kDa	0.4	1.6	[]	7	11
34	RNA cytidine acetyltransferase OS=Homo sapiens GN=NAT10 PE=1 SV=2	Q9H0A0	116 kDa	0.14	1.5	[]	52	79
54	Elongation factor 1-alpha 1 OS=Homo sapiens GN=EEF1A1 PE=1 SV=1	P68104	50 kDa	0.23	1.5	[]	35	52
122	| organism=Toxoplasma_gondii_GT1 | product=SRP72 RNA-binding domain-containing protein | location=TGGT1_chrIII:207327-214479(-) | length=731 | sequence_SO=chromosome | SO=protein_coding	TGGT1_275802	80 kDa	0.37	1.5	[]	15	22
126	| organism=Toxoplasma_gondii_GT1 | product=chaperonin protein BiP | location=TGGT1_chrXI:2188121-2191497(-) | length=668 | sequence_SO=chromosome | SO=protein_coding	TGGT1_311720	73 kDa	0.33	1.5	[]	13	20
141	Alpha-actinin-4 OS=Homo sapiens GN=ACTN4 PE=1 SV=2	O43707	105 kDa	0.37	1.5	[]	12	18
153	| organism=Toxoplasma_gondii_GT1 | product=myosin light chain MLC1 | location=TGGT1_chrVIIb:3843366-3845688(+) | length=213 | sequence_SO=chromosome | SO=protein_coding	TGGT1_257680	24 kDa	0.35	1.5	[]	11	17
156	60S ribosomal protein L4 OS=Homo sapiens GN=RPL4 PE=1 SV=5	P36578	48 kDa	0.41	1.5	[]	11	16
224	| organism=Toxoplasma_gondii_GT1 | product=hypothetical protein | location=TGGT1_chrVIIb:1712431-1719358(-) | length=1112 | sequence_SO=chromosome | SO=protein_coding	TGGT1_261450	119 kDa	0.46	1.5	[]	6	9
284	| organism=Toxoplasma_gondii_GT1 | product=heat shock protein HSP90 | location=TGGT1_chrIX:2294323-2298742(+) | length=708 | sequence_SO=chromosome | SO=protein_coding	TGGT1_288380	82 kDa	0.51	1.5	[]	4	6
261	| organism=Toxoplasma_gondii_GT1 | product=hypothetical protein | location=TGGT1_chrX:2025685-2031135(+) | length=1816 | sequence_SO=chromosome | SO=protein_coding	TGGT1_225690	194 kDa	0.51	1.5	[]	4	6
291	Heterogeneous nuclear ribonucleoprotein U OS=Homo sapiens GN=HNRNPU PE=1 SV=6	Q00839	91 kDa	0.51	1.5	[]	4	6
290	60S ribosomal protein L14 OS=Homo sapiens GN=RPL14 PE=1 SV=4	P50914	23 kDa	0.51	1.5	[]	4	6
259	60S ribosomal protein L22 OS=Homo sapiens GN=RPL22 PE=1 SV=2	P35268	15 kDa	0.51	1.5	[]	4	6
367	| organism=Toxoplasma_gondii_GT1 | product=hypothetical protein | location=TGGT1_chrIX:5606455-5607689(-) | length=236 | sequence_SO=chromosome | SO=protein_coding	TGGT1_306195	26 kDa	0.6	1.5	[]	2	3
392	| organism=Toxoplasma_gondii_GT1 | product=myosin C | location=TGGT1_chrVIIb:4925758-4933694(+) | length=1171 | sequence_SO=chromosome | SO=protein_coding	TGGT1_255190	133 kDa	0.6	1.5	[]	2	3
330	| organism=Toxoplasma_gondii_GT1 | product=hypothetical protein | location=TGGT1_chrVIII:608143-610056(+) | length=177 | sequence_SO=chromosome | SO=protein_coding	TGGT1_230118	21 kDa	0.6	1.5	[]	2	3
371	Transmembrane protein 263 OS=Homo sapiens GN=TMEM263 PE=1 SV=1	Q8WUH6	12 kDa	0.6	1.5	[]	2	3
369	Peroxiredoxin-1 OS=Homo sapiens GN=PRDX1 PE=1 SV=1	Q06830	22 kDa	0.6	1.5	[]	2	3
372	60S ribosomal protein L13 OS=Homo sapiens GN=RPL13 PE=1 SV=4	P26373	24 kDa	0.6	1.5	[]	2	3
342	Nucleophosmin OS=Homo sapiens GN=NPM1 PE=1 SV=2	P06748	33 kDa	0.6	1.5	[]	2	3
369	Peroxiredoxin-1 OS=Homo sapiens GN=PRDX1 PE=1 SV=1	A0A0A0MRQ5	11 kDa	0.6	1.5	[]	2	3
11	Actin, alpha cardiac muscle 1 OS=Homo sapiens GN=ACTC1 PE=1 SV=1	P68032	42 kDa	0.19	1.4	[]	88	124
20	Vimentin OS=Homo sapiens GN=VIM PE=1 SV=4	P08670	54 kDa	0.25	1.4	[]	76	105
28	| organism=Toxoplasma_gondii_GT1 | product=putative elongation factor 1-alpha (EF-1-ALPHA) | location=TGGT1_chrV:1692242-1694172(-) | length=448 | sequence_SO=chromosome | SO=protein_coding	TGGT1_286420A	49 kDa	0.27	1.4	[]	62	86
46	| organism=Toxoplasma_gondii_GT1 | product=putative nucleolar protein | location=TGGT1_chrXII:3291010-3295334(+) | length=536 | sequence_SO=chromosome | SO=protein_coding	TGGT1_247470	60 kDa	0.29	1.4	[]	38	54
67	Serine/threonine-protein kinase PRP4 homolog OS=Homo sapiens GN=PRPF4B PE=1 SV=3	Q13523	117 kDa	0.35	1.4	[]	27	38
72	AP-2 complex subunit mu OS=Homo sapiens GN=AP2M1 PE=1 SV=2	Q96CW1	50 kDa	0.34	1.4	[]	23	33
72	AP-2 complex subunit mu OS=Homo sapiens GN=AP2M1 PE=1 SV=1	A0A087WY71	50 kDa	0.34	1.4	[]	23	33
99	Alpha-actinin-1 OS=Homo sapiens GN=ACTN1 PE=1 SV=2	P12814	103 kDa	0.36	1.4	[]	18	26
104	| organism=Toxoplasma_gondii_GT1 | product=putative adenine nucleotide translocator | location=TGGT1_chrXII:4873424-4874380(+) | length=318 | sequence_SO=chromosome | SO=protein_coding	TGGT1_249900	35 kDa	0.4	1.4	[]	17	24
113	Probable ATP-dependent RNA helicase DDX27 OS=Homo sapiens GN=DDX27 PE=1 SV=2	Q96GQ7	90 kDa	0.41	1.4	[]	14	20
106	Core histone macro-H2A.1 OS=Homo sapiens GN=H2AFY PE=1 SV=4	O75367	40 kDa	0.41	1.4	[]	14	20
113	Probable ATP-dependent RNA helicase DDX27 OS=Homo sapiens GN=DDX27 PE=1 SV=1	B7Z6D5	87 kDa	0.41	1.4	[]	14	20
175	| organism=Toxoplasma_gondii_GT1 | product=glyceraldehyde-3-phosphate dehydrogenase GAPDH1 | location=TGGT1_chrIX:3189155-3191218(-) | length=489 | sequence_SO=chromosome | SO=protein_coding	TGGT1_289690	53 kDa	0.44	1.4	[]	9	13
243	| organism=Toxoplasma_gondii_GT1 | product=heat shock protein | location=TGGT1_chrVIII:2284363-2285174(-) | length=185 | sequence_SO=chromosome | SO=protein_coding	TGGT1_324600	20 kDa	0.53	1.4	[]	5	7
225	| organism=Toxoplasma_gondii_GT1 | product=ribosomal protein RPL18A | location=TGGT1_chrVIIb:1067095-1069205(+) | length=183 | sequence_SO=chromosome | SO=protein_coding	TGGT1_262670	21 kDa	0.53	1.4	[]	5	7
216	| organism=Toxoplasma_gondii_GT1 | product=Sin3-associated polypeptide SAP18 | location=TGGT1_chrVIIa:3801972-3807611(-) | length=868 | sequence_SO=chromosome | SO=protein_coding	TGGT1_201400	97 kDa	0.53	1.4	[]	5	7
260	Polymerase I and transcript release factor OS=Homo sapiens GN=PTRF PE=1 SV=1	Q6NZI2	43 kDa	0.53	1.4	[]	5	7
246	Galectin-1 OS=Homo sapiens GN=LGALS1 PE=1 SV=2	P09382	15 kDa	0.53	1.4	[]	5	7
6	Actin, cytoplasmic 2 OS=Homo sapiens GN=ACTG1 PE=1 SV=1	P63261	42 kDa	0.31	1.3	[]	188	245
13	| organism=Toxoplasma_gondii_GT1 | product=ribosomal protein RPL3 | location=TGGT1_chrX:901297-903989(-) | length=389 | sequence_SO=chromosome | SO=protein_coding	TGGT1_227360	44 kDa	0.34	1.3	[]	87	115
21	| organism=Toxoplasma_gondii_GT1 | product=hypothetical protein | location=TGGT1_chrXI:267813-271388(-) | length=654 | sequence_SO=chromosome | SO=protein_coding	TGGT1_308860	70 kDa	0.42	1.3	[]	76	98
73	| organism=Toxoplasma_gondii_GT1 | product=ribosomal protein RPS4 | location=TGGT1_chrIb:77395-80548(-) | length=312 | sequence_SO=chromosome | SO=protein_coding	TGGT1_207440	35 kDa	0.53	1.3	[]	23	29
116	Histone H2B OS=Homo sapiens GN=HIST1H2BN PE=1 SV=1	U3KQK0	19 kDa	0.51	1.3	[]	13	17
139	| organism=Toxoplasma_gondii_GT1 | product=ribosomal protein RPL23 | location=TGGT1_chrXI:2381590-2383685(-) | length=139 | sequence_SO=chromosome | SO=protein_coding	TGGT1_312090	15 kDa	0.5	1.3	[]	12	16
118	Protein-glutamine gamma-glutamyltransferase 2 OS=Homo sapiens GN=TGM2 PE=1 SV=2	P21980	77 kDa	0.5	1.3	[]	12	16
165	| organism=Toxoplasma_gondii_GT1 | product=acid phosphatase GAP50 | location=TGGT1_chrXII:907511-910397(-) | length=431 | sequence_SO=chromosome | SO=protein_coding	TGGT1_219320	47 kDa	0.54	1.3	[]	10	13
181	M-phase phosphoprotein 8 OS=Homo sapiens GN=MPHOSPH8 PE=1 SV=2	Q99549	97 kDa	0.52	1.3	[]	9	12
178	Heat shock cognate 71 kDa protein OS=Homo sapiens GN=HSPA8 PE=1 SV=1	P11142	71 kDa	0.52	1.3	[]	9	12
234	| organism=Toxoplasma_gondii_GT1 | product=ribosomal protein RPL13A | location=TGGT1_chrIX:4373947-4376715(-) | length=286 | sequence_SO=chromosome | SO=protein_coding	TGGT1_292130	33 kDa	0.55	1.3	[]	6	8
241	| organism=Toxoplasma_gondii_GT1 | product=DEAD/DEAH box helicase family protein | location=TGGT1_chrIX:91625-95960(+) | length=479 | sequence_SO=chromosome | SO=protein_coding	TGGT1_279330	52 kDa	0.55	1.3	[]	6	8
227	| organism=Toxoplasma_gondii_GT1 | product=histone H4 | location=TGGT1_chrVI:491746-492057(-) | length=103 | sequence_SO=chromosome | SO=protein_coding	TGGT1_239260	11 kDa	0.55	1.3	[]	6	8
230	40S ribosomal protein S3a OS=Homo sapiens GN=RPS3A PE=1 SV=2	P61247	30 kDa	0.55	1.3	[]	6	8
230	40S ribosomal protein S3a OS=Homo sapiens GN=RPS3A PE=1 SV=1	D6RAT0	26 kDa	0.55	1.3	[]	6	8
317	Serine/arginine-rich splicing factor 11 OS=Homo sapiens GN=SRSF11 PE=1 SV=1	Q05519	54 kDa	0.61	1.3	[]	3	4
274	Probable global transcription activator SNF2L2 OS=Homo sapiens GN=SMARCA2 PE=1 SV=2	P51531	181 kDa	0.61	1.3	[]	3	4
319	Replication factor C subunit 1 OS=Homo sapiens GN=RFC1 PE=1 SV=4	P35251	128 kDa	0.61	1.3	[]	3	4
268	SWI/SNF-related matrix-associated actin-dependent regulator of chromatin subfamily A member 5 OS=Homo sapiens GN=SMARCA5 PE=1 SV=1	O60264	122 kDa	0.61	1.3	[]	3	4
274	Probable global transcription activator SNF2L2 OS=Homo sapiens GN=SMARCA2 PE=1 SV=1	A0A0U1RQZ9	162 kDa	0.61	1.3	[]	3	4
18	| organism=Toxoplasma_gondii_GT1 | product=ribosomal protein RPS23 | location=TGGT1_chrVIII:368147-371053(+) | length=143 | sequence_SO=chromosome | SO=protein_coding	TGGT1_229670	16 kDa	0.39	1.2	[]	82	96
24	| organism=Toxoplasma_gondii_GT1 | product=hypothetical protein | location=TGGT1_chrV:1391105-1404550(+) | length=2072 | sequence_SO=chromosome | SO=protein_coding	TGGT1_287180	227 kDa	0.45	1.2	[]	76	91
26	| organism=Toxoplasma_gondii_GT1 | product=myosin A | location=TGGT1_chrX:4773284-4778894(+) | length=831 | sequence_SO=chromosome | SO=protein_coding	TGGT1_235470	93 kDa	0.47	1.2	[]	69	83
37	| organism=Toxoplasma_gondii_GT1 | product=actin ACT1 | location=TGGT1_chrIb:1014618-1016180(+) | length=376 | sequence_SO=chromosome | SO=protein_coding	TGGT1_209030	42 kDa	0.49	1.2	[]	53	64
43	| organism=Toxoplasma_gondii_GT1 | product=hypothetical protein | location=TGGT1_chrVI:276222-291010(+) | length=3152 | sequence_SO=chromosome | SO=protein_coding	TGGT1_238880	343 kDa	0.42	1.2	[]	48	56
45	Nucleolar protein 56 OS=Homo sapiens GN=NOP56 PE=1 SV=4	O00567	66 kDa	0.54	1.2	[]	43	53
49	Nucleolar protein 58 OS=Homo sapiens GN=NOP58 PE=1 SV=1	Q9Y2X3	60 kDa	0.49	1.2	[]	40	48
44	40S ribosomal protein S6 OS=Homo sapiens GN=RPS6 PE=1 SV=1	P62753	29 kDa	0.53	1.2	[]	39	48
76	Ribosomal RNA processing protein 1 homolog B OS=Homo sapiens GN=RRP1B PE=1 SV=3	Q14684	84 kDa	0.45	1.2	[]	26	30
85	| organism=Toxoplasma_gondii_GT1 | product=pre-rRNA processing protein | location=TGGT1_chrX:2378306-2392984(+) | length=2871 | sequence_SO=chromosome | SO=protein_coding	TGGT1_225125	311 kDa	0.53	1.2	[]	23	28
84	60S ribosomal protein L3 OS=Homo sapiens GN=RPL3 PE=1 SV=2	P39023	46 kDa	0.55	1.2	[]	20	25
103	| organism=Toxoplasma_gondii_GT1 | product=putative nucleolar protein 5 | location=TGGT1_chrVIIa:1272709-1276843(-) | length=490 | sequence_SO=chromosome | SO=protein_coding	TGGT1_205510	54 kDa	0.55	1.2	[]	18	22
97	E3 ubiquitin-protein ligase RBBP6 OS=Homo sapiens GN=RBBP6 PE=1 SV=1	Q7Z6E9	202 kDa	0.5	1.2	[]	17	20
109	| organism=Toxoplasma_gondii_GT1 | product=rRNA pseudouridine synthase | location=TGGT1_chrX:6002905-6008379(-) | length=505 | sequence_SO=chromosome | SO=protein_coding	TGGT1_214210	57 kDa	0.55	1.2	[]	14	17
115	60S ribosomal protein L7a OS=Homo sapiens GN=RPL7A PE=1 SV=2	P62424	30 kDa	0.55	1.2	[]	14	17
140	| organism=Toxoplasma_gondii_GT1 | product=hypothetical protein | location=TGGT1_chrXI:4214855-4217243(-) | length=469 | sequence_SO=chromosome | SO=protein_coding	TGGT1_314750	50 kDa	0.57	1.2	[]	12	15
157	| organism=Toxoplasma_gondii_GT1 | product=Noc2p family protein | location=TGGT1_chrVIIb:2326057-2331884(+) | length=1036 | sequence_SO=chromosome | SO=protein_coding	TGGT1_260320	115 kDa	0.54	1.2	[]	11	13
138	| organism=Toxoplasma_gondii_GT1 | product=ribosomal protein RPL22 | location=TGGT1_chrVI:893982-895795(-) | length=133 | sequence_SO=chromosome | SO=protein_coding	TGGT1_239760	15 kDa	0.54	1.2	[]	11	13
168	| organism=Toxoplasma_gondii_GT1 | product=ribosomal protein RPS15 | location=TGGT1_chrV:820008-821446(-) | length=150 | sequence_SO=chromosome | SO=protein_coding	TGGT1_213350	17 kDa	0.54	1.2	[]	11	13
151	RNA-binding protein 39 OS=Homo sapiens GN=RBM39 PE=1 SV=2	Q14498	59 kDa	0.54	1.2	[]	11	13
172	Surfeit locus protein 6 OS=Homo sapiens GN=SURF6 PE=1 SV=3	O75683	41 kDa	0.56	1.2	[]	10	12
207	78 kDa glucose-regulated protein OS=Homo sapiens GN=HSPA5 PE=1 SV=2	P11021	72 kDa	0.59	1.2	[]	8	10
242	| organism=Toxoplasma_gondii_GT1 | product=ribosomal protein RPL6 | location=TGGT1_chrXI:3299999-3300967(+) | length=322 | sequence_SO=chromosome | SO=protein_coding	TGGT1_313390	36 kDa	0.57	1.2	[]	6	7
210	| organism=Toxoplasma_gondii_GT1 | product=putative ribosome biogenesis protein NSA2 | location=TGGT1_chrVI:2220041-2222684(-) | length=260 | sequence_SO=chromosome | SO=protein_coding	TGGT1_242800	30 kDa	0.57	1.2	[]	6	7
221	Nucleolar GTP-binding protein 1 OS=Homo sapiens GN=GTPBP4 PE=1 SV=3	Q9BZE4	74 kDa	0.57	1.2	[]	6	7
232	Peptidyl-prolyl cis-trans isomerase B OS=Homo sapiens GN=PPIB PE=1 SV=2	P23284	24 kDa	0.6	1.2	[]	5	6
293	| organism=Toxoplasma_gondii_GT1 | product=DEAD/DEAH box helicase domain-containing protein | location=TGGT1_chrVIIb:278943-285443(+) | length=1053 | sequence_SO=chromosome | SO=protein_coding	TGGT1_263820	116 kDa	0.63	1.2	[]	4	5
272	| organism=Toxoplasma_gondii_GT1 | product=RNA recognition motif-containing protein | location=TGGT1_chrIb:1501964-1507671(-) | length=1412 | sequence_SO=chromosome | SO=protein_coding	TGGT1_209850	171 kDa	0.63	1.2	[]	4	5
269	Ribosome biogenesis protein NSA2 homolog OS=Homo sapiens GN=NSA2 PE=1 SV=1	O95478	30 kDa	0.63	1.2	[]	4	5
282	H/ACA ribonucleoprotein complex subunit 4 OS=Homo sapiens GN=DKC1 PE=1 SV=3	O60832	58 kDa	0.63	1.2	[]	4	5
7	Pyruvate carboxylase, mitochondrial OS=Homo sapiens GN=PC PE=1 SV=2	P11498	130 kDa	0.19	1.1	[]	134	148
12	| organism=Toxoplasma_gondii_GT1 | product=ribosomal protein RPL8 | location=TGGT1_chrVIIa:1947745-1950214(+) | length=260 | sequence_SO=chromosome | SO=protein_coding	TGGT1_204020	28 kDa	0.14	1.1	[]	107	113
14	Myosin-10 OS=Homo sapiens GN=MYH10 PE=1 SV=3	P35580	229 kDa	0.3	1.1	[]	90	102
29	| organism=Toxoplasma_gondii_GT1 | product=ribosomal protein RPS3 | location=TGGT1_chrVIII:1993673-1994649(-) | length=255 | sequence_SO=chromosome | SO=protein_coding	TGGT1_232300	29 kDa	0.29	1.1	[]	64	71
57	| organism=Toxoplasma_gondii_GT1 | product=ribosomal protein RPL4 | location=TGGT1_chrXI:476484-477734(-) | length=416 | sequence_SO=chromosome | SO=protein_coding	TGGT1_309120	46 kDa	0.34	1.1	[]	39	43
61	| organism=Toxoplasma_gondii_GT1 | product=hypothetical protein | location=TGGT1_chrVI:1639455-1643673(+) | length=1275 | sequence_SO=chromosome | SO=protein_coding	TGGT1_241170	140 kDa	0.36	1.1	[]	37	41
56	| organism=Toxoplasma_gondii_GT1 | product=GNL3L/Grn1 GTPase | location=TGGT1_chrVIIa:2373071-2378820(+) | length=701 | sequence_SO=chromosome | SO=protein_coding	TGGT1_203490	76 kDa	0.4	1.1	[]	36	41
66	40S ribosomal protein S23 OS=Homo sapiens GN=RPS23 PE=1 SV=3	P62266	16 kDa	0.38	1.1	[]	34	38
75	60S ribosomal protein L23a OS=Homo sapiens GN=RPL23A PE=1 SV=1	P62750	18 kDa	0.38	1.1	[]	28	31
90	Ribosome-binding protein 1 OS=Homo sapiens GN=RRBP1 PE=1 SV=4	Q9P2E9	152 kDa	0.41	1.1	[]	25	28
87	| organism=Toxoplasma_gondii_GT1 | product=ribosomal protein RPL19 | location=TGGT1_chrIX:3095967-3098521(-) | length=187 | sequence_SO=chromosome | SO=protein_coding	TGGT1_289530	22 kDa	0.38	1.1	[]	23	25
88	ATP-dependent RNA helicase DDX24 OS=Homo sapiens GN=DDX24 PE=1 SV=1	Q9GZR7	96 kDa	0.44	1.1	[]	22	25
88	ATP-dependent RNA helicase DDX24 OS=Homo sapiens GN=DDX24 PE=1 SV=1	G3V529	91 kDa	0.44	1.1	[]	22	25
92	pre-rRNA processing protein FTSJ3 OS=Homo sapiens GN=FTSJ3 PE=1 SV=2	Q8IY81	97 kDa	0.41	1.1	[]	20	22
130	| organism=Toxoplasma_gondii_GT1 | product=GTP-binding nuclear protein ran/tc4 | location=TGGT1_chrXII:3749189-3752256(+) | length=229 | sequence_SO=chromosome | SO=protein_coding	TGGT1_248340	26 kDa	0.46	1.1	[]	16	18
125	DNA topoisomerase 2-beta OS=Homo sapiens GN=TOP2B PE=1 SV=3	Q02880	183 kDa	0.43	1.1	[]	13	14
158	| organism=Toxoplasma_gondii_GT1 | product=hypothetical protein | location=TGGT1_chrXI:4085755-4095302(+) | length=830 | sequence_SO=chromosome | SO=protein_coding	TGGT1_314480	92 kDa	0.46	1.1	[]	11	12
199	| organism=Toxoplasma_gondii_GT1 | product=brix domain-containing protein | location=TGGT1_chrII:726106-731963(-) | length=508 | sequence_SO=chromosome | SO=protein_coding	TGGT1_222000	57 kDa	0.48	1.1	[]	10	11
173	60S ribosomal protein L29 OS=Homo sapiens GN=RPL29 PE=1 SV=2	P47914	18 kDa	0.48	1.1	[]	10	11
198	| organism=Toxoplasma_gondii_GT1 | product=hypothetical protein | location=TGGT1_chrVIIa:2950166-2953731(-) | length=364 | sequence_SO=chromosome | SO=protein_coding	TGGT1_202760	39 kDa	0.5	1.1	[]	9	10
196	Histone H1.0 OS=Homo sapiens GN=H1F0 PE=1 SV=3	P07305	21 kDa	0.52	1.1	[]	8	9
161	| organism=Toxoplasma_gondii_GT1 | product=histone H3 | location=TGGT1_chrVIIb:1780702-1781112(+) | length=136 | sequence_SO=chromosome | SO=protein_coding	TGGT1_261240	15 kDa	0.54	1.1	[]	7	8
233	| organism=Toxoplasma_gondii_GT1 | product=GAP45 protein (GAP45) | location=TGGT1_chrX:3344621-3345358(-) | length=245 | sequence_SO=chromosome | SO=protein_coding	TGGT1_223940	27 kDa	0.54	1.1	[]	7	8
2	Myosin-9 OS=Homo sapiens GN=MYH9 PE=1 SV=4	P35579	227 kDa	0.0016	1	Ku80 low, PPKL high	595	624
3	| organism=Toxoplasma_gondii_GT1 | product=pyruvate carboxylase | location=TGGT1_chrV:2598993-2613633(-) | length=1391 | sequence_SO=chromosome | SO=protein_coding	TGGT1_284190	152 kDa	< 0.00010	1	Ku80 high, PPKL low	470	456
9	40S ribosomal protein S8 OS=Homo sapiens GN=RPS8 PE=1 SV=2	P62241	24 kDa	0.099	1	[]	128	134
16	Cytoskeleton-associated protein 4 OS=Homo sapiens GN=CKAP4 PE=1 SV=2	Q07065	66 kDa	0.092	1	[]	96	97
19	| organism=Toxoplasma_gondii_GT1 | product=ribosomal protein RPL27A | location=TGGT1_chrXI:1345590-1346369(-) | length=147 | sequence_SO=chromosome | SO=protein_coding	TGGT1_310490	16 kDa	0.08	1	[]	69	66
41	| organism=Toxoplasma_gondii_GT1 | product=ribosomal protein RPL10 | location=TGGT1_chrIX:2518172-2520490(-) | length=221 | sequence_SO=chromosome | SO=protein_coding	TGGT1_288720	25 kDa	0.21	1	[]	52	54
42	Myosin-11 OS=Homo sapiens GN=MYH11 PE=1 SV=3	P35749	227 kDa	0.16	1	[]	53	53
53	| organism=Toxoplasma_gondii_GT1 | product=ribosomal protein RPL17 | location=TGGT1_chrIII:2205438-2207707(-) | length=195 | sequence_SO=chromosome | SO=protein_coding	TGGT1_299050	22 kDa	0.14	1	[]	45	43
51	ATP-dependent RNA helicase DDX18 OS=Homo sapiens GN=DDX18 PE=1 SV=2	Q9NVP1	75 kDa	0.17	1	[]	41	40
59	| organism=Toxoplasma_gondii_GT1 | product=myosin F | location=TGGT1_chrXII:5709485-5725053(+) | length=1953 | sequence_SO=chromosome | SO=protein_coding	TGGT1_278870	216 kDa	0.21	1	[]	38	38
68	40S ribosomal protein S24 OS=Homo sapiens GN=RPS24 PE=1 SV=1	P62847	15 kDa	0.19	1	[]	36	35
82	Histone H1.5 OS=Homo sapiens GN=HIST1H1B PE=1 SV=3	P16401	23 kDa	0.21	1	[]	29	28
79	| organism=Toxoplasma_gondii_GT1 | product=ribosomal protein RPL13 | location=TGGT1_chrVIIb:826699-830544(-) | length=355 | sequence_SO=chromosome | SO=protein_coding	TGGT1_263050	40 kDa	0.28	1	[]	23	23
100	| organism=Toxoplasma_gondii_GT1 | product=ribosomal protein RPL44 | location=TGGT1_chrVIIa:2292915-2293974(-) | length=105 | sequence_SO=chromosome | SO=protein_coding	TGGT1_203630	12 kDa	0.36	1	[]	20	21
95	| organism=Toxoplasma_gondii_GT1 | product=ribosomal protein RPL15 | location=TGGT1_chrX:205832-208062(+) | length=205 | sequence_SO=chromosome | SO=protein_coding	TGGT1_228470	24 kDa	0.3	1	[]	20	20
124	rRNA 2'-O-methyltransferase fibrillarin OS=Homo sapiens GN=FBL PE=1 SV=2	P22087	34 kDa	0.34	1	[]	16	16
152	| organism=Toxoplasma_gondii_GT1 | product=ribosomal protein RPS20 | location=TGGT1_chrII:1366681-1368519(+) | length=233 | sequence_SO=chromosome | SO=protein_coding	TGGT1_223050	26 kDa	0.36	1	[]	13	13
163	60S ribosomal protein L32 OS=Homo sapiens GN=RPL32 PE=1 SV=2	P62910	16 kDa	0.36	1	[]	13	13
174	| organism=Toxoplasma_gondii_GT1 | product=regulator of chromosome condensation RCC1 | location=TGGT1_chrV:1284029-1290918(-) | length=1155 | sequence_SO=chromosome | SO=protein_coding	TGGT1_213900	123 kDa	0.37	1	[]	12	12
193	| organism=Toxoplasma_gondii_GT1 | product=DEAD/DEAH box ATP-dependent RNA helicase | location=TGGT1_chrXI:2984273-2989253(-) | length=569 | sequence_SO=chromosome | SO=protein_coding	TGGT1_312990	64 kDa	0.39	1	[]	11	11
160	60S ribosomal protein L26 OS=Homo sapiens GN=RPL26 PE=1 SV=1	P61254	17 kDa	0.39	1	[]	11	11
192	| organism=Toxoplasma_gondii_GT1 | product=ribosomal protein RPL11 | location=TGGT1_chrXI:792484-794108(+) | length=175 | sequence_SO=chromosome | SO=protein_coding	TGGT1_309820	20 kDa	0.43	1	[]	8	8
239	| organism=Toxoplasma_gondii_GT1 | product=ribosomal protein RPS9 | location=TGGT1_chrXII:3816916-3818776(+) | length=188 | sequence_SO=chromosome | SO=protein_coding	TGGT1_248480	22 kDa	0.45	1	[]	7	7
252	| organism=Toxoplasma_gondii_GT1 | product=eukaryotic porin protein | location=TGGT1_chrVIIb:618828-622551(-) | length=290 | sequence_SO=chromosome | SO=protein_coding	TGGT1_263300	31 kDa	0.47	1	[]	6	6
255	| organism=Toxoplasma_gondii_GT1 | product=histone H2AX | location=TGGT1_chrVIIb:1624096-1624503(-) | length=135 | sequence_SO=chromosome | SO=protein_coding	TGGT1_261580	14 kDa	0.49	1	[]	5	5
254	| organism=Toxoplasma_gondii_GT1 | product=ribosomal protein RPL35 | location=TGGT1_chrXII:5165995-5168354(-) | length=178 | sequence_SO=chromosome | SO=protein_coding	TGGT1_250810	20 kDa	0.49	1	[]	5	5
292	| organism=Toxoplasma_gondii_GT1 | product=ribosomal protein RPS25 | location=TGGT1_chrVIII:1259763-1260788(+) | length=161 | sequence_SO=chromosome | SO=protein_coding	TGGT1_231140	19 kDa	0.49	1	[]	5	5
275	| organism=Toxoplasma_gondii_GT1 | product=ribosomal protein RPL34 | location=TGGT1_chrX:803568-805820(-) | length=134 | sequence_SO=chromosome | SO=protein_coding	TGGT1_227600	15 kDa	0.49	1	[]	5	5
220	Nucleolar complex protein 3 homolog OS=Homo sapiens GN=NOC3L PE=1 SV=1	Q8WTT2	93 kDa	0.49	1	[]	5	5
279	Drebrin OS=Homo sapiens GN=DBN1 PE=1 SV=4	Q16643	71 kDa	0.49	1	[]	5	5
307	| organism=Toxoplasma_gondii_GT1 | product=hypothetical protein | location=TGGT1_chrXI:4757280-4758139(+) | length=91 | sequence_SO=chromosome | SO=protein_coding	TGGT1_315570	9 kDa	0.52	1	[]	4	4
318	| organism=Toxoplasma_gondii_GT1 | product=hypothetical protein | location=TGGT1_chrIa:893545-900284(+) | length=892 | sequence_SO=chromosome | SO=protein_coding	TGGT1_294430	100 kDa	0.52	1	[]	4	4
273	| organism=Toxoplasma_gondii_GT1 | product=ribosomal protein RPL37 | location=TGGT1_chrVI:546044-548295(+) | length=98 | sequence_SO=chromosome | SO=protein_coding	TGGT1_239330	11 kDa	0.52	1	[]	4	4
304	| organism=Toxoplasma_gondii_GT1 | product=methyltransferase domain-containing protein | location=TGGT1_chrXI:6001736-6005776(-) | length=532 | sequence_SO=chromosome | SO=protein_coding	TGGT1_216560	59 kDa	0.52	1	[]	4	4
366	| organism=Toxoplasma_gondii_GT1 | product=macro domain-containing protein | location=TGGT1_chrVI:1105085-1109716(+) | length=817 | sequence_SO=chromosome | SO=protein_coding	TGGT1_240250	88 kDa	0.55	1	[]	3	3
321	| organism=Toxoplasma_gondii_GT1 | product=hypothetical protein | location=TGGT1_chrXI:6068037-6070827(+) | length=350 | sequence_SO=chromosome | SO=protein_coding	TGGT1_216435	38 kDa	0.55	1	[]	3	3
347	Peptidyl-prolyl cis-trans isomerase G OS=Homo sapiens GN=PPIG PE=1 SV=2	Q13427	89 kDa	0.55	1	[]	3	3
296	Voltage-dependent anion-selective channel protein 2 OS=Homo sapiens GN=VDAC2 PE=1 SV=2	P45880	32 kDa	0.55	1	[]	3	3
365	40S ribosomal protein S27 OS=Homo sapiens GN=RPS27 PE=1 SV=3	P42677	9 kDa	0.55	1	[]	3	3
303	Annexin A2 OS=Homo sapiens GN=ANXA2 PE=1 SV=2	P07355	39 kDa	0.55	1	[]	3	3
341	Collagen alpha-1(I) chain OS=Homo sapiens GN=COL1A1 PE=1 SV=5	P02452	139 kDa	0.55	1	[]	3	3
296	Voltage-dependent anion-selective channel protein 2 (Fragment) OS=Homo sapiens GN=VDAC2 PE=1 SV=1	A0A0A0MR02	30 kDa	0.55	1	[]	3	3
393	| organism=Toxoplasma_gondii_GT1 | product=ribosomal protein RPL5 | location=TGGT1_chrIV:494655-497683(+) | length=310 | sequence_SO=chromosome | SO=protein_coding	TGGT1_320050	35 kDa	0.6	1	[]	2	2
391	| organism=Toxoplasma_gondii_GT1 | product=WD domain, G-beta repeat-containing protein | location=TGGT1_chrXI:4459459-4466175(-) | length=1462 | sequence_SO=chromosome | SO=protein_coding	TGGT1_315140	155 kDa	0.6	1	[]	2	2
370	| organism=Toxoplasma_gondii_GT1 | product=rhoptry protein ROP1 | location=TGGT1_chrXI:707942-709312(+) | length=456 | sequence_SO=chromosome | SO=protein_coding	TGGT1_309590	50 kDa	0.6	1	[]	2	2
403	| organism=Toxoplasma_gondii_GT1 | product=ribosomal protein RPL37A | location=TGGT1_chrXII:125333-127624(+) | length=96 | sequence_SO=chromosome | SO=protein_coding	TGGT1_300190	10 kDa	0.6	1	[]	2	2
417	| organism=Toxoplasma_gondii_GT1 | product=putative cell-cycle-associated protein kinase CLK | location=TGGT1_chrX:2940747-2949601(-) | length=1699 | sequence_SO=chromosome | SO=protein_coding	TGGT1_224480	189 kDa	0.6	1	[]	2	2
416	| organism=Toxoplasma_gondii_GT1 | product=DNA gyrase/topoisomerase IV, A subunit domain-containing protein | location=TGGT1_chrII:238032-251489(-) | length=1594 | sequence_SO=chromosome | SO=protein_coding	TGGT1_221330	176 kDa	0.6	1	[]	2	2
415	Serine/threonine-protein phosphatase PP1-beta catalytic subunit OS=Homo sapiens GN=PPP1CB PE=1 SV=3	P62140	37 kDa	0.6	1	[]	2	2
4	| organism=Toxoplasma_gondii_GT1 | product=ribosomal protein RPS6 | location=TGGT1_chrIV:2087216-2087986(+) | length=256 | sequence_SO=chromosome | SO=protein_coding	TGGT1_210690	29 kDa	0.00014	0.9	Ku80 high, PPKL low	326	302
10	Fibronectin OS=Homo sapiens GN=FN1 PE=1 SV=4	P02751	263 kDa	0.012	0.9	[]	130	120
8	| organism=Toxoplasma_gondii_GT1 | product=ribosomal protein RPL26 | location=TGGT1_chrXII:3763041-3764059(-) | length=141 | sequence_SO=chromosome | SO=protein_coding	TGGT1_248390	16 kDa	0.0077	0.9	[]	125	112
15	| organism=Toxoplasma_gondii_GT1 | product=ribosomal protein RPL18 | location=TGGT1_chrXII:251803-254851(+) | length=187 | sequence_SO=chromosome | SO=protein_coding	TGGT1_300000	21 kDa	0.0077	0.9	[]	105	91
23	| organism=Toxoplasma_gondii_GT1 | product=ribosomal protein RPS24 | location=TGGT1_chrX:6863478-6865141(-) | length=267 | sequence_SO=chromosome | SO=protein_coding	TGGT1_215460	30 kDa	0.043	0.9	[]	92	87
31	Trypsin CONTAMINANT OS=Sus scrofa PE=1 SV=1	P00761	24 kDa	0.032	0.9	[]	74	66
35	| organism=Toxoplasma_gondii_GT1 | product=ribosomal RNA large subunit methyltransferase J protein | location=TGGT1_chrIb:515897-524572(-) | length=981 | sequence_SO=chromosome | SO=protein_coding	TGGT1_207990	109 kDa	0.034	0.9	[]	69	61
33	Propionyl-CoA carboxylase alpha chain, mitochondrial OS=Homo sapiens GN=PCCA PE=1 SV=4	P05165	80 kDa	0.034	0.9	[]	69	61
38	| organism=Toxoplasma_gondii_GT1 | product=ribosomal protein RPS3A | location=TGGT1_chrVIII:2231374-2232762(+) | length=259 | sequence_SO=chromosome | SO=protein_coding	TGGT1_232710	29 kDa	0.077	0.9	[]	60	56
39	| organism=Toxoplasma_gondii_GT1 | product=DEAD/DEAH box RNA helicase family protein | location=TGGT1_chrXII:1014829-1023619(+) | length=962 | sequence_SO=chromosome | SO=protein_coding	TGGT1_219200	107 kDa	0.098	0.9	[]	55	52
55	Guanine nucleotide-binding protein-like 3 OS=Homo sapiens GN=GNL3 PE=1 SV=2	Q9BVP2	62 kDa	0.15	0.9	[]	39	37
58	| organism=Toxoplasma_gondii_GT1 | product=ribosomal protein RPL28 | location=TGGT1_chrVIII:108601-108824(-) | length=74 | sequence_SO=chromosome | SO=protein_coding	TGGT1_229250A	8 kDa	0.086	0.9	[]	37	32
77	| organism=Toxoplasma_gondii_GT1 | product=ribosomal protein RPS14 | location=TGGT1_chrVIIb:359504-361231(+) | length=156 | sequence_SO=chromosome | SO=protein_coding	TGGT1_263700	16 kDa	0.13	0.9	[]	33	31
69	| organism=Toxoplasma_gondii_GT1 | product=putative U1 snRNP-associated protein Usp106 | location=TGGT1_chrVIIb:870974-873912(+) | length=394 | sequence_SO=chromosome | SO=protein_coding	TGGT1_262960	45 kDa	0.089	0.9	[]	34	29
94	Kinectin OS=Homo sapiens GN=KTN1 PE=1 SV=1	Q86UP2	156 kDa	0.2	0.9	[]	22	20
98	60S ribosomal protein L8 OS=Homo sapiens GN=RPL8 PE=1 SV=2	P62917	28 kDa	0.16	0.9	[]	22	19
121	| organism=Toxoplasma_gondii_GT1 | product=nucleolar protein,nop52 protein | location=TGGT1_chrX:2534848-2538890(+) | length=1095 | sequence_SO=chromosome | SO=protein_coding	TGGT1_224970	117 kDa	0.26	0.9	[]	19	18
143	Heterochromatin protein 1-binding protein 3 OS=Homo sapiens GN=HP1BP3 PE=1 SV=1	Q5SSJ5	61 kDa	0.22	0.9	[]	16	14
142	Myosin light polypeptide 6 OS=Homo sapiens GN=MYL6 PE=1 SV=2	P60660	17 kDa	0.28	0.9	[]	15	14
142	Myosin light polypeptide 6 OS=Homo sapiens GN=MYL6 PE=1 SV=1	G3V1V0	18 kDa	0.28	0.9	[]	15	14
142	Myosin light polypeptide 6 OS=Homo sapiens GN=MYL6 PE=1 SV=1	F8W1R7	16 kDa	0.28	0.9	[]	15	14
137	Prelamin-A/C OS=Homo sapiens GN=LMNA PE=1 SV=1	P02545	74 kDa	0.29	0.9	[]	14	13
208	40S ribosomal protein S14 OS=Homo sapiens GN=RPS14 PE=1 SV=3	P62263	16 kDa	0.32	0.9	[]	10	9
202	| organism=Toxoplasma_gondii_GT1 | product=ribosomal protein RPL7A | location=TGGT1_chrVIIb:1628077-1630958(+) | length=276 | sequence_SO=chromosome | SO=protein_coding	TGGT1_261570	31 kDa	0.34	0.9	[]	8	7
201	| organism=Toxoplasma_gondii_GT1 | product=ribosomal protein RPS7 | location=TGGT1_chrVI:457170-458270(+) | length=196 | sequence_SO=chromosome | SO=protein_coding	TGGT1_239100	23 kDa	0.34	0.9	[]	8	7
188	60S ribosomal protein L19 OS=Homo sapiens GN=RPL19 PE=1 SV=1	P84098	23 kDa	0.34	0.9	[]	8	7
188	Ribosomal protein L19 OS=Homo sapiens GN=RPL19 PE=1 SV=1	J3QR09	23 kDa	0.34	0.9	[]	8	7
188	Ribosomal protein L19 OS=Homo sapiens GN=RPL19 PE=1 SV=1	J3KTE4	23 kDa	0.34	0.9	[]	8	7
1	| organism=Toxoplasma_gondii_GT1 | product=acetyl-CoA carboxylase ACC1 | location=TGGT1_chrII:218988-235059(-) | length=2614 | sequence_SO=chromosome | SO=protein_coding	TGGT1_221320	288 kDa	< 0.00010	0.8	Ku80 high, PPKL low	1026	839
5	| organism=Toxoplasma_gondii_GT1 | product=ribosomal protein RPS8 | location=TGGT1_chrXII:2220293-2224095(-) | length=205 | sequence_SO=chromosome | SO=protein_coding	TGGT1_245460	23 kDa	< 0.00010	0.8	Ku80 high, PPKL low	273	219
17	Serum albumin CONTAMINANT OS=Bos taurus GN=ALB PE=1 SV=4	P02769	69 kDa	0.0017	0.8	Ku80 high, PPKL low	106	85
22	| organism=Toxoplasma_gondii_GT1 | product=ribosomal protein RPL32 | location=TGGT1_chrIX:508439-508944(-) | length=134 | sequence_SO=chromosome | SO=protein_coding	TGGT1_267400	16 kDa	0.0044	0.8	Ku80 high, PPKL low	96	79
25	| organism=Toxoplasma_gondii_GT1 | product=acetyl-coA carboxylase ACC2 | location=TGGT1_chrXII:1367542-1396474(-) | length=3400 | sequence_SO=chromosome | SO=protein_coding	TGGT1_218560	365 kDa	0.0071	0.8	[]	87	72
27	Methylcrotonoyl-CoA carboxylase subunit alpha, mitochondrial OS=Homo sapiens GN=MCCC1 PE=1 SV=3	Q96RQ3	80 kDa	0.0022	0.8	Ku80 high, PPKL low	89	69
48	| organism=Toxoplasma_gondii_GT1 | product=DEAD/DEAH box helicase domain-containing protein | location=TGGT1_chrIb:780886-788568(+) | length=1043 | sequence_SO=chromosome | SO=protein_coding	TGGT1_208540	114 kDa	0.019	0.8	[]	49	38
64	| organism=Toxoplasma_gondii_GT1 | product=ribosomal protein RPL21 | location=TGGT1_chrXII:2403148-2403621(+) | length=157 | sequence_SO=chromosome | SO=protein_coding	TGGT1_245680	18 kDa	0.053	0.8	[]	42	35
91	Histone H1.4 OS=Homo sapiens GN=HIST1H1E PE=1 SV=2	P10412	22 kDa	0.072	0.8	[]	26	20
105	Histone H1.2 OS=Homo sapiens GN=HIST1H1C PE=1 SV=2	P16403	21 kDa	0.096	0.8	[]	22	17
185	Aspartyl/asparaginyl beta-hydroxylase OS=Homo sapiens GN=ASPH PE=1 SV=3	Q12797	86 kDa	0.25	0.8	[]	9	7
159	Histone H3.3 OS=Homo sapiens GN=H3F3A PE=1 SV=2	P84243	15 kDa	0.25	0.8	[]	9	7
183	Collagen alpha-3(VI) chain OS=Homo sapiens GN=COL6A3 PE=1 SV=5	P12111	344 kDa	0.25	0.8	[]	9	7
159	Histone H3 (Fragment) OS=Homo sapiens GN=H3F3B PE=1 SV=1	K7EK07	15 kDa	0.25	0.8	[]	9	7
271	Scaffold attachment factor B1 OS=Homo sapiens GN=SAFB PE=1 SV=4	Q15424	103 kDa	0.36	0.8	[]	6	5
249	Basement membrane-specific heparan sulfate proteoglycan core protein OS=Homo sapiens GN=HSPG2 PE=1 SV=4	P98160	469 kDa	0.36	0.8	[]	6	5
281	| organism=Toxoplasma_gondii_GT1 | product=hypothetical protein | location=TGGT1_chrXI:5193925-5196522(-) | length=391 | sequence_SO=chromosome | SO=protein_coding	TGGT1_316350	44 kDa	0.37	0.8	[]	5	4
343	Collagen alpha-1(VI) chain OS=Homo sapiens GN=COL6A1 PE=1 SV=3	P12109	109 kDa	0.39	0.8	[]	4	3
343	Collagen alpha-1(VI) chain OS=Homo sapiens GN=COL6A1 PE=1 SV=1	A0A087X0S5	108 kDa	0.39	0.8	[]	4	3
74	| organism=Toxoplasma_gondii_GT1 | product=histone H2Ba | location=TGGT1_chrIX:5039074-5039424(+) | length=116 | sequence_SO=chromosome | SO=protein_coding	TGGT1_305160	13 kDa	0.017	0.7	[]	35	24
101	Histone H1.3 OS=Homo sapiens GN=HIST1H1D PE=1 SV=2	P16402	22 kDa	0.072	0.7	[]	23	17
134	| organism=Toxoplasma_gondii_GT1 | product=histone H2A1 | location=TGGT1_chrVIIb:1779724-1780266(-) | length=180 | sequence_SO=chromosome | SO=protein_coding	TGGT1_261250	20 kDa	0.13	0.7	[]	15	11
213	| organism=Toxoplasma_gondii_GT1 | product=hypothetical protein | location=TGGT1_chrXI:4798811-4799287(+) | length=158 | sequence_SO=chromosome | SO=protein_coding	TGGT1_315610	16 kDa	0.18	0.7	[]	11	8
189	THO complex subunit 2 OS=Homo sapiens GN=THOC2 PE=1 SV=2	Q8NI27	183 kDa	0.18	0.7	[]	11	8
203	| organism=Toxoplasma_gondii_GT1 | product=ribosomal-ubiquitin protein RPS27A | location=TGGT1_chrXII:2372961-2375071(-) | length=154 | sequence_SO=chromosome | SO=protein_coding	TGGT1_245620	17 kDa	0.18	0.7	[]	10	7
240	| organism=Toxoplasma_gondii_GT1 | product=hypothetical protein | location=TGGT1_chrXII:4585448-4592008(-) | length=262 | sequence_SO=chromosome | SO=protein_coding	TGGT1_249570	30 kDa	0.18	0.7	[]	9	6
253	| organism=Toxoplasma_gondii_GT1 | product=AARP2CN (NUC121) domain-containing protein | location=TGGT1_chrXI:3674749-3684807(+) | length=1273 | sequence_SO=chromosome | SO=protein_coding	TGGT1_313830	143 kDa	0.26	0.7	[]	6	4
251	| organism=Toxoplasma_gondii_GT1 | product=ribosomal protein RPL23A | location=TGGT1_chrVI:8631-10722(+) | length=167 | sequence_SO=chromosome | SO=protein_coding	TGGT1_238010	19 kDa	0.26	0.7	[]	6	4
344	| organism=Toxoplasma_gondii_GT1 | product=NUC153 domain-containing protein | location=TGGT1_chrVIII:4713202-4723704(+) | length=999 | sequence_SO=chromosome | SO=protein_coding	TGGT1_271100	112 kDa	0.4	0.7	[]	3	2
389	| organism=Toxoplasma_gondii_GT1 | product=signal recognition particle 14kd protein | location=TGGT1_chrVIIb:4458829-4459605(+) | length=172 | sequence_SO=chromosome | SO=protein_coding	TGGT1_256050	19 kDa	0.4	0.7	[]	3	2
390	| organism=Toxoplasma_gondii_GT1 | product=ribosomal protein RPL30 | location=TGGT1_chrVIII:1959965-1961788(-) | length=108 | sequence_SO=chromosome | SO=protein_coding	TGGT1_232230	12 kDa	0.4	0.7	[]	3	2
377	| organism=Toxoplasma_gondii_GT1 | product=tRNA binding domain-containing protein | location=TGGT1_chrII:1451648-1456657(+) | length=472 | sequence_SO=chromosome | SO=protein_coding	TGGT1_223140	51 kDa	0.4	0.7	[]	3	2
324	| organism=Toxoplasma_gondii_GT1 | product=S1 RNA binding domain-containing protein | location=TGGT1_chrIV:1560254-1562332(-) | length=378 | sequence_SO=chromosome | SO=protein_coding	TGGT1_211670	42 kDa	0.4	0.7	[]	3	2
368	Probable rRNA-processing protein EBP2 OS=Homo sapiens GN=EBNA1BP2 PE=1 SV=2	Q99848	35 kDa	0.4	0.7	[]	3	2
395	Casein kinase II subunit alpha 3 OS=Homo sapiens GN=CSNK2A3 PE=1 SV=2	Q8NEV1	45 kDa	0.4	0.7	[]	3	2
395	Casein kinase II subunit alpha OS=Homo sapiens GN=CSNK2A1 PE=1 SV=1	P68400	45 kDa	0.4	0.7	[]	3	2
368	EBNA1 binding protein 2, isoform CRA_d OS=Homo sapiens GN=EBNA1BP2 PE=1 SV=1	H7C2Q8	41 kDa	0.4	0.7	[]	3	2
395	Casein kinase II subunit alpha OS=Homo sapiens GN=CSNK2A1 PE=1 SV=1	E7EU96	45 kDa	0.4	0.7	[]	3	2
150	| organism=Toxoplasma_gondii_GT1 | product=ribosomal protein RPS26 | location=TGGT1_chrVI:2643618-2644858(-) | length=112 | sequence_SO=chromosome | SO=protein_coding	TGGT1_243570	13 kDa	0.041	0.6	[]	16	9
190	Ribosome biogenesis protein BRX1 homolog OS=Homo sapiens GN=BRIX1 PE=1 SV=2	Q8TDN6	41 kDa	0.12	0.6	[]	10	6
250	| organism=Toxoplasma_gondii_GT1 | product=RNA recognition motif-containing protein | location=TGGT1_chrX:6833154-6834269(+) | length=371 | sequence_SO=chromosome | SO=protein_coding	TGGT1_215400	41 kDa	0.17	0.6	[]	7	4
270	60S ribosomal protein L6 OS=Homo sapiens GN=RPL6 PE=1 SV=3	Q02878	33 kDa	0.17	0.6	[]	7	4
212	| organism=Toxoplasma_gondii_GT1 | product=ribosomal protein RPL35A | location=TGGT1_chrXII:4329155-4330881(+) | length=112 | sequence_SO=chromosome | SO=protein_coding	TGGT1_249250	13 kDa	0.074	0.5	[]	10	5
223	| organism=Toxoplasma_gondii_GT1 | product=ribosomal protein RPS18 | location=TGGT1_chrX:2450681-2451929(+) | length=156 | sequence_SO=chromosome | SO=protein_coding	TGGT1_225080	18 kDa	0.074	0.5	[]	10	5
179	Histone H4 OS=Homo sapiens GN=HIST1H4A PE=1 SV=2	P62805	11 kDa	0.074	0.5	[]	10	5
285	Nucleolar RNA helicase 2 OS=Homo sapiens GN=DDX21 PE=1 SV=5	Q9NR30	87 kDa	0.16	0.5	[]	6	3
327	| organism=Toxoplasma_gondii_GT1 | product=putative rRNA-processing protein FCF1 | location=TGGT1_chrIV:577196-581097(-) | length=201 | sequence_SO=chromosome | SO=protein_coding	TGGT1_319950	23 kDa	0.25	0.5	[]	4	2
345	Serine/arginine repetitive matrix protein 2 OS=Homo sapiens GN=SRRM2 PE=1 SV=2	Q9UQ35	300 kDa	0.25	0.5	[]	4	2
448	| organism=Toxoplasma_gondii_GT1 | product=RNA recognition motif-containing protein | location=TGGT1_chrIX:5399604-5403723(-) | length=372 | sequence_SO=chromosome | SO=protein_coding	TGGT1_305850	39 kDa	0.42	0.5	[]	2	1
446	| organism=Toxoplasma_gondii_GT1 | product=NOL1/NOP2/sun family protein | location=TGGT1_chrIX:2409169-2414972(+) | length=804 | sequence_SO=chromosome | SO=protein_coding	TGGT1_288530	88 kDa	0.42	0.5	[]	2	1
420	| organism=Toxoplasma_gondii_GT1 | product=DEAD/DEAH box helicase domain-containing protein | location=TGGT1_chrVIIb:2821377-2830984(-) | length=888 | sequence_SO=chromosome | SO=protein_coding	TGGT1_259220	97 kDa	0.42	0.5	[]	2	1
399	| organism=Toxoplasma_gondii_GT1 | product=hypothetical protein | location=TGGT1_chrIb:247992-259807(+) | length=1628 | sequence_SO=chromosome | SO=protein_coding	TGGT1_207720	177 kDa	0.42	0.5	[]	2	1
398	DNA-directed RNA polymerase I subunit RPA2 OS=Homo sapiens GN=POLR1B PE=1 SV=2	Q9H9Y6	128 kDa	0.42	0.5	[]	2	1
376	ATP-dependent RNA helicase DDX54 OS=Homo sapiens GN=DDX54 PE=1 SV=2	Q8TDD1	99 kDa	0.42	0.5	[]	2	1
447	60S ribosomal protein L37a OS=Homo sapiens GN=RPL37A PE=1 SV=2	P61513	10 kDa	0.42	0.5	[]	2	1
418	Signal recognition particle 14 kDa protein OS=Homo sapiens GN=SRP14 PE=1 SV=2	P37108	15 kDa	0.42	0.5	[]	2	1
449	Myosin regulatory light polypeptide 9 OS=Homo sapiens GN=MYL9 PE=1 SV=4	P24844	20 kDa	0.42	0.5	[]	2	1
421	Ras-related protein Rab-3B OS=Homo sapiens GN=RAB3B PE=1 SV=2	P20337	25 kDa	0.42	0.5	[]	2	1
450	Casein kinase II subunit beta OS=Homo sapiens GN=CSNK2B-LY6G5B--991 PE=1 SV=1	N0E472	35 kDa	0.42	0.5	[]	2	1
447	60S ribosomal protein L37a OS=Homo sapiens GN=RPL37A PE=1 SV=1	C9J4Z3	8 kDa	0.42	0.5	[]	2	1
450	Casein kinase II subunit beta OS=Homo sapiens GN=CSNK2B PE=1 SV=1	A0A0G2JM12	35 kDa	0.42	0.5	[]	2	1
111	Keratin, type I cytoskeletal 9 OS=Homo sapiens GN=KRT9 PE=1 SV=3	sp|P35527|K1C9_HUMAN	?	0.0013	0.4	Ku80 high, PPKL low	25	10
132	Histone H2A.J OS=Homo sapiens GN=H2AFJ PE=1 SV=1	Q9BTM1	14 kDa	0.0024	0.4	Ku80 high, PPKL low	21	8
132	Histone H2A type 1-J OS=Homo sapiens GN=HIST1H2AJ PE=1 SV=3	Q99878	14 kDa	0.0024	0.4	Ku80 high, PPKL low	21	8
132	Histone H2A type 1-H OS=Homo sapiens GN=HIST1H2AH PE=1 SV=3	Q96KK5	14 kDa	0.0024	0.4	Ku80 high, PPKL low	21	8
132	Histone H2A type 1-D OS=Homo sapiens GN=HIST1H2AD PE=1 SV=2	P20671	14 kDa	0.0024	0.4	Ku80 high, PPKL low	21	8
132	Histone H2A type 1 OS=Homo sapiens GN=HIST1H2AG PE=1 SV=2	P0C0S8	14 kDa	0.0024	0.4	Ku80 high, PPKL low	21	8
132	Histone H2A OS=Homo sapiens PE=3 SV=1	A0A0U1RRH7	19 kDa	0.0024	0.4	Ku80 high, PPKL low	21	8
132	Histone H2A OS=Homo sapiens GN=hCG_2039566 PE=3 SV=1	A0A0U1RR32	18 kDa	0.0024	0.4	Ku80 high, PPKL low	21	8
133	DNA topoisomerase 1 OS=Homo sapiens GN=TOP1 PE=1 SV=2	P11387	91 kDa	0.0039	0.4	Ku80 high, PPKL low	20	8
154	| organism=Toxoplasma_gondii_GT1 | product=ribosomal protein RPL9 | location=TGGT1_chrV:2561959-2564374(+) | length=190 | sequence_SO=chromosome | SO=protein_coding	TGGT1_284560	21 kDa	0.014	0.4	[]	16	7
217	| organism=Toxoplasma_gondii_GT1 | product=ribosomal protein RPS16 | location=TGGT1_chrVIIb:830975-832663(+) | length=211 | sequence_SO=chromosome | SO=protein_coding	TGGT1_263040	24 kDa	0.041	0.4	[]	10	4
328	Arginine and glutamate-rich protein 1 OS=Homo sapiens GN=ARGLU1 PE=1 SV=1	Q9NWB6	33 kDa	0.15	0.4	[]	5	2
30	Keratin, type II cytoskeletal 1 CONTAMINANT OS=Homo sapiens GN=KRT1 PE=1 SV=6	sp|P04264|K2C1_HUMAN	?	< 0.00010	0.3	Ku80 high, PPKL low	101	34
65	Keratin, type I cytoskeletal 10 CONTAMINANT OS=Homo sapiens GN=KRT10 PE=1 SV=6	sp|P13645|K1C10_HUMAN	?	< 0.00010	0.3	Ku80 high, PPKL low	56	15
350	| organism=Toxoplasma_gondii_GT1 | product=ATPase (DUF699) protein | location=TGGT1_chrXII:1305454-1315334(-) | length=1247 | sequence_SO=chromosome | SO=protein_coding	TGGT1_218610	136 kDa	0.24	0.3	[]	3	1
354	Alpha-S1-casein CONTAMINANT OS=Bos taurus GN=CSN1S1 PE=1 SV=2	P02662	25 kDa	0.035	0.2	[]	6	1
352	| organism=Toxoplasma_gondii_GT1 | product=DEAD/DEAH box helicase domain-containing protein | location=TGGT1_chrVIII:5119854-5125995(-) | length=943 | sequence_SO=chromosome | SO=protein_coding	TGGT1_270620	102 kDa	0.13	0.2	[]	4	1
332	| organism=Toxoplasma_gondii_GT1 | product=2-oxo acid dehydrogenases acyltransferase (catalytic domain) domain-containing protein | location=TGGT1_chrIV:604302-610675(-) | length=669 | sequence_SO=chromosome | SO=protein_coding	TGGT1_319920	70 kDa	0.017	0.1	[]	7	1
93	Keratin, type II cytoskeletal 2 epidermal OS=Homo sapiens GN=KRT2 PE=1 SV=2	sp|P35908|K22E_HUMAN	?	< 0.00010	0.08	Ku80 high, PPKL low	39	3
463	| organism=Toxoplasma_gondii_GT1 | product=hypothetical protein | location=TGGT1_chrX:4229816-4231984(+) | length=425 | sequence_SO=chromosome | SO=protein_coding	TGGT1_234390	46 kDa	0.09	0	[]	3	0
444	H/ACA ribonucleoprotein complex subunit 2 OS=Homo sapiens GN=NHP2 PE=1 SV=1	Q9NX24	17 kDa	0.09	0	[]	3	0
460	DNA repair protein complementing XP-C cells OS=Homo sapiens GN=XPC PE=1 SV=4	Q01831	106 kDa	0.2	0	[]	2	0
485	Fibrillin-1 OS=Homo sapiens GN=FBN1 PE=1 SV=3	P35555	312 kDa	0.2	0	[]	2	0
483	Pre-mRNA-splicing factor ATP-dependent RNA helicase DHX15 OS=Homo sapiens GN=DHX15 PE=1 SV=2	O43143	91 kDa	0.2	0	[]	2	0
228	Keratin, type II cytoskeletal 5 OS=Homo sapiens GN=KRT5 PE=1 SV=3	P13647	62 kDa	< 0.00010	0	Ku80 high, PPKL low	12	0
END OF FILE

## Sheet: repeat 2 raw data
#2021_05_138_Yang, Samples Report created on 06/01/2021
								Total Spectrum Count	Total Spectrum Count
2021_05_138_Yang								Ku80	PPKL
#	Identified Proteins (818)	Accession Number	Molecular Weight	Protein Grouping Ambiguity	Fisher's Exact Test (p-value): *(p < 0.00703)	Fold Change by Sample	Quantitative Profile	Ku80	PPKL
17	| organism=Toxoplasma_gondii_GT1 | product=cactin | location=TGGT1_chrVI:3137734-3142670(-) | length=688 | sequence_SO=chromosome | SO=protein_coding	TGGT1_244380	80 kDa		< 0.00010	INF	Ku80 low, PPKL high	0	224
49	| organism=Toxoplasma_gondii_GT1 | product=NADP-specific glutamate dehydrogenase | location=TGGT1_chrIa:124576-129868(-) | length=578 | sequence_SO=chromosome | SO=protein_coding	TGGT1_293180	64 kDa		< 0.00010	INF	Ku80 low, PPKL high	0	102
47	| organism=Toxoplasma_gondii_GT1 | product=kelch repeat domain containing/Serine/threonine protein phosphatase protein | location=TGGT1_chrIX:3424119-3434248(-) | length=934 | sequence_SO=chromosome | SO=protein_coding	TGGT1_290170	103 kDa		< 0.00010	INF	Ku80 low, PPKL high	0	101
55	| organism=Toxoplasma_gondii_GT1 | product=hypothetical protein | location=TGGT1_chrXII:2306830-2317367(+) | length=1998 | sequence_SO=chromosome | SO=protein_coding	TGGT1_245560	208 kDa		< 0.00010	INF	Ku80 low, PPKL high	0	93
71	| organism=Toxoplasma_gondii_GT1 | product=hypothetical protein | location=TGGT1_chrXI:3183953-3196338(+) | length=2799 | sequence_SO=chromosome | SO=protein_coding	TGGT1_313270	281 kDa	TRUE	< 0.00010	INF	Ku80 low, PPKL high	0	71
69	| organism=Toxoplasma_gondii_GT1 | product=protein phosphatase 2C domain-containing protein | location=TGGT1_chrVIII:2014510-2019343(-) | length=547 | sequence_SO=chromosome | SO=protein_coding	TGGT1_232340	60 kDa		< 0.00010	INF	Ku80 low, PPKL high	0	70
68	| organism=Toxoplasma_gondii_GT1 | product=hypothetical protein | location=TGGT1_chrXI:1844321-1862670(+) | length=4603 | sequence_SO=chromosome | SO=protein_coding	TGGT1_311230	495 kDa		< 0.00010	INF	Ku80 low, PPKL high	0	69
72	| organism=Toxoplasma_gondii_GT1 | product=hypothetical protein | location=TGGT1_chrVIII:5829826-5831837(+) | length=217 | sequence_SO=chromosome | SO=protein_coding	TGGT1_269410	24 kDa		< 0.00010	INF	Ku80 low, PPKL high	0	68
105	| organism=Toxoplasma_gondii_GT1 | product=hypothetical protein | location=TGGT1_chrVIIa:2142786-2147213(+) | length=1475 | sequence_SO=chromosome | SO=protein_coding	TGGT1_203780	145 kDa		< 0.00010	INF	Ku80 low, PPKL high	0	56
109	| organism=Toxoplasma_gondii_GT1 | product=dynamin-related protein DRPB | location=TGGT1_chrIb:1696372-1706596(+) | length=860 | sequence_SO=chromosome | SO=protein_coding	TGGT1_321620	96 kDa		< 0.00010	INF	Ku80 low, PPKL high	0	49
113	| organism=Toxoplasma_gondii_GT1 | product=hypothetical protein | location=TGGT1_chrXI:1126646-1139419(+) | length=1396 | sequence_SO=chromosome | SO=protein_coding	TGGT1_310220	150 kDa		< 0.00010	INF	Ku80 low, PPKL high	0	49
123	| organism=Toxoplasma_gondii_GT1 | product=hypothetical protein | location=TGGT1_chrVI:2355009-2359636(-) | length=1258 | sequence_SO=chromosome | SO=protein_coding	TGGT1_243200	133 kDa		< 0.00010	INF	Ku80 low, PPKL high	0	49
130	| organism=Toxoplasma_gondii_GT1 | product=hypothetical protein | location=TGGT1_chrIX:4004987-4034538(-) | length=5394 | sequence_SO=chromosome | SO=protein_coding	TGGT1_291180	579 kDa		< 0.00010	INF	Ku80 low, PPKL high	0	47
117	| organism=Toxoplasma_gondii_GT1 | product=EF hand domain-containing protein | location=TGGT1_chrX:720180-729168(-) | length=1280 | sequence_SO=chromosome | SO=protein_coding	TGGT1_227800	136 kDa		< 0.00010	INF	Ku80 low, PPKL high	0	46
142	| organism=Toxoplasma_gondii_GT1 | product=WD domain, G-beta repeat-containing protein | location=TGGT1_chrXI:2010353-2023624(-) | length=1585 | sequence_SO=chromosome | SO=protein_coding	TGGT1_311400	166 kDa		< 0.00010	INF	Ku80 low, PPKL high	0	40
141	| organism=Toxoplasma_gondii_GT1 | product=hypothetical protein | location=TGGT1_chrVI:2951683-2960378(-) | length=2257 | sequence_SO=chromosome | SO=protein_coding	TGGT1_244120	249 kDa		< 0.00010	INF	Ku80 low, PPKL high	0	38
150	| organism=Toxoplasma_gondii_GT1 | product=nucleoporin autopeptidase | location=TGGT1_chrVIIb:2709338-2721341(-) | length=2894 | sequence_SO=chromosome | SO=protein_coding	TGGT1_259640	302 kDa		< 0.00010	INF	Ku80 low, PPKL high	0	38
144	| organism=Toxoplasma_gondii_GT1 | product=ENTH domain-containing protein | location=TGGT1_chrX:5976566-5983770(+) | length=634 | sequence_SO=chromosome | SO=protein_coding	TGGT1_214180	66 kDa		< 0.00010	INF	Ku80 low, PPKL high	0	36
155	| organism=Toxoplasma_gondii_GT1 | product=hypothetical protein | location=TGGT1_chrX:7191250-7202951(-) | length=1999 | sequence_SO=chromosome | SO=protein_coding	TGGT1_275490	216 kDa		< 0.00010	INF	Ku80 low, PPKL high	0	35
147	| organism=Toxoplasma_gondii_GT1 | product=hypothetical protein | location=TGGT1_chrVIII:6183799-6188591(-) | length=543 | sequence_SO=chromosome | SO=protein_coding	TGGT1_268950	60 kDa		< 0.00010	INF	Ku80 low, PPKL high	0	34
189	| organism=Toxoplasma_gondii_GT1 | product=putative ubiquitin specific protease 39 isoform 2 | location=TGGT1_chrIa:826234-834253(+) | length=571 | sequence_SO=chromosome | SO=protein_coding	TGGT1_294360	64 kDa		< 0.00010	INF	Ku80 low, PPKL high	0	30
205	| organism=Toxoplasma_gondii_GT1 | product=alveolin domain containing intermediate filament IMC6 | location=TGGT1_chrV:152699-154033(-) | length=444 | sequence_SO=chromosome | SO=protein_coding	TGGT1_220270	49 kDa		< 0.00010	INF	Ku80 low, PPKL high	0	28
211	| organism=Toxoplasma_gondii_GT1 | product=hypothetical protein | location=TGGT1_chrX:3929525-3939662(+) | length=1708 | sequence_SO=chromosome | SO=protein_coding	TGGT1_212140	187 kDa		< 0.00010	INF	Ku80 low, PPKL high	0	25
212	| organism=Toxoplasma_gondii_GT1 | product=putative cell-cycle-associated protein kinase DYRK | location=TGGT1_chrVIIa:1825877-1830412(+) | length=1180 | sequence_SO=chromosome | SO=protein_coding	TGGT1_204280	129 kDa		< 0.00010	INF	Ku80 low, PPKL high	0	22
219	| organism=Toxoplasma_gondii_GT1 | product=hypothetical protein | location=TGGT1_chrIa:22336-28275(-) | length=1979 | sequence_SO=chromosome | SO=protein_coding	TGGT1_292950	211 kDa		< 0.00010	INF	Ku80 low, PPKL high	0	22
228	| organism=Toxoplasma_gondii_GT1 | product=hypothetical protein | location=TGGT1_chrXI:3659222-3662326(+) | length=853 | sequence_SO=chromosome | SO=protein_coding	TGGT1_313790	90 kDa		< 0.00010	INF	Ku80 low, PPKL high	0	21
236	| organism=Toxoplasma_gondii_GT1 | product=kelch repeat and K+ channel tetramerisation domain containing protein | location=TGGT1_chrVIIb:1306190-1314039(-) | length=818 | sequence_SO=chromosome | SO=protein_coding	TGGT1_262150	89 kDa		< 0.00010	INF	Ku80 low, PPKL high	0	21
243	| organism=Toxoplasma_gondii_GT1 | product=DEAD/DEAH box helicase domain-containing protein | location=TGGT1_chrII:500317-513716(+) | length=1850 | sequence_SO=chromosome | SO=protein_coding	TGGT1_221660	202 kDa		< 0.00010	INF	Ku80 low, PPKL high	0	21
254	| organism=Toxoplasma_gondii_GT1 | product=GYF domain-containing protein | location=TGGT1_chrXI:6511021-6521705(+) | length=2331 | sequence_SO=chromosome | SO=protein_coding	TGGT1_298610	238 kDa		< 0.00010	INF	Ku80 low, PPKL high	0	20
258	| organism=Toxoplasma_gondii_GT1 | product=hypothetical protein | location=TGGT1_chrIb:26497-30898(-) | length=1373 | sequence_SO=chromosome | SO=protein_coding	TGGT1_207370	143 kDa		< 0.00010	INF	Ku80 low, PPKL high	0	19
256	| organism=Toxoplasma_gondii_GT1 | product=hypothetical protein | location=TGGT1_chrX:450432-458115(+) | length=2115 | sequence_SO=chromosome | SO=protein_coding	TGGT1_228150	215 kDa		< 0.00010	INF	Ku80 low, PPKL high	0	18
277	| organism=Toxoplasma_gondii_GT1 | product=pantoate-beta-alanine ligase | location=TGGT1_chrIX:1217905-1221116(-) | length=554 | sequence_SO=chromosome | SO=protein_coding	TGGT1_265870A	61 kDa		< 0.00010	INF	Ku80 low, PPKL high	0	18
267	| organism=Toxoplasma_gondii_GT1 | product=microtubule associated protein SPM1 | location=TGGT1_chrVIIb:473105-475119(+) | length=351 | sequence_SO=chromosome | SO=protein_coding	TGGT1_263520	39 kDa		< 0.00010	INF	Ku80 low, PPKL high	0	17
268	| organism=Toxoplasma_gondii_GT1 | product=TBC domain-containing protein | location=TGGT1_chrX:7078476-7082020(+) | length=943 | sequence_SO=chromosome | SO=protein_coding	TGGT1_275350	102 kDa		< 0.00010	INF	Ku80 low, PPKL high	0	17
274	| organism=Toxoplasma_gondii_GT1 | product=phosphatidylinositol 3- and 4-kinase | location=TGGT1_chrIa:1409534-1419551(+) | length=1583 | sequence_SO=chromosome | SO=protein_coding	TGGT1_296010	170 kDa		< 0.00010	INF	Ku80 low, PPKL high	0	17
276	| organism=Toxoplasma_gondii_GT1 | product=alveolin domain containing intermediate filament IMC10 | location=TGGT1_chrVIII:682439-685345(+) | length=560 | sequence_SO=chromosome | SO=protein_coding	TGGT1_230210	61 kDa		< 0.00010	INF	Ku80 low, PPKL high	0	17
255	| organism=Toxoplasma_gondii_GT1 | product=surface antigen repeat-containing protein | location=TGGT1_chrV:850154-864700(+) | length=2317 | sequence_SO=chromosome | SO=protein_coding	TGGT1_213392	253 kDa		< 0.00010	INF	Ku80 low, PPKL high	0	16
257	| organism=Toxoplasma_gondii_GT1 | product=protein kinase | location=TGGT1_chrVIII:1218431-1222387(+) | length=1318 | sequence_SO=chromosome | SO=protein_coding	TGGT1_231070	141 kDa		< 0.00010	INF	Ku80 low, PPKL high	0	16
266	| organism=Toxoplasma_gondii_GT1 | product=hypothetical protein | location=TGGT1_chrIX:3578363-3588908(-) | length=2663 | sequence_SO=chromosome | SO=protein_coding	TGGT1_290620	297 kDa		< 0.00010	INF	Ku80 low, PPKL high	0	16
275	| organism=Toxoplasma_gondii_GT1 | product=hypothetical protein | location=TGGT1_chrIV:470763-478288(+) | length=1673 | sequence_SO=chromosome | SO=protein_coding	TGGT1_320080	171 kDa		< 0.00010	INF	Ku80 low, PPKL high	0	16
278	| organism=Toxoplasma_gondii_GT1 | product=PEP-carboxykinase I | location=TGGT1_chrIX:3173228-3176423(+) | length=677 | sequence_SO=chromosome | SO=protein_coding	TGGT1_289650	75 kDa		< 0.00010	INF	Ku80 low, PPKL high	0	16
294	| organism=Toxoplasma_gondii_GT1 | product=hypothetical protein | location=TGGT1_chrIa:1084045-1092293(-) | length=2142 | sequence_SO=chromosome | SO=protein_coding	TGGT1_294730	217 kDa		< 0.00010	INF	Ku80 low, PPKL high	0	16
288	| organism=Toxoplasma_gondii_GT1 | product=hypothetical protein | location=TGGT1_chrXII:5061393-5068428(+) | length=1509 | sequence_SO=chromosome | SO=protein_coding	TGGT1_250700	161 kDa		< 0.00010	INF	Ku80 low, PPKL high	0	15
293	| organism=Toxoplasma_gondii_GT1 | product=hypothetical protein | location=TGGT1_chrV:2225125-2233785(+) | length=1899 | sequence_SO=chromosome | SO=protein_coding	TGGT1_285500	206 kDa		< 0.00010	INF	Ku80 low, PPKL high	0	15
310	| organism=Toxoplasma_gondii_GT1 | product=hypothetical protein | location=TGGT1_chrX:5723084-5730391(-) | length=2085 | sequence_SO=chromosome | SO=protein_coding	TGGT1_237290	222 kDa		< 0.00010	INF	Ku80 low, PPKL high	0	15
309	| organism=Toxoplasma_gondii_GT1 | product=hypothetical protein | location=TGGT1_chrXI:3334289-3356350(+) | length=5639 | sequence_SO=chromosome | SO=protein_coding	TGGT1_313430	593 kDa		< 0.00010	INF	Ku80 low, PPKL high	0	14
327	| organism=Toxoplasma_gondii_GT1 | product=DnaJ domain-containing protein | location=TGGT1_chrX:3760673-3762245(-) | length=383 | sequence_SO=chromosome | SO=protein_coding	TGGT1_223420	42 kDa		0.00019	INF	Ku80 low, PPKL high	0	13
328	| organism=Toxoplasma_gondii_GT1 | product=hypothetical protein | location=TGGT1_chrX:4675810-4681430(+) | length=720 | sequence_SO=chromosome | SO=protein_coding	TGGT1_235340	77 kDa		0.00019	INF	Ku80 low, PPKL high	0	13
342	| organism=Toxoplasma_gondii_GT1 | product=Pumilio-family RNA binding repeat-containing protein | location=TGGT1_chrVIIb:2104300-2113824(+) | length=1676 | sequence_SO=chromosome | SO=protein_coding	TGGT1_260600	173 kDa		0.00019	INF	Ku80 low, PPKL high	0	13
307	| organism=Toxoplasma_gondii_GT1 | product=MIF4G domain-containing protein | location=TGGT1_chrVIII:6008955-6021323(-) | length=2668 | sequence_SO=chromosome | SO=protein_coding	TGGT1_269180	273 kDa		0.00036	INF	Ku80 low, PPKL high	0	12
323	| organism=Toxoplasma_gondii_GT1 | product=phosphoglycerate mutase family protein | location=TGGT1_chrVIIb:3309066-3319730(-) | length=2618 | sequence_SO=chromosome | SO=protein_coding	TGGT1_258540	285 kDa		0.00036	INF	Ku80 low, PPKL high	0	12
324	| organism=Toxoplasma_gondii_GT1 | product=putative Acetyl-coenzyme A synthetase 2 | location=TGGT1_chrIX:887254-895827(+) | length=714 | sequence_SO=chromosome | SO=protein_coding	TGGT1_266640	80 kDa		0.00036	INF	Ku80 low, PPKL high	0	12
325	| organism=Toxoplasma_gondii_GT1 | product=fructose-bisphospatase I | location=TGGT1_chrVIIa:1342975-1346118(+) | length=388 | sequence_SO=chromosome | SO=protein_coding	TGGT1_205380	42 kDa		0.00036	INF	Ku80 low, PPKL high	0	12
326	| organism=Toxoplasma_gondii_GT1 | product=hypothetical protein | location=TGGT1_chrXII:634817-646431(-) | length=1893 | sequence_SO=chromosome | SO=protein_coding	TGGT1_219710	200 kDa		0.00036	INF	Ku80 low, PPKL high	0	12
345	| organism=Toxoplasma_gondii_GT1 | product=RNA recognition motif-containing protein | location=TGGT1_chrIX:4225895-4238503(-) | length=725 | sequence_SO=chromosome | SO=protein_coding	TGGT1_291950	74 kDa		0.00036	INF	Ku80 low, PPKL high	0	12
357	| organism=Toxoplasma_gondii_GT1 | product=hypothetical protein | location=TGGT1_chrV:465584-475302(+) | length=2335 | sequence_SO=chromosome | SO=protein_coding	TGGT1_212780	254 kDa		0.00036	INF	Ku80 low, PPKL high	0	12
360	| organism=Toxoplasma_gondii_GT1 | product=membrane occupation and recognition nexus protein MORN1 | location=TGGT1_chrXI:1306262-1307353(+) | length=363 | sequence_SO=chromosome | SO=protein_coding	TGGT1_310440	41 kDa		0.00036	INF	Ku80 low, PPKL high	0	12
339	| organism=Toxoplasma_gondii_GT1 | product=alveolin domain containing intermediate filament IMC12 | location=TGGT1_chrXII:4033434-4035280(+) | length=277 | sequence_SO=chromosome | SO=protein_coding	TGGT1_248700	30 kDa		0.0007	INF	Ku80 low, PPKL high	0	11
340	| organism=Toxoplasma_gondii_GT1 | product=hypothetical protein | location=TGGT1_chrVI:3203997-3215302(-) | length=2595 | sequence_SO=chromosome | SO=protein_coding	TGGT1_244470	290 kDa		0.0007	INF	Ku80 low, PPKL high	0	11
343	| organism=Toxoplasma_gondii_GT1 | product=corepressor complex CRC230 | location=TGGT1_chrIX:5155746-5169422(+) | length=1916 | sequence_SO=chromosome | SO=protein_coding	TGGT1_305340	207 kDa		0.0007	INF	Ku80 low, PPKL high	0	11
344	| organism=Toxoplasma_gondii_GT1 | product=hypothetical protein | location=TGGT1_chrXII:4468155-4473208(-) | length=1575 | sequence_SO=chromosome | SO=protein_coding	TGGT1_249440	167 kDa		0.0007	INF	Ku80 low, PPKL high	0	11
358	| organism=Toxoplasma_gondii_GT1 | product=hypothetical protein | location=TGGT1_chrVIIb:2119527-2126039(+) | length=1565 | sequence_SO=chromosome | SO=protein_coding	TGGT1_260580	167 kDa		0.0007	INF	Ku80 low, PPKL high	0	11
373	| organism=Toxoplasma_gondii_GT1 | product=putative histone lysine methyltransferase, SET | location=TGGT1_chrIa:979977-985190(-) | length=1737 | sequence_SO=chromosome | SO=protein_coding	TGGT1_294610	190 kDa		0.0007	INF	Ku80 low, PPKL high	0	11
374	| organism=Toxoplasma_gondii_GT1 | product=hypothetical protein | location=TGGT1_chrVIIa:472199-474884(+) | length=761 | sequence_SO=chromosome | SO=protein_coding	TGGT1_280370	82 kDa		0.0007	INF	Ku80 low, PPKL high	0	11
287	Myosin-10 OS=Homo sapiens GN=MYH10 PE=1 SV=3	P35580	229 kDa	TRUE	0.0014	INF	Ku80 low, PPKL high	0	10
341	| organism=Toxoplasma_gondii_GT1 | product=hypothetical protein | location=TGGT1_chrVIIa:4270196-4276302(+) | length=1172 | sequence_SO=chromosome | SO=protein_coding	TGGT1_282070	125 kDa		0.0014	INF	Ku80 low, PPKL high	0	10
390	| organism=Toxoplasma_gondii_GT1 | product=AP2 domain transcription factor AP2XII-1 | location=TGGT1_chrXII:1115397-1126277(-) | length=2283 | sequence_SO=chromosome | SO=protein_coding	TGGT1_218960	248 kDa		0.0014	INF	Ku80 low, PPKL high	0	10
359	| organism=Toxoplasma_gondii_GT1 | product=PWI domain-containing protein | location=TGGT1_chrVIII:4997193-5006045(-) | length=782 | sequence_SO=chromosome | SO=protein_coding	TGGT1_270770	87 kDa		0.0026	INF	Ku80 low, PPKL high	0	9
372	| organism=Toxoplasma_gondii_GT1 | product=RNA pseudouridine synthase superfamily protein | location=TGGT1_chrIX:6025601-6045208(-) | length=6535 | sequence_SO=chromosome | SO=protein_coding	TGGT1_306660	676 kDa		0.0026	INF	Ku80 low, PPKL high	0	9
391	| organism=Toxoplasma_gondii_GT1 | product=GYF domain-containing protein | location=TGGT1_chrVIIa:1837536-1846324(-) | length=1797 | sequence_SO=chromosome | SO=protein_coding	TGGT1_204160	188 kDa		0.0026	INF	Ku80 low, PPKL high	0	9
392	| organism=Toxoplasma_gondii_GT1 | product=hypothetical protein | location=TGGT1_chrX:6454346-6458141(-) | length=931 | sequence_SO=chromosome | SO=protein_coding	TGGT1_214880	98 kDa		0.0051	INF	Ku80 low, PPKL high	0	8
408	| organism=Toxoplasma_gondii_GT1 | product=hypothetical protein | location=TGGT1_chrIX:1738833-1746400(-) | length=1944 | sequence_SO=chromosome | SO=protein_coding	TGGT1_264890	201 kDa		0.0051	INF	Ku80 low, PPKL high	0	8
435	| organism=Toxoplasma_gondii_GT1 | product=AP2 domain transcription factor AP2XI-3 | location=TGGT1_chrXI:1647960-1653648(+) | length=1399 | sequence_SO=chromosome | SO=protein_coding	TGGT1_310950	135 kDa		0.0051	INF	Ku80 low, PPKL high	0	8
436	| organism=Toxoplasma_gondii_GT1 | product=RNA recognition motif 2 protein | location=TGGT1_chrXI:3766770-3770119(+) | length=903 | sequence_SO=chromosome | SO=protein_coding	TGGT1_313910	100 kDa		0.0051	INF	Ku80 low, PPKL high	0	8
438	| organism=Toxoplasma_gondii_GT1 | product=mRNA export protein | location=TGGT1_chrVIII:4054234-4060874(-) | length=375 | sequence_SO=chromosome | SO=protein_coding	TGGT1_272350	41 kDa		0.0051	INF	Ku80 low, PPKL high	0	8
439	| organism=Toxoplasma_gondii_GT1 | product=putative kinesin heavy chain | location=TGGT1_chrVIII:3381230-3400326(-) | length=1641 | sequence_SO=chromosome | SO=protein_coding	TGGT1_273560	181 kDa		0.0051	INF	Ku80 low, PPKL high	0	8
356	| organism=Toxoplasma_gondii_GT1 | product=peptidyl-prolyl cis-trans isomerase | location=TGGT1_chrV:2748825-2756049(-) | length=503 | sequence_SO=chromosome | SO=protein_coding	TGGT1_283850	56 kDa	TRUE	0.0099	INF	[]	0	7
406	Myosin regulatory light chain 12A OS=Homo sapiens GN=MYL12A PE=1 SV=1	J3QRS3 (+2)	20 kDa	TRUE	0.0099	INF	[]	0	7
409	| organism=Toxoplasma_gondii_GT1 | product=hypothetical protein | location=TGGT1_chrIV:400237-404675(+) | length=1480 | sequence_SO=chromosome | SO=protein_coding	TGGT1_320160A	160 kDa		0.0099	INF	[]	0	7
434	| organism=Toxoplasma_gondii_GT1 | product=hypothetical protein | location=TGGT1_chrIX:5617255-5624378(+) | length=675 | sequence_SO=chromosome | SO=protein_coding	TGGT1_306220	77 kDa		0.0099	INF	[]	0	7
437	| organism=Toxoplasma_gondii_GT1 | product=putative U2 snRNP auxiliary factor | location=TGGT1_chrX:5461144-5462410(-) | length=254 | sequence_SO=chromosome | SO=protein_coding	TGGT1_236910	29 kDa		0.0099	INF	[]	0	7
440	| organism=Toxoplasma_gondii_GT1 | product=hypothetical protein | location=TGGT1_chrV:1631039-1633906(-) | length=955 | sequence_SO=chromosome | SO=protein_coding	TGGT1_286580	107 kDa		0.0099	INF	[]	0	7
473	| organism=Toxoplasma_gondii_GT1 | product=hypothetical protein | location=TGGT1_chrVIIb:876340-880422(+) | length=1024 | sequence_SO=chromosome | SO=protein_coding	TGGT1_262950	113 kDa		0.0099	INF	[]	0	7
475	| organism=Toxoplasma_gondii_GT1 | product=DHHC zinc finger domain-containing protein | location=TGGT1_chrIa:515727-523991(+) | length=971 | sequence_SO=chromosome | SO=protein_coding	TGGT1_293730	107 kDa		0.0099	INF	[]	0	7
441	| organism=Toxoplasma_gondii_GT1 | product=hypothetical protein | location=TGGT1_chrXI:4854311-4859905(-) | length=825 | sequence_SO=chromosome | SO=protein_coding	TGGT1_315700	88 kDa		0.019	INF	[]	0	6
469	| organism=Toxoplasma_gondii_GT1 | product=ribonucleoside-diphosphate reductase small subunit | location=TGGT1_chrX:7235223-7238548(-) | length=391 | sequence_SO=chromosome | SO=protein_coding	TGGT1_207060	45 kDa		0.019	INF	[]	0	6
470	| organism=Toxoplasma_gondii_GT1 | product=nuclear movement family protein | location=TGGT1_chrVIII:2721542-2723727(+) | length=347 | sequence_SO=chromosome | SO=protein_coding	TGGT1_233680	39 kDa		0.019	INF	[]	0	6
472	| organism=Toxoplasma_gondii_GT1 | product=WD domain, G-beta repeat-containing protein | location=TGGT1_chrVIIb:4584177-4586714(+) | length=845 | sequence_SO=chromosome | SO=protein_coding	TGGT1_255870	90 kDa		0.019	INF	[]	0	6
474	| organism=Toxoplasma_gondii_GT1 | product=AP2 domain transcription factor AP2VIII-7 | location=TGGT1_chrVIII:6138950-6142226(+) | length=870 | sequence_SO=chromosome | SO=protein_coding	TGGT1_269010	89 kDa		0.019	INF	[]	0	6
512	| organism=Toxoplasma_gondii_GT1 | product=putative DNA replication licensing factor | location=TGGT1_chrX:6526260-6536268(+) | length=1049 | sequence_SO=chromosome | SO=protein_coding	TGGT1_214970	117 kDa		0.019	INF	[]	0	6
514	| organism=Toxoplasma_gondii_GT1 | product=hypothetical protein | location=TGGT1_chrXII:6781886-6789601(-) | length=1174 | sequence_SO=chromosome | SO=protein_coding	TGGT1_276890	129 kDa		0.019	INF	[]	0	6
516	| organism=Toxoplasma_gondii_GT1 | product=transducin beta-like protein TBL1 | location=TGGT1_chrXI:481159-487842(+) | length=794 | sequence_SO=chromosome | SO=protein_coding	TGGT1_309140	85 kDa		0.019	INF	[]	0	6
517	| organism=Toxoplasma_gondii_GT1 | product=hypothetical protein | location=TGGT1_chrXI:3281764-3287206(+) | length=1687 | sequence_SO=chromosome | SO=protein_coding	TGGT1_313370	175 kDa		0.019	INF	[]	0	6
433	| organism=Toxoplasma_gondii_GT1 | product=RNA recognition motif-containing protein | location=TGGT1_chrVIIa:667907-675253(+) | length=1335 | sequence_SO=chromosome | SO=protein_coding	TGGT1_304760	147 kDa		0.037	INF	[]	0	5
465	| organism=Toxoplasma_gondii_GT1 | product=alveolin domain containing intermediate filament IMC14 | location=TGGT1_chrVIIb:2144399-2148137(+) | length=733 | sequence_SO=chromosome | SO=protein_coding	TGGT1_260540	83 kDa		0.037	INF	[]	0	5
467	| organism=Toxoplasma_gondii_GT1 | product=CCR4-Not complex component, Not1 protein | location=TGGT1_chrIX:3957969-3969206(+) | length=2562 | sequence_SO=chromosome | SO=protein_coding	TGGT1_291140	266 kDa		0.037	INF	[]	0	5
468	| organism=Toxoplasma_gondii_GT1 | product=YagE family protein | location=TGGT1_chrVIII:6385527-6388016(+) | length=350 | sequence_SO=chromosome | SO=protein_coding	TGGT1_268630	41 kDa		0.037	INF	[]	0	5
471	| organism=Toxoplasma_gondii_GT1 | product=hypothetical protein | location=TGGT1_chrX:4303922-4306325(-) | length=587 | sequence_SO=chromosome | SO=protein_coding	TGGT1_234470	64 kDa		0.037	INF	[]	0	5
509	| organism=Toxoplasma_gondii_GT1 | product=hypothetical protein | location=TGGT1_chrVIII:4898522-4900580(-) | length=567 | sequence_SO=chromosome | SO=protein_coding	TGGT1_270890	60 kDa		0.037	INF	[]	0	5
510	| organism=Toxoplasma_gondii_GT1 | product=hypothetical protein | location=TGGT1_chrX:5312225-5319664(+) | length=2479 | sequence_SO=chromosome | SO=protein_coding	TGGT1_236560	259 kDa		0.037	INF	[]	0	5
515	| organism=Toxoplasma_gondii_GT1 | product=myosin F | location=TGGT1_chrXII:5709485-5725053(+) | length=1953 | sequence_SO=chromosome | SO=protein_coding	TGGT1_278870	216 kDa		0.037	INF	[]	0	5
552	| organism=Toxoplasma_gondii_GT1 | product=hypothetical protein | location=TGGT1_chrVIII:5927256-5944753(-) | length=4668 | sequence_SO=chromosome | SO=protein_coding	TGGT1_269290	503 kDa		0.037	INF	[]	0	5
555	| organism=Toxoplasma_gondii_GT1 | product=hypothetical protein | location=TGGT1_chrVI:620562-631430(-) | length=2505 | sequence_SO=chromosome | SO=protein_coding	TGGT1_239410	256 kDa		0.037	INF	[]	0	5
556	| organism=Toxoplasma_gondii_GT1 | product=RNA recognition motif-containing protein | location=TGGT1_chrVIIa:2940119-2946876(+) | length=532 | sequence_SO=chromosome | SO=protein_coding	TGGT1_202770	56 kDa		0.037	INF	[]	0	5
557	| organism=Toxoplasma_gondii_GT1 | product=signal peptidase | location=TGGT1_chrX:5908335-5920860(+) | length=1859 | sequence_SO=chromosome | SO=protein_coding	TGGT1_214090	204 kDa		0.037	INF	[]	0	5
558	| organism=Toxoplasma_gondii_GT1 | product=hypothetical protein | location=TGGT1_chrXII:2962303-2964193(-) | length=452 | sequence_SO=chromosome | SO=protein_coding	TGGT1_246950	49 kDa		0.037	INF	[]	0	5
560	| organism=Toxoplasma_gondii_GT1 | product=hypothetical protein | location=TGGT1_chrVIIb:3019435-3037803(-) | length=3039 | sequence_SO=chromosome | SO=protein_coding	TGGT1_258970	327 kDa		0.037	INF	[]	0	5
561	| organism=Toxoplasma_gondii_GT1 | product=PIK3R4 kinase-related protein (incomplete catalytic triad) | location=TGGT1_chrXI:1090626-1102523(-) | length=3028 | sequence_SO=chromosome | SO=protein_coding	TGGT1_310190	317 kDa		0.037	INF	[]	0	5
507	Methyl-CpG-binding protein 2 OS=Homo sapiens GN=MECP2 PE=1 SV=1	P51608	52 kDa		0.071	INF	[]	0	4
508	| organism=Toxoplasma_gondii_GT1 | product=hydrolase, NUDIX family protein | location=TGGT1_chrX:834070-841020(+) | length=2063 | sequence_SO=chromosome | SO=protein_coding	TGGT1_227450	217 kDa		0.071	INF	[]	0	4
549	| organism=Toxoplasma_gondii_GT1 | product=hypothetical protein | location=TGGT1_chrVIIb:2665015-2671224(+) | length=976 | sequence_SO=chromosome | SO=protein_coding	TGGT1_259720	106 kDa		0.071	INF	[]	0	4
551	| organism=Toxoplasma_gondii_GT1 | product=5'-nucleotidase, C-terminal domain-containing protein | location=TGGT1_chrXI:5792355-5794487(-) | length=710 | sequence_SO=chromosome | SO=protein_coding	TGGT1_216810	78 kDa		0.071	INF	[]	0	4
553	| organism=Toxoplasma_gondii_GT1 | product=hypothetical protein | location=TGGT1_chrV:2503011-2514597(+) | length=2333 | sequence_SO=chromosome | SO=protein_coding	TGGT1_284620	254 kDa		0.071	INF	[]	0	4
554	| organism=Toxoplasma_gondii_GT1 | product=RNA recognition motif-containing protein | location=TGGT1_chrIV:443805-449909(+) | length=1216 | sequence_SO=chromosome | SO=protein_coding	TGGT1_320100	129 kDa		0.071	INF	[]	0	4
559	| organism=Toxoplasma_gondii_GT1 | product=DNA-directed RNA polymerase II RPB2 | location=TGGT1_chrVIIb:3470288-3483592(+) | length=1259 | sequence_SO=chromosome | SO=protein_coding	TGGT1_258210	141 kDa		0.071	INF	[]	0	4
564	| organism=Toxoplasma_gondii_GT1 | product=zinc finger (CCCH type) motif-containing protein | location=TGGT1_chrVIII:6423572-6428080(-) | length=449 | sequence_SO=chromosome | SO=protein_coding	TGGT1_268570	47 kDa		0.071	INF	[]	0	4
601	| organism=Toxoplasma_gondii_GT1 | product=vacuolar sorting protein 9 (vps9) domain-containing protein | location=TGGT1_chrVIII:629820-633800(+) | length=1326 | sequence_SO=chromosome | SO=protein_coding	TGGT1_230140	140 kDa		0.071	INF	[]	0	4
602	| organism=Toxoplasma_gondii_GT1 | product=hypothetical protein | location=TGGT1_chrX:1361506-1380909(+) | length=3736 | sequence_SO=chromosome | SO=protein_coding	TGGT1_226660	390 kDa		0.071	INF	[]	0	4
605	| organism=Toxoplasma_gondii_GT1 | product=endonuclease/exonuclease/phosphatase domain-containing protein | location=TGGT1_chrVI:193990-207145(+) | length=2684 | sequence_SO=chromosome | SO=protein_coding	TGGT1_238400	288 kDa		0.071	INF	[]	0	4
606	| organism=Toxoplasma_gondii_GT1 | product=NLI interacting factor family phosphatase | location=TGGT1_chrVIIa:3125453-3133382(+) | length=2212 | sequence_SO=chromosome | SO=protein_coding	TGGT1_202550	233 kDa		0.071	INF	[]	0	4
607	| organism=Toxoplasma_gondii_GT1 | product=pantoate-beta-alanine ligase | location=TGGT1_chrIX:1216575-1217312(-) | length=245 | sequence_SO=chromosome | SO=protein_coding	TGGT1_265870B	27 kDa		0.071	INF	[]	0	4
608	| organism=Toxoplasma_gondii_GT1 | product=RNA recognition motif-containing protein | location=TGGT1_chrVIII:6648500-6651532(+) | length=648 | sequence_SO=chromosome | SO=protein_coding	TGGT1_268200	66 kDa		0.071	INF	[]	0	4
615	| organism=Toxoplasma_gondii_GT1 | product=hypothetical protein | location=TGGT1_chrVIII:704875-707839(+) | length=280 | sequence_SO=chromosome | SO=protein_coding	TGGT1_230230	30 kDa		0.071	INF	[]	0	4
616	| organism=Toxoplasma_gondii_GT1 | product=Parkinson disease 7 domain containing 1 family protein | location=TGGT1_chrXII:4688083-4690896(+) | length=765 | sequence_SO=chromosome | SO=protein_coding	TGGT1_249710	81 kDa		0.071	INF	[]	0	4
617	| organism=Toxoplasma_gondii_GT1 | product=CMGC kinase, CK2 family | location=TGGT1_chrVIIb:801033-806072(+) | length=539 | sequence_SO=chromosome | SO=protein_coding	TGGT1_263070	60 kDa		0.071	INF	[]	0	4
618	| organism=Toxoplasma_gondii_GT1 | product=dynamin-related protein DRPA | location=TGGT1_chrIX:180392-190604(+) | length=802 | sequence_SO=chromosome | SO=protein_coding	TGGT1_267800	87 kDa		0.071	INF	[]	0	4
620	| organism=Toxoplasma_gondii_GT1 | product=hypothetical protein | location=TGGT1_chrXI:5191484-5192942(+) | length=243 | sequence_SO=chromosome | SO=protein_coding	TGGT1_316340	27 kDa		0.071	INF	[]	0	4
628	| organism=Toxoplasma_gondii_GT1 | product=hypothetical protein | location=TGGT1_chrIa:262977-264056(-) | length=243 | sequence_SO=chromosome | SO=protein_coding	TGGT1_293360	27 kDa		0.071	INF	[]	0	4
442	40S ribosomal protein S11 OS=Homo sapiens GN=RPS11 PE=1 SV=3	P62280	18 kDa	TRUE	0.14	INF	[]	0	3
501	Phosphate carrier protein, mitochondrial OS=Homo sapiens GN=SLC25A3 PE=1 SV=1	F8VVM2	36 kDa		0.14	INF	[]	0	3
511	| organism=Toxoplasma_gondii_GT1 | product=SWIRM domain-containing protein | location=TGGT1_chrV:1491994-1499488(+) | length=780 | sequence_SO=chromosome | SO=protein_coding	TGGT1_286920	84 kDa		0.14	INF	[]	0	3
562	| organism=Toxoplasma_gondii_GT1 | product=hypothetical protein | location=TGGT1_chrXII:1824650-1826480(+) | length=380 | sequence_SO=chromosome | SO=protein_coding	TGGT1_217510	42 kDa		0.14	INF	[]	0	3
604	| organism=Toxoplasma_gondii_GT1 | product=hypothetical protein | location=TGGT1_chrX:5950527-5958108(+) | length=1975 | sequence_SO=chromosome | SO=protein_coding	TGGT1_214140	205 kDa		0.14	INF	[]	0	3
609	| organism=Toxoplasma_gondii_GT1 | product=WD domain, G-beta repeat-containing protein | location=TGGT1_chrVIII:3241752-3255404(+) | length=3633 | sequence_SO=chromosome | SO=protein_coding	TGGT1_273800	381 kDa		0.14	INF	[]	0	3
610	| organism=Toxoplasma_gondii_GT1 | product=hypothetical protein | location=TGGT1_chrIV:2344797-2350279(+) | length=1033 | sequence_SO=chromosome | SO=protein_coding	TGGT1_301410	106 kDa		0.14	INF	[]	0	3
611	| organism=Toxoplasma_gondii_GT1 | product=splicing factor U2AF family SnRNP auxilary factor large subunit, RRM domain-containing protein | location=TGGT1_chrIV:689661-691811(+) | length=495 | sequence_SO=chromosome | SO=protein_coding	TGGT1_319850	52 kDa		0.14	INF	[]	0	3
614	| organism=Toxoplasma_gondii_GT1 | product=putative chorismate synthase | location=TGGT1_chrVIIa:3812592-3817565(+) | length=536 | sequence_SO=chromosome | SO=protein_coding	TGGT1_201380	58 kDa		0.14	INF	[]	0	3
622	| organism=Toxoplasma_gondii_GT1 | product=ARID/BRIGHT DNA binding domain-containing protein | location=TGGT1_chrXII:2631425-2644738(+) | length=2721 | sequence_SO=chromosome | SO=protein_coding	TGGT1_246170	287 kDa		0.14	INF	[]	0	3
669	| organism=Toxoplasma_gondii_GT1 | product=hypothetical protein | location=TGGT1_chrVIII:2264416-2268927(+) | length=1503 | sequence_SO=chromosome | SO=protein_coding	TGGT1_232800	148 kDa		0.14	INF	[]	0	3
675	| organism=Toxoplasma_gondii_GT1 | product=hypothetical protein | location=TGGT1_chrIX:99003-113921(-) | length=4972 | sequence_SO=chromosome | SO=protein_coding	TGGT1_279320	511 kDa		0.14	INF	[]	0	3
676	| organism=Toxoplasma_gondii_GT1 | product=hypothetical protein | location=TGGT1_chrX:6286080-6303782(-) | length=4050 | sequence_SO=chromosome | SO=protein_coding	TGGT1_214600	433 kDa		0.14	INF	[]	0	3
680	Protein polybromo-1 OS=Homo sapiens GN=PBRM1 PE=1 SV=1	Q86U86	193 kDa		0.14	INF	[]	0	3
681	Gamma-interferon-inducible protein 16 OS=Homo sapiens GN=IFI16 PE=1 SV=3	Q16666	88 kDa		0.14	INF	[]	0	3
682	| organism=Toxoplasma_gondii_GT1 | product=MIF4G domain-containing protein | location=TGGT1_chrIII:2027943-2043635(+) | length=3756 | sequence_SO=chromosome | SO=protein_coding	TGGT1_254940	385 kDa		0.14	INF	[]	0	3
683	| organism=Toxoplasma_gondii_GT1 | product=hypothetical protein | location=TGGT1_chrX:1013160-1025615(+) | length=1273 | sequence_SO=chromosome | SO=protein_coding	TGGT1_227060	139 kDa		0.14	INF	[]	0	3
686	| organism=Toxoplasma_gondii_GT1 | product=hypothetical protein | location=TGGT1_chrX:6826641-6829034(-) | length=797 | sequence_SO=chromosome | SO=protein_coding	TGGT1_215380	85 kDa		0.14	INF	[]	0	3
687	| organism=Toxoplasma_gondii_GT1 | product=threonyl-tRNA synthetase family protein | location=TGGT1_chrXII:83727-88302(+) | length=844 | sequence_SO=chromosome | SO=protein_coding	TGGT1_300260	96 kDa		0.14	INF	[]	0	3
688	| organism=Toxoplasma_gondii_GT1 | product=Myb family DNA-binding domain-containing protein | location=TGGT1_chrIb:1792947-1808537(+) | length=4220 | sequence_SO=chromosome | SO=protein_coding	TGGT1_321450	437 kDa		0.14	INF	[]	0	3
689	| organism=Toxoplasma_gondii_GT1 | product=hypothetical protein | location=TGGT1_chrIa:1791407-1792949(+) | length=268 | sequence_SO=chromosome | SO=protein_coding	TGGT1_295360	30 kDa		0.14	INF	[]	0	3
693	| organism=Toxoplasma_gondii_GT1 | product=Sjogren's syndrome/scleroderma autoantigen 1 (Autoantigen p27) protein | location=TGGT1_chrX:3858396-3862236(-) | length=351 | sequence_SO=chromosome | SO=protein_coding	TGGT1_212260	38 kDa		0.14	INF	[]	0	3
694	| organism=Toxoplasma_gondii_GT1 | product=putative small GTP-binding protein sar1 | location=TGGT1_chrX:6612856-6615947(-) | length=192 | sequence_SO=chromosome | SO=protein_coding	TGGT1_215060	22 kDa		0.14	INF	[]	0	3
696	| organism=Toxoplasma_gondii_GT1 | product=hypothetical protein | location=TGGT1_chrXII:3601439-3608088(-) | length=962 | sequence_SO=chromosome | SO=protein_coding	TGGT1_248120	101 kDa		0.14	INF	[]	0	3
698	| organism=Toxoplasma_gondii_GT1 | product=AP2 domain transcription factor AP2X-7 | location=TGGT1_chrX:6426532-6432141(+) | length=1869 | sequence_SO=chromosome | SO=protein_coding	TGGT1_214840	184 kDa		0.14	INF	[]	0	3
699	| organism=Toxoplasma_gondii_GT1 | product=hypothetical protein | location=TGGT1_chrVIIb:4176004-4180213(-) | length=484 | sequence_SO=chromosome | SO=protein_coding	TGGT1_257070	50 kDa		0.14	INF	[]	0	3
700	Very-long-chain 3-oxoacyl-CoA reductase OS=Homo sapiens GN=HSD17B12 PE=1 SV=2	Q53GQ0	34 kDa		0.14	INF	[]	0	3
705	| organism=Toxoplasma_gondii_GT1 | product=putative eukaryotic initiation factor-4E | location=TGGT1_chrX:3763701-3766447(+) | length=225 | sequence_SO=chromosome | SO=protein_coding	TGGT1_223410	26 kDa		0.14	INF	[]	0	3
707	| organism=Toxoplasma_gondii_GT1 | product=hypothetical protein | location=TGGT1_chrVIII:2153593-2154710(+) | length=227 | sequence_SO=chromosome | SO=protein_coding	TGGT1_232550	25 kDa		0.14	INF	[]	0	3
710	| organism=Toxoplasma_gondii_GT1 | product=hypothetical protein | location=TGGT1_chrX:1036138-1037712(+) | length=170 | sequence_SO=chromosome | SO=protein_coding	TGGT1_227030	19 kDa		0.14	INF	[]	0	3
580	| organism=Toxoplasma_gondii_GT1 | product=putative phosphate carrier | location=TGGT1_chrXII:5622211-5625652(-) | length=479 | sequence_SO=chromosome | SO=protein_coding	TGGT1_278990	53 kDa		0.27	INF	[]	0	2
582	Chromodomain-helicase-DNA-binding protein 4 OS=Homo sapiens GN=CHD4 PE=1 SV=1	A0A0C4DGG9 (+2)	220 kDa	TRUE	0.27	INF	[]	0	2
603	| organism=Toxoplasma_gondii_GT1 | product=HEAT repeat-containing protein | location=TGGT1_chrX:6593584-6609735(-) | length=1697 | sequence_SO=chromosome | SO=protein_coding	TGGT1_215040	182 kDa	TRUE	0.27	INF	[]	0	2
623	| organism=Toxoplasma_gondii_GT1 | product=CCT chaperonin gamma subunit | location=TGGT1_chrVIIa:1309659-1315491(+) | length=556 | sequence_SO=chromosome | SO=protein_coding	TGGT1_205440	61 kDa		0.27	INF	[]	0	2
627	Peptidyl-prolyl cis-trans isomerase A OS=Homo sapiens GN=PPIA PE=1 SV=2	P62937	18 kDa	TRUE	0.27	INF	[]	0	2
665	DNA-directed RNA polymerase I subunit RPA2 OS=Homo sapiens GN=POLR1B PE=1 SV=2	Q9H9Y6	128 kDa		0.27	INF	[]	0	2
666	| organism=Toxoplasma_gondii_GT1 | product=multi-pass transmembrane protein | location=TGGT1_chrXII:948336-949904(+) | length=389 | sequence_SO=chromosome | SO=protein_coding	TGGT1_219270	43 kDa		0.27	INF	[]	0	2
677	| organism=Toxoplasma_gondii_GT1 | product=PHD-finger domain-containing protein | location=TGGT1_chrX:3059832-3081619(-) | length=5658 | sequence_SO=chromosome | SO=protein_coding	TGGT1_224260	603 kDa		0.27	INF	[]	0	2
678	| organism=Toxoplasma_gondii_GT1 | product=hypothetical protein | location=TGGT1_chrVIII:6529494-6542333(+) | length=2958 | sequence_SO=chromosome | SO=protein_coding	TGGT1_268330	311 kDa		0.27	INF	[]	0	2
679	| organism=Toxoplasma_gondii_GT1 | product=SWI2/SNF2 ISWI-like (AT hook) | location=TGGT1_chrVIII:3198884-3213308(+) | length=1556 | sequence_SO=chromosome | SO=protein_coding	TGGT1_273870	175 kDa		0.27	INF	[]	0	2
684	| organism=Toxoplasma_gondii_GT1 | product=SKIP/SNW domain-containing protein | location=TGGT1_chrVIII:2482334-2488980(+) | length=557 | sequence_SO=chromosome | SO=protein_coding	TGGT1_233190	62 kDa		0.27	INF	[]	0	2
685	| organism=Toxoplasma_gondii_GT1 | product=pre-mRNA processing splicing factor PRP8 | location=TGGT1_chrVIII:1677402-1691932(+) | length=2538 | sequence_SO=chromosome | SO=protein_coding	TGGT1_231970	292 kDa	TRUE	0.27	INF	[]	0	2
690	| organism=Toxoplasma_gondii_GT1 | product=hypothetical protein | location=TGGT1_chrX:6550174-6562207(-) | length=3441 | sequence_SO=chromosome | SO=protein_coding	TGGT1_214990	356 kDa		0.27	INF	[]	0	2
691	| organism=Toxoplasma_gondii_GT1 | product=hypothetical protein | location=TGGT1_chrVIII:347644-355417(+) | length=1289 | sequence_SO=chromosome | SO=protein_coding	TGGT1_229640	137 kDa		0.27	INF	[]	0	2
701	| organism=Toxoplasma_gondii_GT1 | product=hypothetical protein | location=TGGT1_chrIV:404778-406716(+) | length=378 | sequence_SO=chromosome | SO=protein_coding	TGGT1_320160B	42 kDa		0.27	INF	[]	0	2
703	| organism=Toxoplasma_gondii_GT1 | product=Sec23/Sec24 trunk domain-containing protein | location=TGGT1_chrIX:4131104-4145209(-) | length=791 | sequence_SO=chromosome | SO=protein_coding	TGGT1_291680	88 kDa		0.27	INF	[]	0	2
706	Voltage-dependent anion-selective channel protein 3 OS=Homo sapiens GN=VDAC3 PE=1 SV=1	Q9Y277	31 kDa	TRUE	0.27	INF	[]	0	2
708	| organism=Toxoplasma_gondii_GT1 | product=putative pre-mRNA-splicing factor ATP-dependent RNA helicase | location=TGGT1_chrXI:2524572-2536301(+) | length=1206 | sequence_SO=chromosome | SO=protein_coding	TGGT1_312280	136 kDa	TRUE	0.27	INF	[]	0	2
709	| organism=Toxoplasma_gondii_GT1 | product=t-complex protein beta subunit | location=TGGT1_chrVI:2717493-2725570(+) | length=568 | sequence_SO=chromosome | SO=protein_coding	TGGT1_243710	61 kDa		0.27	INF	[]	0	2
713	| organism=Toxoplasma_gondii_GT1 | product=putative eukaryotic initiation factor-2B, epsilon subunit | location=TGGT1_chrVIII:3820760-3827014(+) | length=858 | sequence_SO=chromosome | SO=protein_coding	TGGT1_272640	93 kDa		0.27	INF	[]	0	2
720	| organism=Toxoplasma_gondii_GT1 | product=hypothetical protein | location=TGGT1_chrVIIa:1506588-1532655(+) | length=4815 | sequence_SO=chromosome | SO=protein_coding	TGGT1_205130	518 kDa		0.27	INF	[]	0	2
724	| organism=Toxoplasma_gondii_GT1 | product=perforin-like protein PLP1 | location=TGGT1_chrVIIa:1864038-1872889(-) | length=1161 | sequence_SO=chromosome | SO=protein_coding	TGGT1_204130	125 kDa		0.27	INF	[]	0	2
729	| organism=Toxoplasma_gondii_GT1 | product=hypothetical protein | location=TGGT1_chrVIIa:1963789-1975923(+) | length=1920 | sequence_SO=chromosome | SO=protein_coding	TGGT1_203980	201 kDa		0.27	INF	[]	0	2
732	| organism=Toxoplasma_gondii_GT1 | product=hypothetical protein | location=TGGT1_chrIa:1000668-1009643(+) | length=880 | sequence_SO=chromosome | SO=protein_coding	TGGT1_294630	96 kDa		0.27	INF	[]	0	2
733	| organism=Toxoplasma_gondii_GT1 | product=hypothetical protein | location=TGGT1_chrVI:2766156-2769552(+) | length=845 | sequence_SO=chromosome | SO=protein_coding	TGGT1_243780	91 kDa		0.27	INF	[]	0	2
734	| organism=Toxoplasma_gondii_GT1 | product=putative XRN 5'-3' exonuclease | location=TGGT1_chrVI:2236328-2253106(-) | length=2042 | sequence_SO=chromosome | SO=protein_coding	TGGT1_242830	224 kDa		0.27	INF	[]	0	2
735	| organism=Toxoplasma_gondii_GT1 | product=hypothetical protein | location=TGGT1_chrXII:4066708-4074096(-) | length=1283 | sequence_SO=chromosome | SO=protein_coding	TGGT1_248740	140 kDa		0.27	INF	[]	0	2
736	| organism=Toxoplasma_gondii_GT1 | product=hypothetical protein | location=TGGT1_chrIb:1224171-1225667(-) | length=250 | sequence_SO=chromosome | SO=protein_coding	TGGT1_209420	27 kDa		0.27	INF	[]	0	2
737	| organism=Toxoplasma_gondii_GT1 | product=phosphatidylinositol 3- and 4-kinase | location=TGGT1_chrIII:84006-93774(+) | length=1228 | sequence_SO=chromosome | SO=protein_coding	TGGT1_276170	135 kDa		0.27	INF	[]	0	2
740	| organism=Toxoplasma_gondii_GT1 | product=ubiquitin fusion degradation protein UFD1CY | location=TGGT1_chrVIII:5203465-5208759(+) | length=335 | sequence_SO=chromosome | SO=protein_coding	TGGT1_270530	37 kDa		0.27	INF	[]	0	2
741	| organism=Toxoplasma_gondii_GT1 | product=AP2 domain transcription factor AP2X-9 | location=TGGT1_chrX:6666725-6672664(-) | length=1876 | sequence_SO=chromosome | SO=protein_coding	TGGT1_215150	192 kDa		0.27	INF	[]	0	2
742	Sarcoplasmic/endoplasmic reticulum calcium ATPase 2 (Fragment) OS=Homo sapiens GN=ATP2A2 PE=1 SV=1	H7C5W9 (+1)	103 kDa		0.27	INF	[]	0	2
743	| organism=Toxoplasma_gondii_GT1 | product=putative cell-cycle-associated protein kinase CDK | location=TGGT1_chrXII:4333758-4345741(-) | length=1910 | sequence_SO=chromosome | SO=protein_coding	TGGT1_249260	212 kDa		0.27	INF	[]	0	2
744	| organism=Toxoplasma_gondii_GT1 | product=T-complex protein 1 eta subunit | location=TGGT1_chrII:1806900-1814443(-) | length=546 | sequence_SO=chromosome | SO=protein_coding	TGGT1_297500	59 kDa		0.27	INF	[]	0	2
745	Transmembrane protein 33 OS=Homo sapiens GN=TMEM33 PE=1 SV=2	P57088	28 kDa		0.27	INF	[]	0	2
746	| organism=Toxoplasma_gondii_GT1 | product=ADA2-A transcriptional co-activator SAGA component | location=TGGT1_chrXI:5621435-5629631(+) | length=1212 | sequence_SO=chromosome | SO=protein_coding	TGGT1_217050	127 kDa		0.27	INF	[]	0	2
749	Serine/threonine-protein phosphatase PGAM5, mitochondrial OS=Homo sapiens GN=PGAM5 PE=1 SV=2	Q96HS1	32 kDa		0.27	INF	[]	0	2
750	| organism=Toxoplasma_gondii_GT1 | product=ICE family protease (caspase) p20 domain-containing protein | location=TGGT1_chrXII:5626974-5634008(-) | length=1344 | sequence_SO=chromosome | SO=protein_coding	TGGT1_278975	145 kDa		0.27	INF	[]	0	2
752	Destrin OS=Homo sapiens GN=DSTN PE=1 SV=1	F6RFD5 (+1)	15 kDa		0.27	INF	[]	0	2
753	Tropomodulin-3 (Fragment) OS=Homo sapiens GN=TMOD3 PE=1 SV=1	H0YKU1 (+2)	21 kDa		0.27	INF	[]	0	2
756	| organism=Toxoplasma_gondii_GT1 | product=hypothetical protein | location=TGGT1_chrX:4705213-4712437(-) | length=583 | sequence_SO=chromosome | SO=protein_coding	TGGT1_235380	65 kDa		0.27	INF	[]	0	2
757	| organism=Toxoplasma_gondii_GT1 | product=snoRNA binding domain-containing protein | location=TGGT1_chrVI:2934030-2942235(-) | length=553 | sequence_SO=chromosome | SO=protein_coding	TGGT1_244100	60 kDa		0.27	INF	[]	0	2
758	| organism=Toxoplasma_gondii_GT1 | product=putative glutamine-dependent NAD(+) synthetase protein | location=TGGT1_chrVIII:5590351-5595223(+) | length=862 | sequence_SO=chromosome | SO=protein_coding	TGGT1_269800	94 kDa		0.27	INF	[]	0	2
759	| organism=Toxoplasma_gondii_GT1 | product=peptidyl-prolyl cis-trans isomerase family 1 | location=TGGT1_chrVIII:5188031-5189216(+) | length=195 | sequence_SO=chromosome | SO=protein_coding	TGGT1_270560	21 kDa		0.27	INF	[]	0	2
760	| organism=Toxoplasma_gondii_GT1 | product=hypothetical protein | location=TGGT1_chrVIII:4543139-4545539(+) | length=464 | sequence_SO=chromosome | SO=protein_coding	TGGT1_271360	50 kDa		0.27	INF	[]	0	2
762	| organism=Toxoplasma_gondii_GT1 | product=CRAL/TRIO domain-containing protein | location=TGGT1_chrVIIa:2421687-2423720(-) | length=456 | sequence_SO=chromosome | SO=protein_coding	TGGT1_203390	50 kDa		0.27	INF	[]	0	2
764	| organism=Toxoplasma_gondii_GT1 | product=putative adenylosuccinate lyase | location=TGGT1_chrXII:6447199-6453543(+) | length=662 | sequence_SO=chromosome | SO=protein_coding	TGGT1_277760	74 kDa		0.27	INF	[]	0	2
765	| organism=Toxoplasma_gondii_GT1 | product=DEAD/DEAH box helicase | location=TGGT1_chrII:9310-13186(+) | length=602 | sequence_SO=chromosome | SO=protein_coding	TGGT1_220860	65 kDa		0.27	INF	[]	0	2
766	Protein FAM111B OS=Homo sapiens GN=FAM111B PE=1 SV=1	Q6SJ93	85 kDa		0.27	INF	[]	0	2
770	| organism=Toxoplasma_gondii_GT1 | product=NOT2 / NOT3 / NOT5 family protein | location=TGGT1_chrVIIb:4123567-4127399(+) | length=499 | sequence_SO=chromosome | SO=protein_coding	TGGT1_257150	53 kDa		0.27	INF	[]	0	2
772	| organism=Toxoplasma_gondii_GT1 | product=reticulon protein | location=TGGT1_chrX:1552488-1553078(-) | length=196 | sequence_SO=chromosome | SO=protein_coding	TGGT1_226430	22 kDa		0.27	INF	[]	0	2
775	| organism=Toxoplasma_gondii_GT1 | product=hypothetical protein | location=TGGT1_chrX:7051999-7054834(-) | length=551 | sequence_SO=chromosome | SO=protein_coding	TGGT1_275310	58 kDa		0.27	INF	[]	0	2
776	| organism=Toxoplasma_gondii_GT1 | product=DNA-directed RNA polymerase II RPB1 | location=TGGT1_chrX:2272062-2277823(+) | length=1073 | sequence_SO=chromosome | SO=protein_coding	TGGT1_225260	121 kDa		0.27	INF	[]	0	2
782	| organism=Toxoplasma_gondii_GT1 | product=putative autophagy-related protein 3 atg3 | location=TGGT1_chrX:5169219-5175546(+) | length=398 | sequence_SO=chromosome | SO=protein_coding	TGGT1_236110	43 kDa		0.27	INF	[]	0	2
783	Death domain-associated protein 6 OS=Homo sapiens GN=DAXX PE=1 SV=2	Q9UER7	81 kDa		0.27	INF	[]	0	2
794	| organism=Toxoplasma_gondii_GT1 | product=apicoplast-associated thioredoxin family protein Atrx1 | location=TGGT1_chrXI:2396639-2404968(-) | length=790 | sequence_SO=chromosome | SO=protein_coding	TGGT1_312110	87 kDa		0.27	INF	[]	0	2
801	Smad nuclear-interacting protein 1 OS=Homo sapiens GN=SNIP1 PE=1 SV=1	Q8TAD8	46 kDa		0.27	INF	[]	0	2
662	| organism=Toxoplasma_gondii_GT1 | product=IMC sub-compartment protein ISP1 | location=TGGT1_chrVIIb:2000787-2002966(-) | length=176 | sequence_SO=chromosome | SO=protein_coding	TGGT1_260820	19 kDa		0.52	INF	[]	0	1
671	Myeloid-associated differentiation marker (Fragment) OS=Homo sapiens GN=MYADM PE=1 SV=1	C9J5M0 (+4)	26 kDa		0.52	INF	[]	0	1
721	| organism=Toxoplasma_gondii_GT1 | product=ATG C terminal domain-containing protein | location=TGGT1_chrVIIa:524945-552364(+) | length=8080 | sequence_SO=chromosome | SO=protein_coding	TGGT1_304630	875 kDa		0.52	INF	[]	0	1
723	THO complex subunit 2 OS=Homo sapiens GN=THOC2 PE=1 SV=1	A0A0C4DG98 (+1)	170 kDa		0.52	INF	[]	0	1
725	Microtubule-associated serine/threonine-protein kinase 3 OS=Homo sapiens GN=MAST3 PE=1 SV=2	O60307	143 kDa		0.52	INF	[]	0	1
727	| organism=Toxoplasma_gondii_GT1 | product=bifunctional dihydrofolate reductase-thymidylate synthase | location=TGGT1_chrXII:4294324-4300363(-) | length=610 | sequence_SO=chromosome | SO=protein_coding	TGGT1_249180	69 kDa		0.52	INF	[]	0	1
728	| organism=Toxoplasma_gondii_GT1 | product=hypothetical protein | location=TGGT1_chrVI:3193064-3199038(-) | length=1239 | sequence_SO=chromosome | SO=protein_coding	TGGT1_244460	127 kDa		0.52	INF	[]	0	1
730	DNA-dependent protein kinase catalytic subunit OS=Homo sapiens GN=PRKDC PE=1 SV=3	P78527	469 kDa		0.52	INF	[]	0	1
731	| organism=Toxoplasma_gondii_GT1 | product=PCI domain-containing protein | location=TGGT1_chrVIII:3416534-3423842(+) | length=601 | sequence_SO=chromosome | SO=protein_coding	TGGT1_273520	67 kDa		0.52	INF	[]	0	1
738	| organism=Toxoplasma_gondii_GT1 | product=putative DNA topoisomerase 2 | location=TGGT1_chrXI:2472947-2490813(-) | length=1658 | sequence_SO=chromosome | SO=protein_coding	TGGT1_312230	186 kDa		0.52	INF	[]	0	1
739	| organism=Toxoplasma_gondii_GT1 | product=aminotransferase, class V superfamily protein | location=TGGT1_chrXII:157591-165938(-) | length=847 | sequence_SO=chromosome | SO=protein_coding	TGGT1_300120	90 kDa		0.52	INF	[]	0	1
747	Peroxiredoxin-1 (Fragment) OS=Homo sapiens GN=PRDX1 PE=1 SV=1	A0A0A0MSI0 (+1)	19 kDa		0.52	INF	[]	0	1
748	| organism=Toxoplasma_gondii_GT1 | product=putative eukaryotic translation initiation factor | location=TGGT1_chrVIIb:4041436-4047384(+) | length=824 | sequence_SO=chromosome | SO=protein_coding	TGGT1_257350	90 kDa		0.52	INF	[]	0	1
785	| organism=Toxoplasma_gondii_GT1 | product=putative proteasome subunit alpha1 | location=TGGT1_chrVI:1851868-1857165(+) | length=253 | sequence_SO=chromosome | SO=protein_coding	TGGT1_242290	28 kDa		0.52	INF	[]	0	1
786	| organism=Toxoplasma_gondii_GT1 | product=hypothetical protein | location=TGGT1_chrVIIb:3544361-3553453(-) | length=954 | sequence_SO=chromosome | SO=protein_coding	TGGT1_258090	106 kDa		0.52	INF	[]	0	1
787	| organism=Toxoplasma_gondii_GT1 | product=glideosome-associated protein with multiple-membrane spans GAPM3 | location=TGGT1_chrVIII:4254025-4255814(+) | length=310 | sequence_SO=chromosome | SO=protein_coding	TGGT1_271970	34 kDa		0.52	INF	[]	0	1
790	| organism=Toxoplasma_gondii_GT1 | product=ATPase, AAA family protein | location=TGGT1_chrX:4569043-4580176(+) | length=1260 | sequence_SO=chromosome | SO=protein_coding	TGGT1_235170	138 kDa		0.52	INF	[]	0	1
792	| organism=Toxoplasma_gondii_GT1 | product=hypothetical protein | location=TGGT1_chrXI:2238415-2244852(+) | length=2076 | sequence_SO=chromosome | SO=protein_coding	TGGT1_311770	223 kDa		0.52	INF	[]	0	1
798	| organism=Toxoplasma_gondii_GT1 | product=putative periodic tryptophan protein PWP2 | location=TGGT1_chrIa:1595494-1604605(-) | length=1266 | sequence_SO=chromosome | SO=protein_coding	TGGT1_295680	137 kDa		0.52	INF	[]	0	1
800	| organism=Toxoplasma_gondii_GT1 | product=hypothetical protein | location=TGGT1_chrX:6010193-6012510(+) | length=212 | sequence_SO=chromosome | SO=protein_coding	TGGT1_214220	23 kDa		0.52	INF	[]	0	1
803	Signal recognition particle receptor subunit alpha OS=Homo sapiens GN=SRPRA PE=1 SV=2	P08240	70 kDa		0.52	INF	[]	0	1
804	| organism=Toxoplasma_gondii_GT1 | product=putative Gas41 | location=TGGT1_chrX:7024834-7028755(+) | length=517 | sequence_SO=chromosome | SO=protein_coding	TGGT1_215730	55 kDa		0.52	INF	[]	0	1
808	| organism=Toxoplasma_gondii_GT1 | product=non-specific serine/threonine protein kinase | location=TGGT1_chrVIII:6481671-6517585(-) | length=8429 | sequence_SO=chromosome | SO=protein_coding	TGGT1_268370	904 kDa		0.52	INF	[]	0	1
809	| organism=Toxoplasma_gondii_GT1 | product=hypothetical protein | location=TGGT1_chrXII:397522-416907(+) | length=4107 | sequence_SO=chromosome | SO=protein_coding	TGGT1_307860	434 kDa		0.52	INF	[]	0	1
810	| organism=Toxoplasma_gondii_GT1 | product=PLU-1 family protein | location=TGGT1_chrIII:1126566-1154665(-) | length=8088 | sequence_SO=chromosome | SO=protein_coding	TGGT1_253750	856 kDa		0.52	INF	[]	0	1
811	| organism=Toxoplasma_gondii_GT1 | product=protein kinase domain-containing protein | location=TGGT1_chrVIII:3941873-3954649(+) | length=2673 | sequence_SO=chromosome | SO=protein_coding	TGGT1_272475	290 kDa		0.52	INF	[]	0	1
812	| organism=Toxoplasma_gondii_GT1 | product=bifunctional protein FolC subfamily protein | location=TGGT1_chrVIII:4547787-4555266(-) | length=553 | sequence_SO=chromosome | SO=protein_coding	TGGT1_271350	61 kDa		0.52	INF	[]	0	1
814	4F2 cell-surface antigen heavy chain OS=Homo sapiens GN=SLC3A2 PE=1 SV=1	F5GZS6 (+3)	65 kDa		0.52	INF	[]	0	1
815	| organism=Toxoplasma_gondii_GT1 | product=hypothetical protein | location=TGGT1_chrXI:276950-282861(+) | length=693 | sequence_SO=chromosome | SO=protein_coding	TGGT1_308870	75 kDa		0.52	INF	[]	0	1
163	| organism=Toxoplasma_gondii_GT1 | product=putative cell-cycle-associated protein kinase SRPK | location=TGGT1_chrIII:942676-953857(+) | length=1763 | sequence_SO=chromosome | SO=protein_coding	TGGT1_253440	187 kDa		< 0.00010	33	Ku80 low, PPKL high	1	33
223	| organism=Toxoplasma_gondii_GT1 | product=WD domain, G-beta repeat-containing protein | location=TGGT1_chrVIIa:3740764-3744193(-) | length=654 | sequence_SO=chromosome | SO=protein_coding	TGGT1_201700	67 kDa		< 0.00010	23	Ku80 low, PPKL high	1	23
42	| organism=Toxoplasma_gondii_GT1 | product=alveolin domain containing intermediate filament IMC1 | location=TGGT1_chrVIII:1511977-1514752(+) | length=609 | sequence_SO=chromosome | SO=protein_coding	TGGT1_231640	70 kDa		< 0.00010	13	Ku80 low, PPKL high	8	101
242	| organism=Toxoplasma_gondii_GT1 | product=alveolin domain containing intermediate filament IMC3 | location=TGGT1_chrXI:6395592-6397208(+) | length=538 | sequence_SO=chromosome | SO=protein_coding	TGGT1_216000	58 kDa		0.00011	10	Ku80 low, PPKL high	2	20
222	| organism=Toxoplasma_gondii_GT1 | product=putative eukaryotic initiation factor-3 subunit 10 | location=TGGT1_chrVIIa:3754116-3762345(+) | length=1031 | sequence_SO=chromosome | SO=protein_coding	TGGT1_201680	119 kDa		0.0006	8.5	Ku80 low, PPKL high	2	17
263	| organism=Toxoplasma_gondii_GT1 | product=putative polyadenylate binding protein | location=TGGT1_chrX:2687512-2689821(+) | length=769 | sequence_SO=chromosome | SO=protein_coding	TGGT1_224850	83 kDa		0.0006	8.5	Ku80 low, PPKL high	2	17
124	| organism=Toxoplasma_gondii_GT1 | product=hypothetical protein | location=TGGT1_chrVIII:1112065-1119747(+) | length=1523 | sequence_SO=chromosome | SO=protein_coding	TGGT1_230940	155 kDa		< 0.00010	8.4	Ku80 low, PPKL high	5	42
321	| organism=Toxoplasma_gondii_GT1 | product=Brf1p family coiled coil protein | location=TGGT1_chrVIII:2091405-2096025(+) | length=468 | sequence_SO=chromosome | SO=protein_coding	TGGT1_232440	54 kDa		0.025	8	[]	1	8
306	Tyrosine-protein kinase BAZ1B OS=Homo sapiens GN=BAZ1B PE=1 SV=2	Q9UIG0	171 kDa		0.043	7	[]	1	7
388	| organism=Toxoplasma_gondii_GT1 | product=hypothetical protein | location=TGGT1_chrXI:3292372-3294103(+) | length=274 | sequence_SO=chromosome | SO=protein_coding	TGGT1_313380	32 kDa		0.043	7	[]	1	7
431	| organism=Toxoplasma_gondii_GT1 | product=hypothetical protein | location=TGGT1_chrIb:1645852-1649258(-) | length=372 | sequence_SO=chromosome | SO=protein_coding	TGGT1_321680	41 kDa		0.043	7	[]	1	7
432	| organism=Toxoplasma_gondii_GT1 | product=catalase | location=TGGT1_chrVIII:1969434-1975537(-) | length=502 | sequence_SO=chromosome | SO=protein_coding	TGGT1_232250	57 kDa		0.043	7	[]	1	7
460	Protein ELYS OS=Homo sapiens GN=AHCTF1 PE=1 SV=3	Q8WYP5	253 kDa		0.074	6	[]	1	6
120	| organism=Toxoplasma_gondii_GT1 | product=alveolin domain containing intermediate filament IMC4 | location=TGGT1_chrVIII:1508307-1510463(-) | length=452 | sequence_SO=chromosome | SO=protein_coding	TGGT1_231630	50 kDa		< 0.00010	5.9	Ku80 low, PPKL high	7	41
285	| organism=Toxoplasma_gondii_GT1 | product=helicase associated domain (ha2) protein | location=TGGT1_chrIV:1264045-1277404(-) | length=2234 | sequence_SO=chromosome | SO=protein_coding	TGGT1_318440	237 kDa		0.015	5.5	[]	2	11
301	| organism=Toxoplasma_gondii_GT1 | product=putative translation initiation factor IF-2 | location=TGGT1_chrX:6085732-6096115(-) | length=1146 | sequence_SO=chromosome | SO=protein_coding	TGGT1_214270	126 kDa	TRUE	0.025	5	[]	2	10
500	| organism=Toxoplasma_gondii_GT1 | product=non-specific serine/threonine protein kinase | location=TGGT1_chrV:1801786-1809593(+) | length=1844 | sequence_SO=chromosome | SO=protein_coding	TGGT1_286160B	208 kDa		0.13	5	[]	1	5
187	| organism=Toxoplasma_gondii_GT1 | product=putative asparagine synthetase | location=TGGT1_chrIII:924367-930594(+) | length=588 | sequence_SO=chromosome | SO=protein_coding	TGGT1_253430	66 kDa		0.00052	4.8	Ku80 low, PPKL high	5	24
369	| organism=Toxoplasma_gondii_GT1 | product=glutamate/leucine/phenylalanine/valine dehydrogenase family protein | location=TGGT1_chrXII:4441593-4452115(+) | length=1206 | sequence_SO=chromosome | SO=protein_coding	TGGT1_249390	136 kDa		0.042	4.5	[]	2	9
140	| organism=Toxoplasma_gondii_GT1 | product=hypothetical protein | location=TGGT1_chrXII:5170586-5175102(+) | length=1156 | sequence_SO=chromosome | SO=protein_coding	TGGT1_250820	121 kDa		< 0.00010	4.2	Ku80 low, PPKL high	8	34
190	Tropomyosin alpha-1 chain OS=Homo sapiens GN=TPM1 PE=1 SV=2	P09493	33 kDa	TRUE	0.0021	4.2	Ku80 low, PPKL high	5	21
240	Protein LYRIC OS=Homo sapiens GN=MTDH PE=1 SV=2	Q86UE4	64 kDa		0.0089	4	[]	4	16
386	| organism=Toxoplasma_gondii_GT1 | product=nuclear transport factor 2 (ntf2) domain-containing protein | location=TGGT1_chrVI:2828443-2833407(-) | length=797 | sequence_SO=chromosome | SO=protein_coding	TGGT1_243960	84 kDa		0.068	4	[]	2	8
457	| organism=Toxoplasma_gondii_GT1 | product=rhoptry neck protein RON5 | location=TGGT1_chrXI:2047692-2067010(-) | length=1699 | sequence_SO=chromosome | SO=protein_coding	TGGT1_311470	187 kDa		0.21	4	[]	1	4
542	Serine/threonine-protein phosphatase OS=Homo sapiens GN=PPP1CC PE=1 SV=1	F8VYE8 (+1)	35 kDa		0.21	4	[]	1	4
543	| organism=Toxoplasma_gondii_GT1 | product=Gar1 protein RNA binding region protein | location=TGGT1_chrVIII:4215545-4219041(+) | length=210 | sequence_SO=chromosome | SO=protein_coding	TGGT1_272010	21 kDa		0.21	4	[]	1	4
218	Tropomyosin alpha-4 chain OS=Homo sapiens GN=TPM4 PE=1 SV=3	P67936	29 kDa	TRUE	0.0083	3.6	[]	5	18
261	| organism=Toxoplasma_gondii_GT1 | product=phosphofructokinase PFKII | location=TGGT1_chrX:1093641-1104060(-) | length=1225 | sequence_SO=chromosome | SO=protein_coding	TGGT1_226960	131 kDa		0.059	3.3	[]	3	10
235	Tropomyosin alpha-3 chain OS=Homo sapiens GN=TPM3 PE=1 SV=1	A0A087WWU8	26 kDa	TRUE	0.02	3.2	[]	5	16
247	| organism=Toxoplasma_gondii_GT1 | product=DEAD (Asp-Glu-Ala-Asp) box polypeptide DDX6 | location=TGGT1_chrXI:2995385-2998767(-) | length=475 | sequence_SO=chromosome | SO=protein_coding	TGGT1_313010	53 kDa		0.034	3.2	[]	4	13
335	| organism=Toxoplasma_gondii_GT1 | product=eukaryotic translation initiation factor 3 subunit 6 interacting protein | location=TGGT1_chrVIII:3489847-3495730(-) | length=639 | sequence_SO=chromosome | SO=protein_coding	TGGT1_273460	75 kDa		0.091	3	[]	3	9
384	| organism=Toxoplasma_gondii_GT1 | product=T-complex protein 1 delta subunit | location=TGGT1_chrVIII:3700329-3707666(+) | length=542 | sequence_SO=chromosome | SO=protein_coding	TGGT1_272910	59 kDa		0.17	3	[]	2	6
403	Pyruvate kinase PKM OS=Homo sapiens GN=PKM PE=1 SV=4	P14618	58 kDa		0.17	3	[]	2	6
405	| organism=Toxoplasma_gondii_GT1 | product=translation initiation factor 3 subunit | location=TGGT1_chrIa:1039815-1044413(-) | length=277 | sequence_SO=chromosome | SO=protein_coding	TGGT1_294670	32 kDa		0.17	3	[]	2	6
423	Ras-related protein Rab-35 (Fragment) OS=Homo sapiens GN=RAB35 PE=1 SV=1	F5H157 (+1)	21 kDa		0.34	3	[]	1	3
430	40S ribosomal protein S16 OS=Homo sapiens GN=RPS16 PE=1 SV=1	M0R210 (+1)	14 kDa	TRUE	0.34	3	[]	1	3
459	Chromobox protein homolog 3 OS=Homo sapiens GN=CBX3 PE=1 SV=4	Q13185	21 kDa		0.34	3	[]	1	3
489	| organism=Toxoplasma_gondii_GT1 | product=putative prohibitin | location=TGGT1_chrVI:2820162-2822544(+) | length=271 | sequence_SO=chromosome | SO=protein_coding	TGGT1_243950	30 kDa		0.34	3	[]	1	3
502	| organism=Toxoplasma_gondii_GT1 | product=putative alkyl hydroperoxide reductase/ Thiol specific antioxidant/ Mal allergen | location=TGGT1_chrXII:2143499-2144089(-) | length=196 | sequence_SO=chromosome | SO=protein_coding	TGGT1_217890	22 kDa		0.34	3	[]	1	3
531	| organism=Toxoplasma_gondii_GT1 | product=ribosomal protein RPL27 | location=TGGT1_chrVIIb:1055303-1056255(+) | length=142 | sequence_SO=chromosome | SO=protein_coding	TGGT1_262690	16 kDa		0.34	3	[]	1	3
536	| organism=Toxoplasma_gondii_GT1 | product=DEAD-family helicase | location=TGGT1_chrII:2173899-2186012(+) | length=1158 | sequence_SO=chromosome | SO=protein_coding	TGGT1_298020	131 kDa		0.34	3	[]	1	3
583	| organism=Toxoplasma_gondii_GT1 | product=putative minor histocompatibility antigen h13 | location=TGGT1_chrX:5632583-5637249(-) | length=417 | sequence_SO=chromosome | SO=protein_coding	TGGT1_237150	46 kDa		0.34	3	[]	1	3
587	| organism=Toxoplasma_gondii_GT1 | product=adaptin n terminal region domain-containing protein | location=TGGT1_chrXI:3555976-3562447(-) | length=1010 | sequence_SO=chromosome | SO=protein_coding	TGGT1_313670	107 kDa		0.34	3	[]	1	3
598	| organism=Toxoplasma_gondii_GT1 | product=GAPM1a | location=TGGT1_chrVIIa:3172046-3174108(-) | length=305 | sequence_SO=chromosome | SO=protein_coding	TGGT1_202500	34 kDa		0.34	3	[]	1	3
24	| organism=Toxoplasma_gondii_GT1 | product=heat shock protein HSP70 | location=TGGT1_chrVIII:3285695-3287698(-) | length=667 | sequence_SO=chromosome | SO=protein_coding	TGGT1_273760	72 kDa	TRUE	< 0.00010	2.6	Ku80 low, PPKL high	44	113
415	Nucleolar GTP-binding protein 2 OS=Homo sapiens GN=GNL2 PE=1 SV=1	Q13823	84 kDa		0.26	2.5	[]	2	5
416	Alpha-actinin-4 OS=Homo sapiens GN=ACTN4 PE=1 SV=2	O43707	105 kDa		0.26	2.5	[]	2	5
451	| organism=Toxoplasma_gondii_GT1 | product=myosin light chain MLC1 | location=TGGT1_chrVIIb:3843366-3845688(+) | length=213 | sequence_SO=chromosome | SO=protein_coding	TGGT1_257680	24 kDa		0.26	2.5	[]	2	5
269	Myosin light polypeptide 6 OS=Homo sapiens GN=MYL6 PE=1 SV=1	F8W1R7 (+2)	16 kDa		0.093	2.4	[]	5	12
32	Myosin-9 OS=Homo sapiens GN=MYH9 PE=1 SV=4	P35579	227 kDa	TRUE	< 0.00010	2.3	Ku80 low, PPKL high	42	95
238	AP-2 complex subunit beta OS=Homo sapiens GN=AP2B1 PE=1 SV=1	P63010	105 kDa	TRUE	0.077	2.3	[]	6	14
250	M-phase phosphoprotein 8 OS=Homo sapiens GN=MPHOSPH8 PE=1 SV=2	Q99549	97 kDa		0.13	2.2	[]	5	11
159	| organism=Toxoplasma_gondii_GT1 | product=ribosomal protein RPS20 | location=TGGT1_chrII:1366681-1368519(+) | length=233 | sequence_SO=chromosome | SO=protein_coding	TGGT1_223050	26 kDa		0.06	2	[]	11	22
317	| organism=Toxoplasma_gondii_GT1 | product=putative eukaryotic initiation factor-3, subunit 8 | location=TGGT1_chrIa:989669-996523(-) | length=971 | sequence_SO=chromosome | SO=protein_coding	TGGT1_294620	109 kDa		0.23	2	[]	4	8
349	| organism=Toxoplasma_gondii_GT1 | product=ribosomal protein RPSA | location=TGGT1_chrIX:1148543-1150882(-) | length=287 | sequence_SO=chromosome | SO=protein_coding	TGGT1_266060	32 kDa		0.29	2	[]	3	6
383	| organism=Toxoplasma_gondii_GT1 | product=brix domain-containing protein | location=TGGT1_chrVIII:3225330-3229435(-) | length=673 | sequence_SO=chromosome | SO=protein_coding	TGGT1_273840	74 kDa		0.29	2	[]	3	6
478	Cofilin-1 (Fragment) OS=Homo sapiens GN=CFL1 PE=1 SV=8	E9PP50 (+1)	18 kDa		0.38	2	[]	2	4
455	H/ACA ribonucleoprotein complex subunit 1 OS=Homo sapiens GN=GAR1 PE=1 SV=1	Q9NY12	22 kDa		0.53	2	[]	1	2
497	DNA-directed RNA polymerase subunit OS=Homo sapiens GN=POLR1A PE=1 SV=1	B9ZVN9 (+1)	188 kDa		0.53	2	[]	1	2
499	| organism=Toxoplasma_gondii_GT1 | product=RNA recognition motif-containing protein | location=TGGT1_chrIX:3628759-3632147(-) | length=446 | sequence_SO=chromosome | SO=protein_coding	TGGT1_290660	48 kDa		0.53	2	[]	1	2
537	| organism=Toxoplasma_gondii_GT1 | product=peptidyl-prolyl cis-trans isomerase, FKBP-type domain-containing protein | location=TGGT1_chrV:2026917-2028990(-) | length=428 | sequence_SO=chromosome | SO=protein_coding	TGGT1_285850	46 kDa		0.53	2	[]	1	2
538	Alpha-2-macroglobulin OS=Homo sapiens GN=A2M PE=1 SV=3	P01023	163 kDa		0.53	2	[]	1	2
575	Thrombospondin-1 OS=Homo sapiens GN=THBS1 PE=1 SV=2	P07996	129 kDa		0.53	2	[]	1	2
578	| organism=Toxoplasma_gondii_GT1 | product=putative TCP-1 chaperonin | location=TGGT1_chrIV:1295296-1300413(+) | length=537 | sequence_SO=chromosome | SO=protein_coding	TGGT1_318410	59 kDa		0.53	2	[]	1	2
579	Heterogeneous nuclear ribonucleoprotein U-like protein 2 OS=Homo sapiens GN=HNRNPUL2 PE=1 SV=1	Q1KMD3	85 kDa		0.53	2	[]	1	2
631	DNA-directed RNA polymerase I subunit RPA34 OS=Homo sapiens GN=CD3EAP PE=1 SV=1	O15446	55 kDa		0.53	2	[]	1	2
633	60S ribosomal protein L13a OS=Homo sapiens GN=RPL13A PE=1 SV=2	P40429	24 kDa		0.53	2	[]	1	2
634	| organism=Toxoplasma_gondii_GT1 | product=rhoptry kinase family protein ROP35 | location=TGGT1_chrVIIa:653060-656106(-) | length=640 | sequence_SO=chromosome | SO=protein_coding	TGGT1_304740	71 kDa		0.53	2	[]	1	2
635	| organism=Toxoplasma_gondii_GT1 | product=putative eukaryotic translation initiation factor 3 subunit 7 | location=TGGT1_chrIV:2518527-2525070(+) | length=609 | sequence_SO=chromosome | SO=protein_coding	TGGT1_317720	69 kDa		0.53	2	[]	1	2
636	DNA-directed RNA polymerase I subunit RPA49 OS=Homo sapiens GN=POLR1E PE=1 SV=2	E7EX70	16 kDa		0.53	2	[]	1	2
637	| organism=Toxoplasma_gondii_GT1 | product=hypothetical protein | location=AAQM03000427:32-1883(+) | length=435 | sequence_SO=contig | SO=protein_coding	TGGT1_279100 (+1)	48 kDa		0.53	2	[]	1	2
638	Cathepsin B OS=Homo sapiens GN=CTSB PE=1 SV=3	P07858 (+1)	38 kDa		0.53	2	[]	1	2
639	Small nuclear ribonucleoprotein Sm D1 OS=Homo sapiens GN=SNRPD1 PE=1 SV=1	J3QLI9 (+1)	8 kDa		0.53	2	[]	1	2
640	| organism=Toxoplasma_gondii_GT1 | product=rhoptry kinase family protein ROP39 | location=TGGT1_chrVIIb:1382528-1384294(+) | length=588 | sequence_SO=chromosome | SO=protein_coding	TGGT1_262050	65 kDa		0.53	2	[]	1	2
655	| organism=Toxoplasma_gondii_GT1 | product=signal recognition particle (SRP9) domain-containing protein | location=TGGT1_chrX:5181189-5184311(+) | length=206 | sequence_SO=chromosome | SO=protein_coding	TGGT1_236130	23 kDa		0.53	2	[]	1	2
660	| organism=Toxoplasma_gondii_GT1 | product=transporter, major facilitator family protein | location=TGGT1_chrVIIb:3924727-3926365(-) | length=504 | sequence_SO=chromosome | SO=protein_coding	TGGT1_257530	55 kDa		0.53	2	[]	1	2
661	| organism=Toxoplasma_gondii_GT1 | product=beta-COP | location=TGGT1_chrIX:687782-698362(+) | length=1103 | sequence_SO=chromosome | SO=protein_coding	TGGT1_266990	122 kDa		0.53	2	[]	1	2
663	40S ribosomal protein S20 OS=Homo sapiens GN=RPS20 PE=1 SV=1	P60866	13 kDa		0.53	2	[]	1	2
138	Eukaryotic translation initiation factor 5B OS=Homo sapiens GN=EIF5B PE=1 SV=1	A0A087WUT6 (+1)	139 kDa	TRUE	0.097	1.8	[]	13	23
216	| organism=Toxoplasma_gondii_GT1 | product=regulator of chromosome condensation RCC1 | location=TGGT1_chrV:1284029-1290918(-) | length=1155 | sequence_SO=chromosome | SO=protein_coding	TGGT1_213900	123 kDa		0.15	1.8	[]	9	16
215	ATP-binding cassette sub-family F member 1 OS=Homo sapiens GN=ABCF1 PE=1 SV=2	Q8NE71	96 kDa		0.18	1.8	[]	8	14
295	Prohibitin-2 OS=Homo sapiens GN=PHB2 PE=1 SV=1	F5GY37 (+2)	30 kDa		0.31	1.8	[]	4	7
361	Replication factor C subunit 1 OS=Homo sapiens GN=RFC1 PE=1 SV=4	P35251	128 kDa		0.31	1.8	[]	4	7
151	40S ribosomal protein S3 OS=Homo sapiens GN=RPS3 PE=1 SV=2	P23396	27 kDa	TRUE	0.15	1.7	[]	12	20
196	| organism=Toxoplasma_gondii_GT1 | product=ribosomal protein RPL6 | location=TGGT1_chrXI:3299999-3300967(+) | length=322 | sequence_SO=chromosome | SO=protein_coding	TGGT1_313390	36 kDa		0.16	1.7	[]	10	17
213	AP-2 complex subunit alpha-1 OS=Homo sapiens GN=AP2A1 PE=1 SV=3	O95782	108 kDa	TRUE	0.2	1.7	[]	9	15
246	| organism=Toxoplasma_gondii_GT1 | product=DEAD (Asp-Glu-Ala-Asp) box polypeptide 17 | location=TGGT1_chrX:5362273-5365892(-) | length=550 | sequence_SO=chromosome | SO=protein_coding	TGGT1_236650	60 kDa	TRUE	0.22	1.7	[]	7	12
248	Tubulin beta chain OS=Homo sapiens GN=TUBB PE=1 SV=2	P07437	50 kDa	TRUE	0.27	1.7	[]	6	10
355	40S ribosomal protein S15a OS=Homo sapiens GN=RPS15A PE=1 SV=2	P62244	15 kDa		0.4	1.7	[]	3	5
365	Caldesmon OS=Homo sapiens GN=CALD1 PE=1 SV=3	Q05682	93 kDa		0.4	1.7	[]	3	5
389	AP-2 complex subunit alpha-2 (Fragment) OS=Homo sapiens GN=AP2A2 PE=1 SV=1	A0A0G2JQM1 (+2)	71 kDa	TRUE	0.4	1.7	[]	3	5
101	| organism=Toxoplasma_gondii_GT1 | product=GTP-binding nuclear protein ran/tc4 | location=TGGT1_chrXII:3749189-3752256(+) | length=229 | sequence_SO=chromosome | SO=protein_coding	TGGT1_248340	26 kDa	TRUE	0.093	1.6	[]	19	31
207	Tubulin alpha chain OS=Homo sapiens GN=TUBA1C PE=1 SV=1	F5H5D3 (+2)	58 kDa	TRUE	0.21	1.6	[]	10	16
230	Tubulin beta-4B chain OS=Homo sapiens GN=TUBB4B PE=1 SV=1	P68371	50 kDa	TRUE	0.29	1.6	[]	7	11
251	| organism=Toxoplasma_gondii_GT1 | product=photosensitized INA-labeled protein PHIL1 | location=TGGT1_chrVIIb:3400417-3400914(+) | length=165 | sequence_SO=chromosome | SO=protein_coding	TGGT1_258410	19 kDa		0.29	1.6	[]	7	11
313	| organism=Toxoplasma_gondii_GT1 | product=guanine nucleotide-binding protein | location=TGGT1_chrXI:5736268-5739860(-) | length=321 | sequence_SO=chromosome | SO=protein_coding	TGGT1_216880	35 kDa		0.33	1.6	[]	5	8
48	Elongation factor 1-alpha 1 OS=Homo sapiens GN=EEF1A1 PE=1 SV=1	P68104 (+1)	50 kDa	TRUE	0.037	1.5	[]	42	65
329	Heterogeneous nuclear ribonucleoprotein H OS=Homo sapiens GN=HNRNPH1 PE=1 SV=1	E9PCY7 (+2)	47 kDa	TRUE	0.42	1.5	[]	4	6
364	| organism=Toxoplasma_gondii_GT1 | product=hypothetical protein | location=TGGT1_chrXII:366832-371762(-) | length=433 | sequence_SO=chromosome | SO=protein_coding	TGGT1_307810	45 kDa		0.42	1.5	[]	4	6
376	Galectin-1 OS=Homo sapiens GN=LGALS1 PE=1 SV=2	P09382	15 kDa		0.42	1.5	[]	4	6
380	| organism=Toxoplasma_gondii_GT1 | product=alveolin domain containing intermediate filament IMC7 | location=TGGT1_chrII:949239-952716(+) | length=429 | sequence_SO=chromosome | SO=protein_coding	TGGT1_222220	47 kDa		0.42	1.5	[]	4	6
387	40S ribosomal protein S30 OS=Homo sapiens GN=FAU PE=1 SV=1	P62861	7 kDa	TRUE	0.42	1.5	[]	4	6
427	Chromosome 11 open reading frame 48, isoform CRA_c OS=Homo sapiens GN=C11orf98 PE=1 SV=1	A0A0B4J220	14 kDa		0.53	1.5	[]	2	3
463	| organism=Toxoplasma_gondii_GT1 | product=glyceraldehyde-3-phosphate dehydrogenase GAPDH2 | location=TGGT1_chrVIII:6001367-6005276(-) | length=995 | sequence_SO=chromosome | SO=protein_coding	TGGT1_269190	105 kDa	TRUE	0.53	1.5	[]	2	3
484	| organism=Toxoplasma_gondii_GT1 | product=pyruvate kinase PyK1 | location=TGGT1_chrVIIb:4413512-4417055(-) | length=531 | sequence_SO=chromosome | SO=protein_coding	TGGT1_256760	58 kDa		0.53	1.5	[]	2	3
491	Signal recognition particle 14 kDa protein OS=Homo sapiens GN=SRP14 PE=1 SV=2	P37108	15 kDa		0.53	1.5	[]	2	3
520	| organism=Toxoplasma_gondii_GT1 | product=hypothetical protein | location=TGGT1_chrVIIb:2722823-2724032(+) | length=160 | sequence_SO=chromosome | SO=protein_coding	TGGT1_259630	18 kDa		0.53	1.5	[]	2	3
521	| organism=Toxoplasma_gondii_GT1 | product=hypothetical protein | location=TGGT1_chrXI:6414554-6415186(+) | length=210 | sequence_SO=chromosome | SO=protein_coding	TGGT1_215980	24 kDa		0.53	1.5	[]	2	3
23	Plectin OS=Homo sapiens GN=PLEC PE=1 SV=3	Q15149	532 kDa	TRUE	0.091	1.4	[]	62	84
46	Poly [ADP-ribose] polymerase 1 OS=Homo sapiens GN=PARP1 PE=1 SV=4	P09874	113 kDa		0.12	1.4	[]	41	57
110	Ribosome-binding protein 1 OS=Homo sapiens GN=RRBP1 PE=1 SV=1	A0A0A0MRV0 (+1)	152 kDa		0.2	1.4	[]	23	32
169	Filamin-A OS=Homo sapiens GN=FLNA PE=1 SV=4	P21333 (+1)	281 kDa		0.26	1.4	[]	14	20
171	| organism=Toxoplasma_gondii_GT1 | product=ribosomal protein RPS26 | location=TGGT1_chrVI:2643618-2644858(-) | length=112 | sequence_SO=chromosome | SO=protein_coding	TGGT1_243570	13 kDa		0.34	1.4	[]	11	15
208	40S ribosomal protein S3a OS=Homo sapiens GN=RPS3A PE=1 SV=2	P61247	30 kDa	TRUE	0.33	1.4	[]	10	14
272	40S ribosomal protein S14 OS=Homo sapiens GN=RPS14 PE=1 SV=3	P62263	16 kDa	TRUE	0.37	1.4	[]	7	10
279	60S ribosomal protein L7 OS=Homo sapiens GN=RPL7 PE=1 SV=1	A8MUD9 (+1)	24 kDa		0.43	1.4	[]	5	7
281	60S ribosomal protein L36a-like OS=Homo sapiens GN=RPL36AL PE=1 SV=3	Q969Q0	12 kDa	TRUE	0.43	1.4	[]	5	7
305	| organism=Toxoplasma_gondii_GT1 | product=ribosomal protein RPL31 | location=TGGT1_chrIX:1142823-1144192(+) | length=120 | sequence_SO=chromosome | SO=protein_coding	TGGT1_266070	14 kDa		0.43	1.4	[]	5	7
346	Probable 28S rRNA (cytosine(4447)-C(5))-methyltransferase OS=Homo sapiens GN=NOP2 PE=1 SV=2	P46087	89 kDa		0.43	1.4	[]	5	7
73	Heterogeneous nuclear ribonucleoprotein U OS=Homo sapiens GN=HNRNPU PE=1 SV=6	Q00839	91 kDa		0.23	1.3	[]	27	36
98	| organism=Toxoplasma_gondii_GT1 | product=ribosomal protein RPS14 | location=TGGT1_chrVIIb:359504-361231(+) | length=156 | sequence_SO=chromosome | SO=protein_coding	TGGT1_263700	16 kDa	TRUE	0.3	1.3	[]	26	33
96	| organism=Toxoplasma_gondii_GT1 | product=putative adenine nucleotide translocator | location=TGGT1_chrXII:4873424-4874380(+) | length=318 | sequence_SO=chromosome | SO=protein_coding	TGGT1_249900	35 kDa		0.3	1.3	[]	25	32
89	| organism=Toxoplasma_gondii_GT1 | product=ribosomal protein RPS16 | location=TGGT1_chrVIIb:830975-832663(+) | length=211 | sequence_SO=chromosome | SO=protein_coding	TGGT1_263040	24 kDa	TRUE	0.33	1.3	[]	23	29
118	Kinectin OS=Homo sapiens GN=KTN1 PE=1 SV=1	Q86UP2	156 kDa		0.3	1.3	[]	19	25
129	| organism=Toxoplasma_gondii_GT1 | product=putative translation elongation factor 2 family protein | location=TGGT1_chrVIIa:1297616-1301283(+) | length=832 | sequence_SO=chromosome | SO=protein_coding	TGGT1_205470	93 kDa	TRUE	0.3	1.3	[]	19	25
180	| organism=Toxoplasma_gondii_GT1 | product=actin depolymerizing factor ADF | location=TGGT1_chrV:254875-256188(-) | length=118 | sequence_SO=chromosome | SO=protein_coding	TGGT1_220400	13 kDa		0.36	1.3	[]	13	17
197	78 kDa glucose-regulated protein OS=Homo sapiens GN=HSPA5 PE=1 SV=2	P11021	72 kDa	TRUE	0.35	1.3	[]	12	16
262	| organism=Toxoplasma_gondii_GT1 | product=ribosomal protein RPL13A | location=TGGT1_chrIX:4373947-4376715(-) | length=286 | sequence_SO=chromosome | SO=protein_coding	TGGT1_292130	33 kDa		0.46	1.3	[]	7	9
296	Ribosomal L1 domain-containing protein 1 OS=Homo sapiens GN=RSL1D1 PE=1 SV=3	O76021	55 kDa		0.45	1.3	[]	6	8
338	40S ribosomal protein S2 OS=Homo sapiens GN=RPS2 PE=1 SV=2	P15880	31 kDa	TRUE	0.54	1.3	[]	3	4
443	| organism=Toxoplasma_gondii_GT1 | product=prolyl-tRNA synthetase (ProRS) | location=TGGT1_chrXII:529404-538395(-) | length=830 | sequence_SO=chromosome | SO=protein_coding	TGGT1_219850	93 kDa		0.54	1.3	[]	3	4
444	| organism=Toxoplasma_gondii_GT1 | product=GAP45 protein (GAP45) | location=TGGT1_chrX:3344621-3345358(-) | length=245 | sequence_SO=chromosome | SO=protein_coding	TGGT1_223940	27 kDa		0.54	1.3	[]	3	4
445	| organism=Toxoplasma_gondii_GT1 | product=leucyl aminopeptidase LAP | location=TGGT1_chrIX:3637150-3642271(+) | length=781 | sequence_SO=chromosome | SO=protein_coding	TGGT1_290670	83 kDa		0.54	1.3	[]	3	4
20	| organism=Toxoplasma_gondii_GT1 | product=hypothetical protein | location=TGGT1_chrXI:267813-271388(-) | length=654 | sequence_SO=chromosome | SO=protein_coding	TGGT1_308860	70 kDa		0.19	1.2	[]	75	93
50	60S ribosomal protein L4 OS=Homo sapiens GN=RPL4 PE=1 SV=5	P36578	48 kDa		0.36	1.2	[]	47	55
74	AP-2 complex subunit mu OS=Homo sapiens GN=AP2M1 PE=1 SV=2	Q96CW1	50 kDa		0.35	1.2	[]	27	33
82	60S ribosomal protein L8 OS=Homo sapiens GN=RPL8 PE=1 SV=2	P62917	28 kDa	TRUE	0.43	1.2	[]	24	28
116	| organism=Toxoplasma_gondii_GT1 | product=ribosomal protein RPL23A | location=TGGT1_chrVI:8631-10722(+) | length=167 | sequence_SO=chromosome | SO=protein_coding	TGGT1_238010	19 kDa		0.43	1.2	[]	23	27
181	| organism=Toxoplasma_gondii_GT1 | product=ribosomal protein RPS25 | location=TGGT1_chrVIII:1259763-1260788(+) | length=161 | sequence_SO=chromosome | SO=protein_coding	TGGT1_231140	19 kDa		0.43	1.2	[]	14	17
193	| organism=Toxoplasma_gondii_GT1 | product=ribosomal protein RPS15 | location=TGGT1_chrV:820008-821446(-) | length=150 | sequence_SO=chromosome | SO=protein_coding	TGGT1_213350	17 kDa		0.43	1.2	[]	13	16
194	| organism=Toxoplasma_gondii_GT1 | product=hypothetical protein | location=TGGT1_chrX:2025685-2031135(+) | length=1816 | sequence_SO=chromosome | SO=protein_coding	TGGT1_225690	194 kDa		0.42	1.2	[]	12	15
165	Extracellular sulfatase Sulf-1 OS=Homo sapiens GN=SULF1 PE=1 SV=1	Q8IWU6	101 kDa	TRUE	0.5	1.2	[]	13	15
220	| organism=Toxoplasma_gondii_GT1 | product=FUSE-binding protein 2 / KH-type splicing regulatory protein | location=TGGT1_chrXI:5891708-5895741(-) | length=941 | sequence_SO=chromosome | SO=protein_coding	TGGT1_216670	100 kDa		0.49	1.2	[]	11	13
179	Nucleolar complex protein 3 homolog OS=Homo sapiens GN=NOC3L PE=1 SV=1	Q8WTT2	93 kDa		0.48	1.2	[]	10	12
177	Histone H3.2 OS=Homo sapiens GN=HIST2H3A PE=1 SV=3	Q71DI3	15 kDa	TRUE	0.46	1.2	[]	8	10
284	| organism=Toxoplasma_gondii_GT1 | product=fibrillarin | location=TGGT1_chrXI:2031325-2032910(-) | length=303 | sequence_SO=chromosome | SO=protein_coding	TGGT1_311430	32 kDa		0.55	1.2	[]	6	7
314	| organism=Toxoplasma_gondii_GT1 | product=DEAD (Asp-Glu-Ala-Asp) box polypeptide DDX3X | location=TGGT1_chrX:1667417-1670378(+) | length=734 | sequence_SO=chromosome | SO=protein_coding	TGGT1_226250	79 kDa		0.55	1.2	[]	6	7
332	| organism=Toxoplasma_gondii_GT1 | product=hypothetical protein | location=TGGT1_chrVIIa:2950166-2953731(-) | length=364 | sequence_SO=chromosome | SO=protein_coding	TGGT1_202760	39 kDa		0.55	1.2	[]	6	7
311	Ubiquitin-40S ribosomal protein S27a OS=Homo sapiens GN=RPS27A PE=1 SV=2	P62979	18 kDa	TRUE	0.55	1.2	[]	5	6
378	| organism=Toxoplasma_gondii_GT1 | product=hypothetical protein | location=TGGT1_chrIb:1372263-1374087(-) | length=451 | sequence_SO=chromosome | SO=protein_coding	TGGT1_209600	50 kDa		0.54	1.2	[]	4	5
395	| organism=Toxoplasma_gondii_GT1 | product=hypothetical protein | location=TGGT1_chrIb:247992-259807(+) | length=1628 | sequence_SO=chromosome | SO=protein_coding	TGGT1_207720	177 kDa		0.54	1.2	[]	4	5
15	| organism=Toxoplasma_gondii_GT1 | product=ribosomal protein RPL8 | location=TGGT1_chrVIIa:1947745-1950214(+) | length=260 | sequence_SO=chromosome | SO=protein_coding	TGGT1_204020	28 kDa	TRUE	0.42	1.1	[]	124	137
19	Actin, alpha cardiac muscle 1 OS=Homo sapiens GN=ACTC1 PE=1 SV=1	P68032	42 kDa	TRUE	0.52	1.1	[]	90	96
41	| organism=Toxoplasma_gondii_GT1 | product=ribosomal protein RPS3 | location=TGGT1_chrVIII:1993673-1994649(-) | length=255 | sequence_SO=chromosome | SO=protein_coding	TGGT1_232300	29 kDa	TRUE	0.5	1.1	[]	58	61
53	60S ribosomal protein L23a OS=Homo sapiens GN=RPL23A PE=1 SV=1	P62750	18 kDa		0.53	1.1	[]	47	50
84	| organism=Toxoplasma_gondii_GT1 | product=chaperonin protein BiP | location=TGGT1_chrXI:2188121-2191497(-) | length=668 | sequence_SO=chromosome | SO=protein_coding	TGGT1_311720	73 kDa	TRUE	0.55	1.1	[]	29	31
88	| organism=Toxoplasma_gondii_GT1 | product=putative nucleolar protein | location=TGGT1_chrXII:3291010-3295334(+) | length=536 | sequence_SO=chromosome | SO=protein_coding	TGGT1_247470	60 kDa		0.55	1.1	[]	29	31
133	60S ribosomal protein L7a OS=Homo sapiens GN=RPL7A PE=1 SV=2	P62424	30 kDa		0.47	1.1	[]	20	23
122	60S ribosomal protein L10 OS=Homo sapiens GN=RPL10 PE=1 SV=4	P27635 (+1)	25 kDa	TRUE	0.53	1.1	[]	20	22
139	ATP synthase subunit alpha, mitochondrial OS=Homo sapiens GN=ATP5A1 PE=1 SV=1	P25705	60 kDa	TRUE	0.54	1.1	[]	19	20
149	| organism=Toxoplasma_gondii_GT1 | product=asparaginyl-tRNA synthetase (NOB+tRNA synthase) | location=TGGT1_chrVIII:5218409-5221722(+) | length=676 | sequence_SO=chromosome | SO=protein_coding	TGGT1_270510	75 kDa		0.54	1.1	[]	19	20
134	60S ribosomal protein L24 OS=Homo sapiens GN=RPL24 PE=1 SV=1	P83731	18 kDa		0.55	1.1	[]	18	19
136	| organism=Toxoplasma_gondii_GT1 | product=ribosomal protein RPS2 | location=TGGT1_chrIX:5229307-5231745(+) | length=269 | sequence_SO=chromosome | SO=protein_coding	TGGT1_305520	29 kDa	TRUE	0.51	1.1	[]	16	18
154	| organism=Toxoplasma_gondii_GT1 | product=SRP72 RNA-binding domain-containing protein | location=TGGT1_chrIII:207327-214479(-) | length=731 | sequence_SO=chromosome | SO=protein_coding	TGGT1_275802	80 kDa		0.51	1.1	[]	16	18
157	Heat shock cognate 71 kDa protein OS=Homo sapiens GN=HSPA8 PE=1 SV=1	P11142	71 kDa	TRUE	0.51	1.1	[]	15	17
178	ATP-dependent RNA helicase DDX54 OS=Homo sapiens GN=DDX54 PE=1 SV=2	Q8TDD1	99 kDa	TRUE	0.57	1.1	[]	15	16
195	| organism=Toxoplasma_gondii_GT1 | product=14-3-3 protein | location=TGGT1_chrVIIb:786880-789511(+) | length=323 | sequence_SO=chromosome | SO=protein_coding	TGGT1_263090	37 kDa		0.57	1.1	[]	14	15
192	60S ribosomal protein L14 OS=Homo sapiens GN=RPL14 PE=1 SV=4	P50914	23 kDa		0.57	1.1	[]	13	14
200	| organism=Toxoplasma_gondii_GT1 | product=heat shock protein | location=TGGT1_chrVIII:2284363-2285174(-) | length=185 | sequence_SO=chromosome | SO=protein_coding	TGGT1_324600	20 kDa		0.57	1.1	[]	13	14
232	| organism=Toxoplasma_gondii_GT1 | product=myosin A | location=TGGT1_chrX:4773284-4778894(+) | length=831 | sequence_SO=chromosome | SO=protein_coding	TGGT1_235470	93 kDa		0.56	1.1	[]	9	10
234	| organism=Toxoplasma_gondii_GT1 | product=ribosomal protein RPS9 | location=TGGT1_chrXII:3816916-3818776(+) | length=188 | sequence_SO=chromosome | SO=protein_coding	TGGT1_248480	22 kDa		0.56	1.1	[]	8	9
291	| organism=Toxoplasma_gondii_GT1 | product=hypothetical protein | location=TGGT1_chrXI:6068037-6070827(+) | length=350 | sequence_SO=chromosome | SO=protein_coding	TGGT1_216435	38 kDa		0.55	1.1	[]	7	8
300	| organism=Toxoplasma_gondii_GT1 | product=ribosomal protein RPS15A | location=TGGT1_chrX:4292801-4294683(+) | length=231 | sequence_SO=chromosome | SO=protein_coding	TGGT1_234450	27 kDa		0.55	1.1	[]	7	8
12	| organism=Toxoplasma_gondii_GT1 | product=ribosomal protein RPL3 | location=TGGT1_chrX:901297-903989(-) | length=389 | sequence_SO=chromosome | SO=protein_coding	TGGT1_227360	44 kDa	TRUE	0.36	1	[]	165	169
14	| organism=Toxoplasma_gondii_GT1 | product=putative elongation factor 1-alpha (EF-1-ALPHA) | location=TGGT1_chrV:1692242-1694172(-) | length=448 | sequence_SO=chromosome | SO=protein_coding	TGGT1_286420A	50 kDa	TRUE	0.4	1	[]	149	153
22	| organism=Toxoplasma_gondii_GT1 | product=ribosomal RNA large subunit methyltransferase J protein | location=TGGT1_chrIb:515897-524572(-) | length=981 | sequence_SO=chromosome | SO=protein_coding	TGGT1_207990	109 kDa	TRUE	0.28	1	[]	82	79
25	Serum albumin CONTAMINANT OS=Bos taurus GN=ALB PE=1 SV=4	P02769	69 kDa		0.43	1	[]	76	78
52	| organism=Toxoplasma_gondii_GT1 | product=ribosomal protein RPS4 | location=TGGT1_chrIb:77395-80548(-) | length=312 | sequence_SO=chromosome | SO=protein_coding	TGGT1_207440	36 kDa		0.38	1	[]	42	41
60	| organism=Toxoplasma_gondii_GT1 | product=ribosomal protein RPL17 | location=TGGT1_chrIII:2205438-2207707(-) | length=195 | sequence_SO=chromosome | SO=protein_coding	TGGT1_299050	22 kDa		0.42	1	[]	40	40
61	40S ribosomal protein S6 OS=Homo sapiens GN=RPS6 PE=1 SV=1	P62753	29 kDa	TRUE	0.39	1	[]	36	35
62	| organism=Toxoplasma_gondii_GT1 | product=ribosomal protein RPL21 | location=TGGT1_chrXII:2403148-2403621(+) | length=157 | sequence_SO=chromosome | SO=protein_coding	TGGT1_245680	18 kDa		0.39	1	[]	36	35
83	| organism=Toxoplasma_gondii_GT1 | product=GNL3L/Grn1 GTPase | location=TGGT1_chrVIIa:2373071-2378820(+) | length=701 | sequence_SO=chromosome | SO=protein_coding	TGGT1_203490	76 kDa		0.45	1	[]	28	29
93	40S ribosomal protein S24 OS=Homo sapiens GN=RPS24 PE=1 SV=1	P62847	15 kDa		0.4	1	[]	29	28
95	Heterochromatin protein 1-binding protein 3 OS=Homo sapiens GN=HP1BP3 PE=1 SV=1	Q5SSJ5	61 kDa		0.4	1	[]	27	26
106	40S ribosomal protein S23 OS=Homo sapiens GN=RPS23 PE=1 SV=3	P62266	16 kDa	TRUE	0.51	1	[]	25	26
78	Scaffold attachment factor B1 OS=Homo sapiens GN=SAFB PE=1 SV=4	Q15424	103 kDa	TRUE	0.52	1	[]	24	25
112	60S ribosomal protein L35 OS=Homo sapiens GN=RPL35 PE=1 SV=2	P42766	15 kDa		0.53	1	[]	22	23
126	| organism=Toxoplasma_gondii_GT1 | product=heat shock protein HSP90 | location=TGGT1_chrIX:2294323-2298742(+) | length=708 | sequence_SO=chromosome | SO=protein_coding	TGGT1_288380	82 kDa	TRUE	0.47	1	[]	22	22
173	ADP/ATP translocase 3 OS=Homo sapiens GN=SLC25A6 PE=1 SV=4	P12236	33 kDa	TRUE	0.49	1	[]	17	17
174	Unconventional myosin-Ic OS=Homo sapiens GN=MYO1C PE=1 SV=4	O00159	122 kDa		0.5	1	[]	15	15
209	| organism=Toxoplasma_gondii_GT1 | product=ribosomal protein RPL18A | location=TGGT1_chrVIIb:1067095-1069205(+) | length=183 | sequence_SO=chromosome | SO=protein_coding	TGGT1_262670	21 kDa		0.51	1	[]	13	13
201	60S ribosomal protein L23 OS=Homo sapiens GN=RPL23 PE=1 SV=1	P62829	15 kDa		0.52	1	[]	11	11
198	Myb-binding protein 1A OS=Homo sapiens GN=MYBBP1A PE=1 SV=2	Q9BQG0	149 kDa		0.53	1	[]	10	10
231	Dolichyl-diphosphooligosaccharide--protein glycosyltransferase subunit STT3B OS=Homo sapiens GN=STT3B PE=1 SV=1	Q8TCJ2	94 kDa	TRUE	0.53	1	[]	10	10
253	GTP-binding nuclear protein Ran OS=Homo sapiens GN=RAN PE=1 SV=1	B5MDF5 (+1)	26 kDa	TRUE	0.53	1	[]	10	10
226	| organism=Toxoplasma_gondii_GT1 | product=fructose-1,6-bisphosphate aldolase | location=TGGT1_chrX:5139351-5141389(+) | length=433 | sequence_SO=chromosome | SO=protein_coding	TGGT1_236040	47 kDa		0.54	1	[]	9	9
245	Nucleolar RNA helicase 2 OS=Homo sapiens GN=DDX21 PE=1 SV=5	Q9NR30	87 kDa		0.54	1	[]	9	9
259	Dolichyl-diphosphooligosaccharide--protein glycosyltransferase subunit 1 OS=Homo sapiens GN=RPN1 PE=1 SV=1	P04843	69 kDa		0.54	1	[]	9	9
290	| organism=Toxoplasma_gondii_GT1 | product=dense granule protein GRA7 | location=TGGT1_chrVIIa:2502941-2503651(+) | length=236 | sequence_SO=chromosome | SO=protein_coding	TGGT1_203310	26 kDa		0.54	1	[]	8	8
322	Keratin, type I cytoskeletal 14 OS=Homo sapiens GN=KRT14 PE=1 SV=4	P02533	52 kDa	TRUE	0.55	1	[]	7	7
297	60S ribosomal protein L36 OS=Homo sapiens GN=RPL36 PE=1 SV=3	Q9Y3U8	12 kDa		0.58	1	[]	5	5
330	60S ribosomal protein L13 OS=Homo sapiens GN=RPL13 PE=1 SV=4	P26373	24 kDa		0.58	1	[]	5	5
348	| organism=Toxoplasma_gondii_GT1 | product=heat shock protein | location=TGGT1_chrXII:5504595-5509577(-) | length=728 | sequence_SO=chromosome | SO=protein_coding	TGGT1_251780	78 kDa	TRUE	0.58	1	[]	5	5
347	Aspartyl/asparaginyl beta-hydroxylase OS=Homo sapiens GN=ASPH PE=1 SV=3	Q12797	86 kDa		0.6	1	[]	4	4
368	Transmembrane protein 263 OS=Homo sapiens GN=TMEM263 PE=1 SV=1	Q8WUH6	12 kDa		0.6	1	[]	4	4
379	| organism=Toxoplasma_gondii_GT1 | product=acid phosphatase GAP50 | location=TGGT1_chrXII:907511-910397(-) | length=431 | sequence_SO=chromosome | SO=protein_coding	TGGT1_219320	47 kDa		0.6	1	[]	4	4
381	| organism=Toxoplasma_gondii_GT1 | product=signal recognition particle 14kd protein | location=TGGT1_chrVIIb:4458829-4459605(+) | length=172 | sequence_SO=chromosome | SO=protein_coding	TGGT1_256050	19 kDa		0.6	1	[]	4	4
394	FERM, RhoGEF and pleckstrin domain-containing protein 1 OS=Homo sapiens GN=FARP1 PE=1 SV=1	Q9Y4F1	119 kDa		0.6	1	[]	4	4
398	| organism=Toxoplasma_gondii_GT1 | product=putative T complex chaperonin | location=TGGT1_chrV:438209-443517(-) | length=556 | sequence_SO=chromosome | SO=protein_coding	TGGT1_287500	59 kDa		0.6	1	[]	4	4
399	| organism=Toxoplasma_gondii_GT1 | product=hypothetical protein | location=TGGT1_chrXI:5193925-5196522(-) | length=391 | sequence_SO=chromosome | SO=protein_coding	TGGT1_316350	44 kDa		0.6	1	[]	4	4
411	Heterogeneous nuclear ribonucleoprotein K OS=Homo sapiens GN=HNRNPK PE=1 SV=1	P61978	51 kDa		0.6	1	[]	4	4
419	| organism=Toxoplasma_gondii_GT1 | product=hypothetical protein | location=TGGT1_chrXI:4757280-4758139(+) | length=91 | sequence_SO=chromosome | SO=protein_coding	TGGT1_315570	9 kDa		0.6	1	[]	4	4
420	Zinc transporter SLC39A7 OS=Homo sapiens GN=SLC39A7 PE=1 SV=2	Q92504	50 kDa		0.6	1	[]	4	4
446	Fructose-bisphosphate aldolase OS=Homo sapiens GN=ALDOA PE=1 SV=1	H3BQN4 (+2)	39 kDa		0.62	1	[]	3	3
447	| organism=Toxoplasma_gondii_GT1 | product=methyltransferase domain-containing protein | location=TGGT1_chrXI:6001736-6005776(-) | length=532 | sequence_SO=chromosome | SO=protein_coding	TGGT1_216560	59 kDa		0.62	1	[]	3	3
476	| organism=Toxoplasma_gondii_GT1 | product=NADH dehydrogenase (NDH2-II) | location=TGGT1_chrIX:2563874-2571485(+) | length=657 | sequence_SO=chromosome | SO=protein_coding	TGGT1_288830	72 kDa		0.62	1	[]	3	3
477	| organism=Toxoplasma_gondii_GT1 | product=glutamate-tRNA ligase | location=TGGT1_chrVIIb:247108-256643(-) | length=828 | sequence_SO=chromosome | SO=protein_coding	TGGT1_263870	93 kDa		0.62	1	[]	3	3
487	| organism=Toxoplasma_gondii_GT1 | product=putative nucleolar protein, structural component of H/ACA snoRNP | location=TGGT1_chrXII:6093021-6093957(+) | length=64 | sequence_SO=chromosome | SO=protein_coding	TGGT1_278270	7 kDa		0.62	1	[]	3	3
488	| organism=Toxoplasma_gondii_GT1 | product=ribosomal protein RPP2 | location=TGGT1_chrXI:791021-791848(-) | length=113 | sequence_SO=chromosome | SO=protein_coding	TGGT1_309810	12 kDa		0.62	1	[]	3	3
493	Heterogeneous nuclear ribonucleoprotein A3 OS=Homo sapiens GN=HNRNPA3 PE=1 SV=2	P51991	40 kDa		0.62	1	[]	3	3
486	| organism=Toxoplasma_gondii_GT1 | product=aspartate-tRNA ligase | location=TGGT1_chrVIIa:3153086-3158845(-) | length=773 | sequence_SO=chromosome | SO=protein_coding	TGGT1_202530	87 kDa		0.66	1	[]	2	2
490	RNA-binding protein 12B OS=Homo sapiens GN=RBM12B PE=1 SV=2	B9ZVT1 (+1)	103 kDa		0.66	1	[]	2	2
494	| organism=Toxoplasma_gondii_GT1 | product=putative clathrin heavy chain | location=TGGT1_chrIX:3770246-3782423(-) | length=1731 | sequence_SO=chromosome | SO=protein_coding	TGGT1_290950	194 kDa		0.66	1	[]	2	2
519	| organism=Toxoplasma_gondii_GT1 | product=RNA recognition motif-containing protein | location=TGGT1_chrIX:5399604-5403723(-) | length=372 | sequence_SO=chromosome | SO=protein_coding	TGGT1_305850	39 kDa		0.66	1	[]	2	2
522	Magnesium transporter protein 1 OS=Homo sapiens GN=MAGT1 PE=1 SV=1	A0A087WU53 (+1)	42 kDa		0.66	1	[]	2	2
523	60S ribosomal protein L28 OS=Homo sapiens GN=RPL28 PE=1 SV=3	P46779	16 kDa		0.66	1	[]	2	2
524	| organism=Toxoplasma_gondii_GT1 | product=transcriptional elongation factor FACT80 | location=TGGT1_chrVIIb:1701910-1709548(-) | length=539 | sequence_SO=chromosome | SO=protein_coding	TGGT1_261460	61 kDa		0.66	1	[]	2	2
526	YTH domain-containing protein 1 OS=Homo sapiens GN=YTHDC1 PE=1 SV=1	J3QR07 (+1)	86 kDa		0.66	1	[]	2	2
527	| organism=Toxoplasma_gondii_GT1 | product=putative vacuolar ATP synthase subunit b | location=TGGT1_chrXII:574692-577426(+) | length=505 | sequence_SO=chromosome | SO=protein_coding	TGGT1_219800	57 kDa		0.66	1	[]	2	2
528	Nuclear mitotic apparatus protein 1 OS=Homo sapiens GN=NUMA1 PE=1 SV=1	A0A087WY61 (+1)	236 kDa		0.66	1	[]	2	2
529	| organism=Toxoplasma_gondii_GT1 | product=hypothetical protein | location=TGGT1_chrIa:893545-900284(+) | length=892 | sequence_SO=chromosome | SO=protein_coding	TGGT1_294430	101 kDa		0.66	1	[]	2	2
545	| organism=Toxoplasma_gondii_GT1 | product=ribosomal protein RPS28 | location=TGGT1_chrIb:1207027-1207383(-) | length=118 | sequence_SO=chromosome | SO=protein_coding	TGGT1_209290	13 kDa		0.66	1	[]	2	2
568	| organism=Toxoplasma_gondii_GT1 | product=GTPase RAB7 | location=TGGT1_chrXII:4169929-4175109(-) | length=432 | sequence_SO=chromosome | SO=protein_coding	TGGT1_248880	48 kDa		0.66	1	[]	2	2
569	| organism=Toxoplasma_gondii_GT1 | product=NOL1/NOP2/sun family protein | location=TGGT1_chrIX:2409169-2414972(+) | length=804 | sequence_SO=chromosome | SO=protein_coding	TGGT1_288530	88 kDa		0.66	1	[]	2	2
570	Signal recognition particle 9 kDa protein OS=Homo sapiens GN=SRP9 PE=1 SV=2	P49458	10 kDa		0.66	1	[]	2	2
571	| organism=Toxoplasma_gondii_GT1 | product=emp24/gp25L/p24 family protein | location=TGGT1_chrXI:1533084-1537096(+) | length=601 | sequence_SO=chromosome | SO=protein_coding	TGGT1_310750	65 kDa		0.66	1	[]	2	2
572	| organism=Toxoplasma_gondii_GT1 | product=rhoptry neck protein RON2 | location=TGGT1_chrXII:175560-186129(-) | length=1479 | sequence_SO=chromosome | SO=protein_coding	TGGT1_300100	166 kDa		0.66	1	[]	2	2
573	Signal recognition particle subunit SRP72 OS=Homo sapiens GN=SRP72 PE=1 SV=3	O76094	75 kDa		0.66	1	[]	2	2
584	| organism=Toxoplasma_gondii_GT1 | product=microneme protein MIC10 | location=TGGT1_chrXII:5071359-5071955(+) | length=198 | sequence_SO=chromosome | SO=protein_coding	TGGT1_250710	23 kDa		0.66	1	[]	2	2
539	Ribosome biogenesis protein BOP1 OS=Homo sapiens GN=BOP1 PE=1 SV=2	Q14137	84 kDa		0.73	1	[]	1	1
574	Annexin A1 OS=Homo sapiens GN=ANXA1 PE=1 SV=2	P04083	39 kDa		0.73	1	[]	1	1
577	| organism=Toxoplasma_gondii_GT1 | product=ribosomal protein RPL28 | location=TGGT1_chrVIII:107256-107420(-) | length=54 | sequence_SO=chromosome | SO=protein_coding	TGGT1_229250B	6 kDa		0.73	1	[]	1	1
581	| organism=Toxoplasma_gondii_GT1 | product=putative 3-ketoacyl-CoA reductase | location=TGGT1_chrVIII:4294988-4299861(-) | length=342 | sequence_SO=chromosome | SO=protein_coding	TGGT1_271888	37 kDa		0.73	1	[]	1	1
585	| organism=Toxoplasma_gondii_GT1 | product=ribosomal protein RPS13 | location=TGGT1_chrVIII:5238468-5240728(-) | length=151 | sequence_SO=chromosome | SO=protein_coding	TGGT1_270380	17 kDa		0.73	1	[]	1	1
632	| organism=Toxoplasma_gondii_GT1 | product=putative eukaryotic initiation factor-2 gamma | location=TGGT1_chrX:5097473-5103737(+) | length=465 | sequence_SO=chromosome | SO=protein_coding	TGGT1_235970	51 kDa		0.73	1	[]	1	1
641	Histone H1x OS=Homo sapiens GN=H1FX PE=1 SV=1	Q92522	22 kDa		0.73	1	[]	1	1
651	| organism=Toxoplasma_gondii_GT1 | product=acyltransferase domain-containing protein | location=TGGT1_chrVI:1452612-1456058(-) | length=281 | sequence_SO=chromosome | SO=protein_coding	TGGT1_240860	32 kDa		0.73	1	[]	1	1
652	| organism=Toxoplasma_gondii_GT1 | product=putative eukaryotic peptide chain release factor | location=TGGT1_chrVIIa:615815-622350(-) | length=814 | sequence_SO=chromosome | SO=protein_coding	TGGT1_304710	90 kDa		0.73	1	[]	1	1
653	Heat shock protein beta-1 OS=Homo sapiens GN=HSPB1 PE=1 SV=2	P04792	23 kDa		0.73	1	[]	1	1
654	Solute carrier family 2, facilitated glucose transporter member 1 OS=Homo sapiens GN=SLC2A1 PE=1 SV=2	P11166	54 kDa		0.73	1	[]	1	1
657	Ribosome production factor 2 homolog OS=Homo sapiens GN=RPF2 PE=1 SV=2	Q9H7B2	36 kDa		0.73	1	[]	1	1
659	Dolichyl-diphosphooligosaccharide--protein glycosyltransferase subunit STT3A OS=Homo sapiens GN=STT3A PE=1 SV=2	P46977	81 kDa	TRUE	0.73	1	[]	1	1
664	| organism=Toxoplasma_gondii_GT1 | product=dense granule protein DG32 | location=TGGT1_chrII:2069382-2070384(-) | length=219 | sequence_SO=chromosome | SO=protein_coding	TGGT1_297880	24 kDa		0.73	1	[]	1	1
716	| organism=Toxoplasma_gondii_GT1 | product=hypothetical protein | location=TGGT1_chrX:5495249-5496238(-) | length=112 | sequence_SO=chromosome | SO=protein_coding	TGGT1_236950	12 kDa		0.73	1	[]	1	1
717	| organism=Toxoplasma_gondii_GT1 | product=redoxin domain-containing protein | location=TGGT1_chrV:1606591-1607469(+) | length=292 | sequence_SO=chromosome | SO=protein_coding	TGGT1_286630	31 kDa		0.73	1	[]	1	1
718	| organism=Toxoplasma_gondii_GT1 | product=hypothetical protein | location=TGGT1_chrXI:1844321-1862670(+) | length=4603 | sequence_SO=chromosome | SO=protein_coding	TGGT1_311230-DECOY	?		0.73	1	[]	1	1
719	| organism=Toxoplasma_gondii_GT1 | product=S15 sporozoite-expressed protein | location=TGGT1_chrXI:5902644-5904672(-) | length=400 | sequence_SO=chromosome | SO=protein_coding	TGGT1_216650	45 kDa		0.73	1	[]	1	1
6	| organism=Toxoplasma_gondii_GT1 | product=ribosomal protein RPS6 | location=TGGT1_chrIV:2087216-2087986(+) | length=256 | sequence_SO=chromosome | SO=protein_coding	TGGT1_210690	29 kDa	TRUE	0.075	0.9	[]	219	204
10	Actin, cytoplasmic 1 OS=Homo sapiens GN=ACTB PE=1 SV=1	P60709	42 kDa	TRUE	0.054	0.9	[]	185	166
11	Actin, cytoplasmic 2 OS=Homo sapiens GN=ACTG1 PE=1 SV=1	P63261	42 kDa	TRUE	0.043	0.9	[]	184	163
9	Cytoskeleton-associated protein 4 OS=Homo sapiens GN=CKAP4 PE=1 SV=2	Q07065	66 kDa		0.066	0.9	[]	180	163
28	60S ribosomal protein L3 OS=Homo sapiens GN=RPL3 PE=1 SV=2	P39023	46 kDa	TRUE	0.2	0.9	[]	71	65
34	| organism=Toxoplasma_gondii_GT1 | product=DEAD/DEAH box RNA helicase family protein | location=TGGT1_chrXII:1014829-1023619(+) | length=962 | sequence_SO=chromosome | SO=protein_coding	TGGT1_219200	107 kDa		0.16	0.9	[]	68	60
40	| organism=Toxoplasma_gondii_GT1 | product=ribosomal protein RPL15 | location=TGGT1_chrX:205832-208062(+) | length=205 | sequence_SO=chromosome | SO=protein_coding	TGGT1_228470	24 kDa		0.13	0.9	[]	64	55
45	| organism=Toxoplasma_gondii_GT1 | product=actin ACT1 | location=TGGT1_chrIb:1014618-1016180(+) | length=376 | sequence_SO=chromosome | SO=protein_coding	TGGT1_209030	42 kDa	TRUE	0.18	0.9	[]	57	50
57	RNA cytidine acetyltransferase OS=Homo sapiens GN=NAT10 PE=1 SV=2	Q9H0A0	116 kDa		0.26	0.9	[]	44	40
56	| organism=Toxoplasma_gondii_GT1 | product=DEAD/DEAH box helicase domain-containing protein | location=TGGT1_chrIb:780886-788568(+) | length=1043 | sequence_SO=chromosome | SO=protein_coding	TGGT1_208540	114 kDa		0.19	0.9	[]	43	37
67	Core histone macro-H2A.1 OS=Homo sapiens GN=H2AFY PE=1 SV=4	O75367	40 kDa	TRUE	0.22	0.9	[]	40	35
66	| organism=Toxoplasma_gondii_GT1 | product=glyceraldehyde-3-phosphate dehydrogenase GAPDH1 | location=TGGT1_chrIX:3189155-3191218(-) | length=489 | sequence_SO=chromosome | SO=protein_coding	TGGT1_289690	53 kDa	TRUE	0.19	0.9	[]	40	34
59	| organism=Toxoplasma_gondii_GT1 | product=hypothetical protein | location=TGGT1_chrV:1391105-1404550(+) | length=2072 | sequence_SO=chromosome | SO=protein_coding	TGGT1_287180	227 kDa		0.22	0.9	[]	39	34
79	Histone H2B type 1-N OS=Homo sapiens GN=HIST1H2BN PE=1 SV=3	Q99877 (+1)	14 kDa	TRUE	0.26	0.9	[]	33	29
81	| organism=Toxoplasma_gondii_GT1 | product=ribosomal protein RPL28 | location=TGGT1_chrVIII:108601-108824(-) | length=74 | sequence_SO=chromosome | SO=protein_coding	TGGT1_229250A	8 kDa		0.3	0.9	[]	30	27
86	Ribosomal RNA processing protein 1 homolog B OS=Homo sapiens GN=RRP1B PE=1 SV=3	Q14684	84 kDa		0.3	0.9	[]	30	27
103	ATP-dependent RNA helicase DDX24 OS=Homo sapiens GN=DDX24 PE=1 SV=1	G3V529 (+1)	91 kDa	TRUE	0.3	0.9	[]	27	24
111	Histone H4 OS=Homo sapiens GN=HIST1H4A PE=1 SV=2	P62805	11 kDa	TRUE	0.25	0.9	[]	27	23
127	| organism=Toxoplasma_gondii_GT1 | product=ribosomal protein RPL5 | location=TGGT1_chrIV:494655-497683(+) | length=310 | sequence_SO=chromosome | SO=protein_coding	TGGT1_320050	35 kDa		0.3	0.9	[]	23	20
145	| organism=Toxoplasma_gondii_GT1 | product=fructose-bisphospatase II | location=TGGT1_chrXII:3317257-3321142(+) | length=381 | sequence_SO=chromosome | SO=protein_coding	TGGT1_247510	42 kDa		0.35	0.9	[]	20	18
153	ADP/ATP translocase 2 OS=Homo sapiens GN=SLC25A5 PE=1 SV=7	P05141	33 kDa	TRUE	0.36	0.9	[]	19	17
158	60S ribosomal protein L26 OS=Homo sapiens GN=RPL26 PE=1 SV=1	P61254	17 kDa	TRUE	0.36	0.9	[]	16	14
160	| organism=Toxoplasma_gondii_GT1 | product=ribosomal protein RPS11 | location=TGGT1_chrX:1087439-1090315(-) | length=161 | sequence_SO=chromosome | SO=protein_coding	TGGT1_226970	19 kDa	TRUE	0.36	0.9	[]	16	14
176	60S ribosomal protein L6 OS=Homo sapiens GN=RPL6 PE=1 SV=3	Q02878	33 kDa		0.36	0.9	[]	15	13
203	| organism=Toxoplasma_gondii_GT1 | product=ribosomal protein RPS7 | location=TGGT1_chrVI:457170-458270(+) | length=196 | sequence_SO=chromosome | SO=protein_coding	TGGT1_239100	23 kDa		0.36	0.9	[]	15	13
227	| organism=Toxoplasma_gondii_GT1 | product=eukaryotic porin protein | location=TGGT1_chrVIIb:618828-622551(-) | length=290 | sequence_SO=chromosome | SO=protein_coding	TGGT1_263300	31 kDa		0.44	0.9	[]	9	8
229	40S ribosomal protein S26 OS=Homo sapiens GN=RPS26 PE=1 SV=3	P62854	13 kDa		0.44	0.9	[]	9	8
280	SWI/SNF-related matrix-associated actin-dependent regulator of chromatin subfamily A member 5 OS=Homo sapiens GN=SMARCA5 PE=1 SV=1	O60264	122 kDa		0.45	0.9	[]	8	7
282	| organism=Toxoplasma_gondii_GT1 | product=ribosomal protein RPS5 | location=TGGT1_chrVI:1882939-1884008(-) | length=192 | sequence_SO=chromosome | SO=protein_coding	TGGT1_242330	22 kDa		0.45	0.9	[]	8	7
304	| organism=Toxoplasma_gondii_GT1 | product=ribosomal protein RPS27 | location=TGGT1_chrXII:1851792-1853599(+) | length=151 | sequence_SO=chromosome | SO=protein_coding	TGGT1_217570	17 kDa	TRUE	0.45	0.9	[]	7	6
308	| organism=Toxoplasma_gondii_GT1 | product=putative ATPase synthase subunit alpha | location=TGGT1_chrVIIa:1716199-1723634(+) | length=577 | sequence_SO=chromosome | SO=protein_coding	TGGT1_204400	62 kDa	TRUE	0.45	0.9	[]	7	6
336	| organism=Toxoplasma_gondii_GT1 | product=dense granule protein GRA5 | location=TGGT1_chrV:1680404-1680766(+) | length=120 | sequence_SO=chromosome | SO=protein_coding	TGGT1_286450	13 kDa		0.45	0.9	[]	7	6
5	Vimentin OS=Homo sapiens GN=VIM PE=1 SV=4	P08670	54 kDa	TRUE	0.00019	0.8	Ku80 high, PPKL low	251	191
7	Methylcrotonoyl-CoA carboxylase subunit alpha, mitochondrial OS=Homo sapiens GN=MCCC1 PE=1 SV=3	Q96RQ3	80 kDa	TRUE	0.0029	0.8	Ku80 high, PPKL low	205	164
13	Propionyl-CoA carboxylase alpha chain, mitochondrial OS=Homo sapiens GN=PCCA PE=1 SV=4	P05165	80 kDa		0.01	0.8	[]	186	154
8	| organism=Toxoplasma_gondii_GT1 | product=ribosomal protein RPL26 | location=TGGT1_chrXII:3763041-3764059(-) | length=141 | sequence_SO=chromosome | SO=protein_coding	TGGT1_248390	16 kDa	TRUE	0.021	0.8	[]	169	143
18	40S ribosomal protein S8 OS=Homo sapiens GN=RPS8 PE=1 SV=2	P62241	24 kDa		0.01	0.8	[]	114	87
27	| organism=Toxoplasma_gondii_GT1 | product=ribosomal protein RPL18 | location=TGGT1_chrXII:251803-254851(+) | length=187 | sequence_SO=chromosome | SO=protein_coding	TGGT1_300000	21 kDa		0.04	0.8	[]	80	63
33	| organism=Toxoplasma_gondii_GT1 | product=ribosomal protein RPL4 | location=TGGT1_chrXI:476484-477734(-) | length=416 | sequence_SO=chromosome | SO=protein_coding	TGGT1_309120	46 kDa		0.064	0.8	[]	74	60
31	| organism=Toxoplasma_gondii_GT1 | product=ribosomal protein RPL13 | location=TGGT1_chrVIIb:826699-830544(-) | length=355 | sequence_SO=chromosome | SO=protein_coding	TGGT1_263050	40 kDa		0.037	0.8	[]	74	57
37	Nucleolar protein 56 OS=Homo sapiens GN=NOP56 PE=1 SV=4	O00567	66 kDa		0.1	0.8	[]	68	57
54	Prelamin-A/C OS=Homo sapiens GN=LMNA PE=1 SV=1	P02545	74 kDa	TRUE	0.084	0.8	[]	51	40
63	Histone H1.5 OS=Homo sapiens GN=HIST1H1B PE=1 SV=3	P16401	23 kDa	TRUE	0.11	0.8	[]	44	35
80	| organism=Toxoplasma_gondii_GT1 | product=hypothetical protein | location=TGGT1_chrVI:276222-291010(+) | length=3152 | sequence_SO=chromosome | SO=protein_coding	TGGT1_238880	343 kDa		0.18	0.8	[]	34	28
87	Cell growth-regulating nucleolar protein OS=Homo sapiens GN=LYAR PE=1 SV=2	Q9NX58	44 kDa		0.14	0.8	[]	30	23
100	Histone H1.2 OS=Homo sapiens GN=HIST1H1C PE=1 SV=2	P16403	21 kDa	TRUE	0.21	0.8	[]	28	23
114	Histone H2A type 1 OS=Homo sapiens GN=HIST1H2AG PE=1 SV=2	P0C0S8 (+2)	14 kDa	TRUE	0.21	0.8	[]	26	21
90	| organism=Toxoplasma_gondii_GT1 | product=rhoptry protein ROP1 | location=TGGT1_chrXI:707942-709312(+) | length=456 | sequence_SO=chromosome | SO=protein_coding	TGGT1_309590	50 kDa		0.25	0.8	[]	25	21
119	Core histone macro-H2A.2 OS=Homo sapiens GN=H2AFY2 PE=1 SV=3	Q9P0M6	40 kDa	TRUE	0.25	0.8	[]	25	21
143	| organism=Toxoplasma_gondii_GT1 | product=SAG-related sequence SRS29B (SAG1) | location=TGGT1_chrVIII:2660455-2661465(+) | length=336 | sequence_SO=chromosome | SO=protein_coding	TGGT1_233460	35 kDa		0.2	0.8	[]	22	17
146	| organism=Toxoplasma_gondii_GT1 | product=putative beta-tubulin | location=TGGT1_chrII:472166-474503(-) | length=449 | sequence_SO=chromosome | SO=protein_coding	TGGT1_221620	50 kDa	TRUE	0.24	0.8	[]	20	16
168	| organism=Toxoplasma_gondii_GT1 | product=alpha tubulin TUBA1 | location=TGGT1_chrXI:5219470-5220918(+) | length=432 | sequence_SO=chromosome | SO=protein_coding	TGGT1_316400B	48 kDa	TRUE	0.29	0.8	[]	19	16
156	Surfeit locus protein 6 OS=Homo sapiens GN=SURF6 PE=1 SV=3	O75683	41 kDa		0.24	0.8	[]	19	15
175	60S ribosomal protein L27a OS=Homo sapiens GN=RPL27A PE=1 SV=2	P46776	17 kDa	TRUE	0.23	0.8	[]	18	14
170	| organism=Toxoplasma_gondii_GT1 | product=rRNA pseudouridine synthase | location=TGGT1_chrX:6002905-6008379(-) | length=505 | sequence_SO=chromosome | SO=protein_coding	TGGT1_214210	57 kDa	TRUE	0.29	0.8	[]	17	14
186	Annexin A2 OS=Homo sapiens GN=ANXA2 PE=1 SV=2	P07355	39 kDa		0.29	0.8	[]	16	13
166	| organism=Toxoplasma_gondii_GT1 | product=ribosomal protein RPL11 | location=TGGT1_chrXI:792484-794108(+) | length=175 | sequence_SO=chromosome | SO=protein_coding	TGGT1_309820	20 kDa		0.23	0.8	[]	16	12
182	| organism=Toxoplasma_gondii_GT1 | product=ribosomal protein RPL19 | location=TGGT1_chrIX:3095967-3098521(-) | length=187 | sequence_SO=chromosome | SO=protein_coding	TGGT1_289530	22 kDa		0.29	0.8	[]	15	12
199	| organism=Toxoplasma_gondii_GT1 | product=putative heat shock protein 90 | location=TGGT1_chrVI:3273039-3276701(+) | length=853 | sequence_SO=chromosome | SO=protein_coding	TGGT1_244560	98 kDa	TRUE	0.29	0.8	[]	15	12
214	Histone H1.0 OS=Homo sapiens GN=H1F0 PE=1 SV=3	P07305	21 kDa	TRUE	0.28	0.8	[]	13	10
233	| organism=Toxoplasma_gondii_GT1 | product=putative ribosome biogenesis protein NSA2 | location=TGGT1_chrVI:2220041-2222684(-) | length=260 | sequence_SO=chromosome | SO=protein_coding	TGGT1_242800	30 kDa	TRUE	0.28	0.8	[]	13	10
224	Nucleolar GTP-binding protein 1 OS=Homo sapiens GN=GTPBP4 PE=1 SV=3	Q9BZE4	74 kDa		0.28	0.8	[]	12	9
184	| organism=Toxoplasma_gondii_GT1 | product=histone H3 | location=TGGT1_chrVIIb:1780702-1781112(+) | length=136 | sequence_SO=chromosome | SO=protein_coding	TGGT1_261240	15 kDa	TRUE	0.35	0.8	[]	11	9
244	Elongation factor Tu, mitochondrial OS=Homo sapiens GN=TUFM PE=1 SV=2	P49411	50 kDa	TRUE	0.35	0.8	[]	11	9
260	| organism=Toxoplasma_gondii_GT1 | product=putative nucleolar protein 5 | location=TGGT1_chrVIIa:1272709-1276843(-) | length=490 | sequence_SO=chromosome | SO=protein_coding	TGGT1_205510	54 kDa		0.35	0.8	[]	10	8
270	Ribosomal protein L19 OS=Homo sapiens GN=RPL19 PE=1 SV=1	J3KTE4 (+2)	23 kDa		0.35	0.8	[]	9	7
292	| organism=Toxoplasma_gondii_GT1 | product=DEAD/DEAH box ATP-dependent RNA helicase | location=TGGT1_chrXI:2984273-2989253(-) | length=569 | sequence_SO=chromosome | SO=protein_coding	TGGT1_312990	64 kDa	TRUE	0.35	0.8	[]	8	6
318	| organism=Toxoplasma_gondii_GT1 | product=microneme protein MIC3 | location=TGGT1_chrIV:856315-857588(+) | length=383 | sequence_SO=chromosome | SO=protein_coding	TGGT1_319560	41 kDa		0.45	0.8	[]	6	5
333	| organism=Toxoplasma_gondii_GT1 | product=pre-rRNA processing protein | location=TGGT1_chrX:2378306-2392984(+) | length=2871 | sequence_SO=chromosome | SO=protein_coding	TGGT1_225125	311 kDa		0.45	0.8	[]	6	5
334	| organism=Toxoplasma_gondii_GT1 | product=rhoptry protein ROP17 | location=TGGT1_chrVIIb:3287362-3289188(-) | length=608 | sequence_SO=chromosome | SO=protein_coding	TGGT1_258580	69 kDa		0.45	0.8	[]	6	5
350	| organism=Toxoplasma_gondii_GT1 | product=enolase 2 | location=TGGT1_chrVIII:6248823-6250901(-) | length=475 | sequence_SO=chromosome | SO=protein_coding	TGGT1_268850	52 kDa		0.45	0.8	[]	6	5
362	Stress-70 protein, mitochondrial OS=Homo sapiens GN=HSPA9 PE=1 SV=2	P38646	74 kDa	TRUE	0.46	0.8	[]	5	4
385	| organism=Toxoplasma_gondii_GT1 | product=putative elongation factor Tu | location=TGGT1_chrVIIb:1291090-1294751(-) | length=552 | sequence_SO=chromosome | SO=protein_coding	TGGT1_262380	60 kDa	TRUE	0.46	0.8	[]	5	4
396	| organism=Toxoplasma_gondii_GT1 | product=ribosomal protein RPL30 | location=TGGT1_chrVIII:1959965-1961788(-) | length=108 | sequence_SO=chromosome | SO=protein_coding	TGGT1_232230	12 kDa		0.46	0.8	[]	5	4
319	60S ribosomal protein L21 OS=Homo sapiens GN=RPL21 PE=1 SV=2	P46778	19 kDa		0.46	0.8	[]	4	3
353	Nucleophosmin OS=Homo sapiens GN=NPM1 PE=1 SV=2	P06748	33 kDa		0.46	0.8	[]	4	3
382	| organism=Toxoplasma_gondii_GT1 | product=AARP2CN (NUC121) domain-containing protein | location=TGGT1_chrXI:3674749-3684807(+) | length=1273 | sequence_SO=chromosome | SO=protein_coding	TGGT1_313830	143 kDa		0.46	0.8	[]	4	3
402	40S ribosomal protein S9 OS=Homo sapiens GN=RPS9 PE=1 SV=3	P46781	23 kDa		0.46	0.8	[]	4	3
410	Calponin-1 OS=Homo sapiens GN=CNN1 PE=1 SV=2	P51911	33 kDa		0.46	0.8	[]	4	3
413	| organism=Toxoplasma_gondii_GT1 | product=ribosomal protein RPS21 | location=TGGT1_chrVIIb:2808644-2809838(-) | length=82 | sequence_SO=chromosome | SO=protein_coding	TGGT1_259240	9 kDa		0.46	0.8	[]	4	3
414	| organism=Toxoplasma_gondii_GT1 | product=RNA recognition motif-containing protein | location=TGGT1_chrIb:1771014-1773404(+) | length=475 | sequence_SO=chromosome | SO=protein_coding	TGGT1_321500	51 kDa		0.46	0.8	[]	4	3
418	| organism=Toxoplasma_gondii_GT1 | product=thioredoxin domain-containing protein | location=TGGT1_chrVIIa:1656821-1664723(-) | length=659 | sequence_SO=chromosome | SO=protein_coding	TGGT1_204480	72 kDa		0.46	0.8	[]	4	3
421	60S ribosomal protein L9 OS=Homo sapiens GN=RPL9 PE=1 SV=1	P32969	22 kDa	TRUE	0.46	0.8	[]	4	3
1	| organism=Toxoplasma_gondii_GT1 | product=acetyl-CoA carboxylase ACC1 | location=TGGT1_chrII:218988-235059(-) | length=2614 | sequence_SO=chromosome | SO=protein_coding	TGGT1_221320	288 kDa	TRUE	< 0.00010	0.7	Ku80 high, PPKL low	1510	1043
2	| organism=Toxoplasma_gondii_GT1 | product=pyruvate carboxylase | location=TGGT1_chrV:2598993-2613633(-) | length=1391 | sequence_SO=chromosome | SO=protein_coding	TGGT1_284190	152 kDa	TRUE	< 0.00010	0.7	Ku80 high, PPKL low	882	599
3	Pyruvate carboxylase, mitochondrial OS=Homo sapiens GN=PC PE=1 SV=2	P11498	130 kDa	TRUE	< 0.00010	0.7	Ku80 high, PPKL low	322	236
26	| organism=Toxoplasma_gondii_GT1 | product=ribosomal protein RPS23 | location=TGGT1_chrVIII:368147-371053(+) | length=143 | sequence_SO=chromosome | SO=protein_coding	TGGT1_229670	16 kDa	TRUE	0.0039	0.7	Ku80 high, PPKL low	87	59
35	Nucleolar protein 58 OS=Homo sapiens GN=NOP58 PE=1 SV=1	Q9Y2X3	60 kDa		0.0034	0.7	Ku80 high, PPKL low	83	55
38	| organism=Toxoplasma_gondii_GT1 | product=ribosomal protein RPS3A | location=TGGT1_chrVIII:2231374-2232762(+) | length=259 | sequence_SO=chromosome | SO=protein_coding	TGGT1_232710	29 kDa	TRUE	0.027	0.7	[]	67	51
51	ATP-dependent RNA helicase DDX18 OS=Homo sapiens GN=DDX18 PE=1 SV=2	Q9NVP1	75 kDa		0.02	0.7	[]	58	40
64	Probable ATP-dependent RNA helicase DDX27 OS=Homo sapiens GN=DDX27 PE=1 SV=1	B7Z6D5 (+1)	87 kDa		0.04	0.7	[]	40	27
70	| organism=Toxoplasma_gondii_GT1 | product=hypothetical protein | location=TGGT1_chrXI:4214855-4217243(-) | length=469 | sequence_SO=chromosome | SO=protein_coding	TGGT1_314750	50 kDa		0.063	0.7	[]	37	26
91	| organism=Toxoplasma_gondii_GT1 | product=hypothetical protein | location=TGGT1_chrXI:4085755-4095302(+) | length=830 | sequence_SO=chromosome | SO=protein_coding	TGGT1_314480	92 kDa		0.094	0.7	[]	33	24
92	Histone H1.4 OS=Homo sapiens GN=HIST1H1E PE=1 SV=2	P10412	22 kDa	TRUE	0.091	0.7	[]	32	23
94	Histone H1.3 OS=Homo sapiens GN=HIST1H1D PE=1 SV=2	P16402	22 kDa	TRUE	0.089	0.7	[]	31	22
97	| organism=Toxoplasma_gondii_GT1 | product=ribosomal protein RPL7A | location=TGGT1_chrVIIb:1628077-1630958(+) | length=276 | sequence_SO=chromosome | SO=protein_coding	TGGT1_261570	31 kDa		0.089	0.7	[]	31	22
77	| organism=Toxoplasma_gondii_GT1 | product=ribosomal protein RPL9 | location=TGGT1_chrV:2561959-2564374(+) | length=190 | sequence_SO=chromosome | SO=protein_coding	TGGT1_284560	21 kDa	TRUE	0.11	0.7	[]	30	22
115	Ribosome biogenesis protein BRX1 homolog OS=Homo sapiens GN=BRIX1 PE=1 SV=2	Q8TDN6	41 kDa		0.067	0.7	[]	31	21
104	DNA topoisomerase 2-beta OS=Homo sapiens GN=TOP2B PE=1 SV=3	Q02880	183 kDa		0.13	0.7	[]	27	20
125	| organism=Toxoplasma_gondii_GT1 | product=histone H2Ba | location=TGGT1_chrIX:5039074-5039424(+) | length=116 | sequence_SO=chromosome | SO=protein_coding	TGGT1_305160	13 kDa	TRUE	0.12	0.7	[]	24	17
135	| organism=Toxoplasma_gondii_GT1 | product=beta-tubulin | location=TGGT1_chrIX:705551-707606(-) | length=449 | sequence_SO=chromosome | SO=protein_coding	TGGT1_266960	50 kDa	TRUE	0.16	0.7	[]	23	17
132	| organism=Toxoplasma_gondii_GT1 | product=ribosomal-ubiquitin protein RPS27A | location=TGGT1_chrXII:2372961-2375071(-) | length=154 | sequence_SO=chromosome | SO=protein_coding	TGGT1_245620	17 kDa		0.15	0.7	[]	21	15
167	| organism=Toxoplasma_gondii_GT1 | product=ribosomal protein RPL23 | location=TGGT1_chrXI:2381590-2383685(-) | length=139 | sequence_SO=chromosome | SO=protein_coding	TGGT1_312090	15 kDa		0.18	0.7	[]	18	13
172	| organism=Toxoplasma_gondii_GT1 | product=rhoptry protein ROP5 | location=AAQM03000031:206-1855(-) | length=549 | sequence_SO=contig | SO=protein_coding	TGGT1_308090	61 kDa		0.17	0.7	[]	16	11
188	| organism=Toxoplasma_gondii_GT1 | product=hypothetical protein | location=TGGT1_chrXI:4798811-4799287(+) | length=158 | sequence_SO=chromosome | SO=protein_coding	TGGT1_315610	16 kDa		0.17	0.7	[]	16	11
210	| organism=Toxoplasma_gondii_GT1 | product=dense granule protein GRA12 | location=TGGT1_chrIX:2467879-2469672(-) | length=436 | sequence_SO=chromosome | SO=protein_coding	TGGT1_288650	48 kDa		0.17	0.7	[]	15	10
204	| organism=Toxoplasma_gondii_GT1 | product=ribosomal protein RPS30 | location=TGGT1_chrIX:4188261-4188848(-) | length=59 | sequence_SO=chromosome | SO=protein_coding	TGGT1_291850	7 kDa	TRUE	0.21	0.7	[]	12	8
283	| organism=Toxoplasma_gondii_GT1 | product=hypothetical protein | location=TGGT1_chrIX:4401858-4407161(-) | length=517 | sequence_SO=chromosome | SO=protein_coding	TGGT1_292190	58 kDa		0.34	0.7	[]	7	5
316	| organism=Toxoplasma_gondii_GT1 | product=DEAD/DEAH box helicase family protein | location=TGGT1_chrIX:91625-95960(+) | length=479 | sequence_SO=chromosome | SO=protein_coding	TGGT1_279330	52 kDa		0.34	0.7	[]	7	5
337	60S ribosomal protein L22 OS=Homo sapiens GN=RPL22 PE=1 SV=2	P35268	15 kDa		0.34	0.7	[]	6	4
449	| organism=Toxoplasma_gondii_GT1 | product=putative translation initiation factor eIF-5A | location=TGGT1_chrXII:5518720-5519205(-) | length=161 | sequence_SO=chromosome | SO=protein_coding	TGGT1_251810	17 kDa		0.47	0.7	[]	3	2
450	Heterogeneous nuclear ribonucleoproteins C1/C2 OS=Homo sapiens GN=HNRNPC PE=1 SV=1	B2R5W2 (+6)	32 kDa		0.47	0.7	[]	3	2
453	| organism=Toxoplasma_gondii_GT1 | product=rhoptry neck protein RON3 | location=TGGT1_chrX:3357300-3367973(+) | length=1958 | sequence_SO=chromosome | SO=protein_coding	TGGT1_223920	223 kDa		0.47	0.7	[]	3	2
479	H/ACA ribonucleoprotein complex subunit 2 (Fragment) OS=Homo sapiens GN=NHP2 PE=1 SV=1	D6RC52 (+2)	15 kDa		0.47	0.7	[]	3	2
485	ATP synthase subunit gamma, mitochondrial OS=Homo sapiens GN=ATP5C1 PE=1 SV=1	P36542	33 kDa		0.47	0.7	[]	3	2
492	A-kinase anchor protein 17A OS=Homo sapiens GN=AKAP17A PE=1 SV=2	Q02040	81 kDa		0.47	0.7	[]	3	2
518	| organism=Toxoplasma_gondii_GT1 | product=DEAD/DEAH box helicase domain-containing protein | location=TGGT1_chrVIIa:1258363-1265405(+) | length=1064 | sequence_SO=chromosome | SO=protein_coding	TGGT1_205540	116 kDa		0.47	0.7	[]	3	2
525	Prohibitin (Fragment) OS=Homo sapiens GN=PHB PE=1 SV=2	C9JW96 (+4)	27 kDa		0.47	0.7	[]	3	2
530	| organism=Toxoplasma_gondii_GT1 | product=ribosomal protein RPL12 | location=TGGT1_chrIII:1720222-1723221(-) | length=165 | sequence_SO=chromosome | SO=protein_coding	TGGT1_254440	18 kDa		0.47	0.7	[]	3	2
4	| organism=Toxoplasma_gondii_GT1 | product=ribosomal protein RPS8 | location=TGGT1_chrXII:2220293-2224095(-) | length=205 | sequence_SO=chromosome | SO=protein_coding	TGGT1_245460	23 kDa		< 0.00010	0.6	Ku80 high, PPKL low	341	205
16	| organism=Toxoplasma_gondii_GT1 | product=acetyl-coA carboxylase ACC2 | location=TGGT1_chrXII:1367542-1396474(-) | length=3400 | sequence_SO=chromosome | SO=protein_coding	TGGT1_218560	365 kDa	TRUE	< 0.00010	0.6	Ku80 high, PPKL low	138	88
29	Keratin, type II cytoskeletal 1 CONTAMINANT OS=Homo sapiens GN=KRT1 PE=1 SV=6	sp|P04264|K2C1_HUMAN	?	TRUE	0.00014	0.6	Ku80 high, PPKL low	95	55
44	Trypsin CONTAMINANT OS=Sus scrofa PE=1 SV=1	P00761	24 kDa		0.0047	0.6	Ku80 high, PPKL low	71	46
43	| organism=Toxoplasma_gondii_GT1 | product=ribosomal protein RPL10 | location=TGGT1_chrIX:2518172-2520490(-) | length=221 | sequence_SO=chromosome | SO=protein_coding	TGGT1_288720	25 kDa	TRUE	0.0036	0.6	Ku80 high, PPKL low	66	41
39	| organism=Toxoplasma_gondii_GT1 | product=ribosomal protein RPL27A | location=TGGT1_chrXI:1345590-1346369(-) | length=147 | sequence_SO=chromosome | SO=protein_coding	TGGT1_310490	16 kDa	TRUE	0.0032	0.6	Ku80 high, PPKL low	64	39
58	| organism=Toxoplasma_gondii_GT1 | product=ribosomal protein RPS18 | location=TGGT1_chrX:2450681-2451929(+) | length=156 | sequence_SO=chromosome | SO=protein_coding	TGGT1_225080	18 kDa		0.0036	0.6	Ku80 high, PPKL low	55	32
76	| organism=Toxoplasma_gondii_GT1 | product=putative eukaryotic initiation factor-4A | location=TGGT1_chrXII:5123731-5125767(-) | length=412 | sequence_SO=chromosome | SO=protein_coding	TGGT1_250770	47 kDa	TRUE	0.029	0.6	[]	39	25
107	pre-rRNA processing protein FTSJ3 OS=Homo sapiens GN=FTSJ3 PE=1 SV=2	Q8IY81	97 kDa	TRUE	0.05	0.6	[]	31	20
121	rRNA 2'-O-methyltransferase fibrillarin OS=Homo sapiens GN=FBL PE=1 SV=2	P22087	34 kDa		0.045	0.6	[]	29	18
131	| organism=Toxoplasma_gondii_GT1 | product=brix domain-containing protein | location=TGGT1_chrII:726106-731963(-) | length=508 | sequence_SO=chromosome | SO=protein_coding	TGGT1_222000	57 kDa		0.071	0.6	[]	25	16
128	| organism=Toxoplasma_gondii_GT1 | product=ribosomal protein RPL44 | location=TGGT1_chrVIIa:2292915-2293974(-) | length=105 | sequence_SO=chromosome | SO=protein_coding	TGGT1_203630	12 kDa	TRUE	0.05	0.6	[]	25	15
164	60S ribosomal protein L17 OS=Homo sapiens GN=RPL17 PE=1 SV=3	P18621	21 kDa		0.11	0.6	[]	20	13
161	| organism=Toxoplasma_gondii_GT1 | product=ribosomal protein RPL34 | location=TGGT1_chrX:803568-805820(-) | length=134 | sequence_SO=chromosome | SO=protein_coding	TGGT1_227600	15 kDa		0.076	0.6	[]	20	12
191	60S ribosomal protein L29 OS=Homo sapiens GN=RPL29 PE=1 SV=2	P47914	18 kDa		0.13	0.6	[]	17	11
185	H/ACA ribonucleoprotein complex subunit 4 OS=Homo sapiens GN=DKC1 PE=1 SV=3	O60832	58 kDa	TRUE	0.11	0.6	[]	14	8
237	EBNA1 binding protein 2, isoform CRA_d OS=Homo sapiens GN=EBNA1BP2 PE=1 SV=1	H7C2Q8 (+1)	41 kDa		0.11	0.6	[]	14	8
221	| organism=Toxoplasma_gondii_GT1 | product=ribosomal protein RPL22 | location=TGGT1_chrVI:893982-895795(-) | length=133 | sequence_SO=chromosome | SO=protein_coding	TGGT1_239760	15 kDa		0.15	0.6	[]	13	8
241	| organism=Toxoplasma_gondii_GT1 | product=RNA recognition motif-containing protein | location=TGGT1_chrX:6833154-6834269(+) | length=371 | sequence_SO=chromosome | SO=protein_coding	TGGT1_215400	41 kDa		0.14	0.6	[]	12	7
273	| organism=Toxoplasma_gondii_GT1 | product=nucleolar protein,nop52 protein | location=TGGT1_chrX:2534848-2538890(+) | length=1095 | sequence_SO=chromosome | SO=protein_coding	TGGT1_224970	117 kDa		0.19	0.6	[]	10	6
303	| organism=Toxoplasma_gondii_GT1 | product=dense granule protein GRA3 | location=TGGT1_chrX:956231-956899(-) | length=222 | sequence_SO=chromosome | SO=protein_coding	TGGT1_227280	24 kDa		0.25	0.6	[]	8	5
298	| organism=Toxoplasma_gondii_GT1 | product=dense granule protein GRA2 | location=TGGT1_chrX:779857-780655(-) | length=185 | sequence_SO=chromosome | SO=protein_coding	TGGT1_227620	20 kDa		0.24	0.6	[]	7	4
351	| organism=Toxoplasma_gondii_GT1 | product=hypothetical protein | location=TGGT1_chrIX:5606455-5607689(-) | length=236 | sequence_SO=chromosome | SO=protein_coding	TGGT1_306195	26 kDa		0.24	0.6	[]	7	4
370	| organism=Toxoplasma_gondii_GT1 | product=ribosomal protein RPL35 | location=TGGT1_chrXII:5165995-5168354(-) | length=178 | sequence_SO=chromosome | SO=protein_coding	TGGT1_250810	20 kDa		0.33	0.6	[]	5	3
393	60 kDa heat shock protein, mitochondrial OS=Homo sapiens GN=HSPD1 PE=1 SV=2	P10809	61 kDa		0.33	0.6	[]	5	3
400	Heterogeneous nuclear ribonucleoprotein L OS=Homo sapiens GN=HNRNPL PE=1 SV=2	P14866	64 kDa		0.33	0.6	[]	5	3
401	60S ribosomal protein L11 OS=Homo sapiens GN=RPL11 PE=1 SV=2	P62913	20 kDa		0.33	0.6	[]	5	3
412	Non-POU domain-containing octamer-binding protein OS=Homo sapiens GN=NONO PE=1 SV=4	Q15233	54 kDa	TRUE	0.33	0.6	[]	5	3
21	| organism=Toxoplasma_gondii_GT1 | product=ribosomal protein RPL32 | location=TGGT1_chrIX:508439-508944(-) | length=134 | sequence_SO=chromosome | SO=protein_coding	TGGT1_267400	16 kDa		< 0.00010	0.5	Ku80 high, PPKL low	119	55
30	| organism=Toxoplasma_gondii_GT1 | product=ribosomal protein RPS24 | location=TGGT1_chrX:6863478-6865141(-) | length=267 | sequence_SO=chromosome | SO=protein_coding	TGGT1_215460	30 kDa		< 0.00010	0.5	Ku80 high, PPKL low	98	45
36	| organism=Toxoplasma_gondii_GT1 | product=2-oxo acid dehydrogenases acyltransferase (catalytic domain) domain-containing protein | location=TGGT1_chrIV:604302-610675(-) | length=669 | sequence_SO=chromosome | SO=protein_coding	TGGT1_319920	70 kDa		< 0.00010	0.5	Ku80 high, PPKL low	83	45
65	Acetyl-CoA carboxylase 1 OS=Homo sapiens GN=ACACA PE=1 SV=2	Q13085	266 kDa	TRUE	0.0059	0.5	Ku80 high, PPKL low	42	23
85	Keratin, type I cytoskeletal 9 OS=Homo sapiens GN=KRT9 PE=1 SV=3	sp|P35527|K1C9_HUMAN	?	TRUE	0.0013	0.5	Ku80 high, PPKL low	41	19
99	Keratin, type I cytoskeletal 10 CONTAMINANT OS=Homo sapiens GN=KRT10 PE=1 SV=6	sp|P13645|K1C10_HUMAN	?	TRUE	0.0069	0.5	Ku80 high, PPKL low	35	18
152	Serpin H1 OS=Homo sapiens GN=SERPINH1 PE=1 SV=2	P50454	46 kDa		0.023	0.5	[]	25	13
137	Scaffold attachment factor B2 OS=Homo sapiens GN=SAFB2 PE=1 SV=1	Q14151	107 kDa	TRUE	0.04	0.5	[]	22	12
202	| organism=Toxoplasma_gondii_GT1 | product=protein disulfide isomerase | location=TGGT1_chrIV:1556190-1558014(+) | length=471 | sequence_SO=chromosome | SO=protein_coding	TGGT1_211680	53 kDa		0.042	0.5	[]	18	9
225	Methylcrotonoyl-CoA carboxylase beta chain, mitochondrial OS=Homo sapiens GN=MCCC2 PE=1 SV=1	Q9HCC0	61 kDa		0.048	0.5	[]	15	7
162	| organism=Toxoplasma_gondii_GT1 | product=ribosomal protein RPL35A | location=TGGT1_chrXII:4329155-4330881(+) | length=112 | sequence_SO=chromosome | SO=protein_coding	TGGT1_249250	13 kDa		0.1	0.5	[]	13	7
239	Polymerase I and transcript release factor OS=Homo sapiens GN=PTRF PE=1 SV=1	Q6NZI2	43 kDa		0.1	0.5	[]	13	7
252	| organism=Toxoplasma_gondii_GT1 | product=Noc2p family protein | location=TGGT1_chrVIIb:2326057-2331884(+) | length=1036 | sequence_SO=chromosome | SO=protein_coding	TGGT1_260320	115 kDa		0.082	0.5	[]	11	5
271	Emerin OS=Homo sapiens GN=EMD PE=1 SV=1	P50402	29 kDa		0.12	0.5	[]	10	5
354	40S ribosomal protein S27 OS=Homo sapiens GN=RPS27 PE=1 SV=3	P42677	9 kDa	TRUE	0.16	0.5	[]	8	4
312	| organism=Toxoplasma_gondii_GT1 | product=cyclophilin precursor | location=TGGT1_chrVIIa:1122121-1123167(+) | length=348 | sequence_SO=chromosome | SO=protein_coding	TGGT1_205700	38 kDa	TRUE	0.22	0.5	[]	6	3
377	Protein LLP homolog OS=Homo sapiens GN=LLPH PE=1 SV=1	Q9BRT6	15 kDa		0.22	0.5	[]	6	3
397	| organism=Toxoplasma_gondii_GT1 | product=ADP ribosylation factor ARF1 | location=TGGT1_chrIII:108590-111506(-) | length=551 | sequence_SO=chromosome | SO=protein_coding	TGGT1_276140	62 kDa	TRUE	0.22	0.5	[]	6	3
417	Fibronectin OS=Homo sapiens GN=FN1 PE=1 SV=4	P02751	263 kDa		0.31	0.5	[]	4	2
424	60S ribosomal protein L18a OS=Homo sapiens GN=RPL18A PE=1 SV=1	M0R0P7 (+2)	16 kDa		0.31	0.5	[]	4	2
426	| organism=Toxoplasma_gondii_GT1 | product=putative rRNA-processing protein FCF1 | location=TGGT1_chrIV:577196-581097(-) | length=201 | sequence_SO=chromosome | SO=protein_coding	TGGT1_319950	23 kDa		0.31	0.5	[]	4	2
448	Nucleolar transcription factor 1 OS=Homo sapiens GN=UBTF PE=1 SV=1	E9PKP7	87 kDa		0.31	0.5	[]	4	2
458	| organism=Toxoplasma_gondii_GT1 | product=putative preprotein translocase Sec61 | location=TGGT1_chrVIII:5481592-5486135(-) | length=473 | sequence_SO=chromosome | SO=protein_coding	TGGT1_269980	52 kDa	TRUE	0.31	0.5	[]	4	2
480	DNA repair protein complementing XP-C cells OS=Homo sapiens GN=XPC PE=1 SV=4	Q01831	106 kDa		0.31	0.5	[]	4	2
481	| organism=Toxoplasma_gondii_GT1 | product=tRNA binding domain-containing protein | location=TGGT1_chrII:1451648-1456657(+) | length=472 | sequence_SO=chromosome | SO=protein_coding	TGGT1_223140	51 kDa		0.31	0.5	[]	4	2
482	| organism=Toxoplasma_gondii_GT1 | product=putative adenosylhomocysteinase | location=TGGT1_chrX:2464799-2467238(-) | length=588 | sequence_SO=chromosome | SO=protein_coding	TGGT1_225050	64 kDa		0.31	0.5	[]	4	2
483	| organism=Toxoplasma_gondii_GT1 | product=transporter, major facilitator family protein | location=TGGT1_chrIV:518139-519905(-) | length=588 | sequence_SO=chromosome | SO=protein_coding	TGGT1_320020	63 kDa		0.31	0.5	[]	4	2
506	| organism=Toxoplasma_gondii_GT1 | product=ribosomal protein RPL37 | location=TGGT1_chrVI:546044-548295(+) | length=98 | sequence_SO=chromosome | SO=protein_coding	TGGT1_239330	11 kDa	TRUE	0.47	0.5	[]	2	1
532	40S ribosomal protein S4, X isoform OS=Homo sapiens GN=RPS4X PE=1 SV=2	P62701	30 kDa		0.47	0.5	[]	2	1
540	| organism=Toxoplasma_gondii_GT1 | product=NTPase II | location=AAQM03000418:1-4939(+) | length=862 | sequence_SO=contig | SO=protein_coding	TGGT1_277270	96 kDa	TRUE	0.47	0.5	[]	2	1
541	| organism=Toxoplasma_gondii_GT1 | product=D-3-phosphoglycerate dehydrogenase | location=TGGT1_chrVI:931789-940557(-) | length=604 | sequence_SO=chromosome | SO=protein_coding	TGGT1_239820	65 kDa		0.47	0.5	[]	2	1
576	| organism=Toxoplasma_gondii_GT1 | product=hypothetical protein | location=TGGT1_chrVIIb:3570890-3578893(-) | length=678 | sequence_SO=chromosome | SO=protein_coding	TGGT1_258070	76 kDa		0.47	0.5	[]	2	1
589	28S ribosomal protein S5, mitochondrial OS=Homo sapiens GN=MRPS5 PE=1 SV=2	P82675	48 kDa		0.47	0.5	[]	2	1
592	| organism=Toxoplasma_gondii_GT1 | product=putative eukaryotic translation initiation factor 4A, isoform 3 | location=TGGT1_chrVIIb:4408455-4411451(+) | length=395 | sequence_SO=chromosome | SO=protein_coding	TGGT1_256770	45 kDa		0.47	0.5	[]	2	1
593	| organism=Toxoplasma_gondii_GT1 | product=ribosomal protein RPL7 | location=TGGT1_chrXI:4256933-4260657(+) | length=258 | sequence_SO=chromosome | SO=protein_coding	TGGT1_314810	30 kDa		0.47	0.5	[]	2	1
594	Nucleolar protein 16 OS=Homo sapiens GN=NOP16 PE=1 SV=1	A0A087X2G6 (+3)	27 kDa		0.47	0.5	[]	2	1
597	60S ribosomal protein L37 OS=Homo sapiens GN=RPL37 PE=1 SV=2	P61927	11 kDa		0.47	0.5	[]	2	1
630	Heterogeneous nuclear ribonucleoprotein M OS=Homo sapiens GN=HNRNPM PE=1 SV=1	A0A087X0X3 (+1)	78 kDa		0.47	0.5	[]	2	1
642	Guanine nucleotide-binding protein G(i) subunit alpha-2 OS=Homo sapiens GN=GNAI2 PE=1 SV=3	P04899	40 kDa		0.47	0.5	[]	2	1
643	| organism=Toxoplasma_gondii_GT1 | product=LSM domain-containing protein | location=TGGT1_chrIX:540789-541154(-) | length=121 | sequence_SO=chromosome | SO=protein_coding	TGGT1_267350	14 kDa		0.47	0.5	[]	2	1
644	| organism=Toxoplasma_gondii_GT1 | product=putative transmembrane protein | location=TGGT1_chrII:71310-72374(+) | length=354 | sequence_SO=chromosome | SO=protein_coding	TGGT1_410360	38 kDa		0.47	0.5	[]	2	1
645	| organism=Toxoplasma_gondii_GT1 | product=macro domain-containing protein | location=TGGT1_chrVI:1105085-1109716(+) | length=817 | sequence_SO=chromosome | SO=protein_coding	TGGT1_240250	88 kDa		0.47	0.5	[]	2	1
646	| organism=Toxoplasma_gondii_GT1 | product=putative thioredoxin | location=TGGT1_chrIa:604538-605891(+) | length=106 | sequence_SO=chromosome | SO=protein_coding	TGGT1_293870	12 kDa		0.47	0.5	[]	2	1
647	Lamina-associated polypeptide 2, isoforms beta/gamma OS=Homo sapiens GN=TMPO PE=1 SV=1	G5E972 (+1)	46 kDa		0.47	0.5	[]	2	1
648	| organism=Toxoplasma_gondii_GT1 | product=2-oxoglutarate/malate translocase OMT | location=TGGT1_chrVIII:3043521-3046134(+) | length=323 | sequence_SO=chromosome | SO=protein_coding	TGGT1_274060	35 kDa		0.47	0.5	[]	2	1
649	Erythrocyte band 7 integral membrane protein OS=Homo sapiens GN=STOM PE=1 SV=3	P27105	32 kDa		0.47	0.5	[]	2	1
650	| organism=Toxoplasma_gondii_GT1 | product=putative eukaryotic initiation factor-3, subunit 5 | location=TGGT1_chrX:414529-416813(+) | length=346 | sequence_SO=chromosome | SO=protein_coding	TGGT1_228190	38 kDa		0.47	0.5	[]	2	1
656	| organism=Toxoplasma_gondii_GT1 | product=ribosomal protein RPL10A | location=TGGT1_chrX:6865357-6867300(+) | length=217 | sequence_SO=chromosome | SO=protein_coding	TGGT1_215470	25 kDa		0.47	0.5	[]	2	1
658	| organism=Toxoplasma_gondii_GT1 | product=putative peroxiredoxin 6 | location=TGGT1_chrXI:521482-524360(-) | length=402 | sequence_SO=chromosome | SO=protein_coding	TGGT1_309210	44 kDa		0.47	0.5	[]	2	1
102	Keratin, type II cytoskeletal 2 epidermal OS=Homo sapiens GN=KRT2 PE=1 SV=2	sp|P35908|K22E_HUMAN	?	TRUE	0.0015	0.4	Ku80 high, PPKL low	38	17
183	| organism=Toxoplasma_gondii_GT1 | product=histone H4 | location=TGGT1_chrVI:491746-492057(-) | length=103 | sequence_SO=chromosome | SO=protein_coding	TGGT1_239260	11 kDa	TRUE	0.009	0.4	[]	22	9
217	| organism=Toxoplasma_gondii_GT1 | product=hypothetical protein | location=TGGT1_chrXII:4585448-4592008(-) | length=262 | sequence_SO=chromosome | SO=protein_coding	TGGT1_249570	30 kDa		0.025	0.4	[]	18	8
289	Ribosome biogenesis protein NSA2 homolog OS=Homo sapiens GN=NSA2 PE=1 SV=1	O95478	30 kDa	TRUE	0.11	0.4	[]	9	4
315	| organism=Toxoplasma_gondii_GT1 | product=SAG-related sequence SRS34A (SAG2A) | location=TGGT1_chrVIII:4754604-4755164(+) | length=186 | sequence_SO=chromosome | SO=protein_coding	TGGT1_271050	19 kDa		0.11	0.4	[]	9	4
286	| organism=Toxoplasma_gondii_GT1 | product=ribosomal protein RPL38 | location=TGGT1_chrVIII:1225571-1225825(+) | length=84 | sequence_SO=chromosome | SO=protein_coding	TGGT1_231080	10 kDa		0.093	0.4	[]	8	3
265	Endoplasmin OS=Homo sapiens GN=HSP90B1 PE=1 SV=1	P14625	92 kDa	TRUE	0.15	0.4	[]	7	3
363	| organism=Toxoplasma_gondii_GT1 | product=RNA recognition motif-containing protein | location=TGGT1_chrVIIb:1093901-1096823(+) | length=293 | sequence_SO=chromosome | SO=protein_coding	TGGT1_262620	32 kDa		0.15	0.4	[]	7	3
366	| organism=Toxoplasma_gondii_GT1 | product=poly(ADP-ribose) polymerase catalytic domain-containing protein | location=TGGT1_chrVIII:4946767-4963422(+) | length=1012 | sequence_SO=chromosome | SO=protein_coding	TGGT1_270840	113 kDa		0.15	0.4	[]	7	3
367	SAFB-like transcription modulator OS=Homo sapiens GN=SLTM PE=1 SV=2	Q9NWH9	117 kDa		0.2	0.4	[]	5	2
371	Glyceraldehyde-3-phosphate dehydrogenase OS=Homo sapiens GN=GAPDH PE=1 SV=3	P04406	36 kDa	TRUE	0.2	0.4	[]	5	2
428	| organism=Toxoplasma_gondii_GT1 | product=ribosomal protein RPL37A | location=TGGT1_chrXII:125333-127624(+) | length=96 | sequence_SO=chromosome | SO=protein_coding	TGGT1_300190	10 kDa	TRUE	0.2	0.4	[]	5	2
452	| organism=Toxoplasma_gondii_GT1 | product=hypothetical protein | location=TGGT1_chrVIII:4830509-4837142(+) | length=1243 | sequence_SO=chromosome | SO=protein_coding	TGGT1_270960	139 kDa		0.2	0.4	[]	5	2
454	NADH-cytochrome b5 reductase 3 OS=Homo sapiens GN=CYB5R3 PE=1 SV=3	P00387	34 kDa		0.2	0.4	[]	5	2
461	Probable ATP-dependent RNA helicase DDX5 OS=Homo sapiens GN=DDX5 PE=1 SV=1	P17844	69 kDa	TRUE	0.2	0.4	[]	5	2
75	Guanine nucleotide-binding protein-like 3 OS=Homo sapiens GN=GNL3 PE=1 SV=2	Q9BVP2	62 kDa		< 0.00010	0.3	Ku80 high, PPKL low	46	16
206	Propionyl-CoA carboxylase beta chain, mitochondrial OS=Homo sapiens GN=PCCB PE=1 SV=1	E7EX59	62 kDa		0.0072	0.3	[]	18	6
249	Treacle protein OS=Homo sapiens GN=TCOF1 PE=1 SV=3	Q13428	152 kDa		0.017	0.3	[]	13	4
299	| organism=Toxoplasma_gondii_GT1 | product=lactate dehydrogenase LDH1 | location=TGGT1_chrVIII:2023599-2025126(+) | length=329 | sequence_SO=chromosome | SO=protein_coding	TGGT1_232350	36 kDa		0.021	0.3	[]	11	3
302	| organism=Toxoplasma_gondii_GT1 | product=dense granule protein GRA1 | location=TGGT1_chrVIII:5308049-5308756(-) | length=190 | sequence_SO=chromosome | SO=protein_coding	TGGT1_270250	20 kDa		0.074	0.3	[]	7	2
404	| organism=Toxoplasma_gondii_GT1 | product=toxofilin | location=TGGT1_chrX:5904318-5905055(+) | length=245 | sequence_SO=chromosome | SO=protein_coding	TGGT1_214080	27 kDa		0.074	0.3	[]	7	2
331	Vesicle-associated membrane protein-associated protein A OS=Homo sapiens GN=VAPA PE=1 SV=3	Q9P0L0	28 kDa	TRUE	0.12	0.3	[]	6	2
352	Voltage-dependent anion-selective channel protein 2 (Fragment) OS=Homo sapiens GN=VDAC2 PE=1 SV=1	A0A0A0MR02 (+1)	30 kDa	TRUE	0.12	0.3	[]	6	2
422	Calmodulin OS=Homo sapiens GN=CALM1 PE=1 SV=2	P62158	17 kDa	TRUE	0.12	0.3	[]	6	2
495	Centrin-2 OS=Homo sapiens GN=CETN2 PE=1 SV=1	P41208	20 kDa		0.29	0.3	[]	3	1
503	60S ribosomal protein L18 (Fragment) OS=Homo sapiens GN=RPL18 PE=1 SV=1	F8VUA6 (+4)	15 kDa		0.29	0.3	[]	3	1
533	| organism=Toxoplasma_gondii_GT1 | product=protein phosphatase 2C domain-containing protein | location=TGGT1_chrVIIa:3796769-3798550(+) | length=232 | sequence_SO=chromosome | SO=protein_coding	TGGT1_201520	26 kDa		0.29	0.3	[]	3	1
534	Neuroblast differentiation-associated protein AHNAK OS=Homo sapiens GN=AHNAK PE=1 SV=2	Q09666	629 kDa		0.29	0.3	[]	3	1
535	| organism=Toxoplasma_gondii_GT1 | product=RNA recognition motif-containing protein | location=TGGT1_chrX:3429742-3436856(-) | length=565 | sequence_SO=chromosome | SO=protein_coding	TGGT1_223855	63 kDa		0.29	0.3	[]	3	1
547	| organism=Toxoplasma_gondii_GT1 | product=EF-1 guanine nucleotide exchange domain-containing protein | location=TGGT1_chrX:1563878-1565889(-) | length=328 | sequence_SO=chromosome | SO=protein_coding	TGGT1_226410	36 kDa		0.29	0.3	[]	3	1
548	Collagen alpha-1(I) chain OS=Homo sapiens GN=COL1A1 PE=1 SV=5	P02452	139 kDa		0.29	0.3	[]	3	1
586	| organism=Toxoplasma_gondii_GT1 | product=ribosomal protein RPS17 | location=TGGT1_chrIb:342658-344358(-) | length=132 | sequence_SO=chromosome | SO=protein_coding	TGGT1_207840	15 kDa		0.29	0.3	[]	3	1
588	Heterogeneous nuclear ribonucleoprotein A1 OS=Homo sapiens GN=HNRNPA1 PE=1 SV=2	F8W6I7 (+1)	33 kDa		0.29	0.3	[]	3	1
590	| organism=Toxoplasma_gondii_GT1 | product=hypothetical protein | location=TGGT1_chrXII:3323216-3323986(-) | length=256 | sequence_SO=chromosome | SO=protein_coding	TGGT1_247520	26 kDa		0.29	0.3	[]	3	1
591	Aurora kinase A-interacting protein OS=Homo sapiens GN=AURKAIP1 PE=1 SV=1	Q9NWT8	22 kDa		0.29	0.3	[]	3	1
595	Translocon-associated protein subunit delta OS=Homo sapiens GN=SSR4 PE=1 SV=1	P51571	19 kDa		0.29	0.3	[]	3	1
596	| organism=Toxoplasma_gondii_GT1 | product=putative calcium binding protein precursor | location=TGGT1_chrVIII:289042-291582(-) | length=335 | sequence_SO=chromosome | SO=protein_coding	TGGT1_229480	38 kDa		0.29	0.3	[]	3	1
148	60S ribosomal protein L32 OS=Homo sapiens GN=RPL32 PE=1 SV=1	F8W727 (+1)	18 kDa		< 0.00010	0.2	Ku80 high, PPKL low	29	7
264	| organism=Toxoplasma_gondii_GT1 | product=histone H2AX | location=TGGT1_chrVIIb:1624096-1624503(-) | length=135 | sequence_SO=chromosome | SO=protein_coding	TGGT1_261580	15 kDa	TRUE	0.025	0.2	[]	9	2
320	| organism=Toxoplasma_gondii_GT1 | product=DEAD (Asp-Glu-Ala-Asp) box polypeptide DDX39 | location=TGGT1_chrXI:5764687-5768776(+) | length=434 | sequence_SO=chromosome | SO=protein_coding	TGGT1_216860	49 kDa		0.025	0.2	[]	9	2
407	| organism=Toxoplasma_gondii_GT1 | product=heat shock protein HSP60 | location=TGGT1_chrXII:3342084-3346052(-) | length=575 | sequence_SO=chromosome | SO=protein_coding	TGGT1_247550	61 kDa		0.052	0.2	[]	6	1
456	Protein-glutamine gamma-glutamyltransferase 2 OS=Homo sapiens GN=TGM2 PE=1 SV=2	P21980	77 kDa		0.094	0.2	[]	5	1
462	Vesicle-associated membrane protein-associated protein B/C OS=Homo sapiens GN=VAPB PE=1 SV=3	O95292	27 kDa	TRUE	0.094	0.2	[]	5	1
504	| organism=Toxoplasma_gondii_GT1 | product=alba 1 | location=TGGT1_chrII:281451-282798(-) | length=247 | sequence_SO=chromosome | SO=protein_coding	TGGT1_221380	27 kDa		0.094	0.2	[]	5	1
425	| organism=Toxoplasma_gondii_GT1 | product=putative succinate-Coenzyme A ligase, beta subunit | location=TGGT1_chrXI:749202-752425(+) | length=498 | sequence_SO=chromosome | SO=protein_coding	TGGT1_309752	53 kDa		0.17	0.2	[]	4	1
464	| organism=Toxoplasma_gondii_GT1 | product=rhoptry protein ROP8 | location=AAQM03000199:1511-3196(+) | length=561 | sequence_SO=contig | SO=protein_coding	TGGT1_363030	64 kDa		0.17	0.2	[]	4	1
466	Probable ATP-dependent RNA helicase DDX17 OS=Homo sapiens GN=DDX17 PE=1 SV=1	H3BLZ8 (+1)	80 kDa	TRUE	0.17	0.2	[]	4	1
496	Mitochondrial 2-oxoglutarate/malate carrier protein OS=Homo sapiens GN=SLC25A11 PE=1 SV=3	Q02978	34 kDa		0.17	0.2	[]	4	1
498	Alpha-S1-casein CONTAMINANT OS=Bos taurus GN=CSN1S1 PE=1 SV=2	P02662	25 kDa		0.17	0.2	[]	4	1
505	| organism=Toxoplasma_gondii_GT1 | product=hypothetical protein | location=TGGT1_chrVIIb:613192-614403(-) | length=403 | sequence_SO=chromosome | SO=protein_coding	TGGT1_263320	42 kDa		0.17	0.2	[]	4	1
544	| organism=Toxoplasma_gondii_GT1 | product=putative small GTPase Rab2 | location=TGGT1_chrXI:2359586-2364079(+) | length=214 | sequence_SO=chromosome | SO=protein_coding	TGGT1_312050	24 kDa		0.17	0.2	[]	4	1
546	| organism=Toxoplasma_gondii_GT1 | product=DEAD/DEAH box helicase domain-containing protein | location=TGGT1_chrVIII:5119854-5125995(-) | length=943 | sequence_SO=chromosome | SO=protein_coding	TGGT1_270620	102 kDa		0.17	0.2	[]	4	1
375	| organism=Toxoplasma_gondii_GT1 | product=histone H2AZ | location=TGGT1_chrXII:122117-123855(-) | length=155 | sequence_SO=chromosome | SO=protein_coding	TGGT1_300200	16 kDa	TRUE	0.0061	0	Ku80 high, PPKL low	7	0
513	| organism=Toxoplasma_gondii_GT1 | product=ribosomal protein RPP0 | location=TGGT1_chrXII:1471598-1473146(+) | length=314 | sequence_SO=chromosome | SO=protein_coding	TGGT1_218410	34 kDa		0.026	0	[]	5	0
550	Protein RRP5 homolog OS=Homo sapiens GN=PDCD11 PE=1 SV=3	Q14690	209 kDa		0.054	0	[]	4	0
565	| organism=Toxoplasma_gondii_GT1 | product=MAG1 protein (MAG1) | location=TGGT1_chrVIII:5310162-5311630(+) | length=452 | sequence_SO=chromosome | SO=protein_coding	TGGT1_270240	49 kDa		0.054	0	[]	4	0
612	RNA-binding protein 14 OS=Homo sapiens GN=RBM14 PE=1 SV=2	Q96PK6	69 kDa		0.054	0	[]	4	0
613	Collagen alpha-2(I) chain OS=Homo sapiens GN=COL1A2 PE=1 SV=1	A0A087WTA8 (+1)	129 kDa		0.054	0	[]	4	0
624	| organism=Toxoplasma_gondii_GT1 | product=phosphoglycerate mutase PGMII | location=TGGT1_chrII:1486715-1490594(-) | length=339 | sequence_SO=chromosome | SO=protein_coding	TGGT1_297060	38 kDa		0.054	0	[]	4	0
626	| organism=Toxoplasma_gondii_GT1 | product=hypothetical protein | location=TGGT1_chrVIII:608143-610056(+) | length=177 | sequence_SO=chromosome | SO=protein_coding	TGGT1_230118	21 kDa		0.054	0	[]	4	0
563	| organism=Toxoplasma_gondii_GT1 | product=ATP synthase beta subunit ATP-B | location=TGGT1_chrVIIb:1457013-1460114(-) | length=560 | sequence_SO=chromosome | SO=protein_coding	TGGT1_261950	60 kDa	TRUE	0.11	0	[]	3	0
566	| organism=Toxoplasma_gondii_GT1 | product=rhoptry protein ROP4 | location=TGGT1_chrIa:1394541-1396277(-) | length=365 | sequence_SO=chromosome | SO=protein_coding	TGGT1_295125	40 kDa		0.11	0	[]	3	0
567	| organism=Toxoplasma_gondii_GT1 | product=hypothetical protein | location=TGGT1_chrVI:1639455-1643673(+) | length=1275 | sequence_SO=chromosome | SO=protein_coding	TGGT1_241170	140 kDa		0.11	0	[]	3	0
599	| organism=Toxoplasma_gondii_GT1 | product=nuclear factor NF3 | location=TGGT1_chrVIIb:2242975-2247472(-) | length=312 | sequence_SO=chromosome | SO=protein_coding	TGGT1_260440	34 kDa		0.11	0	[]	3	0
619	| organism=Toxoplasma_gondii_GT1 | product=hypothetical protein | location=TGGT1_chrXI:2960290-2961886(+) | length=227 | sequence_SO=chromosome | SO=protein_coding	TGGT1_312960	27 kDa		0.11	0	[]	3	0
621	Serine/threonine-protein kinase PRP4 homolog OS=Homo sapiens GN=PRPF4B PE=1 SV=3	Q13523	117 kDa		0.11	0	[]	3	0
629	ATP synthase subunit beta (Fragment) OS=Homo sapiens GN=ATP5B PE=1 SV=1	H0YH81 (+1)	38 kDa	TRUE	0.11	0	[]	3	0
692	| organism=Toxoplasma_gondii_GT1 | product=Sec61beta family protein | location=TGGT1_chrIV:1885778-1887505(+) | length=99 | sequence_SO=chromosome | SO=protein_coding	TGGT1_211040	10 kDa		0.11	0	[]	3	0
695	| organism=Toxoplasma_gondii_GT1 | product=thioredoxin domain-containing protein | location=TGGT1_chrXII:3207736-3209852(-) | length=312 | sequence_SO=chromosome | SO=protein_coding	TGGT1_247350	34 kDa		0.11	0	[]	3	0
697	| organism=Toxoplasma_gondii_GT1 | product=phosphoglycerate kinase PGKI | location=TGGT1_chrIV:1413955-1416908(+) | length=417 | sequence_SO=chromosome | SO=protein_coding	TGGT1_318230	45 kDa		0.11	0	[]	3	0
429	Peptidyl-prolyl cis-trans isomerase B OS=Homo sapiens GN=PPIB PE=1 SV=2	P23284	24 kDa	TRUE	0.23	0	[]	2	0
600	10 kDa heat shock protein, mitochondrial OS=Homo sapiens GN=HSPE1 PE=1 SV=1	B8ZZL8 (+1)	11 kDa		0.23	0	[]	2	0
625	Dolichyl-diphosphooligosaccharide--protein glycosyltransferase subunit 2 OS=Homo sapiens GN=RPN2 PE=1 SV=3	P04844	69 kDa		0.23	0	[]	2	0
670	| organism=Toxoplasma_gondii_GT1 | product=putative chaperonin | location=TGGT1_chrVIIb:467499-469545(-) | length=127 | sequence_SO=chromosome | SO=protein_coding	TGGT1_263530	14 kDa		0.23	0	[]	2	0
702	| organism=Toxoplasma_gondii_GT1 | product=putative seryl-tRNA synthetase, cytoplasmic | location=TGGT1_chrXII:5452731-5454179(+) | length=482 | sequence_SO=chromosome | SO=protein_coding	TGGT1_251690	54 kDa		0.23	0	[]	2	0
704	Ribosome biogenesis protein BMS1 homolog OS=Homo sapiens GN=BMS1 PE=1 SV=1	Q14692	146 kDa		0.23	0	[]	2	0
711	| organism=Toxoplasma_gondii_GT1 | product=SAG-related sequence SRS29C (SRS2) | location=TGGT1_chrVIII:2667297-2668415(+) | length=372 | sequence_SO=chromosome | SO=protein_coding	TGGT1_233480	39 kDa		0.23	0	[]	2	0
712	| organism=Toxoplasma_gondii_GT1 | product=rhoptry protein ROP18 | location=TGGT1_chrVIIa:1426782-1428446(-) | length=554 | sequence_SO=chromosome | SO=protein_coding	TGGT1_205250	62 kDa		0.23	0	[]	2	0
715	Lamin-B2 OS=Homo sapiens GN=LMNB2 PE=1 SV=4	Q03252	70 kDa	TRUE	0.23	0	[]	2	0
751	| organism=Toxoplasma_gondii_GT1 | product=tryptophanyl-tRNA synthetase (TrpRS2) | location=TGGT1_chrIX:2284649-2289081(+) | length=689 | sequence_SO=chromosome | SO=protein_coding	TGGT1_288360	77 kDa		0.23	0	[]	2	0
754	| organism=Toxoplasma_gondii_GT1 | product=hypothetical protein | location=TGGT1_chrII:544014-546729(-) | length=557 | sequence_SO=chromosome | SO=protein_coding	TGGT1_221675A	62 kDa		0.23	0	[]	2	0
755	| organism=Toxoplasma_gondii_GT1 | product=hypothetical protein | location=TGGT1_chrX:4229816-4231984(+) | length=425 | sequence_SO=chromosome | SO=protein_coding	TGGT1_234390	46 kDa		0.23	0	[]	2	0
761	Ribosomal RNA processing protein 1 homolog A OS=Homo sapiens GN=RRP1 PE=1 SV=1	P56182	53 kDa		0.23	0	[]	2	0
763	| organism=Toxoplasma_gondii_GT1 | product=hypothetical protein | location=TGGT1_chrVIIa:3063678-3064673(-) | length=331 | sequence_SO=chromosome | SO=protein_coding	TGGT1_202620	36 kDa		0.23	0	[]	2	0
767	| organism=Toxoplasma_gondii_GT1 | product=malate dehydrogenase MDH | location=TGGT1_chrIV:1282502-1286316(-) | length=511 | sequence_SO=chromosome | SO=protein_coding	TGGT1_318430	55 kDa		0.23	0	[]	2	0
768	Nucleolin OS=Homo sapiens GN=NCL PE=1 SV=3	P19338	77 kDa		0.23	0	[]	2	0
769	X-ray repair cross-complementing protein 5 OS=Homo sapiens GN=XRCC5 PE=1 SV=3	P13010	83 kDa		0.23	0	[]	2	0
771	| organism=Toxoplasma_gondii_GT1 | product=ribosomal protein RPS12 | location=TGGT1_chrVIIa:1379775-1380954(+) | length=142 | sequence_SO=chromosome | SO=protein_coding	TGGT1_205340	15 kDa		0.23	0	[]	2	0
773	| organism=Toxoplasma_gondii_GT1 | product=Rab11b | location=TGGT1_chrIV:260360-262094(+) | length=226 | sequence_SO=chromosome | SO=protein_coding	TGGT1_320480	25 kDa		0.23	0	[]	2	0
774	Membrane-associated progesterone receptor component 1 OS=Homo sapiens GN=PGRMC1 PE=1 SV=3	O00264	22 kDa		0.23	0	[]	2	0
777	Dermcidin OS=Homo sapiens GN=DCD PE=1 SV=2	P81605	11 kDa		0.23	0	[]	2	0
778	Probable ATP-dependent RNA helicase DDX56 OS=Homo sapiens GN=DDX56 PE=1 SV=1	Q9NY93	62 kDa		0.23	0	[]	2	0
779	| organism=Toxoplasma_gondii_GT1 | product=rhoptry kinase family protein ROP40 (incomplete catalytic triad) | location=TGGT1_chrIX:4241532-4244563(+) | length=525 | sequence_SO=chromosome | SO=protein_coding	TGGT1_291960	58 kDa		0.23	0	[]	2	0
780	| organism=Toxoplasma_gondii_GT1 | product=PDI family protein | location=TGGT1_chrVIII:2074655-2076392(-) | length=220 | sequence_SO=chromosome | SO=protein_coding	TGGT1_232410	25 kDa		0.23	0	[]	2	0
781	| organism=Toxoplasma_gondii_GT1 | product=putative T-complex protein 1 subunit alpha | location=TGGT1_chrVIII:493249-499968(-) | length=548 | sequence_SO=chromosome | SO=protein_coding	TGGT1_229990	59 kDa		0.23	0	[]	2	0
796	| organism=Toxoplasma_gondii_GT1 | product=transcriptional elongation factor FACT140 | location=TGGT1_chrII:521099-534404(-) | length=1198 | sequence_SO=chromosome | SO=protein_coding	TGGT1_221670	135 kDa		0.23	0	[]	2	0
667	| organism=Toxoplasma_gondii_GT1 | product=hypothetical protein | location=TGGT1_chrXII:1669273-1677304(-) | length=1742 | sequence_SO=chromosome | SO=protein_coding	TGGT1_218070	186 kDa		0.48	0	[]	1	0
668	Fibroblast growth factor OS=Homo sapiens GN=FGF2 PE=1 SV=1	A0A087WUF6 (+1)	31 kDa		0.48	0	[]	1	0
672	Beta-casein CONTAMINANT OS=Bos taurus GN=CSN2 PE=1 SV=2	P02666	25 kDa		0.48	0	[]	1	0
673	| organism=Toxoplasma_gondii_GT1 | product=ribosomal protein RPS10 | location=TGGT1_chrIII:201999-204232(+) | length=152 | sequence_SO=chromosome | SO=protein_coding	TGGT1_275810	17 kDa		0.48	0	[]	1	0
674	| organism=Toxoplasma_gondii_GT1 | product=hypothetical protein | location=TGGT1_chrXII:6582427-6590336(-) | length=2306 | sequence_SO=chromosome | SO=protein_coding	TGGT1_277490	247 kDa		0.48	0	[]	1	0
714	| organism=Toxoplasma_gondii_GT1 | product=putative protein disulfide isomerase-related protein (provisional) | location=TGGT1_chrXII:4348987-4354246(+) | length=547 | sequence_SO=chromosome | SO=protein_coding	TGGT1_249270	60 kDa		0.48	0	[]	1	0
722	| organism=Toxoplasma_gondii_GT1 | product=putative glutamic acid-rcih protein | location=TGGT1_chrIb:1523777-1548230(+) | length=4892 | sequence_SO=chromosome | SO=protein_coding	TGGT1_209880-DECOY	?		0.48	0	[]	1	0
726	| organism=Toxoplasma_gondii_GT1 | product=putative sortilin | location=TGGT1_chrIX:3410442-3420211(-) | length=1033 | sequence_SO=chromosome | SO=protein_coding	TGGT1_290160	114 kDa		0.48	0	[]	1	0
784	HEAT repeat-containing protein 1 OS=Homo sapiens GN=HEATR1 PE=1 SV=1	Q5T3Q7 (+1)	233 kDa		0.48	0	[]	1	0
788	Flotillin-2 OS=Homo sapiens GN=FLOT2 PE=1 SV=1	E7EMK3 (+2)	53 kDa		0.48	0	[]	1	0
789	Calreticulin OS=Homo sapiens GN=CALR PE=1 SV=1	P27797	48 kDa		0.48	0	[]	1	0
791	CCAAT/enhancer-binding protein zeta OS=Homo sapiens GN=CEBPZ PE=1 SV=3	Q03701	121 kDa		0.48	0	[]	1	0
793	Collagen alpha-3(VI) chain OS=Homo sapiens GN=COL6A3 PE=1 SV=5	P12111	344 kDa		0.48	0	[]	1	0
795	| organism=Toxoplasma_gondii_GT1 | product=cell division protein CDC48CY | location=TGGT1_chrVIII:3661986-3671254(-) | length=811 | sequence_SO=chromosome | SO=protein_coding	TGGT1_273090	89 kDa		0.48	0	[]	1	0
797	Monofunctional C1-tetrahydrofolate synthase, mitochondrial OS=Homo sapiens GN=MTHFD1L PE=1 SV=1	A0A087WVM4 (+2)	99 kDa		0.48	0	[]	1	0
799	| organism=Toxoplasma_gondii_GT1 | product=GAP40 protein | location=TGGT1_chrXII:4837577-4838852(+) | length=385 | sequence_SO=chromosome | SO=protein_coding	TGGT1_249850	43 kDa		0.48	0	[]	1	0
802	Probable ATP-dependent RNA helicase DDX52 OS=Homo sapiens GN=DDX52 PE=1 SV=3	Q9Y2R4	68 kDa		0.48	0	[]	1	0
805	| organism=Toxoplasma_gondii_GT1 | product=transaldolase | location=TGGT1_chrVIII:196233-200460(-) | length=550 | sequence_SO=chromosome | SO=protein_coding	TGGT1_229360	61 kDa		0.48	0	[]	1	0
806	| organism=Toxoplasma_gondii_GT1 | product=putative membrane protein | location=TGGT1_chrX:2013708-2015950(-) | length=128 | sequence_SO=chromosome | SO=protein_coding	TGGT1_225730	15 kDa		0.48	0	[]	1	0
807	| organism=Toxoplasma_gondii_GT1 | product=putative SWI2/SNF2 Brahma | location=TGGT1_chrXII:6010021-6025169(+) | length=2667 | sequence_SO=chromosome | SO=protein_coding	TGGT1_278440	285 kDa	TRUE	0.48	0	[]	1	0
813	| organism=Toxoplasma_gondii_GT1 | product=dense granule protein GRA6 | location=TGGT1_chrX:7158307-7158999(-) | length=223 | sequence_SO=chromosome | SO=protein_coding	TGGT1_275440	23 kDa		0.48	0	[]	1	0
816	RNA-binding protein 39 (Fragment) OS=Homo sapiens GN=RBM39 PE=1 SV=1	A0A0U1RQH7 (+3)	27 kDa		0.48	0	[]	1	0
817	La-related protein 7 (Fragment) OS=Homo sapiens GN=LARP7 PE=1 SV=1	H0YA82 (+1)	38 kDa		0.48	0	[]	1	0
818	| organism=Toxoplasma_gondii_GT1 | product=MA3 domain-containing protein | location=TGGT1_chrV:1543494-1550842(+) | length=515 | sequence_SO=chromosome | SO=protein_coding	TGGT1_286750	59 kDa		0.48	0	[]	1	0
108	DNA topoisomerase 1 OS=Homo sapiens GN=TOP1 PE=1 SV=2	P11387	91 kDa		< 0.00010	0	Ku80 high, PPKL low	46	0
END OF FILE
