# Supplementary material for: The protein phosphatase PPKL is a key regulator of daughter parasite development in Toxoplasma gondii
Source: mBio. 2023 Oct 25;14(6):e02254-23. doi: 10.1128/mbio.02254-23 (PMC10746186; doi:10.1128/mbio.02254-23)
Supplement: Data Set S3 — Phosphopeptides identified in PPKLAID parasites treated with auxin or ethanol for 6 hours by phosphoproteomics analysis. [file mbio.02254-23-s0003.xlsx]

## Sheet: Legend
Supplementary dataset 3. Listed are phosphopeptides identified in PPKLAID parasites treated with auxin or ethanol for 6 h by phosphoproteomics analysis. The sheet "PeptideGroups" contains all phospho-peptides identified in parasites and host cells. Toxoplasma phosphopeptides that were significantly (p-value <= 0.05) increased or decreased in auxin-treated parasites are listed in the sheets titled…

## Sheet: PeptideGroups
Confidence	Annotated Sequence	Master Protein Descriptions	Modifications	Master Protein Accessions	Abundance Ratio P-Value: (IAA) / (EtOH)	Abundance Ratio: (IAA) / (EtOH)	Abundance Ratio (log2): (IAA) / (EtOH)	Modifications in Master Proteins	Abundances (Grouped): EtOH	Abundances (Grouped): IAA	# Isoforms	Positions in Master Proteins	XCorr (by Search Engine): Sequest HT	Channel Occupancy [%]	# Protein Groups	Abundances (Normalized): F2: 126, Sample, EtOH	Abundances (Normalized): F2: 130N, Sample, EtOH	Abundances (Normalized): F2: 131, Sample, EtOH	Abundances (Normalized): F2: 127C, Sample, IAA	Abundances (Normalized): F2: 129C, Sample, IAA	Abundances (Normalized): F2: 130C, Sample, IAA	# PSMs
High	[R].QAPPLEGMAIQQSSGSTDDLSGQR.[W]	organism=Toxoplasma_gondii_GT1 | product=Sec23/Sec24 trunk domain-containing protein | location=TGGT1_chrX:1468057-1478151(-) | length=1540 | sequence_SO=chromosome | SO=protein_coding	1xDeamidated [Q]; 1xTMT6plex [N-Term]; 1xPhospho [S16(99.6)]	TGGT1_226510	2.00074e-05	0.551	-0.86	TGGT1_226510 1xPhospho [S353(99.6)]	209.8	115.7	4	TGGT1_226510 [338-361]	4.5	100	1	209.8	220.1	206.6	117.3	110.5	115.7	4
High	[K].SDSEEKSDSEKKEDEEGK.[V]	Translocation protein SEC62 OS=Homo sapiens GN=SEC62 PE=1 SV=1	4xTMT6plex [K6; K11; K12; K18]; 1xTMT6plex [N-Term]; 3xPhospho [S1(100); S7(99.3); S]	Q99442	4.40831e-05	0.196	-2.35	Q99442 3xPhospho [S307(100); S313(99.3); S]	1055.6	206.9	2	Q99442 [307-324]	3.26	100	1	1055.6	1281	1049.2	176.3	215.7	206.9	4
High	[R].RSPASIDR.[Q]	Signal-induced proliferation-associated 1-like protein 1 OS=Homo sapiens GN=SIPA1L1 PE=1 SV=4 Signal-induced proliferation-associated 1-like protein 1 OS=Homo sapiens GN=SIPA1L1 PE=1 SV=1	1xTMT6plex [N-Term]; 1xPhospho [S2(100)]	O43166; F5GYF8	4.48293e-05	2.076	1.05	O43166 1xPhospho [S1181(100)]; F5GYF8 1xPhospho [S656(100)]	160.3	332.8	1	O43166 [1180-1187]; F5GYF8 [655-662]	2.44	100	2	160	160.3	172.5	324.3	344.7	332.8	1
High	[R].RESRQESDPEDDDVKKPALQSSVVATSK.[E]	Pinin OS=Homo sapiens GN=PNN PE=1 SV=4	3xTMT6plex [K15; K16; K28]; 2xPhospho [S3(100); S7(100)]	Q9H307	4.51249e-05	2.576	1.37	Q9H307 2xPhospho [S96(100); S100(100)]	595.2	1533.4	2	Q9H307 [94-121]	4.73	100	1	595.2	537.7	602.2	1413.2	1551.9	1533.4	10
High	[K].GDSIEEILADSEDEEDNEEEER.[S]	RRP12-like protein OS=Homo sapiens GN=RRP12 PE=1 SV=2	1xTMT6plex [N-Term]; 1xPhospho [S11(100)]	Q5JTH9	4.62948e-05	1.334	0.42	Q5JTH9 1xPhospho [S1080(100)]	554.7	740.1	1	Q5JTH9 [1070-1091]	6.77	100	1	543.4	554.7	564.1	740.1	747	725.4	14
High	[R].SAGGSSPEGGEDSDREDGNYCPPVK.[R]	Ran-binding protein 3 OS=Homo sapiens GN=RANBP3 PE=1 SV=1 Ran-binding protein 3 OS=Homo sapiens GN=RANBP3 PE=1 SV=1	1xCarbamidomethyl [C21]; 1xTMT6plex [K25]; 3xPhospho [S5(100); S6(100); S13(100)]	Q9H6Z4; B7Z7F3	5.97522e-05	5.184	2.37	Q9H6Z4 3xPhospho [S100(100); S101(100); S108(100)]; B7Z7F3 3xPhospho [S32(100); S33(100); S40(100)]	86.6	448.7	2	Q9H6Z4 [96-120]; B7Z7F3 [28-52]	3.29	100	2	73.4	86.6	91.4	448.7	473.1	380.6	2
High	[R].SHSASSSSGATFSR.[G]	organism=Toxoplasma_gondii_GT1 | product=Na+/H+ exchanger NHE1 | location=TGGT1_chrVIIb:2842787-2849858(-) | length=1450 | sequence_SO=chromosome | SO=protein_coding	1xTMT6plex [N-Term]; 3xPhospho [S3(100); S5(100); S/T]	TGGT1_259200B	6.05904e-05	1.704	0.77	TGGT1_259200B 3xPhospho [S1301(100); S1303(100); S/T]	67.2	114.4	1	TGGT1_259200B [1299-1312]	3.89	100	1	68.9	67.2	66.1	119.5	112.1	114.4	1
High	[R].DSHSSEEDEASSQTDLSQTISK.[K]	Torsin-1A-interacting protein 1 OS=Homo sapiens GN=TOR1AIP1 PE=1 SV=2	1xTMT6plex [K22]; 2xPhospho [S/T]	Q5JTV8	6.08059e-05	6.027	2.59		417.2	2514.4	2	Q5JTV8 [153-174]	7.11	100	1	394.4	417.2	484.8	2805.3	2514.4	2184.8	11
High	[K].GNGSGGSRENSTVDFSK.[VE]	Anion exchange protein (Fragment) OS=Homo sapiens GN=SLC4A7 PE=1 SV=1	1xTMT6plex [K17]; 1xTMT6plex [N-Term]; 2xPhospho [S7(99); S11(99)]	C9JRP1	6.10189e-05	1.379	0.46	C9JRP1 2xPhospho [S279(99); S283(99)]	214.7	296.2	2	C9JRP1 [273-289]	2.75	100	1	214.7	208.7	217.7	287.7	301	296.2	2
High	[K].AGSLQGDFLSLSDASLEPHR.[S]	organism=Toxoplasma_gondii_GT1 | product=Yip1 domain-containing protein | location=TGGT1_chrIa:227131-228897(+) | length=588 | sequence_SO=chromosome | SO=protein_coding	1xTMT6plex [N-Term]; 1xPhospho [S3(100)]	TGGT1_293300	7.65444e-05	1.978	0.98	TGGT1_293300 1xPhospho [S87(100)]	172.9	342	1	TGGT1_293300 [85-104]	6.5	100	1	163.2	172.9	180.7	342	320.7	351.8	3
High	[R].DSHSSEEDEASSQTDLSQTISK.[K]	Torsin-1A-interacting protein 1 OS=Homo sapiens GN=TOR1AIP1 PE=1 SV=2	1xDeamidated [Q13]; 1xTMT6plex [K22]; 2xPhospho [S5(100); S/T]	Q5JTV8	8.19371e-05	5.238	2.39	Q5JTV8 2xPhospho [S157(100); S/T]	205.5	1076.3	2	Q5JTV8 [153-174]	5.87	100	1	180.3	205.5	210.4	1076.3	910.8	1142.7	2
High	[R].EQQQVQQHEQNEDRSLFER.[G]	organism=Toxoplasma_gondii_GT1 | product=dense granule protein GRA5 | location=TGGT1_chrV:1680404-1680766(+) | length=120 | sequence_SO=chromosome | SO=protein_coding	1xTMT6plex [N-Term]; 1xPhospho [S15(100)]	TGGT1_286450	8.23561e-05	1.398	0.48	TGGT1_286450 1xPhospho [S59(100)]	161.4	225.6	1	TGGT1_286450 [45-63]	5.9	100	1	166.1	161.4	159.7	228.9	218.1	225.6	1
High	[R].ADSEVGGSLASAAGGR.[R]	organism=Toxoplasma_gondii_GT1 | product=hypothetical protein | location=TGGT1_chrIb:1139917-1148599(+) | length=1492 | sequence_SO=chromosome | SO=protein_coding	1xTMT6plex [N-Term]; 2xPhospho [S3(100); S8(100)]	TGGT1_209210	8.96614e-05	1.538	0.62	TGGT1_209210 2xPhospho [S1291(100); S1296(100)]	139.8	214.9	1	TGGT1_209210 [1289-1304]	3.7	100	1	136.8	139.8	144.5	219.2	214.9	205.6	1
High	[R].ESPLLSPPSAQEGDTAYEDGFPVDDGLEEEQR.[Q]	organism=Toxoplasma_gondii_GT1 | product=hypothetical protein | location=TGGT1_chrX:2025685-2031135(+) | length=1816 | sequence_SO=chromosome | SO=protein_coding	1xDeamidated [Q11]; 1xTMT6plex [N-Term]; 1xPhospho [S9(98.6)]	TGGT1_225690	9.91012e-05	1.361	0.44	TGGT1_225690 1xPhospho [S1610(98.6)]	34	46.3	3	TGGT1_225690 [1602-1633]	5.42	100	1	33.6	34	34.3	46.1	46.3	47.7	7
High	[K].EKPVPVAEPAKPSPPSSGGETVSEAR.[G]	organism=Toxoplasma_gondii_GT1 | product=MIF4G domain-containing protein | location=TGGT1_chrVIII:6008955-6021323(-) | length=2668 | sequence_SO=chromosome | SO=protein_coding	2xTMT6plex [K2; K11]; 3xPhospho [S13(100); S16(100); S17(100)]	TGGT1_269180	0.000116357	2.233	1.16	TGGT1_269180 3xPhospho [S1178(100); S1181(100); S1182(100)]	467.5	1044.2	1	TGGT1_269180 [1166-1191]	3.79	100	1	467.5	459	507.2	1094.2	962.8	1044.2	6
High	[R].QYDKSPSNGGTKPPATAK.[S]	organism=Toxoplasma_gondii_GT1 | product=AP2 domain transcription factor AP2IV-4 | location=TGGT1_chrIV:1243471-1250691(+) | length=2406 | sequence_SO=chromosome | SO=protein_coding	3xTMT6plex [K4; K12; K18]; 1xTMT6plex [N-Term]; 1xPhospho [S5(100)]	TGGT1_318470	0.000146912	0.572	-0.81	TGGT1_318470 1xPhospho [S1937(100)]	387.8	221.9	1	TGGT1_318470 [1933-1950]	3.52	100	1	402.4	369.8	387.8	215.6	227.4	221.9	3
High	[K].ASLGSLEGEAEAEASSPKGK.[F]	Neuroblast differentiation-associated protein AHNAK OS=Homo sapiens GN=AHNAK PE=1 SV=2	2xTMT6plex [K18; K20]; 1xTMT6plex [N-Term]; 1xPhospho [S]	Q09666	0.000147539	1.606	0.68		115.1	184.9	1	Q09666 [5748-5767]	4.35	100	1	115.1	113.5	115.1	184.9	186	178.8	1
High	[R].DCSVERSEKGENMPK.[S]	organism=Toxoplasma_gondii_GT1 | product=hypothetical protein | location=TGGT1_chrII:27409-29529(+) | length=706 | sequence_SO=chromosome | SO=protein_coding	1xCarbamidomethyl [C2]; 2xTMT6plex [K9; K15]; 2xPhospho [S3(100); S7(100)]	TGGT1_220900	0.000149875	2.008	1.01	TGGT1_220900 2xPhospho [S302(100); S306(100)]	172.5	346.2	1	TGGT1_220900 [300-314]	3.17	100	1	187.1	172.5	171.8	346.2	370.7	328.7	2
High	[K].KKPASGSNGPLCASSEETASAGDGDSQQPGK.[A]	organism=Toxoplasma_gondii_GT1 | product=hypothetical protein | location=TGGT1_chrIa:1649908-1651185(-) | length=155 | sequence_SO=chromosome | SO=protein_coding	1xCarbamidomethyl [C12]; 3xTMT6plex [K1; K2; K31]; 1xPhospho [S/T]	TGGT1_295630	0.000153128	11.302	3.5		11.8	133.4	1	TGGT1_295630 [74-104]	2.76	100	1	15.9	10.8	11.8	150.2	133.4	101.3	1
High	[K].TALGVVPDFSADQDAENSALR.[R]	organism=Toxoplasma_gondii_GT1 | product=hypothetical protein | location=TGGT1_chrIX:2629360-2641612(+) | length=1185 | sequence_SO=chromosome | SO=protein_coding	1xTMT6plex [N-Term]; 1xPhospho [S18(100)]	TGGT1_288930	0.000174416	1.541	0.62	TGGT1_288930 1xPhospho [S934(100)]	121.5	187.1	1	TGGT1_288930 [917-937]	5.31	100	1	124.3	115	121.5	187.1	191	177.4	3
High	[R].LQTEENEDAPSSVPETPR.[G]	organism=Toxoplasma_gondii_GT1 | product=hypothetical protein | location=TGGT1_chrVIII:4260293-4263669(-) | length=650 | sequence_SO=chromosome | SO=protein_coding	1xTMT6plex [N-Term]; 3xPhospho [T3(100); T16(100); S]	TGGT1_271960	0.000186761	0.865	-0.21	TGGT1_271960 3xPhospho [T306(100); T319(100); S]	110.2	95.4	1	TGGT1_271960 [304-321]	5.6	100	1	111.9	110	110.2	97.4	95.1	95.4	1
High	[R].SKSPGHHR.[S]	Pre-mRNA-splicing factor 38A OS=Homo sapiens GN=PRPF38A PE=1 SV=1	1xTMT6plex [K2]; 2xPhospho [S1(100); S3(100)]	Q8NAV1	0.000191241	5.735	2.52	Q8NAV1 2xPhospho [S279(100); S281(100)]	113.1	648.4	1	Q8NAV1 [279-286]	3.55	100	1	113.1	109.6	146.4	726.1	648.4	550.2	12
High	[K].DKESDKEDGRESPSYDTPSQR.[V]	Anion exchange protein (Fragment) OS=Homo sapiens GN=SLC4A7 PE=1 SV=1	2xTMT6plex [K2; K6]; 1xTMT6plex [N-Term]; 2xPhospho [S4(100); S12(98.2)]	C9JRP1	0.00019716	0.589	-0.76	C9JRP1 2xPhospho [S76(100); S84(98.2)]	184.5	108.7	1	C9JRP1 [73-93]	3.64	100	1	170.4	185.2	184.5	104.8	112.3	108.7	1
High	[R].LHSGSPPRAPPPPLEALHSGEAGR.[A]	Sphingomyelin synthase-related protein 1 OS=Homo sapiens GN=SAMD8 PE=1 SV=1	1xTMT6plex [N-Term]; 2xPhospho [S3(100); S5(100)]	A0A0A0MRR2	0.000204628	0.332	-1.59	A0A0A0MRR2 2xPhospho [S13(100); S15(100)]	369.3	122.7	1	A0A0A0MRR2 [11-34]	6.78	100	1	369.3	438	362.4	133.3	122.7	106.3	1
High	[R].RLSSVASSGEAGPAGDSIH.[-]	organism=Toxoplasma_gondii_GT1 | product=CRAL/TRIO domain-containing protein | location=TGGT1_chrXI:1562990-1566501(+) | length=499 | sequence_SO=chromosome | SO=protein_coding	1xTMT6plex [N-Term]; 3xPhospho [S3(100); S4(100); S7(99.4)]	TGGT1_310802	0.000209743	1.54	0.62	TGGT1_310802 3xPhospho [S483(100); S484(100); S487(99.4)]	119.9	184.6	2	TGGT1_310802 [481-499]	10.14	100	1	114.8	121.8	119.9	187.7	184.6	181.8	2
High	[K].LSSAEGPFLTAPSSSTGAVLTPNTGDSKPVDGK.[V]	organism=Toxoplasma_gondii_GT1 | product=hypothetical protein | location=TGGT1_chrIX:1382810-1387773(+) | length=256 | sequence_SO=chromosome | SO=protein_coding	2xTMT6plex [K28; K33]; 1xTMT6plex [N-Term]; 2xPhospho [S2(100); S3(100)]	TGGT1_265420	0.000210984	0.442	-1.18	TGGT1_265420 2xPhospho [S163(100); S164(100)]	2718.4	1201.8	3	TGGT1_265420 [162-194]	10.75	100	1	2718.4	2827.9	2433	1201.8	1106.7	1280.6	19
High	[K].EDDKKPGDEASSPDDTSQASVEEEAR.[G]	organism=Toxoplasma_gondii_GT1 | product=hypothetical protein | location=TGGT1_chrX:1897405-1902365(-) | length=1057 | sequence_SO=chromosome | SO=protein_coding	2xTMT6plex [K4; K5]; 1xTMT6plex [N-Term]; 2xPhospho [S17(99); S20(100)]	TGGT1_225860	0.000228896	0.501	-1	TGGT1_225860 2xPhospho [S724(99); S727(100)]	150.2	75.3	1	TGGT1_225860 [708-733]	6.49	100	1	150.2	170.3	150.2	71.8	75.3	80.7	1
High	[K].SNASEDRASELSVEAPLPVASAR.[G]	organism=Toxoplasma_gondii_GT1 | product=hypothetical protein | location=TGGT1_chrVIII:6666625-6669493(+) | length=701 | sequence_SO=chromosome | SO=protein_coding	1xTMT6plex [N-Term]; 3xPhospho [S4(100); S9(100); S12(100)]	TGGT1_268176	0.000233991	0.548	-0.87	TGGT1_268176 3xPhospho [S504(100); S509(100); S512(100)]	283.4	155.2	1	TGGT1_268176 [501-523]	4.48	100	1	281.1	313.7	283.4	164.1	144.6	155.2	1
High	[R].IGHHSTSDDSSAYR.[S]	Uncharacterized protein OS=Homo sapiens PE=4 SV=1	1xTMT6plex [N-Term]; 1xPhospho [S5(99.7)]	F5H5P2	0.000234529	1.722	0.78	F5H5P2 1xPhospho [S371(99.7)]	61.8	106.5	1	F5H5P2 [367-380]	3.64	100	1	64.7	58.3	61.8	108.3	106.5	98.6	1
High	[R].NKSNEDQSMGNWQIK.[R]	Prelamin-A/C OS=Homo sapiens GN=LMNA PE=1 SV=1	2xTMT6plex [K2; K15]; 1xPhospho [S3(100)]	P02545	0.00023665	3.481	1.8	P02545 1xPhospho [S458(100)]	739.8	2575.4	1	P02545 [456-470]	5.35	100	1	621.6	739.8	801	3149.3	2460.6	2575.4	9
High	[K].NKEESSDDEDKESEEEPPKK.[T]	Protein DEK OS=Homo sapiens GN=DEK PE=1 SV=1	4xTMT6plex [K2; K11; K19; K20]; 1xTMT6plex [N-Term]; 3xPhospho [S5(100); S6(100); S13(100)]	B4DFG0	0.000250356	0.239	-2.06	B4DFG0 3xPhospho [S215(100); S216(100); S223(100)]	742.9	177.6	1	B4DFG0 [211-230]	3.37	100	1	648.6	844.2	742.9	164.7	177.6	216.8	3
High	[R].SSHQSLHSAELPR.[D]	organism=Toxoplasma_gondii_GT1 | product=calcium dependent protein kinase CDPK7 | location=TGGT1_chrX:72512-83383(-) | length=2133 | sequence_SO=chromosome | SO=protein_coding	1xTMT6plex [N-Term]; 1xPhospho [S]	TGGT1_228750	0.00025176	1.254	0.33		205.3	257.4	2	TGGT1_228750 [1226-1238]	5.65	100	1	204.5	205.3	212.9	257.4	252.6	262.4	3
High	[K].SESPKEPEQLR.[K]	Heterogeneous nuclear ribonucleoprotein A1 OS=Homo sapiens GN=HNRNPA1 PE=1 SV=5	1xTMT6plex [K5]; 1xPhospho [S3(99.6)]	P09651	0.000253783	2.212	1.15	P09651 1xPhospho [S6(99.6)]	243.6	538.8	2	P09651 [4-14]	3.72	100	1	243.6	231.9	268.7	538.8	580.9	496	5
High	[K].EKTPELPEPSVK.[V]	Serine/arginine repetitive matrix protein 1 OS=Homo sapiens GN=SRRM1 PE=1 SV=2 Serine/arginine repetitive matrix protein 1 (Fragment) OS=Homo sapiens GN=SRRM1 PE=1 SV=1	2xTMT6plex [K2; K12]; 1xPhospho [T3(100)]	Q8IYB3; M0R088	0.000260785	2.113	1.08	Q8IYB3 1xPhospho [T220(100)]; M0R088 1xPhospho [T181(100)]	192.5	406.6	1	Q8IYB3 [218-229]; M0R088 [179-190]	3.84	100	2	184.5	192.5	211	406.6	410.9	361.6	7
High	[R].GNSRPGTPSAEGGSTSSTLR.[A]	General transcription factor IIF subunit 1 (Fragment) OS=Homo sapiens GN=GTF2F1 PE=1 SV=1	1xTMT6plex [N-Term]; 1xPhospho [S3(100)]	M0QXD6	0.000263858	1.932	0.95	M0QXD6 1xPhospho [S301(100)]	85.3	164.8	1	M0QXD6 [299-318]	3.46	100	1	85.3	82.7	93.5	170.7	151.6	164.8	1
High	[R].NSYGSQAEAPSTAGEDNVKEDVSVNK.[G]	organism=Toxoplasma_gondii_GT1 | product=hypothetical protein | location=TGGT1_chrXII:1034023-1034940(+) | length=305 | sequence_SO=chromosome | SO=protein_coding	1xDeamidated [N/Q]; 2xTMT6plex [K19; K26]; 2xPhospho [S2(100); S5(100)]	TGGT1_219170	0.000269272	2.844	1.51	TGGT1_219170 2xPhospho [S42(100); S45(100)]	132.6	377.1	3	TGGT1_219170 [41-66]	4.26	100	1	145.3	121.6	132.6	410.1	377.1	331.1	5
High	[R].SVSDNPASAVMQAR.[V]	organism=Toxoplasma_gondii_GT1 | product=hypothetical protein | location=TGGT1_chrXI:4707899-4709281(+) | length=460 | sequence_SO=chromosome | SO=protein_coding	1xTMT6plex [N-Term]; 1xPhospho [S3(100)]	TGGT1_315510	0.000277254	0.619	-0.69	TGGT1_315510 1xPhospho [S248(100)]	203.9	126.1	1	TGGT1_315510 [246-259]	2.78	100	1	203.9	214.2	199.8	135.4	126.1	123.5	2
High	[K].FTDKDQQPSGSEGEDDDAEAALK.[K]	THUMP domain-containing protein 1 OS=Homo sapiens GN=THUMPD1 PE=1 SV=1	2xTMT6plex [K4; K23]; 2xPhospho [S9(100); S11(100)]	H3BNW0	0.000304604	2.852	1.51	H3BNW0 2xPhospho [S86(100); S88(100)]	384.6	1096.8	1	H3BNW0 [78-100]	5.52	100	1	318.2	399.7	384.6	1096.8	1304	1047.6	3
High	[K].YGGDSDHPSDGETSVQPMMTK.[I]	Microprocessor complex subunit DGCR8 OS=Homo sapiens GN=DGCR8 PE=1 SV=1	1xTMT6plex [K21]; 2xPhospho [S5(100); S9(100)]	Q8WYQ5	0.00032493	4.113	2.04	Q8WYQ5 2xPhospho [S271(100); S275(100)]	190.5	783.4	1	Q8WYQ5 [267-287]	4.28	100	1	190.5	180.4	226.9	1005.8	754	783.4	2
High	[R].VKLDDDSDDDEESK.[E]	Splicing factor, suppressor of white-apricot homolog OS=Homo sapiens GN=SFSWAP PE=1 SV=3	2xTMT6plex [K2; K14]; 1xTMT6plex [N-Term]; 1xPhospho [S7(100)]	Q12872	0.000337088	0.563	-0.83	Q12872 1xPhospho [S604(100)]	236.8	133.4	1	Q12872 [598-611]	3.45	100	1	218.8	242.2	236.8	133.4	145.1	129.3	3
High	[K].DYLLSESEDEGDNDGERK.[H]	U3 small nucleolar RNA-associated protein 14 homolog A OS=Homo sapiens GN=UTP14A PE=1 SV=1	1xTMT6plex [K18]; 2xPhospho [S5(100); S7(100)]	Q9BVJ6	0.000337589	4.271	2.09	Q9BVJ6 2xPhospho [S29(100); S31(100)]	60.8	259.7	1	Q9BVJ6 [25-42]	3.79	100	1	52.9	71.6	60.8	301.5	247.9	259.7	1
High	[R].MREDYDSVEQDGDEPGPQR.[S]	RNA-binding protein 8A OS=Homo sapiens GN=RBM8A PE=1 SV=1	1xTMT6plex [N-Term]; 1xPhospho [S7(100)]	Q9Y5S9	0.000341054	2.09	1.06	Q9Y5S9 1xPhospho [S56(100)]	148.3	310	1	Q9Y5S9 [50-68]	6.16	100	1	143.4	148.3	163.7	310	330.5	282.5	1
High	[R].TSMQESSEQPGSPSTKPGSPSGHANKSPPLPLQEQGR.[A]	organism=Toxoplasma_gondii_GT1 | product=hypothetical protein | location=TGGT1_chrVI:1027949-1030621(+) | length=844 | sequence_SO=chromosome | SO=protein_coding	2xTMT6plex [K16; K26]; 3xPhospho [S27(95.5); S/T]	TGGT1_240060	0.000343769	4.701	2.23	TGGT1_240060 3xPhospho [S247(95.5); S/T]	180.8	849.8	1	TGGT1_240060 [221-257]	3.36	100	1	178.9	180.8	222.9	979.5	849.8	709.4	6
High	[R].TSYTGPMLPAGADVASELK.[E]	organism=Toxoplasma_gondii_GT1 | product=transporter, major facilitator family protein | location=TGGT1_chrIV:518139-519905(-) | length=588 | sequence_SO=chromosome | SO=protein_coding	1xOxidation [M7]; 1xTMT6plex [K19]; 1xTMT6plex [N-Term]; 1xPhospho [S2(99.6)]	TGGT1_320020	0.000365147	0.718	-0.48	TGGT1_320020 1xPhospho [S316(99.6)]	2276.5	1635.2	3	TGGT1_320020 [315-333]	6.32	100	1	2340.8	2276.5	2275.2	1557.3	1648	1635.2	38
High	[R].SRSRSPGSYK.[Q]	Corepressor interacting with RBPJ 1 OS=Homo sapiens GN=CIR1 PE=1 SV=1	1xTMT6plex [K10]; 3xPhospho [S1(100); S3(100); S5(100)]	Q86X95	0.000378116	2.826	1.5	Q86X95 3xPhospho [S390(100); S392(100); S394(100)]	97.9	276.6	1	Q86X95 [390-399]	2.96	100	1	97.9	93.3	113.9	286	276.6	233.9	1
High	[R].AIQEESKESATAEEEEVAEEE.[-]	organism=Toxoplasma_gondii_GT1 | product=dense granule protein GRA5 | location=TGGT1_chrV:1680404-1680766(+) | length=120 | sequence_SO=chromosome | SO=protein_coding	1xTMT6plex [K7]; 3xPhospho [S6(100); S9(100); T11(100)]	TGGT1_286450	0.00038224	1.684	0.75	TGGT1_286450 3xPhospho [S105(100); S108(100); T110(100)]	702.4	1182.6	1	TGGT1_286450 [100-120]	5.49	100	1	648.1	702.4	731.2	1155.1	1182.6	1261.5	16
High	[R].ADSETDFEDESEAEDKVGDITRPGK.[A]	organism=Toxoplasma_gondii_GT1 | product='chromo' (CHRromatin Organization MOdifier) domain-containing protein | location=TGGT1_chrVIII:6572791-6584129(-) | length=1405 | sequence_SO=chromosome | SO=protein_coding	2xTMT6plex [K16; K25]; 3xPhospho [S3(100); T5(99.9); S11(99.9)]	TGGT1_268280	0.000385015	1.969	0.98	TGGT1_268280 3xPhospho [S961(100); T963(99.9); S969(99.9)]	57.8	113.8	1	TGGT1_268280 [959-983]	3.86	100	1	57.8	51.9	61	113.8	111.6	125.4	1
High	[R].EVEEELATSGGQSPTGEQIPQFQQR.[Q]	Microtubule-actin cross-linking factor 1, isoforms 1/2/3/5 OS=Homo sapiens GN=MACF1 PE=1 SV=1	1xDeamidated [Q12]; 1xTMT6plex [N-Term]; 1xPhospho [S13(100)]	H3BPE1	0.000406605	1.547	0.63	H3BPE1 1xPhospho [S5696(100)]	128.9	199.3	1	H3BPE1 [5684-5708]	5.53	100	1	125.5	128.9	131.3	200.5	199.3	186.6	2
High	[R].NSYGSQAEAPSTAGEDNVKEDVSVNK.[G]	organism=Toxoplasma_gondii_GT1 | product=hypothetical protein | location=TGGT1_chrXII:1034023-1034940(+) | length=305 | sequence_SO=chromosome | SO=protein_coding	2xTMT6plex [K19; K26]; 2xPhospho [S2(100); S5(100)]	TGGT1_219170	0.000408217	3.69	1.88	TGGT1_219170 2xPhospho [S42(100); S45(100)]	89	328.4	1	TGGT1_219170 [41-66]	5.5	100	1	91	67.5	89	394.1	328.4	298	2
High	[K].RQPEQHEEDEEESEDMGSEEEQESN.[-]	organism=Toxoplasma_gondii_GT1 | product=hypothetical protein | location=TGGT1_chrVIIa:1038603-1041479(+) | length=294 | sequence_SO=chromosome | SO=protein_coding	1xDeamidated [N/Q]; 1xTMT6plex [N-Term]; 2xPhospho [S13(100); S18(100)]	TGGT1_206320	0.0004087	1.524	0.61	TGGT1_206320 2xPhospho [S282(100); S287(100)]	35.7	54.4	3	TGGT1_206320 [270-294]	5.87	100	1	36.9	35.7	34.2	54.4	57.5	52.1	7
High	[R].ADTPNSLGSPTATSSGEDKK.[M]	organism=Toxoplasma_gondii_GT1 | product=ubiquitin family protein | location=TGGT1_chrVIIa:595893-600165(-) | length=527 | sequence_SO=chromosome | SO=protein_coding	2xTMT6plex [K19; K20]; 1xTMT6plex [N-Term]; 2xPhospho [T3(100); S9(100)]	TGGT1_304680	0.000414166	0.671	-0.58	TGGT1_304680 2xPhospho [T429(100); S435(100)]	1559	1045.6	3	TGGT1_304680 [427-446]	5.49	100	1	1559	1647.8	1500.3	982.8	1077.6	1045.6	10
High	[K].NQKPSQVNGAPGSPTEPAGQK.[Q]	Myb-binding protein 1A (Fragment) OS=Homo sapiens GN=MYBBP1A PE=1 SV=1	2xTMT6plex [K3; K21]; 1xPhospho [S13(100)]	I3L1L3	0.000417259	7.297	2.87	I3L1L3 1xPhospho [S1187(100)]	152.6	1113.4	2	I3L1L3 [1175-1195]	6.57	100	1	152.6	112.9	165.6	1113.4	1234.1	790	4
High	[R].TSMADHAVGGGFASASPFATDDGGSEEGRR.[E]	organism=Toxoplasma_gondii_GT1 | product=phospholipase, patatin family protein | location=TGGT1_chrIII:1703961-1713345(+) | length=1173 | sequence_SO=chromosome | SO=protein_coding	1xTMT6plex [N-Term]; 1xPhospho [S25(100)]	TGGT1_254420	0.00042514	0.764	-0.39	TGGT1_254420 1xPhospho [S580(100)]	369.5	282.2	1	TGGT1_254420 [556-585]	6.14	100	1	369.5	357.5	372.5	282.2	289.9	273	6
High	[K].EGREEEEEETASEEEDEHAEPKK.[K]	organism=Toxoplasma_gondii_GT1 | product=hypothetical protein | location=TGGT1_chrIb:1645852-1649258(-) | length=372 | sequence_SO=chromosome | SO=protein_coding	2xTMT6plex [K22; K23]; 2xPhospho [T10(100); S12(100)]	TGGT1_321680	0.000477332	9.459	3.24	TGGT1_321680 2xPhospho [T289(100); S291(100)]	226.6	2143.8	1	TGGT1_321680 [280-302]	7.47	100	1	226.6	166.3	297.3	3193.5	2143.8	2082.2	8
High	[K].IGLSDSDLLDFHSDDEMPVAPAAQCHR.[S]	organism=Toxoplasma_gondii_GT1 | product=hypothetical protein | location=TGGT1_chrV:2942804-2948041(+) | length=314 | sequence_SO=chromosome | SO=protein_coding	1xCarbamidomethyl [C25]; 1xOxidation [M17]; 1xTMT6plex [N-Term]; 1xPhospho [S13(100)]	TGGT1_283510	0.000484141	0.795	-0.33	TGGT1_283510 1xPhospho [S36(100)]	551.4	438.1	1	TGGT1_283510 [24-50]	7.88	100	1	538.4	565.1	551.4	447.8	423	438.1	6
High	[K].AQTPPGPSLSGSKSPCPQEK.[S]	Serine/arginine repetitive matrix protein 2 OS=Homo sapiens GN=SRRM2 PE=1 SV=2	1xCarbamidomethyl [C16]; 1xDeamidated [Q2]; 2xTMT6plex [K13; K20]; 2xPhospho [T3(100); S14(98.8)]	Q9UQ35	0.000494561	7.834	2.97	Q9UQ35 2xPhospho [T1003(100); S1014(98.8)]	63.5	497.6	1	Q9UQ35 [1001-1020]	3.97	100	1	63.5	56.8	73	567.9	497.6	375.5	1
High	[R].DREEDRDGEGEGSEKGSQPSPPGKPLQR.[R]	organism=Toxoplasma_gondii_GT1 | product=hypothetical protein | location=TGGT1_chrVIIb:1528797-1529192(-) | length=131 | sequence_SO=chromosome | SO=protein_coding	2xTMT6plex [K15; K24]; 1xTMT6plex [N-Term]; 1xPhospho [S13(99)]	TGGT1_261740	0.00049664	0.39	-1.36	TGGT1_261740 1xPhospho [S92(99)]	594.3	231.6	2	TGGT1_261740 [80-107]	6.45	100	1	594.3	643.5	515.2	211.8	231.6	252.5	2
High	[K].TGVTSTSDSEEEGDDQEGEK.[K]	PC4 and SFRS1-interacting protein OS=Homo sapiens GN=PSIP1 PE=1 SV=1	1xTMT6plex [K20]; 2xPhospho [S5(97.9); T/S]	O75475	0.000505395	4.797	2.26	O75475 2xPhospho [S271(97.9); T/S]	135.2	648.5	1	O75475 [267-286]	3.08	100	1	135.2	117.9	158.8	648.5	806.4	548.5	1
High	[R].GGAAKPPSAFSSLVSEMK.[E]	organism=Toxoplasma_gondii_GT1 | product=slc30a2 protein | location=TGGT1_chrXII:5421720-5427109(+) | length=896 | sequence_SO=chromosome | SO=protein_coding	2xTMT6plex [K5; K18]; 1xTMT6plex [N-Term]; 2xPhospho [S8(100); S12(98.5)]	TGGT1_251630	0.000508915	0.593	-0.75	TGGT1_251630 2xPhospho [S196(100); S200(98.5)]	927.1	550	3	TGGT1_251630 [189-206]	4.34	100	1	940.1	927.1	880.1	513.3	550	574.2	5
High	[K].TSRDTSPSSGSAVSSSK.[V]	Periphilin-1 OS=Homo sapiens GN=PPHLN1 PE=1 SV=1	1xTMT6plex [K17]; 2xPhospho [T/S]	F8WF16	0.000528127	9.538	3.25		150.7	1437.6	2	F8WF16 [133-149]	4.13	100	1	150.7	117.4	181.8	1465.4	1437.6	914.1	2
High	[K].EGEEPTVYSDEEEPKDESAR.[K]	Membrane-associated progesterone receptor component 1 OS=Homo sapiens GN=PGRMC1 PE=1 SV=3	1xTMT6plex [K15]; 1xPhospho [S9(100)]	O00264	0.00053326	5.347	2.42	O00264 1xPhospho [S181(100)]	325.5	1740.7	1	O00264 [173-192]	5.57	100	1	325.5	263.6	396.5	1740.7	1877.7	1362.9	5
High	[R].TSMQESSEQPGSPSTKPGSPSGHANKSPPLPLQEQGR.[A]	organism=Toxoplasma_gondii_GT1 | product=hypothetical protein | location=TGGT1_chrVI:1027949-1030621(+) | length=844 | sequence_SO=chromosome | SO=protein_coding	1xDeamidated [N/Q]; 2xTMT6plex [K16; K26]; 3xPhospho [S27(99.8); S/T]	TGGT1_240060	0.000533891	2.976	1.57	TGGT1_240060 3xPhospho [S247(99.8); S/T]	95.8	285.1	2	TGGT1_240060 [221-257]	4.61	100	1	89.6	95.8	108.6	358.2	285.1	279.6	5
High	[R].SSVKSAEFVSFR.[A]	organism=Toxoplasma_gondii_GT1 | product=hypothetical protein | location=TGGT1_chrIb:671628-681222(-) | length=1824 | sequence_SO=chromosome | SO=protein_coding	1xTMT6plex [K4]; 1xTMT6plex [N-Term]; 2xPhospho [S2(100); S5(100)]	TGGT1_208400B	0.000538009	0.639	-0.65	TGGT1_208400B 2xPhospho [S1579(100); S1582(100)]	413.8	264.5	1	TGGT1_208400B [1578-1589]	2.49	100	1	413.8	423.2	387.7	273.4	264.5	259.5	4
High	[K].TESGEETDLISPPQEEVK.[S]	Trans-Golgi network integral membrane protein 2 OS=Homo sapiens GN=TGOLN2 PE=1 SV=2	1xTMT6plex [K18]; 1xPhospho [S3(99.5)]	O43493	0.000543309	4.542	2.18	O43493 1xPhospho [S298(99.5)]	89.4	406.2	1	O43493 [296-313]	4.32	100	1	87.4	89.4	117.9	406.2	448.4	322.2	1
High	[K].RGVRSDAEVTDDNIYEEHTDRK.[V]	organism=Toxoplasma_gondii_GT1 | product=dense granule protein GRA7 | location=TGGT1_chrVIIa:2502941-2503651(+) | length=236 | sequence_SO=chromosome | SO=protein_coding	1xTMT6plex [K22]; 3xPhospho [S5(100); T10(100); T19(100)]	TGGT1_203310	0.000544702	11.408	3.51	TGGT1_203310 3xPhospho [S107(100); T112(100); T121(100)]	88	1003.4	1	TGGT1_203310 [103-124]	9.03	100	1	88	81.8	127.5	1310.6	1003.4	730.5	3
High	[K].QGASQLPNPGQGLETDSEKDDAETGGELR.[S]	organism=Toxoplasma_gondii_GT1 | product=hypothetical protein | location=TGGT1_chrVIII:1804634-1839298(-) | length=10329 | sequence_SO=chromosome | SO=protein_coding	1xDeamidated [N/Q]; 1xTMT6plex [K19]; 2xPhospho [S4(98.7); T/S]	TGGT1_232080	0.000552178	1.579	0.66	TGGT1_232080 2xPhospho [S429(98.7); T/S]	36.4	57.4	3	TGGT1_232080 [426-454]	1.82	100	1	38.5	34.5	36.4	60.6	56.3	57.4	5
High	[R].NKSNEDQSMGNWQIK.[R]	Prelamin-A/C OS=Homo sapiens GN=LMNA PE=1 SV=1	1xDeamidated [Q7]; 2xTMT6plex [K2; K15]; 1xPhospho [S3(100)]	P02545	0.000555014	2.377	1.25	P02545 1xPhospho [S458(100)]	175.6	417.4	1	P02545 [456-470]	3.76	100	1	167	175.6	203.6	449.1	417.4	385.9	1
High	[R].TGEEREEEEEEQISESESEDEENEIIYNPK.[N]	Splicing factor 3A subunit 3 OS=Homo sapiens GN=SF3A3 PE=1 SV=1	1xDeamidated [N/Q]; 1xTMT6plex [K30]; 3xPhospho [S14(100); S16(100); S18(100)]	Q12874	0.000555135	3.259	1.7	Q12874 3xPhospho [S365(100); S367(100); S369(100)]	107.6	350.8	2	Q12874 [352-381]	4.47	100	1	107.6	90.5	119.8	408.3	350.8	302	7
High	[R].GTTLVGETEPGEGPSEYPGNSDDRDSESSR.[H]	organism=Toxoplasma_gondii_GT1 | product=hypothetical protein | location=TGGT1_chrVI:1682623-1698702(-) | length=4534 | sequence_SO=chromosome | SO=protein_coding	1xDeamidated [N20]; 1xTMT6plex [N-Term]; 1xPhospho [S26(99.1)]	TGGT1_241850	0.00055788	2.199	1.14	TGGT1_241850 1xPhospho [S2318(99.1)]	37.3	82	1	TGGT1_241850 [2293-2322]	3.69	100	1	37.3	36.7	42.5	82	96.7	80.4	1
High	[R].SSLSTSPHLTHGGGDCLLASNR.[R]	organism=Toxoplasma_gondii_GT1 | product=hypothetical protein | location=TGGT1_chrVI:2963739-2972106(+) | length=2426 | sequence_SO=chromosome | SO=protein_coding	1xCarbamidomethyl [C16]; 1xTMT6plex [N-Term]; 2xPhospho [S4(99.7); T/S]	TGGT1_244130	0.000563703	1.276	0.35	TGGT1_244130 2xPhospho [S1935(99.7); T/S]	379.4	484.1	3	TGGT1_244130 [1932-1953]	6.3	100	1	375	379.4	393.4	484.4	484.1	461.4	6
High	[R].HGLRVDSDGENEESSNALHGATR.[S]	organism=Toxoplasma_gondii_GT1 | product=hypothetical protein | location=TGGT1_chrIX:2120186-2121400(+) | length=404 | sequence_SO=chromosome | SO=protein_coding	1xDeamidated [N11]; 1xTMT6plex [N-Term]; 1xPhospho [S7(100)]	TGGT1_288030	0.000569442	2.188	1.13	TGGT1_288030 1xPhospho [S225(100)]	51.7	113.2	1	TGGT1_288030 [219-241]	4.47	100	1	51.7	52.1	51.5	113.2	107.9	115.7	2
High	[R].GRTPPPDREEAEAEWEDDDGESSADDEAECQGGER.[E]	organism=Toxoplasma_gondii_GT1 | product=WD domain, G-beta repeat-containing protein | location=TGGT1_chrIX:3105816-3110675(-) | length=530 | sequence_SO=chromosome | SO=protein_coding	1xCarbamidomethyl [C30]; 1xTMT6plex [N-Term]; 3xPhospho [T3(100); S22(100); S23(100)]	TGGT1_289550	0.000589243	1.954	0.97	TGGT1_289550 3xPhospho [T64(100); S83(100); S84(100)]	30.6	59.9	1	TGGT1_289550 [62-96]	5.5	100	1	32.7	27.4	30.6	64.4	59.9	55.6	1
High	[K].SSSTEAAEAPAAEFEPHHAPKPPEK.[A]	organism=Toxoplasma_gondii_GT1 | product=AGC kinase | location=TGGT1_chrVIIa:1252214-1256447(-) | length=689 | sequence_SO=chromosome | SO=protein_coding	2xTMT6plex [K21; K25]; 1xTMT6plex [N-Term]; 1xPhospho [S/T]	TGGT1_205550	0.000595857	0.658	-0.6		648.5	426.6	2	TGGT1_205550 [17-41]	7.72	100	1	637.9	648.5	692.4	421.7	426.6	440.6	4
High	[K].SDLRKSPVFSDEDSDLDFDISK.[L]	U3 small nucleolar ribonucleoprotein protein MPP10 OS=Homo sapiens GN=MPHOSPH10 PE=1 SV=2	2xTMT6plex [K5; K22]; 3xPhospho [S6(99.2); S10(100); S14(100)]	O00566	0.0006066	2.674	1.42	O00566 3xPhospho [S163(99.2); S167(100); S171(100)]	163.9	438.4	2	O00566 [158-179]	4.44	100	1	157.5	163.9	193.8	438.4	369.1	457.7	5
High	[K].TKPTQAAGPSSPQKPPTPEETK.[A]	DNA repair protein XRCC1 OS=Homo sapiens GN=XRCC1 PE=1 SV=2	3xTMT6plex [K2; K14; K22]; 1xPhospho [S/T]	P18887	0.000607038	2.183	1.13		103	224.9	1	P18887 [437-458]	2.11	100	1	91.8	108.2	103	192.1	224.9	230.4	4
High	[K].FASDDEHDEHDENGATGPVK.[R]	Lupus La protein OS=Homo sapiens GN=SSB PE=1 SV=2	1xTMT6plex [K20]; 1xPhospho [S3(100)]	P05455	0.000607905	2.951	1.56	P05455 1xPhospho [S366(100)]	237.1	699.8	1	P05455 [364-383]	3.75	100	1	220.9	237.1	266.8	699.8	785.5	602.8	2
High	[K].NKPGPNIESGNEDDDASFK.[I]	Eukaryotic translation initiation factor 5B OS=Homo sapiens GN=EIF5B PE=1 SV=4	1xDeamidated [N]; 2xTMT6plex [K2; K19]; 1xPhospho [S9(100)]	O60841	0.000636787	3.668	1.88	O60841 1xPhospho [S214(100)]	126	462.1	2	O60841 [206-224]	4.18	100	1	117.3	126	140.6	462.1	566.4	420.6	2
High	[R].EAAAGIQWSEEETEDEEEEKEVTPESGPPK.[V]	Probable 28S rRNA (cytosine(4447)-C(5))-methyltransferase OS=Homo sapiens GN=NOP2 PE=1 SV=2	2xTMT6plex [K20; K30]; 2xPhospho [S9(98.7); T13(100)]	P46087	0.000644821	2.091	1.06	P46087 2xPhospho [S181(98.7); T185(100)]	318.7	666.3	2	P46087 [173-202]	1.79	100	1	318.7	277.6	322.3	666.3	715	659.9	5
High	[R].SPSSTSPGLEK.[I]	organism=Toxoplasma_gondii_GT1 | product=hypothetical protein | location=TGGT1_chrXI:1844321-1862670(+) | length=4603 | sequence_SO=chromosome | SO=protein_coding	1xTMT6plex [K11]; 3xPhospho [S1(99.5); S4(100); T5(100)]	TGGT1_311230	0.000656876	4.485	2.17	TGGT1_311230 3xPhospho [S3126(99.5); S3129(100); T3130(100)]	80.6	361.4	1	TGGT1_311230 [3126-3136]	3.18	100	1	68	80.6	95.9	398.8	361.4	276	1
High	[K].TADAGAAEEGASSPSPTPK.[R]	organism=Toxoplasma_gondii_GT1 | product=ribonuclease H1/H2 small subunit protein | location=TGGT1_chrVIIb:1570202-1572358(+) | length=434 | sequence_SO=chromosome | SO=protein_coding	1xTMT6plex [K19]; 1xTMT6plex [N-Term]; 3xPhospho [S12(100); S13(100); S15(100)]	TGGT1_261670	0.000660688	1.486	0.57	TGGT1_261670 3xPhospho [S84(100); S85(100); S87(100)]	251.1	373.2	2	TGGT1_261670 [73-91]	5.68	100	1	251.1	228.2	253.5	372.5	373.2	401.1	2
High	[R].KSQSPSPK.[N]	Protein SCAF11 OS=Homo sapiens GN=SCAF11 PE=1 SV=2	2xTMT6plex [K1; K8]; 2xPhospho [S2(100); S4(100)]	Q99590	0.00066197	2.89	1.53	Q99590 2xPhospho [S830(100); S832(100)]	153.2	442.8	1	Q99590 [829-836]	2.78	100	1	153.2	142.1	183.3	461.4	442.8	372.5	1
High	[R].RDDSPNSGRPPAAVR.[V]	organism=Toxoplasma_gondii_GT1 | product=zinc finger, C3HC4 type (RING finger) domain-containing protein | location=TGGT1_chrXI:3721894-3730275(+) | length=2194 | sequence_SO=chromosome | SO=protein_coding	1xTMT6plex [N-Term]; 1xPhospho [S4(100)]	TGGT1_313870	0.000663538	2.443	1.29	TGGT1_313870 1xPhospho [S948(100)]	76.3	186.5	1	TGGT1_313870 [945-959]	4	100	1	75.7	89	76.3	206.8	186.5	165.4	1
High	[K].WAHDKFSGEEGEIEDDESGTENREEK.[D]	Thyroid hormone receptor-associated protein 3 OS=Homo sapiens GN=THRAP3 PE=1 SV=2	2xTMT6plex [K5; K26]; 2xPhospho [S7(100); S18(99.1)]	Q9Y2W1	0.000665647	4.244	2.09	Q9Y2W1 2xPhospho [S928(100); S939(99.1)]	72.7	308.4	1	Q9Y2W1 [922-947]	5.73	100	1	72.7	65.8	95.1	308.4	383.9	286.2	1
High	[K].TTRPASACGTPRPLETGNSVDQGR.[E]	organism=Toxoplasma_gondii_GT1 | product=zinc finger, C3HC4 type (RING finger) domain-containing protein | location=TGGT1_chrIX:1768340-1781509(-) | length=3868 | sequence_SO=chromosome | SO=protein_coding	1xCarbamidomethyl [C8]; 1xTMT6plex [N-Term]; 3xPhospho [S6(100); T10(100); S19(100)]	TGGT1_264860	0.000666002	0.4	-1.32	TGGT1_264860 3xPhospho [S2787(100); T2791(100); S2800(100)]	390.9	156.4	2	TGGT1_264860 [2782-2805]	3.67	100	1	349.6	390.9	403.3	145.3	156.4	180.2	2
High	[K].HLQHTAPSPTDDTPAPER.[E]	organism=Toxoplasma_gondii_GT1 | product=hypothetical protein | location=TGGT1_chrVI:1657567-1659295(+) | length=474 | sequence_SO=chromosome | SO=protein_coding	1xTMT6plex [N-Term]; 1xPhospho [T/S]	TGGT1_241240	0.00066671	0.524	-0.93		182	95.4	1	TGGT1_241240 [266-283]	4.75	100	1	175.9	182	193.1	97.1	95.4	94.1	1
High	[K].LGEKPQAGGDGETAEGAEESGSDDEATTK.[T]	organism=Toxoplasma_gondii_GT1 | product=WD domain, G-beta repeat-containing protein | location=TGGT1_chrVI:2373989-2380246(+) | length=487 | sequence_SO=chromosome | SO=protein_coding	2xTMT6plex [K4; K29]; 2xPhospho [S20(100); S22(100)]	TGGT1_243240	0.000669732	9.709	3.28	TGGT1_243240 2xPhospho [S110(100); S112(100)]	17.4	168.5	1	TGGT1_243240 [91-119]	5.85	100	1	17.5	12.9	17.4	191.2	168.5	112.8	1
High	[R].KSPVFSDEDSDLDFDISK.[L]	U3 small nucleolar ribonucleoprotein protein MPP10 OS=Homo sapiens GN=MPHOSPH10 PE=1 SV=2	2xTMT6plex [K1; K18]; 3xPhospho [S2(100); S6(100); S10(100)]	O00566	0.000670139	4.687	2.23	O00566 3xPhospho [S163(100); S167(100); S171(100)]	384.2	1800.8	1	O00566 [162-179]	6.08	100	1	370.2	384.2	461.8	1800.8	1959.9	1390.6	8
High	[R].CIGNESDDEGWGDGK.[W]	organism=Toxoplasma_gondii_GT1 | product=hypothetical protein | location=TGGT1_chrVI:276222-291010(+) | length=3152 | sequence_SO=chromosome | SO=protein_coding	1xCarbamidomethyl [C1]; 1xTMT6plex [K15]; 1xTMT6plex [N-Term]; 1xPhospho [S6(100)]	TGGT1_238880	0.000673338	0.779	-0.36	TGGT1_238880 1xPhospho [S1776(100)]	172.6	134.4	1	TGGT1_238880 [1771-1785]	4.36	100	1	172.6	173.6	163.8	129	134.4	136.9	1
High	[K].AVAEEDNGSIGEETDSSPGR.[K]	Stromal interaction molecule 1 OS=Homo sapiens GN=STIM1 PE=1 SV=1	1xTMT6plex [N-Term]; 1xPhospho [S9(100)]	E9PNJ4	0.000688345	2.367	1.24	E9PNJ4 1xPhospho [S487(100)]	206.8	489.4	2	E9PNJ4 [479-498]	4.57	100	1	194.4	206.8	237	489.4	536.7	431.2	2
High	[R].SRSPSSPELNNK.[C]	Serine/arginine repetitive matrix protein 2 OS=Homo sapiens GN=SRRM2 PE=1 SV=2	1xTMT6plex [K12]; 2xPhospho [S1(100); S3(100)]	Q9UQ35	0.000700616	5.541	2.47	Q9UQ35 2xPhospho [S1497(100); S1499(100)]	53	293.9	1	Q9UQ35 [1497-1508]	3.95	100	1	43.9	53	63.8	344.2	293.9	220.4	1
High	[K].NDSDLFGLGLEEAGPKESSEEGKEGK.[T]	Rab-like protein 6 (Fragment) OS=Homo sapiens GN=RABL6 PE=1 SV=1	3xTMT6plex [K16; K23; K26]; 1xTMT6plex [N-Term]; 2xPhospho [S18(100); S19(100)]	A0A0X1KG72	0.000703107	0.383	-1.38	A0A0X1KG72 2xPhospho [S641(100); S642(100)]	227	87	1	A0A0X1KG72 [624-649]	5.76	100	1	207.8	227	236	101.2	87	82.1	1
High	[R].LGSSSREDLVGEADSHVSPEK.[E]	organism=Toxoplasma_gondii_GT1 | product=hypothetical protein | location=TGGT1_chrVI:181213-189293(+) | length=2122 | sequence_SO=chromosome | SO=protein_coding	1xTMT6plex [K21]; 1xTMT6plex [N-Term]; 3xPhospho [S3(100); S4(100); S5(100)]	TGGT1_238390	0.000709163	0.633	-0.66	TGGT1_238390 3xPhospho [S1218(100); S1219(100); S1220(100)]	345.9	219.1	1	TGGT1_238390 [1216-1236]	5.15	100	1	345.9	363.5	322.2	203.9	219.1	229	4
High	[K].CGSGPVHISGQHLVAVEEDAESEDEEEEDVK.[L]	Nucleophosmin OS=Homo sapiens GN=NPM1 PE=1 SV=2	1xCarbamidomethyl [C1]; 1xDeamidated [Q11]; 1xTMT6plex [K31]; 1xPhospho [S22(100)]	P06748	0.000716933	2.871	1.52	P06748 1xPhospho [S125(100)]	437.7	1256.7	2	P06748 [104-134]	4.43	100	1	437.7	429.8	532.7	1256.7	1373.3	1061.7	37
High	[K].VGEDEDGSDEEVVHNEDIHFEPIVSLPEVEVK.[S]	E3 SUMO-protein ligase RanBP2 OS=Homo sapiens GN=RANBP2 PE=1 SV=2	1xDeamidated [N15]; 1xTMT6plex [K32]; 1xPhospho [S8(100)]	P49792	0.000723119	1.76	0.82	P49792 1xPhospho [S2900(100)]	98.7	173.6	2	P49792 [2893-2924]	3.92	100	1	94.8	98.7	105.5	173.6	193	166.6	5
High	[R].KGAGDGSDEEVDGK.[A]	Myosin-9 OS=Homo sapiens GN=MYH9 PE=1 SV=4	2xTMT6plex [K1; K14]; 1xPhospho [S7(100)]	P35579	0.000725878	6.761	2.76	P35579 1xPhospho [S1943(100)]	711.7	4811.3	1	P35579 [1937-1950]	4.27	100	1	711.7	593.8	900.5	4811.3	5488.5	3392.6	21
High	[R].TGEEREEEEEEQISESESEDEENEIIYNPK.[N]	Splicing factor 3A subunit 3 OS=Homo sapiens GN=SF3A3 PE=1 SV=1	1xTMT6plex [K30]; 3xPhospho [S14(100); S16(100); S18(100)]	Q12874	0.000731318	3.361	1.75	Q12874 3xPhospho [S365(100); S367(100); S369(100)]	174.4	586	1	Q12874 [352-381]	4.58	100	1	169.4	174.4	195.8	586	604.4	474.4	4
High	[R].RGSNAHLGEANNQPEKK.[K]	organism=Toxoplasma_gondii_GT1 | product=transketolase | location=TGGT1_chrIV:1364235-1371398(-) | length=699 | sequence_SO=chromosome | SO=protein_coding	1xDeamidated [N/Q]; 2xTMT6plex [K16; K17]; 1xPhospho [S3(100)]	TGGT1_318310	0.000750691	4.366	2.13	TGGT1_318310 1xPhospho [S8(100)]	19.7	86.2	2	TGGT1_318310 [6-22]	3.36	100	1	19.7	14.3	21.1	95.9	86.2	70	2
High	[K].GEHTPPLPDER.[Q]	organism=Toxoplasma_gondii_GT1 | product=dense granule protein GRA2 | location=TGGT1_chrX:779857-780655(-) | length=185 | sequence_SO=chromosome | SO=protein_coding	1xTMT6plex [N-Term]; 1xPhospho [T4(100)]	TGGT1_227620	0.000753183	1.64	0.71	TGGT1_227620 1xPhospho [T56(100)]	235.3	385.8	1	TGGT1_227620 [53-63]	4.07	100	1	213.8	235.3	245	431.8	385.8	376.5	4
High	[K].KGGEFDEFVNDDTDDDLPISK.[K]	RNA polymerase-associated protein CTR9 homolog OS=Homo sapiens GN=CTR9 PE=1 SV=1	2xTMT6plex [K1; K21]; 1xPhospho [T13(100)]	Q6PD62	0.000761324	1.722	0.78	Q6PD62 1xPhospho [T925(100)]	455.2	783.7	1	Q6PD62 [913-933]	4.56	100	1	455.2	497.4	438.7	834.4	783.7	723.6	9
High	[K].LQLSDEESVFEEALMSPDTR.[Y]	Pleckstrin homology-like domain family B member 2 OS=Homo sapiens GN=PHLDB2 PE=1 SV=2	1xTMT6plex [N-Term]; 1xPhospho [S4(100)]	Q86SQ0	0.000769872	1.345	0.43	Q86SQ0 1xPhospho [S489(100)]	165.4	222.5	1	Q86SQ0 [486-505]	5.6	100	1	156.9	165.4	170	222.5	211.3	226.2	2
High	[R].GVTDDSDSGLEVESAEEGLK.[R]	organism=Toxoplasma_gondii_GT1 | product=hypothetical protein | location=TGGT1_chrVIIa:625325-646035(+) | length=6036 | sequence_SO=chromosome | SO=protein_coding	1xTMT6plex [K20]; 1xTMT6plex [N-Term]; 2xPhospho [S6(100); S8(100)]	TGGT1_304720	0.000783971	0.845	-0.24	TGGT1_304720 2xPhospho [S1080(100); S1082(100)]	210.1	177.6	1	TGGT1_304720 [1075-1094]	6.36	100	1	211.1	210.1	204.3	171.8	179.7	177.6	2
High	[K].CGSGPVHISGQHLVAVEEDAESEDEEEEDVK.[L]	Nucleophosmin OS=Homo sapiens GN=NPM1 PE=1 SV=2	1xCarbamidomethyl [C1]; 1xTMT6plex [K31]; 1xPhospho [S22(100)]	P06748	0.000789109	2.537	1.34	P06748 1xPhospho [S125(100)]	6147.2	15594.1	3	P06748 [104-134]	6.7	100	1	6088.3	6147.2	7056.2	15594.1	15616.5	12843.9	145
High	[K].EELEQQTDGDCEEDEEEENDGETPK.[S]	Translocation protein SEC62 OS=Homo sapiens GN=SEC62 PE=1 SV=1	1xCarbamidomethyl [C11]; 1xTMT6plex [K25]; 1xPhospho [T7(100)]	Q99442	0.000796588	14.832	3.89	Q99442 1xPhospho [T375(100)]	7.5	111.9	1	Q99442 [369-393]	2.49	100	1	7.5	5.2	10.8	148.9	111.9	74.5	1
High	[K].NVMSAFGLTDDQVSGPPSAPAEDR.[S]	Protein TFG OS=Homo sapiens GN=TFG PE=1 SV=2	1xDeamidated [Q12]; 1xTMT6plex [N-Term]; 2xPhospho [S14(98.7); S18(100)]	Q92734	0.000809636	1.384	0.47	Q92734 2xPhospho [S193(98.7); S197(100)]	42.7	59.1	1	Q92734 [180-203]	2.28	100	1	42.7	40.2	43.8	59.1	57.3	60.7	1
High	[R].RASGDEGVDMENGR.[G]	organism=Toxoplasma_gondii_GT1 | product=SWI2/SNF2-containing PHD finger protein | location=TGGT1_chrX:5508193-5518721(+) | length=2556 | sequence_SO=chromosome | SO=protein_coding	1xTMT6plex [N-Term]; 1xPhospho [S3(100)]	TGGT1_236970	0.000815331	2.393	1.26	TGGT1_236970 1xPhospho [S938(100)]	169.6	405.9	1	TGGT1_236970 [936-949]	6.34	100	1	185.8	169.6	167.9	469	405.9	385.4	1
High	[K].KQGQGEGSGANPGDGDGAAGVVSR.[G]	organism=Toxoplasma_gondii_GT1 | product=TAF7-like RNA polymerase II TAF7L | location=TGGT1_chrXI:496176-501689(-) | length=728 | sequence_SO=chromosome | SO=protein_coding	1xTMT6plex [K1]; 1xTMT6plex [N-Term]; 1xPhospho [S23(100)]	TGGT1_309170	0.000816352	1.441	0.53	TGGT1_309170 1xPhospho [S682(100)]	84.1	121.2	1	TGGT1_309170 [660-683]	7	100	1	84.1	88.8	80	121.1	133.1	121.2	1
High	[R].AADTEEMDIEMDSGDEA.[-]	Methyl-CpG-binding domain protein 2 OS=Homo sapiens GN=MBD2 PE=1 SV=1	1xTMT6plex [N-Term]; 1xPhospho [S13(100)]	Q9UBB5	0.000833861	1.457	0.54	Q9UBB5 1xPhospho [S407(100)]	132.6	193.1	1	Q9UBB5 [395-411]	3.73	100	1	132.6	123.1	134.5	193.1	210.9	188.5	3
High	[K].NSDSSSSDNGSSSEGEAKK.[T]	organism=Toxoplasma_gondii_GT1 | product=hypothetical protein | location=TGGT1_chrXII:4850395-4853682(-) | length=381 | sequence_SO=chromosome | SO=protein_coding	2xTMT6plex [K18; K19]; 1xTMT6plex [N-Term]; 3xPhospho [S11(90.7); S12(90.7); S13(90.7)]	TGGT1_249870	0.000843521	2.033	1.02	TGGT1_249870 3xPhospho [S308(90.7); S309(90.7); S310(90.7)]	107.2	218.1	1	TGGT1_249870 [298-316]	1.75	100	1	98.2	107.2	111.6	218.1	248.6	204.6	1
High	[K].KKPTGSAGATSPQAGEGATQANNSDDEKEDSPK.[S]	organism=Toxoplasma_gondii_GT1 | product=hypothetical protein | location=TGGT1_chrIX:2957612-2961198(-) | length=510 | sequence_SO=chromosome | SO=protein_coding	1xDeamidated [N/Q]; 4xTMT6plex [K1; K2; K28; K33]; 1xPhospho [S24(100)]	TGGT1_289290	0.000849921	4.489	2.17	TGGT1_289290 1xPhospho [S435(100)]	146.2	656.3	2	TGGT1_289290 [412-444]	8.34	100	1	146.2	120.4	175.6	539.6	671.3	656.3	3
High	[K].HWQEKEESEEDNDEGSDEERKNPK.[G]	organism=Toxoplasma_gondii_GT1 | product=hypothetical protein | location=TGGT1_chrVI:210000-214878(+) | length=1535 | sequence_SO=chromosome | SO=protein_coding	3xTMT6plex [K5; K21; K24]; 1xTMT6plex [N-Term]; 2xPhospho [S8(100); S16(100)]	TGGT1_238410	0.00085032	0.429	-1.22	TGGT1_238410 2xPhospho [S535(100); S543(100)]	387.4	166.2	1	TGGT1_238410 [528-551]	4.22	100	1	387.4	426.9	363.6	166.2	144.9	183.3	2
High	[R].TVSTNEDCDESQWNMK.[N]	organism=Toxoplasma_gondii_GT1 | product=hypothetical protein | location=TGGT1_chrXI:1844321-1862670(+) | length=4603 | sequence_SO=chromosome | SO=protein_coding	1xCarbamidomethyl [C8]; 1xTMT6plex [K16]; 1xTMT6plex [N-Term]; 1xPhospho [S3(99.5)]	TGGT1_311230	0.000853199	1.574	0.65	TGGT1_311230 1xPhospho [S3369(99.5)]	566.3	891.1	3	TGGT1_311230 [3367-3382]	3.83	100	1	549.2	566.3	606	846.3	960.7	891.1	5
High	[R].EASEGQDSRPQTNASLK.[T]	organism=Toxoplasma_gondii_GT1 | product=hypothetical protein | location=TGGT1_chrVIII:1804634-1839298(-) | length=10329 | sequence_SO=chromosome | SO=protein_coding	1xTMT6plex [K17]; 1xTMT6plex [N-Term]; 1xPhospho [S3(100)]	TGGT1_232080	0.00085739	0.62	-0.69	TGGT1_232080 1xPhospho [S3486(100)]	280.7	174	1	TGGT1_232080 [3484-3500]	2.28	100	1	254.4	285.2	280.7	187.1	170.2	174	1
High	[K].DMESPTKLDVTLAK.[D]	Microtubule-associated protein 4 OS=Homo sapiens GN=MAP4 PE=1 SV=3	2xTMT6plex [K7; K14]; 1xPhospho [S4(100)]	P27816	0.000860626	3.612	1.85	P27816 1xPhospho [S280(100)]	777.5	2808.2	2	P27816 [277-290]	3.8	100	1	777.5	711.7	903.3	3022.8	2195.3	2808.2	12
High	[R].LSTTPSPTSSLHEDGVEDFRR.[-Q]	TOX high mobility group box family member 4 (Fragment) OS=Homo sapiens GN=TOX4 PE=1 SV=1	1xTMT6plex [N-Term]; 2xPhospho [S9(96.9); S10(99.9)]	C9JNL1	0.000861151	1.795	0.84	C9JNL1 2xPhospho [S210(96.9); S211(99.9)]	117.5	210.9	3	C9JNL1 [202-222]	4.52	100	1	117.5	112	128.8	210.9	224.3	191.6	3
High	[R].GLGESLGPANASGASDPDFVGR.[D]	organism=Toxoplasma_gondii_GT1 | product=RNA helicase (UPF2 interacting domain) protein | location=TGGT1_chrIX:4174342-4181401(-) | length=1539 | sequence_SO=chromosome | SO=protein_coding	1xTMT6plex [N-Term]; 3xPhospho [S5(100); S12(100); S15(100)]	TGGT1_291820	0.000861336	1.438	0.52	TGGT1_291820 3xPhospho [S1489(100); S1496(100); S1499(100)]	35.2	50.6	1	TGGT1_291820 [1485-1506]	4.97	100	1	37.7	34.9	35.2	54.7	50.6	49.6	1
High	[K].NSPEDLGLSLTGDSCK.[L]	Tumor suppressor p53-binding protein 1 OS=Homo sapiens GN=TP53BP1 PE=1 SV=2	1xCarbamidomethyl [C15]; 1xTMT6plex [K16]; 1xPhospho [S2(100)]	A6NNK5	0.000871297	4.661	2.22	A6NNK5 1xPhospho [S505(100)]	544.3	2536.8	1	A6NNK5 [504-519]	4.79	100	1	544.3	457.7	686.8	2536.8	2549	1880.4	5
High	[K].TVEGISKASSSECLAK.[F]	organism=Toxoplasma_gondii_GT1 | product=phosphatidylinositol 3- and 4-kinase | location=TGGT1_chrIII:84006-93774(+) | length=1228 | sequence_SO=chromosome | SO=protein_coding	1xCarbamidomethyl [C13]; 2xTMT6plex [K7; K16]; 2xPhospho [S9(100); S10(100)]	TGGT1_276170	0.000872318	3.051	1.61	TGGT1_276170 2xPhospho [S705(100); S706(100)]	389.7	1189.2	1	TGGT1_276170 [697-712]	3.09	100	1	389.7	334.3	465.9	1494.6	1129.6	1189.2	3
High	[R].AAEDADEGEEIASQLQSLDLSDGSKK.[K]	organism=Toxoplasma_gondii_GT1 | product=MCM2/3/5 family protein | location=TGGT1_chrXI:5853958-5863220(-) | length=1028 | sequence_SO=chromosome | SO=protein_coding	1xDeamidated [Q]; 2xTMT6plex [K25; K26]; 1xTMT6plex [N-Term]; 1xPhospho [S21(100)]	TGGT1_216730	0.00087823	0.626	-0.68	TGGT1_216730 1xPhospho [S921(100)]	166.3	104.2	2	TGGT1_216730 [901-926]	6.33	100	1	166.3	178.5	161.8	95.4	104.2	109.4	11
High	[R].SASQGSSGEAGASSEGRPGR.[L]	organism=Toxoplasma_gondii_GT1 | product=hypothetical protein | location=TGGT1_chrX:2508309-2515473(-) | length=1474 | sequence_SO=chromosome | SO=protein_coding	1xTMT6plex [N-Term]; 2xPhospho [S3(100); S]	TGGT1_225000	0.000879546	2.004	1	TGGT1_225000 2xPhospho [S277(100); S]	106.8	214	1	TGGT1_225000 [275-294]	6.73	100	1	106.8	101.1	112.8	214	241.8	202.3	1
High	[K].SELGGLFQRPHESGDR.[G]	organism=Toxoplasma_gondii_GT1 | product=metal cation transporter, ZIP family protein | location=TGGT1_chrX:2086920-2092533(-) | length=717 | sequence_SO=chromosome | SO=protein_coding	1xTMT6plex [N-Term]; 1xPhospho [S13(100)]	TGGT1_225530	0.000882472	1.345	0.43	TGGT1_225530 1xPhospho [S517(100)]	582.7	783.6	1	TGGT1_225530 [505-520]	3.43	100	1	580.3	587.7	582.7	789.3	783.6	757.9	5
High	[K].SDEEAPLPPSPPPPMPSSDEDESSEAESR.[E]	organism=Toxoplasma_gondii_GT1 | product=hypothetical protein | location=TGGT1_chrIb:1748937-1758091(+) | length=1072 | sequence_SO=chromosome | SO=protein_coding	1xTMT6plex [N-Term]; 2xPhospho [S17(100); S18(100)]	TGGT1_321540	0.000893847	1.5	0.59	TGGT1_321540 2xPhospho [S863(100); S864(100)]	48.6	72.8	1	TGGT1_321540 [847-875]	4.34	100	1	48.6	44.3	48.6	73.7	72.8	66.3	2
High	[R].QSQQPMKPISPVKDPVSPASQK.[M]	Tumor suppressor p53-binding protein 1 OS=Homo sapiens GN=TP53BP1 PE=1 SV=2	1xDeamidated [Q]; 1xOxidation [M6]; 3xTMT6plex [K7; K13; K22]; 2xPhospho [S10(98.7); S17(100)]	A6NNK5	0.000895687	2.781	1.48	A6NNK5 2xPhospho [S1099(98.7); S1106(100)]	118.2	328.7	2	A6NNK5 [1090-1111]	3.2	100	1	118.2	106.7	138.4	328.7	291.7	343.9	2
High	[K].DGDKSPMSSLQISNEK.[N]	Death domain-associated protein 6 OS=Homo sapiens GN=DAXX PE=1 SV=2	2xTMT6plex [K4; K16]; 1xPhospho [S5(100)]	Q9UER7	0.000897987	1.703	0.77	Q9UER7 1xPhospho [S495(100)]	570.7	972.2	1	Q9UER7 [491-506]	3.95	100	1	524.1	570.7	603.2	972.2	1066.9	911.2	5
High	[R].SAAAVPHPQGETTPGSPVTGSLSPAEKPVEAPKPSAEESASR.[E]	organism=Toxoplasma_gondii_GT1 | product=hypothetical protein | location=TGGT1_chrVIIb:3499824-3505217(+) | length=408 | sequence_SO=chromosome | SO=protein_coding	2xTMT6plex [K27; K33]; 1xTMT6plex [N-Term]; 1xPhospho [T12(99)]	TGGT1_258170	0.00090287	0.576	-0.8	TGGT1_258170 1xPhospho [T89(99)]	778.9	448.8	2	TGGT1_258170 [78-119]	10.99	100	1	778.9	826.6	703.9	448.8	401.4	461	6
High	[K].MSSPPSSPQKCPSPINEHNGLIK.[G]	Fibronectin type III domain containing 3A, isoform CRA_f OS=Homo sapiens GN=FNDC3A PE=1 SV=1	1xCarbamidomethyl [C11]; 1xDeamidated [N/Q]; 2xTMT6plex [K10; K23]; 3xPhospho [S13(100); S]	G5E9X3	0.000926118	2.713	1.44	G5E9X3 3xPhospho [S213(100); S]	131.3	356.1	2	G5E9X3 [201-223]	3.16	100	1	131.3	125	160.9	327.4	394.8	356.1	5
High	[K].KVVEAVNSDSDSEFGIPK.[K]	DNA topoisomerase 2-beta OS=Homo sapiens GN=TOP2B PE=1 SV=3	2xTMT6plex [K1; K18]; 2xPhospho [S8(100); S10(99.2)]	Q02880	0.000927499	2.271	1.18	Q02880 2xPhospho [S1522(100); S1524(99.2)]	332.2	754.5	2	Q02880 [1515-1532]	4.4	100	1	298	332.2	351.6	903.8	754.5	715.5	5
High	[R].RVSFSSVPESESGR.[T]	organism=Toxoplasma_gondii_GT1 | product=hypothetical protein | location=TGGT1_chrV:2381571-2391388(+) | length=1264 | sequence_SO=chromosome | SO=protein_coding	1xTMT6plex [N-Term]; 3xPhospho [S3(100); S5(99.4); S10(99.4)]	TGGT1_285210	0.00093035	1.796	0.85	TGGT1_285210 3xPhospho [S197(100); S199(99.4); S204(99.4)]	62.9	113.1	1	TGGT1_285210 [195-208]	4	100	1	62.9	56.7	66.8	113.1	102.8	121.3	1
High	[K].KGELMENDQDAMEYSSEEEEVDLQTALTGYQTK.[Q]	Probable ATP-dependent RNA helicase DDX46 OS=Homo sapiens GN=DDX46 PE=1 SV=1	1xDeamidated [N/Q]; 2xTMT6plex [K1; K33]; 2xPhospho [T25(98.9); Y/S/T]	A0A0C4DG89	0.000932596	2.89	1.53	A0A0C4DG89 2xPhospho [T305(98.9); Y/S/T]	30.8	89.1	3	A0A0C4DG89 [281-313]	4.23	100	1	25.6	32.2	30.8	105.3	89.1	76.4	6
High	[R].GGAQSLSGGRPGSSGEDSR.[A]	organism=Toxoplasma_gondii_GT1 | product=hypothetical protein | location=TGGT1_chrVIII:1804634-1839298(-) | length=10329 | sequence_SO=chromosome | SO=protein_coding	1xTMT6plex [N-Term]; 1xPhospho [S]	TGGT1_232080	0.000932966	2.632	1.4		170.1	447.8	1	TGGT1_232080 [8436-8454]	2.83	100	1	170.1	167	186.6	525.6	421.4	447.8	1
High	[K].KEASSSKDSDAHKHDK.[K]	organism=Toxoplasma_gondii_GT1 | product=hypothetical protein | location=TGGT1_chrV:522401-525373(+) | length=990 | sequence_SO=chromosome | SO=protein_coding	4xTMT6plex [K1; K7; K13; K16]; 1xTMT6plex [N-Term]; 3xPhospho [S5(98.8); S6(100); S9(100)]	TGGT1_212860	0.000932994	0.314	-1.67	TGGT1_212860 3xPhospho [S936(98.8); S937(100); S940(100)]	81.4	25.5	2	TGGT1_212860 [932-947]	3.37	100	1	81.4	92.4	66.6	22.3	29.6	25.5	3
High	[R].AHSDGGGGVWHCAQGDGAPSQGVSGR.[F]	organism=Toxoplasma_gondii_GT1 | product=hypothetical protein | location=TGGT1_chrX:6550174-6562207(-) | length=3441 | sequence_SO=chromosome | SO=protein_coding	1xCarbamidomethyl [C12]; 1xTMT6plex [N-Term]; 1xPhospho [S3(100)]	TGGT1_214990	0.000953852	0.61	-0.71	TGGT1_214990 1xPhospho [S2353(100)]	242	147.7	1	TGGT1_214990 [2351-2376]	7.98	100	1	228.8	242	264.3	147.7	141	159.1	3
High	[R].CSLAPSAASPASALECVSDGGSGCDRK.[R]	organism=Toxoplasma_gondii_GT1 | product=tRNA pseudouridine synthase | location=TGGT1_chrX:3153285-3160162(-) | length=901 | sequence_SO=chromosome | SO=protein_coding	3xCarbamidomethyl [C1; C16; C24]; 1xTMT6plex [K27]; 1xTMT6plex [N-Term]; 2xPhospho [S18(100); S22(100)]	TGGT1_224200	0.000962392	0.376	-1.41	TGGT1_224200 2xPhospho [S526(100); S530(100)]	193	72.6	1	TGGT1_224200 [509-535]	4.56	100	1	177.5	208	193	85.9	66.9	72.6	1
High	[K].SGEKPGSAADSADEDSPSRGPLPAASLK.[R]	organism=Toxoplasma_gondii_GT1 | product=hypothetical protein | location=TGGT1_chrVIIa:2439891-2442215(-) | length=774 | sequence_SO=chromosome | SO=protein_coding	2xTMT6plex [K4; K28]; 1xTMT6plex [N-Term]; 3xPhospho [S7(100); S11(100); S16(100)]	TGGT1_203370	0.000964494	0.537	-0.9	TGGT1_203370 3xPhospho [S553(100); S557(100); S562(100)]	513.2	275.4	1	TGGT1_203370 [547-574]	6.44	100	1	513.2	555.6	476.6	275.4	272.6	295.5	3
High	[R].QGSPTPALPEK.[R]	Tensin-1 OS=Homo sapiens GN=TNS1 PE=1 SV=1	1xTMT6plex [K11]; 1xPhospho [S3(100)]	E9PGF5	0.000967815	2.141	1.1	E9PGF5 1xPhospho [S1360(100)]	194.1	415.6	1	E9PGF5 [1358-1368]	2.73	100	1	194.1	162.9	206.7	493.1	400	415.6	1
High	[R].DRHSPFGQR.[H]	Zinc finger protein 608 OS=Homo sapiens GN=ZNF608 PE=1 SV=4	1xTMT6plex [N-Term]; 1xPhospho [S4(100)]	Q9ULD9	0.000968953	1.844	0.88	Q9ULD9 1xPhospho [S1453(100)]	44.2	81.5	1	Q9ULD9 [1450-1458]	3.14	100	1	44.2	39.5	47.6	79.6	81.5	94.6	2
High	[R].SKSTDFDAFNRNPSGTGAK.[G]	organism=Toxoplasma_gondii_GT1 | product=Na+/H+ exchanger NHE1 | location=TGGT1_chrVIIb:2842787-2849858(-) | length=1450 | sequence_SO=chromosome | SO=protein_coding	2xTMT6plex [K2; K19]; 2xPhospho [S3(99.3); S14(100)]	TGGT1_259200B	0.000981902	3.327	1.73	TGGT1_259200B 2xPhospho [S932(99.3); S943(100)]	300.7	1000.4	2	TGGT1_259200B [930-948]	5.37	100	1	279.1	300.7	338.7	1239.2	1000.4	902.8	5
High	[K].FGESEEVEMEVESDEEDDKQEK.[A]	Splicing factor 3A subunit 1 OS=Homo sapiens GN=SF3A1 PE=1 SV=1	1xDeamidated [Q20]; 2xTMT6plex [K19; K22]; 1xTMT6plex [N-Term]; 1xPhospho [S13(100)]	Q15459	0.000992144	0.552	-0.86	Q15459 1xPhospho [S329(100)]	292.4	161.3	1	Q15459 [317-338]	3.69	100	1	285.6	292.4	332.1	154.1	161.3	169.4	5
High	[R].EEGGSQGGTLGSSPHTIR.[G]	organism=Toxoplasma_gondii_GT1 | product=putative DNA replication licensing factor | location=TGGT1_chrX:6526260-6536268(+) | length=1049 | sequence_SO=chromosome | SO=protein_coding	1xTMT6plex [N-Term]; 1xPhospho [S5(100)]	TGGT1_214970	0.000996067	1.536	0.62	TGGT1_214970 1xPhospho [S614(100)]	147.8	227.1	1	TGGT1_214970 [610-627]	6.18	100	1	151.1	142.7	147.8	239.1	215	227.1	4
High	[K].KVEEEQEADEEDVSEEEAESK.[E]	Thioredoxin-related transmembrane protein 1 OS=Homo sapiens GN=TMX1 PE=1 SV=1	1xDeamidated [Q6]; 2xTMT6plex [K1; K21]; 1xPhospho [S14(100)]	Q9H3N1	0.000996204	3.217	1.69	Q9H3N1 1xPhospho [S247(100)]	56.6	182.1	1	Q9H3N1 [234-254]	3.78	100	1	55.5	59.7	56.6	182.1	189.9	156.3	1
High	[K].STLESEKPGSPEAAETSPPSNIIDHCEK.[L]	Remodeling and spacing factor 1 OS=Homo sapiens GN=RSF1 PE=1 SV=2	1xCarbamidomethyl [C26]; 1xDeamidated [N21]; 2xTMT6plex [K7; K28]; 2xPhospho [S/T]	Q96T23	0.0010183	1.753	0.81		81	142	1	Q96T23 [613-640]	2.16	100	1	81	85.4	77.4	155.2	142	132.9	1
High	[R].KRESESESDETPPAAPQLIK.[K]	H/ACA ribonucleoprotein complex subunit 4 OS=Homo sapiens GN=DKC1 PE=1 SV=3	2xTMT6plex [K1; K20]; 2xPhospho [S4(100); S6(100)]	O60832	0.00101962	3.056	1.61	O60832 2xPhospho [S451(100); S453(100)]	765.9	2340.7	2	O60832 [448-467]	7.44	100	1	765.9	723.9	917.7	2508.2	2340.7	2223.1	11
High	[K].YDKLASPEDSASETTMATQPQK.[V]	organism=Toxoplasma_gondii_GT1 | product=GAP45 protein (GAP45) | location=TGGT1_chrX:3344621-3345358(-) | length=245 | sequence_SO=chromosome | SO=protein_coding	2xTMT6plex [K3; K22]; 3xPhospho [S6(100); S10(100); S/T/Y]	TGGT1_223940	0.00102041	3.288	1.72	TGGT1_223940 3xPhospho [S163(100); S167(100); S/T/Y]	123.8	407	2	TGGT1_223940 [158-179]	4.29	100	1	123.8	115.8	159.6	496.8	362.3	407	4
High	[R].TETAPPTAEALEDEQQLLSLYSR.[E]	organism=Toxoplasma_gondii_GT1 | product=leucine rich repeat-containing protein | location=TGGT1_chrV:125444-126743(-) | length=324 | sequence_SO=chromosome | SO=protein_coding	1xTMT6plex [N-Term]; 1xPhospho [S22(100)]	TGGT1_220230B	0.00102303	1.332	0.41	TGGT1_220230B 1xPhospho [S205(100)]	297.5	396.3	1	TGGT1_220230B [184-206]	7.07	100	1	293.1	297.5	305	376.4	402.5	396.3	7
High	[R].RGSAPGEAVQDELLGK.[S]	organism=Toxoplasma_gondii_GT1 | product=hypothetical protein | location=TGGT1_chrX:5838186-5841629(-) | length=1147 | sequence_SO=chromosome | SO=protein_coding	1xTMT6plex [K16]; 1xTMT6plex [N-Term]; 1xPhospho [S3(100)]	TGGT1_237520	0.00103222	0.65	-0.62	TGGT1_237520 1xPhospho [S100(100)]	248.4	161.5	1	TGGT1_237520 [98-113]	6.02	100	1	236.9	248.4	258.9	156	161.5	175.5	3
High	[K].KPETEILAGDKLQEEDSSEESEEEDEKAEGEK.[A]	organism=Toxoplasma_gondii_GT1 | product=hypothetical protein | location=TGGT1_chrVIII:3886178-3900147(+) | length=1896 | sequence_SO=chromosome | SO=protein_coding	4xTMT6plex [K1; K11; K27; K32]; 1xTMT6plex [N-Term]; 3xPhospho [S17(100); S18(100); S21(100)]	TGGT1_272550	0.00103542	0.234	-2.1	TGGT1_272550 3xPhospho [S415(100); S416(100); S419(100)]	557.7	130.3	1	TGGT1_272550 [399-430]	7.87	100	1	557.7	617	411.5	130.3	104.9	141.8	5
High	[R].SEVSYGETGEKSQGEGSGSENTAR.[S]	organism=Toxoplasma_gondii_GT1 | product=transcription factor s-ii (tfiis), central domain-containing protein | location=TGGT1_chrX:2809534-2813475(+) | length=1313 | sequence_SO=chromosome | SO=protein_coding	1xTMT6plex [K11]; 2xPhospho [S12(99.9); S17(100)]	TGGT1_224660	0.00103632	6.754	2.76	TGGT1_224660 2xPhospho [S560(99.9); S565(100)]	22.1	148.9	1	TGGT1_224660 [549-572]	2.71	100	1	20.1	22.1	28.6	164.2	148.9	101.1	1
High	[K].RRGSSGSVDETLFALPAASEPVIR.[S]	Reticulon-4 OS=Homo sapiens GN=RTN4 PE=1 SV=2	1xTMT6plex [N-Term]; 3xPhospho [S4(100); S5(100); S7(98.7)]	Q9NQC3	0.00105817	0.772	-0.37	Q9NQC3 3xPhospho [S181(100); S182(100); S184(98.7)]	124.7	96.3	2	Q9NQC3 [178-201]	6.74	100	1	121.2	129.8	124.7	97.6	96.3	90.2	3
High	[R].SLEEHVPLSASSCPSMEDIHPFPSFPVR.[S]	organism=Toxoplasma_gondii_GT1 | product=phosphatidylinositol-4-phosphate 5-kinase | location=TGGT1_chrVIII:814214-830483(+) | length=1293 | sequence_SO=chromosome | SO=protein_coding	1xCarbamidomethyl [C13]; 1xTMT6plex [N-Term]; 3xPhospho [S15(98.6); S24(100); S]	TGGT1_230490	0.00108299	1.387	0.47	TGGT1_230490 3xPhospho [S437(98.6); S446(100); S]	44.3	61.4	1	TGGT1_230490 [423-450]	3.74	100	1	43	46.9	44.3	62.9	57.7	61.4	2
High	[R].YNDWSDDDDDSNESK.[S]	Armadillo repeat-containing X-linked protein 3 OS=Homo sapiens GN=ARMCX3 PE=1 SV=1	1xTMT6plex [K15]; 1xPhospho [S5(100)]	Q9UH62	0.00108722	14.016	3.81	Q9UH62 1xPhospho [S61(100)]	19.5	273.3	1	Q9UH62 [57-71]	3	100	1	17.6	19.5	30.2	273.3	309.1	156.7	1
High	[R].ISSKSPGHMVILDQTK.[G]	SAFB-like transcription modulator OS=Homo sapiens GN=SLTM PE=1 SV=2	2xTMT6plex [K4; K16]; 2xPhospho [S2(99.3); S3(99.3)]	Q9NWH9	0.00109954	1.428	0.51	Q9NWH9 2xPhospho [S550(99.3); S551(99.3)]	621.1	887.1	2	Q9NWH9 [549-564]	3.73	100	1	621.1	666.1	605.7	833.6	887.1	913.8	6
High	[R].NEEENSGSPPPSSDADDPSSAAGADGQRSPPQEPDKELQMR.[K]	organism=Toxoplasma_gondii_GT1 | product=RNA recognition motif-containing protein | location=TGGT1_chrIX:1992388-1998489(-) | length=430 | sequence_SO=chromosome | SO=protein_coding	1xDeamidated [Q27]; 1xTMT6plex [K36]; 3xPhospho [S20(95.5); S]	TGGT1_264610	0.00109978	6.659	2.74	TGGT1_264610 3xPhospho [S102(95.5); S]	2.9	19	2	TGGT1_264610 [83-123]	5.15	100	1	3.9	2.9	2.4	29.1	16.4	19	3
High	[K].KSPVGKSPPSTGSTYGSSQK.[E]	Thyroid hormone receptor-associated protein 3 OS=Homo sapiens GN=THRAP3 PE=1 SV=2	3xTMT6plex [K1; K6; K20]; 2xPhospho [S2(100); S7(100)]	Q9Y2W1	0.00110388	8.348	3.06	Q9Y2W1 2xPhospho [S315(100); S320(100)]	1281.2	10694.9	1	Q9Y2W1 [314-333]	6.01	100	1	1281.2	1242.5	1580.9	15094	9112.8	10694.9	30
High	[R].RGNSLSSGSNGAATAGGSTGR.[R]	organism=Toxoplasma_gondii_GT1 | product=AP2 domain transcription factor AP2VIII-7 | location=TGGT1_chrVIII:6138950-6142226(+) | length=870 | sequence_SO=chromosome | SO=protein_coding	1xDeamidated [N10]; 1xTMT6plex [N-Term]; 1xPhospho [S4(100)]	TGGT1_269010	0.00111598	1.806	0.85	TGGT1_269010 1xPhospho [S345(100)]	11.9	21.5	1	TGGT1_269010 [342-362]	4.69	100	1	12.7	11.9	10.7	21.9	21.5	19.6	2
High	[R].ADAETHASDSDGKNAAEKEDSDEEFFDLATVVAEGR.[Q]	organism=Toxoplasma_gondii_GT1 | product=hypothetical protein | location=TGGT1_chrIX:5275301-5278022(+) | length=246 | sequence_SO=chromosome | SO=protein_coding	1xDeamidated [N14]; 2xTMT6plex [K13; K18]; 3xPhospho [S21(100); T/S]	TGGT1_305600	0.00111833	2.27	1.18	TGGT1_305600 3xPhospho [S58(100); T/S]	34.7	78.9	1	TGGT1_305600 [38-73]	2.94	100	1	34.7	30.7	37.7	81	78.9	72.9	3
High	[R].SREQGGTNGSSGDEGGREENGNGGCSPLETR.[V]	organism=Toxoplasma_gondii_GT1 | product=putative eukaryotic translation initiation factor | location=TGGT1_chrVIIb:4041436-4047384(+) | length=824 | sequence_SO=chromosome | SO=protein_coding	1xCarbamidomethyl [C25]; 1xTMT6plex [N-Term]; 2xPhospho [S10(100); S11(100)]	TGGT1_257350	0.00111912	2.521	1.33	TGGT1_257350 2xPhospho [S255(100); S256(100)]	320.9	808.9	1	TGGT1_257350 [246-276]	6.18	100	1	320.9	287.2	333.7	891.8	808.9	691.8	4
High	[R].KRESESESDETPPAAPQLIK.[K]	H/ACA ribonucleoprotein complex subunit 4 OS=Homo sapiens GN=DKC1 PE=1 SV=3	2xTMT6plex [K1; K20]; 3xPhospho [S4(100); S6(100); S8(100)]	O60832	0.00112167	2.679	1.42	O60832 3xPhospho [S451(100); S453(100); S455(100)]	710.6	1903.9	2	O60832 [448-467]	7.99	100	1	710.6	695.7	866.3	1903.9	2023.4	1565.5	9
High	[K].LSSAEGPFLTAPSSSTGAVLTPNTGDSKPVDGK.[V]	organism=Toxoplasma_gondii_GT1 | product=hypothetical protein | location=TGGT1_chrIX:1382810-1387773(+) | length=256 | sequence_SO=chromosome | SO=protein_coding	1xDeamidated [N23]; 2xTMT6plex [K28; K33]; 1xTMT6plex [N-Term]; 1xPhospho [S3(99.4)]	TGGT1_265420	0.00112351	0.505	-0.98	TGGT1_265420 1xPhospho [S164(99.4)]	178.2	90.1	3	TGGT1_265420 [162-194]	7.11	100	1	192.5	178.2	175.7	101.1	84.9	90.1	8
High	[R].SPSPKPTK.[V]	RNA-binding protein with serine-rich domain 1 (Fragment) OS=Homo sapiens GN=RNPS1 PE=1 SV=1	2xTMT6plex [K5; K8]; 2xPhospho [S1(100); S3(100)]	H3BMM9	0.00115193	3.108	1.64	H3BMM9 2xPhospho [S155(100); S157(100)]	384	1193.5	1	H3BMM9 [155-162]	2.35	100	1	384	344.1	481.2	1404.6	1193.5	1090	5
High	[K].SSSNDSVDEETAESDTSPVLEK.[E]	Protein SCAF11 OS=Homo sapiens GN=SCAF11 PE=1 SV=2	1xTMT6plex [K22]; 1xTMT6plex [N-Term]; 2xPhospho [S6(100); T11(97.7)]	Q99590	0.00115825	0.587	-0.77	Q99590 2xPhospho [S405(100); T410(97.7)]	187.9	110.3	1	Q99590 [400-421]	3.52	100	1	176.4	187.9	207.9	98.6	110.3	116.3	1
High	[R].EEEIEPNVASNMPSSPSSCPENELR.[S]	organism=Toxoplasma_gondii_GT1 | product=phosphatidyl serine synthase | location=TGGT1_chrVIIb:1685826-1692167(-) | length=540 | sequence_SO=chromosome | SO=protein_coding	1xCarbamidomethyl [C19]; 1xTMT6plex [N-Term]; 1xPhospho [S15(99.4)]	TGGT1_261480	0.00116525	0.544	-0.88	TGGT1_261480 1xPhospho [S320(99.4)]	280.4	152.5	1	TGGT1_261480 [306-330]	4.55	100	1	271	330.2	280.4	134.3	152.5	158.7	1
High	[R].SKSRDGSDDEENGADISMGTFDPR.[N]	organism=Toxoplasma_gondii_GT1 | product=hypothetical protein | location=TGGT1_chrIX:2433882-2435903(-) | length=417 | sequence_SO=chromosome | SO=protein_coding	1xOxidation [M18]; 1xTMT6plex [K2]; 1xTMT6plex [N-Term]; 2xPhospho [S3(99.2); S7(100)]	TGGT1_288570	0.00116639	0.549	-0.86	TGGT1_288570 2xPhospho [S234(99.2); S238(100)]	99.6	54.7	1	TGGT1_288570 [232-255]	8.03	100	1	99.6	109.9	93.2	49.8	60.1	54.7	2
High	[R].VAASLPQKSERSPETR.[S]	organism=Toxoplasma_gondii_GT1 | product=hypothetical protein | location=TGGT1_chrV:2942804-2948041(+) | length=314 | sequence_SO=chromosome | SO=protein_coding	1xTMT6plex [K8]; 3xPhospho [S4(100); S9(100); S12(98)]	TGGT1_283510	0.00116988	3.231	1.69	TGGT1_283510 3xPhospho [S63(100); S68(100); S71(98)]	69.6	224.9	1	TGGT1_283510 [60-75]	2.74	100	1	67.6	69.6	87.4	224.9	197.4	227.3	1
High	[K].SQEPIPDDQKVSDDDKEK.[G]	Protein LYRIC OS=Homo sapiens GN=MTDH PE=1 SV=2	3xTMT6plex [K10; K16; K18]; 1xTMT6plex [N-Term]; 1xPhospho [S12(100)]	Q86UE4	0.00118134	0.345	-1.54	Q86UE4 1xPhospho [S426(100)]	1477.3	509.1	1	Q86UE4 [415-432]	5.04	100	1	1261.5	1477.3	1731.1	385.2	509.1	533.9	5
High	[R].KHLSASSVDSESDEECPK.[L]	organism=Toxoplasma_gondii_GT1 | product=NAC domain-containing protein | location=TGGT1_chrVIIa:1246583-1248351(+) | length=189 | sequence_SO=chromosome | SO=protein_coding	1xCarbamidomethyl [C16]; 2xTMT6plex [K1; K18]; 3xPhospho [S10(100); S12(100); S]	TGGT1_205558	0.00119562	2.254	1.17	TGGT1_205558 3xPhospho [S17(100); S19(100); S]	317.7	716	3	TGGT1_205558 [8-25]	4.79	100	1	317.7	254.4	319.8	716	779.8	609.1	4
High	[R].DHIELPEDEEENGFEGEEEPEEEVSEKEAPDEIEAPSPR.[E]	organism=Toxoplasma_gondii_GT1 | product=hypothetical protein | location=TGGT1_chrXII:2958189-2959370(+) | length=393 | sequence_SO=chromosome | SO=protein_coding	1xTMT6plex [K27]; 2xPhospho [S25(100); S37(100)]	TGGT1_246940	0.00119843	3.728	1.9	TGGT1_246940 2xPhospho [S107(100); S119(100)]	49.1	183.1	1	TGGT1_246940 [83-121]	3.52	100	1	49.1	38.5	57.7	206.7	183.1	146.6	2
High	[R].NRVSSLSPETDKGEPASVSFQEAGK.[K]	organism=Toxoplasma_gondii_GT1 | product=hypothetical protein | location=TGGT1_chrXII:3275746-3284022(+) | length=2303 | sequence_SO=chromosome | SO=protein_coding	2xTMT6plex [K12; K25]; 1xTMT6plex [N-Term]; 3xPhospho [S4(100); S5(100); S7(100)]	TGGT1_247450	0.00121377	0.57	-0.81	TGGT1_247450 3xPhospho [S464(100); S465(100); S467(100)]	286.6	163.3	1	TGGT1_247450 [461-485]	7.8	100	1	286.6	301.4	260.4	149.5	177.4	163.3	2
High	[R].SRDATPPVSPINMEDQER.[I]	Transcription factor jun-B OS=Homo sapiens GN=JUNB PE=1 SV=1	1xTMT6plex [N-Term]; 2xPhospho [T5(100); S9(100)]	P17275	0.00123313	1.65	0.72	P17275 2xPhospho [T255(100); S259(100)]	674.1	1112.6	3	P17275 [251-268]	6.38	100	1	638.7	674.1	731.7	1177.2	1112.6	1093.4	12
High	[K].IETKENIIQRPK.[Y]	organism=Toxoplasma_gondii_GT1 | product=alveolin domain containing intermediate filament IMC1 | location=TGGT1_chrVIII:1511977-1514752(+) | length=609 | sequence_SO=chromosome | SO=protein_coding	2xTMT6plex [K4; K12]; 1xPhospho [T3(100)]	TGGT1_231640	0.00123577	4.796	2.26	TGGT1_231640 1xPhospho [T172(100)]	378.8	1816.9	1	TGGT1_231640 [170-181]	3.7	100	1	378.8	278.6	442.7	2159.3	1816.9	1348.1	6
High	[K].ALFKPPEDSQDDESDSDAEEEQTTKR.[R]	THO complex subunit 5 homolog OS=Homo sapiens GN=THOC5 PE=1 SV=2	2xTMT6plex [K4; K25]; 2xPhospho [S14(100); S16(100)]	Q13769	0.00125558	1.791	0.84	Q13769 2xPhospho [S312(100); S314(100)]	134.7	241.1	2	Q13769 [299-324]	4.61	100	1	112.9	136	134.7	271.3	241.1	230.6	2
High	[R].NVPHEDICEDSDIDGDYR.[V]	Importin subunit alpha-3 OS=Homo sapiens GN=KPNA4 PE=1 SV=1	1xCarbamidomethyl [C8]; 1xTMT6plex [N-Term]; 1xPhospho [S11(100)]	O00629	0.00126167	2.778	1.47	O00629 1xPhospho [S60(100)]	258	716.7	1	O00629 [50-67]	3.98	100	1	258	276.9	257.3	716.7	606.9	731.3	2
High	[R].THQGHVGAPTSRLESR.[E]	organism=Toxoplasma_gondii_GT1 | product=hypothetical protein | location=TGGT1_chrX:5428985-5438773(+) | length=2752 | sequence_SO=chromosome | SO=protein_coding	1xTMT6plex [N-Term]; 2xPhospho [T10(99.1); S11(99.1)]	TGGT1_236850	0.0012842	0.678	-0.56	TGGT1_236850 2xPhospho [T1583(99.1); S1584(99.1)]	86.5	58.6	1	TGGT1_236850 [1574-1589]	2.69	100	1	86.5	93.6	84.6	58.6	62.3	54.7	1
High	[R].VTDAGAIKEGEDSGAEEEKEEEGQKR.[E]	organism=Toxoplasma_gondii_GT1 | product=putative polyadenylate binding protein | location=TGGT1_chrX:2687512-2689821(+) | length=769 | sequence_SO=chromosome | SO=protein_coding	1xDeamidated [Q24]; 3xTMT6plex [K8; K19; K25]; 1xTMT6plex [N-Term]; 1xPhospho [S13(100)]	TGGT1_224850	0.0012844	0.295	-1.76	TGGT1_224850 1xPhospho [S337(100)]	520.6	153.4	1	TGGT1_224850 [325-350]	5.54	100	1	520.6	662.5	472	148.2	153.4	206.8	2
High	[R].EGSANGAASLVYR.[H]	organism=Toxoplasma_gondii_GT1 | product=putative cell-cycle-associated protein kinase CLK | location=TGGT1_chrX:2940747-2949601(-) | length=1699 | sequence_SO=chromosome | SO=protein_coding	1xDeamidated [N5]; 1xTMT6plex [N-Term]; 1xPhospho [S3(100)]	TGGT1_224480	0.00129445	0.535	-0.9	TGGT1_224480 1xPhospho [S971(100)]	1423.9	761.6	1	TGGT1_224480 [969-981]	4.15	100	1	1423.9	1504.2	1279.1	761.6	684.1	832	6
High	[K].EASGDATPTHDAETDSWDDEKTEK.[E]	organism=Toxoplasma_gondii_GT1 | product=putative eukaryotic initiation factor-5 | location=TGGT1_chrVI:3337752-3341085(+) | length=414 | sequence_SO=chromosome | SO=protein_coding	2xTMT6plex [K21; K24]; 1xTMT6plex [N-Term]; 3xPhospho [S3(100); T7(100); S16(98.9)]	TGGT1_244650	0.00129567	0.363	-1.46	TGGT1_244650 3xPhospho [S204(100); T208(100); S217(98.9)]	1744.8	632.8	5	TGGT1_244650 [202-225]	6.88	100	1	1817	1744.8	1386.4	578.3	632.8	750.3	9
High	[R].SSVFSEDGQDIPVNIEAESR.[R]	organism=Toxoplasma_gondii_GT1 | product=hypothetical protein | location=TGGT1_chrXII:2799381-2801736(+) | length=447 | sequence_SO=chromosome | SO=protein_coding	1xTMT6plex [N-Term]; 2xPhospho [S2(99.4); S5(100)]	TGGT1_246590	0.00130029	1.383	0.47	TGGT1_246590 2xPhospho [S163(99.4); S166(100)]	42.4	58.6	1	TGGT1_246590 [162-181]	4.98	100	1	42.4	45.3	41.3	58.6	57.9	61.3	1
High	[R].SKEFIAENK.[Q]	organism=Toxoplasma_gondii_GT1 | product=ubiquitin carboxyl-terminal hydrolase | location=TGGT1_chrII:464467-468768(+) | length=795 | sequence_SO=chromosome | SO=protein_coding	2xTMT6plex [K2; K9]; 1xPhospho [S1(100)]	TGGT1_221610	0.00130152	2.923	1.55	TGGT1_221610 1xPhospho [S5(100)]	527.8	1542.7	1	TGGT1_221610 [5-13]	4.2	100	1	527.8	444.1	589.9	1653.2	1542.7	1208.2	5
High	[R].CQPGGGPPSPPPGIPGQPLPSPTR.[L]	Semaphorin-4C OS=Homo sapiens GN=SEMA4C PE=1 SV=2	1xCarbamidomethyl [C1]; 1xDeamidated [Q17]; 1xTMT6plex [N-Term]; 2xPhospho [S9(100); S/T]	Q9C0C4	0.00130645	1.197	0.26	Q9C0C4 2xPhospho [S760(100); S/T]	87.8	105.2	1	Q9C0C4 [752-775]	2.02	100	1	88.3	87.8	87	107.8	103.7	105.2	1
High	[R].ADDAAQEKENGESSEEESTAQPPEGK.[Q]	organism=Toxoplasma_gondii_GT1 | product=putative eukaryotic initiation factor-4E | location=TGGT1_chrXI:4467998-4473119(+) | length=455 | sequence_SO=chromosome | SO=protein_coding	2xTMT6plex [K8; K26]; 2xPhospho [S13(100); S14(100)]	TGGT1_315150	0.00131388	3.131	1.65	TGGT1_315150 2xPhospho [S400(100); S401(100)]	215.1	673.6	2	TGGT1_315150 [388-413]	5.78	100	1	215.1	177.5	250.8	733.3	673.6	535.1	3
High	[R].EREDLSPPR.[R]	organism=Toxoplasma_gondii_GT1 | product=hypothetical protein | location=TGGT1_chrVIIb:133422-137648(-) | length=673 | sequence_SO=chromosome | SO=protein_coding	1xTMT6plex [N-Term]; 1xPhospho [S6(100)]	TGGT1_264130	0.00131414	1.404	0.49	TGGT1_264130 1xPhospho [S356(100)]	98.6	138.3	1	TGGT1_264130 [351-359]	2.94	100	1	97	103.2	98.6	138.4	138.3	127.7	1
High	[K].NGFPHPEPDCNPSEAASEESNSEIEQEIPVEQK.[E]	Nucleolar RNA helicase 2 OS=Homo sapiens GN=DDX21 PE=1 SV=5	1xCarbamidomethyl [C10]; 1xTMT6plex [K33]; 3xPhospho [S17(100); S20(100); S22(100)]	Q9NR30	0.00132074	4.165	2.06	Q9NR30 3xPhospho [S168(100); S171(100); S173(100)]	35.2	146.5	1	Q9NR30 [152-184]	4.7	100	1	35.2	27.4	42.2	155	146.5	115.8	1
High	[R].ESLASAPPAGSTDGSGDDQRPEESSAAETSR.[A]	organism=Toxoplasma_gondii_GT1 | product=hypothetical protein | location=TGGT1_chrXII:2306830-2317367(+) | length=1998 | sequence_SO=chromosome | SO=protein_coding	1xTMT6plex [N-Term]; 3xPhospho [S11(100); T12(100); S15(100)]	TGGT1_245560	0.00132174	1.385	0.47	TGGT1_245560 3xPhospho [S1109(100); T1110(100); S1113(100)]	153.9	213.2	1	TGGT1_245560 [1099-1129]	5.55	100	1	151.9	166.2	153.9	213.2	208.2	222.6	4
High	[K].VKGETGDEADDTQEGEAK.[N]	organism=Toxoplasma_gondii_GT1 | product=endonuclease IV APN | location=TGGT1_chrIX:2479130-2484087(-) | length=667 | sequence_SO=chromosome | SO=protein_coding	2xTMT6plex [K2; K18]; 1xTMT6plex [N-Term]; 1xPhospho [T5(100)]	TGGT1_288680	0.00132304	0.629	-0.67	TGGT1_288680 1xPhospho [T328(100)]	422.1	265.5	1	TGGT1_288680 [324-341]	4.92	100	1	421.9	458.3	422.1	233	265.5	267.6	2
High	[R].SDVQEESEGSDTDDNKDSAAFEDNEVQDEFLEK.[L]	Tyrosine-protein kinase BAZ1B OS=Homo sapiens GN=BAZ1B PE=1 SV=2	1xDeamidated [N]; 2xTMT6plex [K16; K33]; 1xTMT6plex [N-Term]; 2xPhospho [S7(100); S10(100)]	Q9UIG0	0.00133248	0.584	-0.78	Q9UIG0 2xPhospho [S705(100); S708(100)]	79.3	46.3	4	Q9UIG0 [699-731]	8.08	100	1	90.5	75.2	79.3	41.2	46.3	46.9	8
High	[R].SASSSEVLLWHNEGEER.[Q]	organism=Toxoplasma_gondii_GT1 | product=NLI interacting factor family phosphatase | location=TGGT1_chrVIIa:3125453-3133382(+) | length=2212 | sequence_SO=chromosome | SO=protein_coding	1xTMT6plex [N-Term]; 2xPhospho [S3(100); S4(100)]	TGGT1_202550	0.00136042	1.247	0.32	TGGT1_202550 2xPhospho [S1691(100); S1692(100)]	55.9	69.7	1	TGGT1_202550 [1689-1705]	5.34	100	1	53.6	55.9	57.5	69.7	71.2	67.8	1
High	[K].STATANKPGETKDPSTPLAGAEGR.[K]	organism=Toxoplasma_gondii_GT1 | product=hypothetical protein | location=TGGT1_chrV:709637-710995(-) | length=452 | sequence_SO=chromosome | SO=protein_coding	2xTMT6plex [K7; K12]; 1xPhospho [S15(99.3)]	TGGT1_213067	0.00136722	4.746	2.25	TGGT1_213067 1xPhospho [S132(99.3)]	282.8	1342.2	2	TGGT1_213067 [118-141]	3.49	100	1	282.8	225.7	357.8	1533.8	1342.2	1151.7	3
High	[R].SSSSSSQSSHSYK.[A]	Thyroid hormone receptor-associated protein 3 OS=Homo sapiens GN=THRAP3 PE=1 SV=2	1xTMT6plex [K13]; 1xTMT6plex [N-Term]; 1xPhospho [S1(100)]	Q9Y2W1	0.00137513	1.709	0.77	Q9Y2W1 1xPhospho [S779(100)]	98.9	169.1	2	Q9Y2W1 [779-791]	2.8	100	1	105.1	92.4	98.9	176.8	169.1	168	5
High	[R].LGDKGDDESDEEHER.[R]	organism=Toxoplasma_gondii_GT1 | product=Sas10 C-terminal domain-containing protein | location=TGGT1_chrXI:5539468-5546574(-) | length=800 | sequence_SO=chromosome | SO=protein_coding	1xTMT6plex [K4]; 1xTMT6plex [N-Term]; 1xPhospho [S9(100)]	TGGT1_316900	0.00137574	0.531	-0.91	TGGT1_316900 1xPhospho [S90(100)]	1057.9	561.5	1	TGGT1_316900 [82-96]	4.8	100	1	1057.9	1213.5	997.3	551.9	561.5	637.3	5
High	[R].KSPSGPVKSPPLSPVGTTPVK.[L]	Ashwin OS=Homo sapiens GN=C2orf49 PE=1 SV=1	3xTMT6plex [K1; K8; K21]; 2xPhospho [S9(100); S13(100)]	Q9BVC5	0.001376	1.92	0.94	Q9BVC5 2xPhospho [S189(100); S193(100)]	72.1	138.3	1	Q9BVC5 [181-201]	3.66	100	1	63.6	72.1	78.2	123.2	144.7	138.3	1
High	[K].GSTGSVGMAPNAVETQAHNGDLEDR.[T]	organism=Toxoplasma_gondii_GT1 | product=ion channel protein | location=TGGT1_chrVIII:3539885-3551958(+) | length=2971 | sequence_SO=chromosome | SO=protein_coding	1xDeamidated [N11]; 1xTMT6plex [N-Term]; 2xPhospho [S2(98.2); T3(98.2)]	TGGT1_273380	0.00138466	1.65	0.72	TGGT1_273380 2xPhospho [S2634(98.2); T2635(98.2)]	94	155.1	1	TGGT1_273380 [2633-2657]	3.04	100	1	93.6	104.3	94	160.3	155.1	139.7	1
High	[K].AQTPPGPSLSGSKSPCPQEK.[S]	Serine/arginine repetitive matrix protein 2 OS=Homo sapiens GN=SRRM2 PE=1 SV=2	1xCarbamidomethyl [C16]; 2xTMT6plex [K13; K20]; 2xPhospho [T3(100); S14(99.4)]	Q9UQ35	0.00140158	5.34	2.42	Q9UQ35 2xPhospho [T1003(100); S1014(99.4)]	545.2	2911.5	2	Q9UQ35 [1001-1020]	4.64	100	1	536.1	545.2	631.3	3497.7	2911.5	2357.6	7
High	[K].AQVPLASPHASASPTGEDGDSAK.[R]	organism=Toxoplasma_gondii_GT1 | product=TFIIH basal transcription factor complex helicase XPB subunit | location=TGGT1_chrVIII:5700684-5711671(+) | length=997 | sequence_SO=chromosome | SO=protein_coding	1xTMT6plex [K23]; 1xTMT6plex [N-Term]; 1xPhospho [S/T]	TGGT1_269660	0.00141253	0.66	-0.6		190.9	126	1	TGGT1_269660 [388-410]	2.36	100	1	178.9	198.7	190.9	111.8	126	127.1	1
High	[K].EQLSAQELMESGLQIQKSPEPEVLSTQEDLFDQSNK.[T]	Tumor suppressor p53-binding protein 1 OS=Homo sapiens GN=TP53BP1 PE=1 SV=2	2xTMT6plex [K17; K36]; 1xPhospho [S/T]	A6NNK5	0.00141783	3.449	1.79		28.2	97.1	1	A6NNK5 [282-317]	4	100	1	28.2	23.4	34.5	106.2	78.8	97.1	1
High	[K].DAQRLSPIPEEVPK.[S]	Remodeling and spacing factor 1 OS=Homo sapiens GN=RSF1 PE=1 SV=2	1xTMT6plex [K14]; 1xTMT6plex [N-Term]; 1xPhospho [S6(100)]	Q96T23	0.00141964	0.728	-0.46	Q96T23 1xPhospho [S604(100)]	278.3	202.6	1	Q96T23 [599-612]	3.84	100	1	290.3	278.3	267.4	207.4	202.6	199.2	3
High	[R].IDKDDLPAEEQDLLEFLSEDSDEGEDDDSEQGEEK.[L]	organism=Toxoplasma_gondii_GT1 | product=putative eukaryotic translation initiation factor | location=TGGT1_chrII:1241196-1252687(-) | length=756 | sequence_SO=chromosome | SO=protein_coding	2xTMT6plex [K3; K35]; 2xPhospho [S18(100); S21(100)]	TGGT1_222860	0.00143081	11.064	3.47	TGGT1_222860 2xPhospho [S21(100); S24(100)]	193.5	2140.6	1	TGGT1_222860 [4-38]	7.72	100	1	193.5	131.8	277.3	2397.4	2140.6	1440.1	6
High	[K].VEENPDADSDFDAKSSADDEIEETR.[V]	Nuclear speckle splicing regulatory protein 1 OS=Homo sapiens GN=NSRP1 PE=1 SV=1	1xTMT6plex [K14]; 3xPhospho [S9(100); S15(100); S16(100)]	Q9H0G5	0.00143602	1.81	0.86	Q9H0G5 3xPhospho [S248(100); S254(100); S255(100)]	174.4	315.8	1	Q9H0G5 [240-264]	2.75	100	1	171.4	174.4	199.6	353.3	315.8	294.3	3
High	[K].AESMVKEKEESEPMVK.[E]	organism=Toxoplasma_gondii_GT1 | product=hypothetical protein | location=TGGT1_chrIa:306622-308238(-) | length=538 | sequence_SO=chromosome | SO=protein_coding	3xTMT6plex [K6; K8; K16]; 1xTMT6plex [N-Term]; 2xPhospho [S3(100); S11(100)]	TGGT1_293440	0.0014447	0.335	-1.58	TGGT1_293440 2xPhospho [S139(100); S147(100)]	956.3	320.5	1	TGGT1_293440 [137-152]	3.58	100	1	956.3	1058.8	747.4	259.6	320.5	345.5	2
High	[R].GTDDSPKDSQEDLQER.[H]	Transcription elongation factor A protein-like 3 OS=Homo sapiens GN=TCEAL3 PE=1 SV=1	1xTMT6plex [K7]; 1xPhospho [T/S]	Q969E4	0.00145009	2.02	1.01		153.8	310.7	1	Q969E4 [117-132]	2.49	100	1	148.7	153.8	172.9	332	310.7	269.8	1
High	[R].SPGSPVGEGTGSPPK.[W]	Alpha-adducin OS=Homo sapiens GN=ADD1 PE=1 SV=1	1xTMT6plex [K15]; 1xTMT6plex [N-Term]; 1xPhospho [S4(100)]	E7ENY0	0.00145517	0.784	-0.35	E7ENY0 1xPhospho [S358(100)]	117.6	92.2	1	E7ENY0 [355-369]	4.73	100	1	123.5	114.5	117.6	96.8	92.2	89.9	2
High	[K].LSGDCVSVR.[R]	organism=Toxoplasma_gondii_GT1 | product=hypothetical protein | location=TGGT1_chrIb:755657-761678(+) | length=1060 | sequence_SO=chromosome | SO=protein_coding	1xCarbamidomethyl [C5]; 1xTMT6plex [N-Term]; 1xPhospho [S2(100)]	TGGT1_208510	0.00147232	0.822	-0.28	TGGT1_208510 1xPhospho [S666(100)]	108.9	89.5	1	TGGT1_208510 [665-673]	2.6	100	1	110.8	104.8	108.9	89.5	88.8	91.9	1
High	[R].NYQQNYQNSESGEKNEGSESAPEGQAQQR.[R]	Nuclease-sensitive element-binding protein 1 (Fragment) OS=Homo sapiens GN=YBX1 PE=1 SV=1	1xTMT6plex [K14]; 2xPhospho [S18(100); S20(100)]	H0Y449	0.00147274	3.343	1.74	H0Y449 2xPhospho [S224(100); S226(100)]	60.6	202.7	2	H0Y449 [207-235]	3.85	100	1	60.6	59.9	81.6	226.3	202.7	164.3	2
High	[K].MDDDAIGGEEGGNGESR.[G]	organism=Toxoplasma_gondii_GT1 | product=proliferating cell nuclear antigen PCNA1 | location=TGGT1_chrXII:3286520-3289072(-) | length=317 | sequence_SO=chromosome | SO=protein_coding	1xTMT6plex [N-Term]; 1xPhospho [S16(100)]	TGGT1_247460	0.00147476	1.307	0.39	TGGT1_247460 1xPhospho [S307(100)]	106.9	139.7	1	TGGT1_247460 [292-308]	4.25	100	1	106.9	106.4	114.3	145.4	139.7	134.9	1
High	[K].SGEKPGSAADSADEDSPSRGPLPAASLK.[R]	organism=Toxoplasma_gondii_GT1 | product=hypothetical protein | location=TGGT1_chrVIIa:2439891-2442215(-) | length=774 | sequence_SO=chromosome | SO=protein_coding	2xTMT6plex [K4; K28]; 2xPhospho [S11(100); S16(98.9)]	TGGT1_203370	0.00148401	5.446	2.45	TGGT1_203370 2xPhospho [S557(100); S562(98.9)]	691.6	3766.5	2	TGGT1_203370 [547-574]	7.05	100	1	691.6	596.6	875.9	4737.6	3766.5	2783.3	9
High	[K].KKPTGSAGATSPQAGEGATQANNSDDEKEDSPK.[S]	organism=Toxoplasma_gondii_GT1 | product=hypothetical protein | location=TGGT1_chrIX:2957612-2961198(-) | length=510 | sequence_SO=chromosome | SO=protein_coding	4xTMT6plex [K1; K2; K28; K33]; 1xTMT6plex [N-Term]; 2xPhospho [S11(100); S24(100)]	TGGT1_289290	0.0015137	0.197	-2.34	TGGT1_289290 2xPhospho [S422(100); S435(100)]	747.6	147.3	2	TGGT1_289290 [412-444]	8.4	100	1	747.6	979.8	570.4	109.2	147.3	180.1	7
High	[K].ESLKEEDESDDDNM.[-]	Proteasome subunit alpha type-3 OS=Homo sapiens GN=PSMA3 PE=1 SV=2	1xTMT6plex [K4]; 1xPhospho [S9(100)]	P25788	0.00151756	7.272	2.86	P25788 1xPhospho [S250(100)]	232.9	1694	2	P25788 [242-255]	3.41	100	1	232.9	187.5	294.6	1935.4	1694	1076.9	5
High	[K].ERDEAYTPASVTPPSAVR.[S]	organism=Toxoplasma_gondii_GT1 | product=Na+/H+ exchanger NHE1 | location=TGGT1_chrVIIb:2842787-2849858(-) | length=1450 | sequence_SO=chromosome | SO=protein_coding	1xTMT6plex [N-Term]; 2xPhospho [S10(100); T12(100)]	TGGT1_259200B	0.00151872	1.742	0.8	TGGT1_259200B 2xPhospho [S772(100); T774(100)]	237.5	413.6	1	TGGT1_259200B [763-780]	5.38	100	1	233.2	237.9	237.5	413.6	394.1	433.3	5
High	[K].LVEAEEEEEEDAESAQEEQGER.[G]	organism=Toxoplasma_gondii_GT1 | product=RIO1 family protein | location=TGGT1_chrIV:1952686-1957204(+) | length=1015 | sequence_SO=chromosome | SO=protein_coding	1xDeamidated [Q16]; 1xTMT6plex [N-Term]; 1xPhospho [S14(100)]	TGGT1_210830	0.00152351	1.785	0.84	TGGT1_210830 1xPhospho [S767(100)]	96.8	172.9	1	TGGT1_210830 [754-775]	4.19	100	1	88.3	96.8	104.3	172.9	190.6	156.9	1
High	[K].REKEDSADEPAANDSDTVEEDDDHR.[L]	organism=Toxoplasma_gondii_GT1 | product=hypothetical protein | location=TGGT1_chrVIIb:1712431-1719358(-) | length=1112 | sequence_SO=chromosome | SO=protein_coding	1xTMT6plex [K3]; 1xTMT6plex [N-Term]; 2xPhospho [S6(100); S15(100)]	TGGT1_261450	0.00152875	0.628	-0.67	TGGT1_261450 2xPhospho [S517(100); S526(100)]	340.3	213.6	2	TGGT1_261450 [512-536]	7.2	100	1	362.4	340.3	313.9	213.6	187.6	218.5	5
High	[K].SERESDNSDEELKTK.[A]	organism=Toxoplasma_gondii_GT1 | product=putative translation initiation factor IF-2 | location=TGGT1_chrX:6085732-6096115(-) | length=1146 | sequence_SO=chromosome | SO=protein_coding	2xTMT6plex [K13; K15]; 2xPhospho [S5(100); S8(100)]	TGGT1_214270	0.00154199	13.602	3.77	TGGT1_214270 2xPhospho [S150(100); S153(100)]	53.8	731.4	1	TGGT1_214270 [146-160]	3.96	100	1	53.8	49.4	65.2	900.9	731.4	485.6	1
High	[R].DKDCFNESDVEEKGEK.[K]	organism=Toxoplasma_gondii_GT1 | product=hypothetical protein | location=TGGT1_chrX:3976691-3978589(-) | length=632 | sequence_SO=chromosome | SO=protein_coding	1xCarbamidomethyl [C4]; 3xTMT6plex [K2; K13; K16]; 1xTMT6plex [N-Term]; 1xPhospho [S8(100)]	TGGT1_212090	0.00154349	0.312	-1.68	TGGT1_212090 1xPhospho [S591(100)]	994.3	310.5	1	TGGT1_212090 [584-599]	4.21	100	1	994.3	1046.1	825.4	310.5	281.1	395.2	7
High	[R].REEAASPSSHPTVASPHASGVPR.[S]	organism=Toxoplasma_gondii_GT1 | product=hypothetical protein | location=TGGT1_chrV:678396-686336(+) | length=1824 | sequence_SO=chromosome | SO=protein_coding	1xTMT6plex [N-Term]; 2xPhospho [S6(100); S15(100)]	TGGT1_213040	0.00154475	1.943	0.96	TGGT1_213040 2xPhospho [S788(100); S797(100)]	123.6	240.1	1	TGGT1_213040 [783-805]	6.45	100	1	143.9	122.7	123.6	256.6	232.8	240.1	2
High	[K].KEAEEEYRNSMPASSFQQQK.[L]	Putative RNA-binding protein Luc7-like 1 OS=Homo sapiens GN=LUC7L PE=1 SV=1	1xDeamidated [Q18]; 2xTMT6plex [K1; K20]; 1xTMT6plex [N-Term]; 2xPhospho [Y/S]	Q9NQ29	0.00155217	0.323	-1.63		434.7	140.4	1	Q9NQ29 [167-186]	2.41	100	1	434.7	476	338.2	123	140.4	158.4	2
High	[K].QDKDASSDEDPADAAPAVGSLPLTK.[G]	organism=Toxoplasma_gondii_GT1 | product=hypothetical protein | location=TGGT1_chrVIII:4830509-4837142(+) | length=1243 | sequence_SO=chromosome | SO=protein_coding	1xDeamidated [Q1]; 2xTMT6plex [K3; K25]; 2xPhospho [S6(100); S7(100)]	TGGT1_270960	0.00155466	1.719	0.78	TGGT1_270960 2xPhospho [S69(100); S70(100)]	60.6	104.2	1	TGGT1_270960 [64-88]	4.18	100	1	60.6	53.7	63.7	122.2	104.2	101.1	2
High	[R].AIQEESKESATAEEEEVAEEE.[-]	organism=Toxoplasma_gondii_GT1 | product=dense granule protein GRA5 | location=TGGT1_chrV:1680404-1680766(+) | length=120 | sequence_SO=chromosome | SO=protein_coding	1xTMT6plex [K7]; 2xPhospho [S9(99.2); T11(100)]	TGGT1_286450	0.00155485	1.538	0.62	TGGT1_286450 2xPhospho [S108(99.2); T110(100)]	5357	8237.6	4	TGGT1_286450 [100-120]	4.89	100	1	5394.6	4753.1	5357	8585.5	8237.6	7877.4	110
High	[K].GAERGSSGEAASPAAPSADASR.[A]	organism=Toxoplasma_gondii_GT1 | product=Not1 N-terminal domain, CCR4-Not complex component protein | location=TGGT1_chrVIII:2342666-2346963(-) | length=778 | sequence_SO=chromosome | SO=protein_coding	1xTMT6plex [N-Term]; 2xPhospho [S6(100); S7(100)]	TGGT1_233020	0.00155711	4.066	2.02	TGGT1_233020 2xPhospho [S387(100); S388(100)]	60	243.9	1	TGGT1_233020 [382-403]	2.53	100	1	60	51.1	78.8	264.4	243.9	191.1	1
High	[R].RKEPEEEEGEEEETEESAEELQK.[A]	organism=Toxoplasma_gondii_GT1 | product=signal peptidase | location=TGGT1_chrX:5908335-5920860(+) | length=1859 | sequence_SO=chromosome | SO=protein_coding	1xDeamidated [Q22]; 2xTMT6plex [K2; K23]; 2xPhospho [T14(100); S17(100)]	TGGT1_214090	0.0015628	2.059	1.04	TGGT1_214090 2xPhospho [T1569(100); S1572(100)]	42.3	87	1	TGGT1_214090 [1556-1578]	3.18	100	1	42.3	38	46.8	78.7	87	88	2
High	[R].QADPQPQAWPPPDSPVRVDTVR.[V]	KN motif and ankyrin repeat domain-containing protein 2 OS=Homo sapiens GN=KANK2 PE=1 SV=1	1xTMT6plex [N-Term]; 1xPhospho [T20(99.2)]	Q63ZY3	0.00156311	1.45	0.54	Q63ZY3 1xPhospho [T329(99.2)]	220.2	319.2	1	Q63ZY3 [310-331]	3.68	100	1	220.2	221.9	219.6	319.2	321.9	305.3	3
High	[R].TKSRSPSPAPEK.[K]	Serine/arginine repetitive matrix protein 1 OS=Homo sapiens GN=SRRM1 PE=1 SV=2 Serine/arginine repetitive matrix protein 1 (Fragment) OS=Homo sapiens GN=SRRM1 PE=1 SV=1	2xTMT6plex [K2; K12]; 1xTMT6plex [N-Term]; 3xPhospho [S3(100); S5(100); S7(100)]	Q8IYB3; M0R088	0.00157054	0.553	-0.85	Q8IYB3 3xPhospho [S207(100); S209(100); S211(100)]; M0R088 3xPhospho [S168(100); S170(100); S172(100)]	891.3	493	1	Q8IYB3 [205-216]; M0R088 [166-177]	2.68	100	2	984.4	818.4	891.3	493	526.4	468.8	2
High	[R].VEDAAMSDSLSSVQTDDEKAKDEDEETVDGTPEER.[M]	organism=Toxoplasma_gondii_GT1 | product=tetratricopeptide repeat-containing protein | location=TGGT1_chrXI:3881643-3887836(+) | length=580 | sequence_SO=chromosome | SO=protein_coding	2xTMT6plex [K19; K21]; 1xTMT6plex [N-Term]; 3xPhospho [S11(100); S12(100); T15(100)]	TGGT1_314100	0.00158081	0.344	-1.54	TGGT1_314100 3xPhospho [S34(100); S35(100); T38(100)]	641.5	220.4	2	TGGT1_314100 [24-58]	8.69	100	1	641.5	734.9	539.7	163.6	233.7	220.4	5
High	[K].TAPGKDETGSEEDVDIPQADSPSDGVR.[R]	organism=Toxoplasma_gondii_GT1 | product=hypothetical protein | location=TGGT1_chrIX:2120186-2121400(+) | length=404 | sequence_SO=chromosome | SO=protein_coding	1xTMT6plex [K5]; 2xPhospho [T8(100); S10(100)]	TGGT1_288030	0.00158939	3.346	1.74	TGGT1_288030 2xPhospho [T345(100); S347(100)]	89.9	300.9	2	TGGT1_288030 [338-364]	5.48	100	1	87.9	89.9	119.6	324.7	300.9	234.6	4
High	[R].NYQQNYQNSESGEKNEGSESAPEGQAQQR.[R]	Nuclease-sensitive element-binding protein 1 (Fragment) OS=Homo sapiens GN=YBX1 PE=1 SV=1	1xTMT6plex [K14]; 1xPhospho [S18(100)]	H0Y449	0.00159451	3.253	1.7	H0Y449 1xPhospho [S224(100)]	151.1	491.6	2	H0Y449 [207-235]	5.04	100	1	151.1	139.8	164.5	558.1	491.6	406.6	5
High	[R].CVEGAPEVQNSASSSTEDPLSPGNAR.[G]	organism=Toxoplasma_gondii_GT1 | product=hypothetical protein | location=TGGT1_chrXI:506755-512407(+) | length=822 | sequence_SO=chromosome | SO=protein_coding	1xCarbamidomethyl [C1]; 1xTMT6plex [N-Term]; 3xPhospho [S14(98.9); S15(98.9); S21(100)]	TGGT1_309190	0.00159883	1.554	0.64	TGGT1_309190 3xPhospho [S63(98.9); S64(98.9); S70(100)]	43.3	67.4	2	TGGT1_309190 [50-75]	4.78	100	1	43.3	40.6	45.3	77.1	66.8	67.4	2
High	[K].TGTNEFHSPTFGSEK.[Y]	organism=Toxoplasma_gondii_GT1 | product=hypothetical protein | location=TGGT1_chrIb:671628-681222(-) | length=1824 | sequence_SO=chromosome | SO=protein_coding	1xTMT6plex [K15]; 1xTMT6plex [N-Term]; 1xPhospho [S13(100)]	TGGT1_208400B	0.00160532	0.798	-0.32	TGGT1_208400B 1xPhospho [S308(100)]	904.6	722.1	1	TGGT1_208400B [296-310]	4.49	100	1	883.3	941.2	904.6	722.1	704.9	726.3	4
High	[K].ASHEGEASESEDRSENASITDGLK.[R]	organism=Toxoplasma_gondii_GT1 | product=hypothetical protein | location=TGGT1_chrV:2175312-2182741(-) | length=2263 | sequence_SO=chromosome | SO=protein_coding	1xTMT6plex [K24]; 1xTMT6plex [N-Term]; 3xPhospho [S/T]	TGGT1_285650	0.00161635	1.324	0.4		91.8	121.6	1	TGGT1_285650 [1147-1170]	2.11	100	1	94.8	86	91.8	128.6	121.6	117.4	1
High	[R].GGGAGSEDEGEKEKEEKPER.[S]	organism=Toxoplasma_gondii_GT1 | product=hypothetical protein | location=TGGT1_chrX:469350-486422(+) | length=3946 | sequence_SO=chromosome | SO=protein_coding	3xTMT6plex [K12; K14; K17]; 1xTMT6plex [N-Term]; 1xPhospho [S6(100)]	TGGT1_228120	0.00161657	0.368	-1.44	TGGT1_228120 1xPhospho [S2823(100)]	731.7	269.3	1	TGGT1_228120 [2818-2837]	3.38	100	1	731.7	995.5	712.8	228.5	269.3	299	4
High	[K].AGLESGAEPGDGDSDTTK.[K]	H/ACA ribonucleoprotein complex subunit 4 OS=Homo sapiens GN=DKC1 PE=1 SV=3	1xTMT6plex [K18]; 1xPhospho [S14(100)]	O60832	0.00162575	8.514	3.09	O60832 1xPhospho [S494(100)]	22.3	190.2	1	O60832 [481-498]	1.94	100	1	22.3	16.4	32.6	259.9	190.2	133.1	1
High	[R].KTAEGSEEEDAKETR.[L]	organism=Toxoplasma_gondii_GT1 | product=hypothetical protein | location=TGGT1_chrXI:3460261-3471307(-) | length=1716 | sequence_SO=chromosome | SO=protein_coding	2xTMT6plex [K1; K12]; 1xTMT6plex [N-Term]; 2xPhospho [T2(100); S6(100)]	TGGT1_313590A	0.00162615	0.582	-0.78	TGGT1_313590A 2xPhospho [T1509(100); S1513(100)]	250.1	145.5	1	TGGT1_313590A [1508-1522]	4.07	100	1	250.1	280.9	239.8	125.2	152.1	145.5	1
High	[K].KDQSDETSEDDKK.[Q-]	Transcriptional regulator ATRX OS=Homo sapiens GN=ATRX PE=1 SV=5	3xTMT6plex [K1; K12; K13]; 1xTMT6plex [N-Term]; 3xPhospho [S4(100); T7(100); S8(100)]	P46100	0.00166682	0.386	-1.37	P46100 3xPhospho [S974(100); T977(100); S978(100)]	681.5	263	1	P46100 [971-983]	5.07	100	1	598.2	731.2	681.5	257.8	333.6	263	3
High	[R].GEASLSSSRSASTTENFAALLAADEQPQK.[N]	organism=Toxoplasma_gondii_GT1 | product=hypothetical protein | location=TGGT1_chrVIII:738672-751636(+) | length=2233 | sequence_SO=chromosome | SO=protein_coding	1xTMT6plex [K29]; 1xTMT6plex [N-Term]; 3xPhospho [S/T]	TGGT1_230400	0.00167237	1.15	0.2		250.8	288.5	1	TGGT1_230400 [75-103]	4.78	100	1	256.4	246.9	250.8	288.5	292.4	287.4	5
High	[R].AGGGAQPSQTATGDPSDEDEDSDLEEFVR.[S]	UV-stimulated scaffold protein A OS=Homo sapiens GN=UVSSA PE=1 SV=2	1xTMT6plex [N-Term]; 2xPhospho [S16(100); S22(100)]	Q2YD98	0.00167515	2.119	1.08	Q2YD98 2xPhospho [S281(100); S287(100)]	30.5	64.6	1	Q2YD98 [266-294]	4.74	100	1	29.1	30.5	35.9	56.9	72.1	64.6	1
High	[K].ALEQQEAESDSSDTEEKDDDDDDEEDVGK.[R]	Protein MAK16 homolog OS=Homo sapiens GN=MAK16 PE=1 SV=2	2xTMT6plex [K17; K29]; 2xPhospho [T14(99.9); S]	Q9BXY0	0.00167714	2.366	1.24	Q9BXY0 2xPhospho [T202(99.9); S]	147.6	349.2	1	Q9BXY0 [189-217]	2.03	100	1	147.6	126.4	163.1	307.8	351.7	349.2	1
High	[R].KGSSGNASEVSVACLTER.[I]	Cytospin-A OS=Homo sapiens GN=SPECC1L PE=1 SV=2	1xCarbamidomethyl [C14]; 1xTMT6plex [K1]; 1xTMT6plex [N-Term]; 2xPhospho [S3(100); S4(100)]	Q69YQ0	0.0016861	0.605	-0.72	Q69YQ0 2xPhospho [S384(100); S385(100)]	1260.8	763.2	1	Q69YQ0 [382-399]	6.99	100	1	1260.8	1198.5	1419.1	717.5	763.2	839.6	5
High	[K].LEKEEEEGISQESSEEEQ.[-]	High mobility group protein HMG-I/HMG-Y OS=Homo sapiens GN=HMGA1 PE=1 SV=3	1xDeamidated [Q11]; 1xTMT6plex [K3]; 3xPhospho [S10(100); S13(100); S14(100)]	P17096	0.00169734	5.288	2.4	P17096 3xPhospho [S99(100); S102(100); S103(100)]	67.1	354.6	1	P17096 [90-107]	3.57	100	1	67.1	51	89.3	435.5	354.6	291.9	2
High	[R].IDKDDLPAEEQDLLEFLSEDSDEGEDDDSEQGEEK.[L]	organism=Toxoplasma_gondii_GT1 | product=putative eukaryotic translation initiation factor | location=TGGT1_chrII:1241196-1252687(-) | length=756 | sequence_SO=chromosome | SO=protein_coding	2xTMT6plex [K3; K35]; 3xPhospho [S18(100); S21(100); S29(100)]	TGGT1_222860	0.00172034	10.926	3.45	TGGT1_222860 3xPhospho [S21(100); S24(100); S32(100)]	53.7	587	1	TGGT1_222860 [4-38]	5.79	100	1	53.7	47.2	84.6	703.5	587	343.4	4
High	[R].GGYGGASGSQGGSYSADLK.[S]	organism=Toxoplasma_gondii_GT1 | product=MSP (Major sperm protein) domain-containing protein | location=TGGT1_chrIV:1459846-1460565(+) | length=239 | sequence_SO=chromosome | SO=protein_coding	1xDeamidated [Q10]; 1xTMT6plex [K19]; 1xTMT6plex [N-Term]; 1xPhospho [S/Y]	TGGT1_318160	0.0017207	2.039	1.03		105.9	215.8	1	TGGT1_318160 [148-166]	2.19	100	1	121.9	94	105.9	255.7	215.8	214.3	1
High	[R].RLSPSASPPR.[R]	Serine/arginine repetitive matrix protein 1 OS=Homo sapiens GN=SRRM1 PE=1 SV=2 Serine/arginine repetitive matrix protein 1 (Fragment) OS=Homo sapiens GN=SRRM1 PE=1 SV=1	1xTMT6plex [N-Term]; 3xPhospho [S3(100); S5(100); S7(100)]	Q8IYB3; M0R088	0.00172343	1.802	0.85	Q8IYB3 3xPhospho [S389(100); S391(100); S393(100)]; M0R088 3xPhospho [S350(100); S352(100); S354(100)]	889.1	1601.9	1	Q8IYB3 [387-396]; M0R088 [348-357]	4.02	100	2	889.1	860.9	1022.2	1902.2	1578.5	1601.9	11
High	[R].KAEDSDSEPEPEDNVR.[L]	5'-3' exoribonuclease 2 OS=Homo sapiens GN=XRN2 PE=1 SV=1	1xTMT6plex [K1]; 2xPhospho [S5(100); S7(100)]	Q9H0D6	0.00173504	2.612	1.38	Q9H0D6 2xPhospho [S499(100); S501(100)]	465.9	1216.7	1	Q9H0D6 [495-510]	5.3	100	1	465.9	378.6	518.7	1242.8	1216.7	1000	7
High	[R].LDLPNRPVEPPSDGLEVTPQSQTAESVAQQV.[-]	organism=Toxoplasma_gondii_GT1 | product=formate/nitrite transporter protein | location=TGGT1_chrIX:4363604-4366961(+) | length=463 | sequence_SO=chromosome | SO=protein_coding	1xTMT6plex [N-Term]; 2xPhospho [T18(99.5); T/S]	TGGT1_292110	0.00173741	1.493	0.58	TGGT1_292110 2xPhospho [T450(99.5); T/S]	135.5	202.4	2	TGGT1_292110 [433-463]	4.47	100	1	135.5	127.2	145.1	207.8	202.4	186.7	6
High	[K].EATTNPTVSPK.[G]	organism=Toxoplasma_gondii_GT1 | product=hypothetical protein | location=TGGT1_chrVIII:282578-286112(+) | length=409 | sequence_SO=chromosome | SO=protein_coding	1xTMT6plex [K11]; 1xTMT6plex [N-Term]; 1xPhospho [S9(100)]	TGGT1_229470	0.00173801	0.665	-0.59	TGGT1_229470 1xPhospho [S54(100)]	422.3	280.7	1	TGGT1_229470 [46-56]	4.09	100	1	422.3	426.6	382.1	298.5	275.5	280.7	4
High	[K].NKEESSDDEDKESEEEPPKK.[T]	Protein DEK OS=Homo sapiens GN=DEK PE=1 SV=1	4xTMT6plex [K2; K11; K19; K20]; 1xTMT6plex [N-Term]; 2xPhospho [S5(98.5); S6(98.5)]	B4DFG0	0.00174301	0.455	-1.14	B4DFG0 2xPhospho [S215(98.5); S216(98.5)]	185.1	84.2	1	B4DFG0 [211-230]	2.62	100	1	166.9	215.6	185.1	80.8	100.9	84.2	1
High	[R].SREQGGTNGSSGDEGGREENGNGGCSPLETR.[V]	organism=Toxoplasma_gondii_GT1 | product=putative eukaryotic translation initiation factor | location=TGGT1_chrVIIb:4041436-4047384(+) | length=824 | sequence_SO=chromosome | SO=protein_coding	1xCarbamidomethyl [C25]; 1xDeamidated [N]; 1xTMT6plex [N-Term]; 2xPhospho [S10(100); S11(100)]	TGGT1_257350	0.00175108	1.756	0.81	TGGT1_257350 2xPhospho [S255(100); S256(100)]	219	384.7	4	TGGT1_257350 [246-276]	6.7	100	1	221	187.2	219	432.1	384.7	349.2	4
High	[R].DSDPEGHALDAAPGGSRTPASER.[A]	organism=Toxoplasma_gondii_GT1 | product=elongation factor Tu GTP binding domain-containing protein | location=TGGT1_chrVIII:6343668-6355929(-) | length=1697 | sequence_SO=chromosome | SO=protein_coding	1xTMT6plex [N-Term]; 2xPhospho [S21(99.3); S/T]	TGGT1_268710	0.00175842	2.033	1.02	TGGT1_268710 2xPhospho [S1379(99.3); S/T]	103.4	210.2	1	TGGT1_268710 [1359-1381]	4.9	100	1	103.4	87.9	104.3	242.7	210.2	186.6	1
High	[R].NEEENSGSPPPSSDADDPSSAAGADGQRSPPQEPDKELQMR.[K]	organism=Toxoplasma_gondii_GT1 | product=RNA recognition motif-containing protein | location=TGGT1_chrIX:1992388-1998489(-) | length=430 | sequence_SO=chromosome | SO=protein_coding	1xTMT6plex [K36]; 1xPhospho [S29(100)]	TGGT1_264610	0.00176551	12.803	3.68	TGGT1_264610 1xPhospho [S111(100)]	9.2	118.4	1	TGGT1_264610 [83-123]	6.02	100	1	9.2	5.3	11.9	151.7	118.4	66	2
High	[R].SVCKEDISSGDDKENK.[T]	organism=Toxoplasma_gondii_GT1 | product=hypothetical protein | location=TGGT1_chrVI:1682623-1698702(-) | length=4534 | sequence_SO=chromosome | SO=protein_coding	1xCarbamidomethyl [C3]; 3xTMT6plex [K4; K13; K16]; 1xTMT6plex [N-Term]; 2xPhospho [S8(100); S9(100)]	TGGT1_241850	0.00176897	0.225	-2.15	TGGT1_241850 2xPhospho [S1269(100); S1270(100)]	1298.3	291.7	1	TGGT1_241850 [1262-1277]	5.2	100	1	1298.3	1594.2	1041.2	268.7	291.7	421.5	3
High	[R].ADDAAQEKENGESSEEESTAQPPEGK.[Q]	organism=Toxoplasma_gondii_GT1 | product=putative eukaryotic initiation factor-4E | location=TGGT1_chrXI:4467998-4473119(+) | length=455 | sequence_SO=chromosome | SO=protein_coding	2xTMT6plex [K8; K26]; 1xTMT6plex [N-Term]; 2xPhospho [S13(100); S14(100)]	TGGT1_315150	0.00177364	0.533	-0.91	TGGT1_315150 2xPhospho [S400(100); S401(100)]	757.5	403.8	2	TGGT1_315150 [388-413]	7.27	100	1	757.5	829.5	664.9	357.5	403.8	422.3	10
High	[K].GGEFAHPDEGPCYDTDEEHNDSSR.[G]	organism=Toxoplasma_gondii_GT1 | product=hypothetical protein | location=TGGT1_chrIb:1139917-1148599(+) | length=1492 | sequence_SO=chromosome | SO=protein_coding	1xCarbamidomethyl [C12]; 1xTMT6plex [N-Term]; 1xPhospho [T15(100)]	TGGT1_209210	0.00177575	0.578	-0.79	TGGT1_209210 1xPhospho [T34(100)]	384.6	222.3	1	TGGT1_209210 [20-43]	4.64	100	1	384.6	369	422.3	211	222.3	252.8	1
High	[K].ESLKEEDESDDDNM.[-]	Proteasome subunit alpha type-3 OS=Homo sapiens GN=PSMA3 PE=1 SV=2	1xOxidation [M14]; 1xTMT6plex [K4]; 1xPhospho [S9(100)]	P25788	0.00177885	3.104	1.63	P25788 1xPhospho [S250(100)]	189.8	589.1	3	P25788 [242-255]	3.86	100	1	189.8	178.2	256.3	819.4	588.7	589.1	4
High	[K].RGPEVTSQGVQTSSPACK.[Q]	Ataxin-2 OS=Homo sapiens GN=ATXN2 PE=1 SV=1	1xCarbamidomethyl [C17]; 1xTMT6plex [K18]; 1xTMT6plex [N-Term]; 1xPhospho [S14(99.5)]	V9GY86	0.00178392	1.605	0.68	V9GY86 1xPhospho [S729(99.5)]	140.3	225.1	1	V9GY86 [716-733]	4.76	100	1	140.3	121.6	143.2	246.9	222.4	225.1	2
High	[R].SSSGNEEDPGSEDVRK.[L]	organism=Toxoplasma_gondii_GT1 | product=putative DNA mismatch repair protein MSH6-1 | location=TGGT1_chrIX:3604395-3616262(-) | length=1561 | sequence_SO=chromosome | SO=protein_coding	1xTMT6plex [K16]; 1xTMT6plex [N-Term]; 1xPhospho [S3(99.7)]	TGGT1_290640	0.00178638	0.848	-0.24	TGGT1_290640 1xPhospho [S160(99.7)]	1564.8	1327.6	3	TGGT1_290640 [158-173]	4.29	100	1	1506.2	1592.4	1564.8	1327.6	1266.4	1333	6
High	[R].LLKPGEEPSEYTDEEDTKDHNKQD.[-]	Membrane-associated progesterone receptor component 2 OS=Homo sapiens GN=PGRMC2 PE=1 SV=1	3xTMT6plex [K3; K18; K22]; 1xPhospho [T12(100)]	O15173	0.00179552	2.243	1.17	O15173 1xPhospho [T211(100)]	171	383.5	1	O15173 [200-223]	4.81	100	1	171	157.5	203	335.8	383.5	433.3	3
High	[R].RGSVSAPAAAPEETGGDRGDSSHSLSR.[E]	organism=Toxoplasma_gondii_GT1 | product=putative glutamic acid-rcih protein | location=TGGT1_chrIb:1523777-1548230(+) | length=4892 | sequence_SO=chromosome | SO=protein_coding	1xTMT6plex [N-Term]; 2xPhospho [S3(100); S/T]	TGGT1_209880	0.00179694	2.127	1.09	TGGT1_209880 2xPhospho [S4622(100); S/T]	54.5	115.8	1	TGGT1_209880 [4620-4646]	3.89	100	1	46	54.5	59.3	115.8	120.1	99.9	1
High	[K].GSPTPGFSTR.[R]	Protein FAM83H OS=Homo sapiens GN=FAM83H PE=1 SV=3	1xTMT6plex [N-Term]; 1xPhospho [S2(100)]	Q6ZRV2	0.00179753	1.318	0.4	Q6ZRV2 1xPhospho [S881(100)]	370.9	488.7	1	Q6ZRV2 [880-889]	2.8	100	1	370.9	367.8	400.5	520.1	483.2	488.7	2
High	[K].LSSAEGPFLTAPSSSTGAVLTPNTGDSKPVDGK.[V]	organism=Toxoplasma_gondii_GT1 | product=hypothetical protein | location=TGGT1_chrIX:1382810-1387773(+) | length=256 | sequence_SO=chromosome | SO=protein_coding	2xTMT6plex [K28; K33]; 1xTMT6plex [N-Term]; 3xPhospho [S2(100); S3(100); T10(100)]	TGGT1_265420	0.00179923	0.604	-0.73	TGGT1_265420 3xPhospho [S163(100); S164(100); T171(100)]	464.8	280.8	1	TGGT1_265420 [162-194]	8.15	100	1	464.8	528.3	459.4	280.8	276.7	323.6	4
High	[K].KLPSEEGSDYGYPQKPQK.[Y]	organism=Toxoplasma_gondii_GT1 | product=microtubule associated protein SPM1 | location=TGGT1_chrVIIb:473105-475119(+) | length=351 | sequence_SO=chromosome | SO=protein_coding	3xTMT6plex [K1; K15; K18]; 1xPhospho [S4(100)]	TGGT1_263520	0.00181361	5.256	2.39	TGGT1_263520 1xPhospho [S14(100)]	395.6	2079.5	2	TGGT1_263520 [11-28]	5.96	100	1	395.6	348.5	558.9	3040.4	2079.5	1727.4	10
High	[R].NEEENSGSPPPSSDADDPSSAAGADGQRSPPQEPDKELQMR.[K]	organism=Toxoplasma_gondii_GT1 | product=RNA recognition motif-containing protein | location=TGGT1_chrIX:1992388-1998489(-) | length=430 | sequence_SO=chromosome | SO=protein_coding	1xTMT6plex [K36]; 3xPhospho [S29(99.9); S]	TGGT1_264610	0.0018139	6.647	2.73	TGGT1_264610 3xPhospho [S111(99.9); S]	39	259.5	1	TGGT1_264610 [83-123]	5.3	100	1	39	28.1	50.4	303.9	259.5	166.7	3
High	[R].DNSESGTPLPTQSPSVASPR.[S]	organism=Toxoplasma_gondii_GT1 | product=asparagine synthase | location=TGGT1_chrVIII:5009526-5016578(-) | length=1740 | sequence_SO=chromosome | SO=protein_coding	1xTMT6plex [N-Term]; 1xPhospho [S18(100)]	TGGT1_270760	0.00183111	1.78	0.83	TGGT1_270760 1xPhospho [S1598(100)]	203.8	362.8	1	TGGT1_270760 [1581-1600]	5.68	100	1	181.5	203.8	215.4	386.2	354.7	362.8	2
High	[R].NSVDDGSFGADFRSSSDEKR.[E]	organism=Toxoplasma_gondii_GT1 | product=EF hand domain-containing protein | location=TGGT1_chrX:720180-729168(-) | length=1280 | sequence_SO=chromosome | SO=protein_coding	1xTMT6plex [K19]; 1xTMT6plex [N-Term]; 3xPhospho [S14(100); S15(100); S16(100)]	TGGT1_227800	0.00184148	0.427	-1.23	TGGT1_227800 3xPhospho [S1225(100); S1226(100); S1227(100)]	276.5	118	1	TGGT1_227800 [1212-1231]	5.08	100	1	276.5	288.3	227.8	96.6	118	128.7	1
High	[R].VREDDEDSDDDGSDEEIDESLAAQFLNSGNVR.[H]	E3 ubiquitin-protein ligase TRIP12 OS=Homo sapiens GN=TRIP12 PE=1 SV=1	1xDeamidated [Q24]; 1xTMT6plex [N-Term]; 2xPhospho [S8(100); S13(100)]	Q14669	0.00184586	3.496	1.81	Q14669 2xPhospho [S1317(100); S1322(100)]	26.1	91.2	1	Q14669 [1310-1341]	8.09	100	1	26.1	20.5	30.5	116.5	91.2	74.2	3
High	[K].RIACDEEFSDSEDEGEGGR.[R]	Histone deacetylase 2 OS=Homo sapiens GN=HDAC2 PE=1 SV=2	1xCarbamidomethyl [C4]; 1xTMT6plex [N-Term]; 2xPhospho [S9(100); S11(100)]	Q92769	0.00184655	2.293	1.2	Q92769 2xPhospho [S422(100); S424(100)]	185.1	424.3	1	Q92769 [414-432]	6.62	100	1	185.1	176	204	424.5	424.3	411.4	3
High	[R].VHSGAATPVGEGKK.[S]	organism=Toxoplasma_gondii_GT1 | product=5'-nucleotidase, C-terminal domain-containing protein | location=TGGT1_chrVI:797498-803758(-) | length=882 | sequence_SO=chromosome | SO=protein_coding	2xTMT6plex [K13; K14]; 2xPhospho [S3(100); T7(100)]	TGGT1_239620	0.00186054	3.016	1.59	TGGT1_239620 2xPhospho [S747(100); T751(100)]	96.7	291.5	1	TGGT1_239620 [745-758]	4.44	100	1	96.7	76.3	111	415.9	291.5	280.2	1
High	[R].SGEVVDQAVAVDK.[K]	organism=Toxoplasma_gondii_GT1 | product=putative seryl-tRNA synthetase, cytoplasmic | location=TGGT1_chrXII:5452731-5454179(+) | length=482 | sequence_SO=chromosome | SO=protein_coding	1xTMT6plex [K13]; 1xPhospho [S1(100)]	TGGT1_251690	0.00186671	3.177	1.67	TGGT1_251690 1xPhospho [S29(100)]	187.7	596.4	1	TGGT1_251690 [29-41]	3.66	100	1	187.7	183.2	235.1	755.7	596.4	515.2	3
High	[R].AEQPSPPNSDSGQDAHPDPDANPDAAR.[M]	Uncharacterized protein C11orf84 OS=Homo sapiens GN=C11orf84 PE=1 SV=3	1xTMT6plex [N-Term]; 2xPhospho [S5(100); S9(99.2)]	Q9BUA3	0.00186681	2.386	1.25	Q9BUA3 2xPhospho [S148(100); S152(99.2)]	43.5	103.8	1	Q9BUA3 [144-170]	4.85	100	1	42.1	43.5	53.1	103.8	121.3	91	1
High	[K].KKPTGSAGATSPQAGEGATQANNSDDEKEDSPK.[S]	organism=Toxoplasma_gondii_GT1 | product=hypothetical protein | location=TGGT1_chrIX:2957612-2961198(-) | length=510 | sequence_SO=chromosome | SO=protein_coding	4xTMT6plex [K1; K2; K28; K33]; 1xPhospho [S24(100)]	TGGT1_289290	0.00188197	6.916	2.79	TGGT1_289290 1xPhospho [S435(100)]	118.7	820.9	3	TGGT1_289290 [412-444]	7.51	100	1	118.7	93.4	152.8	711.6	820.9	872.8	5
High	[R].ADTPNSLGSPTATSSGEDKK.[M]	organism=Toxoplasma_gondii_GT1 | product=ubiquitin family protein | location=TGGT1_chrVIIa:595893-600165(-) | length=527 | sequence_SO=chromosome | SO=protein_coding	2xTMT6plex [K19; K20]; 1xTMT6plex [N-Term]; 3xPhospho [T3(100); S6(100); S9(100)]	TGGT1_304680	0.00188429	0.509	-0.98	TGGT1_304680 3xPhospho [T429(100); S432(100); S435(100)]	168	85.4	1	TGGT1_304680 [427-446]	4.1	100	1	165.3	206.9	168	85.6	75.2	85.4	1
High	[K].REDSACEELGSENVR.[K]	organism=Toxoplasma_gondii_GT1 | product=signal recognition particle 14kd protein | location=TGGT1_chrVIIb:4458829-4459605(+) | length=172 | sequence_SO=chromosome | SO=protein_coding	1xCarbamidomethyl [C6]; 1xTMT6plex [N-Term]; 1xPhospho [S4(100)]	TGGT1_256050	0.00188461	1.348	0.43	TGGT1_256050 1xPhospho [S160(100)]	127.1	171.4	1	TGGT1_256050 [157-171]	5.91	100	1	124.9	135.5	127.1	185.8	167.9	171.4	1
High	[R].SDPQSEQAPTPHPASSGDEWTATR.[S]	organism=Toxoplasma_gondii_GT1 | product=RbAp48 | location=TGGT1_chrIX:1815450-1824951(-) | length=914 | sequence_SO=chromosome | SO=protein_coding	1xDeamidated [Q7]; 1xTMT6plex [N-Term]; 2xPhospho [S15(100); S16(100)]	TGGT1_264820	0.00188754	1.75	0.81	TGGT1_264820 2xPhospho [S416(100); S417(100)]	129	225.8	2	TGGT1_264820 [402-425]	4.06	100	1	114.1	129	135.7	243.8	224.5	225.8	2
High	[R].TTSGELQQAAADAAVSPDGEKEK.[E]	organism=Toxoplasma_gondii_GT1 | product=histone lysine acetyltransferase GCN5-B | location=TGGT1_chrVI:2548787-2555747(-) | length=1032 | sequence_SO=chromosome | SO=protein_coding	1xDeamidated [Q8]; 2xTMT6plex [K21; K23]; 1xTMT6plex [N-Term]; 1xPhospho [S3(99.5)]	TGGT1_243440	0.00189374	0.489	-1.03	TGGT1_243440 1xPhospho [S116(99.5)]	42	20.5	3	TGGT1_243440 [114-136]	5.94	100	1	42	48.7	37.6	20.5	21.4	18	4
High	[R].YSALSPSSSSSSSFSDSSPGDISGGSR.[S]	organism=Toxoplasma_gondii_GT1 | product=PUB domain-containing protein | location=TGGT1_chrIb:1054806-1062365(-) | length=620 | sequence_SO=chromosome | SO=protein_coding	1xTMT6plex [N-Term]; 2xPhospho [S5(100); S7(100)]	TGGT1_209100	0.00189454	1.18	0.24	TGGT1_209100 2xPhospho [S529(100); S531(100)]	881.1	1039.4	8	TGGT1_209100 [525-551]	6.1	100	1	832.7	881.1	885.1	1093.3	1030.8	1039.4	10
High	[R].DIEISTEEEKDTGDLKDSSLLK.[T]	La-related protein 7 OS=Homo sapiens GN=LARP7 PE=1 SV=1	3xTMT6plex [K10; K16; K22]; 2xPhospho [S5(100); T6(100)]	Q4G0J3	0.00190039	2.489	1.32	Q4G0J3 2xPhospho [S337(100); T338(100)]	65.8	163.8	2	Q4G0J3 [333-354]	2.22	100	1	65.8	59.6	72.4	162.2	163.8	215.6	3
High	[R].GPTSSPCEEEGDEGEEDRTSDLRDEASSVTR.[E]	Zinc finger CCCH domain-containing protein 18 OS=Homo sapiens GN=ZC3H18 PE=1 SV=2	1xCarbamidomethyl [C7]; 1xTMT6plex [N-Term]; 2xPhospho [S28(98.5); T/S]	Q86VM9	0.00190118	1.55	0.63	Q86VM9 2xPhospho [S118(98.5); T/S]	293.5	455	1	Q86VM9 [91-121]	4.7	100	1	293.5	255.8	294.9	490.1	447.9	455	3
High	[K].EQGQKPDSPPSPYVSQR.[Q]	organism=Toxoplasma_gondii_GT1 | product=hypothetical protein | location=TGGT1_chrVI:386043-388100(-) | length=685 | sequence_SO=chromosome | SO=protein_coding	1xTMT6plex [K5]; 1xTMT6plex [N-Term]; 2xPhospho [S8(100); S11(100)]	TGGT1_239010	0.00190829	2.325	1.22	TGGT1_239010 2xPhospho [S50(100); S53(100)]	108.2	251.6	1	TGGT1_239010 [43-59]	3.12	100	1	99.7	124.8	108.2	270.9	245.4	251.6	2
High	[R].ASLNGAQLSSQGSGSGR.[T]	organism=Toxoplasma_gondii_GT1 | product=membrane occupation and recognition nexus protein MORN2 | location=TGGT1_chrIX:4369445-4370842(+) | length=465 | sequence_SO=chromosome | SO=protein_coding	1xTMT6plex [N-Term]; 2xPhospho [S2(100); S13(99.5)]	TGGT1_292120	0.00190856	1.287	0.36	TGGT1_292120 2xPhospho [S425(100); S436(99.5)]	305.9	393.7	1	TGGT1_292120 [424-440]	5.08	100	1	286.7	311.1	305.9	393.7	397.3	368.8	3
High	[R].LGDLSEDSDPDDVMQLKK.[T]	organism=Toxoplasma_gondii_GT1 | product=putative alpha-glucan water dikinase 1 | location=TGGT1_chrX:6069350-6083963(+) | length=1715 | sequence_SO=chromosome | SO=protein_coding	2xTMT6plex [K17; K18]; 2xPhospho [S5(100); S8(100)]	TGGT1_214260	0.00192385	2.312	1.21	TGGT1_214260 2xPhospho [S1354(100); S1357(100)]	145.9	337.2	1	TGGT1_214260 [1350-1367]	2.89	100	1	145.9	143.5	160.9	337.2	337.1	338.1	2
High	[K].KGDVEGSQSQDEGEGSGESER.[G]	Structural maintenance of chromosomes protein 3 OS=Homo sapiens GN=SMC3 PE=1 SV=2	1xTMT6plex [K1]; 1xPhospho [S9(100)]	Q9UQE7	0.0019248	9.634	3.27	Q9UQE7 1xPhospho [S1067(100)]	8	77.4	1	Q9UQE7 [1059-1079]	4.56	100	1	8	6.9	9.3	103.1	77.4	55.2	1
High	[R].QESDPEDDDVKKPALQSSVVATSK.[E]	Pinin OS=Homo sapiens GN=PNN PE=1 SV=4	1xDeamidated [Q]; 3xTMT6plex [K11; K12; K24]; 1xPhospho [S3(100)]	Q9H307	0.00193388	2.469	1.3	Q9H307 1xPhospho [S100(100)]	70.8	174.9	3	Q9H307 [98-121]	3.68	100	1	87	66.4	70.8	171.6	199	174.9	12
High	[R].RSSLSPPSSAYER.[G]	Histone-lysine N-methyltransferase SETD2 OS=Homo sapiens GN=SETD2 PE=1 SV=3	1xTMT6plex [N-Term]; 2xPhospho [S3(99.5); S5(100)]	Q9BYW2	0.00193904	1.543	0.63	Q9BYW2 2xPhospho [S2080(99.5); S2082(100)]	50.1	77.3	1	Q9BYW2 [2078-2090]	3.75	100	1	55.2	50.1	49.3	86.9	77.3	75	1
High	[R].DSSVAASQASVENFEK.[L]	organism=Toxoplasma_gondii_GT1 | product=hypothetical protein | location=TGGT1_chrVIIb:4723734-4728848(+) | length=625 | sequence_SO=chromosome | SO=protein_coding	1xTMT6plex [K16]; 1xTMT6plex [N-Term]; 1xPhospho [S10(100)]	TGGT1_255450	0.00193999	0.709	-0.5	TGGT1_255450 1xPhospho [S363(100)]	789	559.5	2	TGGT1_255450 [354-369]	4.25	100	1	841.7	786.6	789	559.5	570.8	559.1	3
High	[K].LREQGTESRSSTPLPTISSSAENTR.[Q]	Lamina-associated polypeptide 2, isoforms beta/gamma OS=Homo sapiens GN=TMPO PE=1 SV=1 Lamina-associated polypeptide 2, isoform alpha OS=Homo sapiens GN=TMPO PE=1 SV=2	1xTMT6plex [N-Term]; 3xPhospho [S8(98.9); S11(98.9); T12(100)]	G5E972; P42166	0.00194809	1.315	0.4	G5E972 3xPhospho [S156(98.9); S159(98.9); T160(100)]; P42166 3xPhospho [S156(98.9); S159(98.9); T160(100)]	227.1	298.6	2	G5E972 [149-173]; P42166 [149-173]	5.18	100	2	216.9	233.8	227.1	280.8	308.6	298.6	4
High	[R].DRSPFGPNKR.[Q]	organism=Toxoplasma_gondii_GT1 | product=hypothetical protein | location=TGGT1_chrVIIa:705099-714174(-) | length=2072 | sequence_SO=chromosome | SO=protein_coding	1xTMT6plex [K9]; 1xPhospho [S3(100)]	TGGT1_206670	0.00195257	6.825	2.77	TGGT1_206670 1xPhospho [S1787(100)]	46.3	316.1	1	TGGT1_206670 [1785-1794]	3.12	100	1	46.3	32.7	65.3	455.3	316.1	245.7	2
High	[R].ERSDASRGPLVEALGGVDQTGADKDEK.[S]	organism=Toxoplasma_gondii_GT1 | product=hypothetical protein | location=TGGT1_chrV:456259-461225(-) | length=940 | sequence_SO=chromosome | SO=protein_coding	2xTMT6plex [K24; K27]; 1xTMT6plex [N-Term]; 2xPhospho [S3(100); S6(100)]	TGGT1_212770	0.00195622	0.462	-1.11	TGGT1_212770 2xPhospho [S246(100); S249(100)]	1931.8	892.9	1	TGGT1_212770 [244-270]	8.6	100	1	2046.5	1931.8	1810.5	821.8	1030.4	892.9	10
High	[R].KSEEDEKPKK.[A]	organism=Toxoplasma_gondii_GT1 | product=Sin3-associated polypeptide SAP18 | location=TGGT1_chrVIIa:3801972-3807611(-) | length=868 | sequence_SO=chromosome | SO=protein_coding	4xTMT6plex [K1; K7; K9; K10]; 1xTMT6plex [N-Term]; 1xPhospho [S2(100)]	TGGT1_201400	0.00197183	0.38	-1.4	TGGT1_201400 1xPhospho [S146(100)]	214.5	81.4	1	TGGT1_201400 [145-154]	2	100	1	214.5	270.9	195.3	77.8	81.4	103.1	1
High	[R].IREEAESERESVMSGGDER.[D]	organism=Toxoplasma_gondii_GT1 | product=tetratricopeptide repeat-containing protein | location=TGGT1_chrVIIb:1043763-1053183(-) | length=1556 | sequence_SO=chromosome | SO=protein_coding	1xTMT6plex [N-Term]; 3xPhospho [S7(100); S11(100); S14(100)]	TGGT1_262700	0.0019795	3.309	1.73	TGGT1_262700 3xPhospho [S584(100); S588(100); S591(100)]	89.9	297.7	1	TGGT1_262700 [578-596]	4.84	100	1	85.6	89.9	120.1	297.7	326.2	261	2
High	[R].AGEEDEGEEDSDSDYEISAK.[A]	Neuroblastoma-amplified sequence OS=Homo sapiens GN=NBAS PE=1 SV=2	1xTMT6plex [K20]; 2xPhospho [S11(100); S13(100)]	A2RRP1	0.00198741	3.975	1.99	A2RRP1 2xPhospho [S473(100); S475(100)]	77.8	309.3	1	A2RRP1 [463-482]	3.11	100	1	77.8	76.5	98.7	309.3	344.6	228.2	1
High	[K].GAGDGSDEEVDGKADGAEAKPAE.[-]	Myosin-9 OS=Homo sapiens GN=MYH9 PE=1 SV=4	2xTMT6plex [K13; K20]; 1xPhospho [S6(100)]	P35579	0.00198834	3.979	1.99	P35579 1xPhospho [S1943(100)]	138.9	552.9	1	P35579 [1938-1960]	2.13	100	1	138.9	123.9	174.5	552.9	400.7	622.2	2
High	[K].KGLSADSDDASDKVSETKS.[-]	organism=Toxoplasma_gondii_GT1 | product=nuclear factor NF2 | location=TGGT1_chrV:1521521-1525782(+) | length=313 | sequence_SO=chromosome | SO=protein_coding	3xTMT6plex [K1; K13; K18]; 1xTMT6plex [N-Term]; 3xPhospho [S7(100); S11(100); S15(99.1)]	TGGT1_286790	0.00199199	0.136	-2.88	TGGT1_286790 3xPhospho [S301(100); S305(100); S309(99.1)]	2285.9	310.4	1	TGGT1_286790 [295-313]	5.79	100	1	2285.9	3213.8	1603.1	231.8	310.4	439.4	5
High	[R].HTLHEDLSGGATDGDDSGEGTR.[V]	organism=Toxoplasma_gondii_GT1 | product=hypothetical protein | location=TGGT1_chrV:1039260-1044139(-) | length=1015 | sequence_SO=chromosome | SO=protein_coding	1xTMT6plex [N-Term]; 2xPhospho [S8(100); T12(100)]	TGGT1_213610	0.00199867	2.165	1.11	TGGT1_213610 2xPhospho [S186(100); T190(100)]	61.3	132.7	1	TGGT1_213610 [179-200]	5.37	100	1	49.1	61.3	61.4	132.7	152.2	112.8	2
High	[R].SNQPTSPASPQSSLHSSSPHSHSMGR.[R]	organism=Toxoplasma_gondii_GT1 | product=hypothetical protein | location=TGGT1_chrVIIb:158774-174140(+) | length=2986 | sequence_SO=chromosome | SO=protein_coding	1xTMT6plex [N-Term]; 2xPhospho [S6(100); S9(100)]	TGGT1_264090	0.00200239	2.377	1.25	TGGT1_264090 2xPhospho [S708(100); S711(100)]	42.7	101.5	1	TGGT1_264090 [703-728]	7.46	100	1	42.7	40.8	53.5	120.5	91.9	101.5	1
High	[R].VEDAAMSDSLSSVQTDDEKAKDEDEETVDGTPEER.[M]	organism=Toxoplasma_gondii_GT1 | product=tetratricopeptide repeat-containing protein | location=TGGT1_chrXI:3881643-3887836(+) | length=580 | sequence_SO=chromosome | SO=protein_coding	1xDeamidated [Q14]; 2xTMT6plex [K19; K21]; 1xTMT6plex [N-Term]; 2xPhospho [S11(98.7); T15(100)]	TGGT1_314100	0.00200435	0.535	-0.9	TGGT1_314100 2xPhospho [S34(98.7); T38(100)]	176.1	94.3	1	TGGT1_314100 [24-58]	8.09	100	1	176.1	184.8	150.2	100.6	94.3	84.1	1
High	[R].SRSFVFSEEK.[N]	organism=Toxoplasma_gondii_GT1 | product=hypothetical protein | location=TGGT1_chrIa:1791407-1792949(+) | length=268 | sequence_SO=chromosome | SO=protein_coding	1xTMT6plex [K10]; 3xPhospho [S1(100); S3(100); S7(100)]	TGGT1_295360	0.00200883	1.827	0.87	TGGT1_295360 3xPhospho [S159(100); S161(100); S165(100)]	55.8	101.9	1	TGGT1_295360 [159-168]	2.77	100	1	59.9	55.8	50.6	121.4	97.4	101.9	1
High	[R].STSEQGGEWNDGER.[Q]	organism=Toxoplasma_gondii_GT1 | product=zinc finger, C3HC4 type (RING finger) domain-containing protein | location=TGGT1_chrX:3392353-3413350(-) | length=3893 | sequence_SO=chromosome | SO=protein_coding	1xTMT6plex [N-Term]; 1xPhospho [T2(99.5)]	TGGT1_223880	0.00201292	2.15	1.1	TGGT1_223880 1xPhospho [T3191(99.5)]	58.3	125.4	1	TGGT1_223880 [3190-3203]	3.04	100	1	58.3	56.3	60.9	125.4	129.6	108.5	2
High	[K].VMGSVLLSGHSPSLDDRSDVSSGGGDAGSATQESK.[R]	organism=Toxoplasma_gondii_GT1 | product=hypothetical protein | location=TGGT1_chrVIIa:2103925-2108718(-) | length=1268 | sequence_SO=chromosome | SO=protein_coding	1xTMT6plex [K35]; 1xTMT6plex [N-Term]; 2xPhospho [S/T]	TGGT1_203820	0.00201726	0.684	-0.55		182.7	124.9	1	TGGT1_203820 [730-764]	6.37	100	1	168.2	191.3	182.7	131	115.4	124.9	1
High	[R].GASGGAAAADSGLLSPR.[G]	organism=Toxoplasma_gondii_GT1 | product=hypothetical protein | location=TGGT1_chrIV:2344797-2350279(+) | length=1033 | sequence_SO=chromosome | SO=protein_coding	1xTMT6plex [N-Term]; 1xPhospho [S15(100)]	TGGT1_301410	0.00202513	1.747	0.81	TGGT1_301410 1xPhospho [S377(100)]	157.6	275.4	1	TGGT1_301410 [363-379]	5.11	100	1	146.8	157.6	177.4	275.4	292.7	250	2
High	[K].LFEDDDSNEKLFDEEEDSSEKLFDDSDER.[G]	HIV Tat-specific factor 1 OS=Homo sapiens GN=HTATSF1 PE=1 SV=1	2xTMT6plex [K10; K21]; 1xTMT6plex [N-Term]; 2xPhospho [S7(100); S]	O43719	0.00202869	0.545	-0.88	O43719 2xPhospho [S702(100); S]	94.8	51.6	1	O43719 [696-724]	4.8	100	1	94.8	90.5	102.9	46.2	51.6	57	1
High	[K].KVEEEQEADEEDVSEEEAESK.[E]	Thioredoxin-related transmembrane protein 1 OS=Homo sapiens GN=TMX1 PE=1 SV=1	2xTMT6plex [K1; K21]; 1xPhospho [S14(100)]	Q9H3N1	0.00203316	4.31	2.11	Q9H3N1 1xPhospho [S247(100)]	63.3	272.8	1	Q9H3N1 [234-254]	5.47	100	1	61.2	63.3	63.8	272.8	305	236.1	1
High	[K].LHSVGSLSEDGNLSDDDLHGDEEGYHTSSR.[L]	organism=Toxoplasma_gondii_GT1 | product=putative membrane protein | location=TGGT1_chrXI:960190-965833(+) | length=719 | sequence_SO=chromosome | SO=protein_coding	1xTMT6plex [N-Term]; 3xPhospho [S6(100); S8(100); S14(100)]	TGGT1_310000	0.00204596	1.212	0.28	TGGT1_310000 3xPhospho [S639(100); S641(100); S647(100)]	492.4	597	2	TGGT1_310000 [634-663]	9.24	100	1	487.1	500.6	492.4	597	625.3	592.5	7
High	[K].EVLGDAYESSEEEEKADLDEEKEK.[A]	organism=Toxoplasma_gondii_GT1 | product=G-patch domain-containing protein | location=TGGT1_chrVIII:2391965-2397097(+) | length=1496 | sequence_SO=chromosome | SO=protein_coding	3xTMT6plex [K15; K22; K24]; 1xTMT6plex [N-Term]; 2xPhospho [S9(100); S10(100)]	TGGT1_233080	0.0020494	0.223	-2.16	TGGT1_233080 2xPhospho [S130(100); S131(100)]	3344.6	746.4	1	TGGT1_233080 [122-145]	7.3	100	1	3344.6	4670	2626.7	538.8	746.4	842.5	9
High	[R].HACSAGTQENVKSGEGSLSFSPATTK.[T]	organism=Toxoplasma_gondii_GT1 | product=hypothetical protein | location=TGGT1_chrII:1096079-1099979(+) | length=628 | sequence_SO=chromosome | SO=protein_coding	1xCarbamidomethyl [C3]; 2xTMT6plex [K12; K26]; 1xTMT6plex [N-Term]; 3xPhospho [S13(100); S17(100); S21(100)]	TGGT1_222400	0.00205739	0.541	-0.89	TGGT1_222400 3xPhospho [S498(100); S502(100); S506(100)]	1361.4	735.9	1	TGGT1_222400 [486-511]	7.82	100	1	1361.4	1443.4	1199.8	607.3	735.9	751.8	7
High	[R].LGSETREDETRPLLR.[R]	organism=Toxoplasma_gondii_GT1 | product=hypothetical protein | location=TGGT1_chrVIII:6529494-6542333(+) | length=2958 | sequence_SO=chromosome | SO=protein_coding	1xTMT6plex [N-Term]; 1xPhospho [S3(100)]	TGGT1_268330	0.00207276	0.707	-0.5	TGGT1_268330 1xPhospho [S1984(100)]	369.7	261.3	1	TGGT1_268330 [1982-1996]	4.13	100	1	369.7	417	365.7	261.3	231.5	263.4	1
High	[K].AADSETLSTAQGANDSEADSDDEAGGASGPNAFAR.[K]	organism=Toxoplasma_gondii_GT1 | product=hypothetical protein | location=TGGT1_chrII:956224-964969(-) | length=2494 | sequence_SO=chromosome | SO=protein_coding	1xTMT6plex [N-Term]; 1xPhospho [S20(100)]	TGGT1_222230	0.00207463	1.605	0.68	TGGT1_222230 1xPhospho [S246(100)]	55.2	88.6	1	TGGT1_222230 [227-261]	5.23	100	1	55.2	54.6	62.9	95.8	88.6	86.8	1
High	[K].DLESCSDDDNQGSK.[S]	G patch domain-containing protein 4 (Fragment) OS=Homo sapiens GN=GPATCH4 PE=1 SV=1	1xCarbamidomethyl [C5]; 1xTMT6plex [K14]; 1xTMT6plex [N-Term]; 2xPhospho [S4(100); S6(100)]	F8W895	0.00207536	0.709	-0.5	F8W895 2xPhospho [S99(100); S101(100)]	249.1	176.6	1	F8W895 [96-109]	3.1	100	1	248.7	272.7	249.1	171.3	179.4	176.6	1
High	[K].SVDKEITESEDEEKPAEDAEEKK.[E]	organism=Toxoplasma_gondii_GT1 | product=heat shock protein HSP90 | location=TGGT1_chrIX:2294323-2298742(+) | length=708 | sequence_SO=chromosome | SO=protein_coding	4xTMT6plex [K4; K14; K22; K23]; 1xTMT6plex [N-Term]; 2xPhospho [T7(100); S9(100)]	TGGT1_288380	0.00207796	0.198	-2.34	TGGT1_288380 2xPhospho [T220(100); S222(100)]	1579.1	312.4	1	TGGT1_288380 [214-236]	6.52	100	1	1579.1	2274.3	1204.9	204.5	312.4	341.7	12
High	[R].NGQNSPAASFAQGDTFLSNGAGLTK.[E]	organism=Toxoplasma_gondii_GT1 | product=AP2 domain transcription factor AP2VIIa-8 | location=TGGT1_chrVIIa:4355588-4358071(-) | length=828 | sequence_SO=chromosome | SO=protein_coding	1xTMT6plex [K25]; 1xTMT6plex [N-Term]; 1xPhospho [S5(100)]	TGGT1_282210	0.002083	0.732	-0.45	TGGT1_282210 1xPhospho [S458(100)]	101.2	74	1	TGGT1_282210 [454-478]	5.2	100	1	103.3	98.2	101.2	74	77	69.9	2
High	[R].TNSMGSATGPLPGTK.[V]	Zinc finger protein 609 OS=Homo sapiens GN=ZNF609 PE=1 SV=2	1xTMT6plex [K15]; 1xPhospho [S3(98.9)]	O15014	0.00209592	2.593	1.37	O15014 1xPhospho [S467(98.9)]	206.6	535.7	1	O15014 [465-479]	1.6	100	1	206.6	193.7	215.2	598.3	535.7	464.8	1
High	[R].FFSDTEGDGGNK.[T]	organism=Toxoplasma_gondii_GT1 | product=protein kinase (incomplete catalytic triad) | location=TGGT1_chrVI:654023-662402(+) | length=1611 | sequence_SO=chromosome | SO=protein_coding	1xTMT6plex [K12]; 1xTMT6plex [N-Term]; 1xPhospho [S3(100)]	TGGT1_239440	0.00209993	0.611	-0.71	TGGT1_239440 1xPhospho [S1292(100)]	647.9	395.6	1	TGGT1_239440 [1290-1301]	3.62	100	1	647.9	655.6	583.9	350.9	395.6	415.9	3
High	[K].EKGESDAEGFDDSTDDDEIKPTDEEELR.[Y]	organism=Toxoplasma_gondii_GT1 | product=NUC153 domain-containing protein | location=TGGT1_chrVIII:4713202-4723704(+) | length=999 | sequence_SO=chromosome | SO=protein_coding	2xTMT6plex [K2; K20]; 1xTMT6plex [N-Term]; 3xPhospho [S5(100); S13(100); T14(100)]	TGGT1_271100	0.00210766	0.273	-1.87	TGGT1_271100 3xPhospho [S462(100); S470(100); T471(100)]	2463.1	671.7	1	TGGT1_271100 [458-485]	8.77	100	1	2463.1	3405.3	2070.9	504.2	671.7	779.9	6
High	[R].EADEESQDERK.[Q]	organism=Toxoplasma_gondii_GT1 | product=hypothetical protein | location=TGGT1_chrX:4794558-4804621(+) | length=923 | sequence_SO=chromosome | SO=protein_coding	1xTMT6plex [K11]; 1xTMT6plex [N-Term]; 1xPhospho [S6(100)]	TGGT1_235490	0.00210984	0.698	-0.52	TGGT1_235490 1xPhospho [S202(100)]	373.8	260.7	1	TGGT1_235490 [197-207]	2.8	100	1	353.3	401	373.8	248.5	260.7	279.8	1
High	[R].SALGSSESLPLALEVPGSDR.[A]	organism=Toxoplasma_gondii_GT1 | product=hypothetical protein | location=TGGT1_chrXII:6770571-6779248(+) | length=835 | sequence_SO=chromosome | SO=protein_coding	1xTMT6plex [N-Term]; 2xPhospho [S5(100); S8(100)]	TGGT1_276900	0.00212058	1.215	0.28	TGGT1_276900 2xPhospho [S242(100); S245(100)]	315.1	382.7	2	TGGT1_276900 [238-257]	6.15	100	1	315.1	319.6	296.2	406.3	382.7	378.8	5
High	[K].LDDESDSEDEKIVFDISGR.[R]	organism=Toxoplasma_gondii_GT1 | product=putative KDEL endoplasmic reticulum proteinretention receptor 2 (KDELR2) | location=TGGT1_chrIa:643316-647084(+) | length=400 | sequence_SO=chromosome | SO=protein_coding	1xTMT6plex [K11]; 1xTMT6plex [N-Term]; 2xPhospho [S5(100); S7(100)]	TGGT1_294040	0.00212632	0.506	-0.98	TGGT1_294040 2xPhospho [S356(100); S358(100)]	11393.3	5764.5	1	TGGT1_294040 [352-370]	5.08	100	1	11393.3	12881.5	10128	5259.9	5764.5	6143.1	64
High	[K].TGVTSTSDSEEEGDDQEGEKK.[R]	PC4 and SFRS1-interacting protein OS=Homo sapiens GN=PSIP1 PE=1 SV=1	1xDeamidated [Q16]; 2xTMT6plex [K20; K21]; 3xPhospho [T6(98.9); S7(100); S9(100)]	O75475	0.00212831	2.791	1.48	O75475 3xPhospho [T272(98.9); S273(100); S275(100)]	49.4	137.9	1	O75475 [267-287]	2.35	100	1	49.4	42.4	62.6	132.8	180.1	137.9	1
High	[K].DWDKESDGPDDSRPESASDSDT.[-]	RRP15-like protein OS=Homo sapiens GN=RRP15 PE=1 SV=2	1xTMT6plex [K4]; 3xPhospho [S20(97.4); T22(97.4); S]	Q9Y3B9	0.00213371	2.968	1.57	Q9Y3B9 3xPhospho [S280(97.4); T282(97.4); S]	53.6	158.9	1	Q9Y3B9 [261-282]	4.05	100	1	53.6	45.4	57.7	178.2	158.9	123.6	1
High	[K].ASMSEFLESEDGEVEQQR.[T]	Polycomb protein SUZ12 OS=Homo sapiens GN=SUZ12 PE=1 SV=3	1xTMT6plex [N-Term]; 1xPhospho [S9(100)]	Q15022	0.0021501	0.82	-0.29	Q15022 1xPhospho [S546(100)]	692.4	568	1	Q15022 [538-555]	5.2	100	1	666.8	692.4	714.1	554.7	568	590.5	6
High	[K].VLEPVHADSKEEELDDDEDESVSVPVDK.[R]	organism=Toxoplasma_gondii_GT1 | product=hypothetical protein | location=TGGT1_chrX:5454717-5455361(-) | length=214 | sequence_SO=chromosome | SO=protein_coding	2xTMT6plex [K10; K28]; 1xTMT6plex [N-Term]; 3xPhospho [S9(100); S21(100); S23(100)]	TGGT1_236870	0.0021574	0.674	-0.57	TGGT1_236870 3xPhospho [S108(100); S120(100); S122(100)]	660.8	445.1	1	TGGT1_236870 [100-127]	8.67	100	1	660.8	734.4	634.4	445.1	418.4	463.9	3
High	[K].DDECQYTPSTSPPVEVAEEATDDVEK.[I]	organism=Toxoplasma_gondii_GT1 | product=putative Acetyl-coenzyme A synthetase 2 | location=TGGT1_chrIX:887254-895827(+) | length=714 | sequence_SO=chromosome | SO=protein_coding	1xCarbamidomethyl [C4]; 1xDeamidated [Q5]; 1xTMT6plex [K26]; 1xPhospho [T/S/Y]	TGGT1_266640	0.00215754	1.761	0.82		42.5	74.9	1	TGGT1_266640 [28-53]	2.48	100	1	42.7	40.2	42.5	67.8	79.1	74.9	2
High	[K].TGLDAADDEHLSVCSLETFTK.[K]	organism=Toxoplasma_gondii_GT1 | product=hypothetical protein | location=TGGT1_chrIX:2174491-2190662(-) | length=5049 | sequence_SO=chromosome | SO=protein_coding	1xCarbamidomethyl [C14]; 1xTMT6plex [K21]; 1xTMT6plex [N-Term]; 2xPhospho [S12(100); S15(100)]	TGGT1_288190	0.00216232	0.773	-0.37	TGGT1_288190 2xPhospho [S4638(100); S4641(100)]	531	410.7	1	TGGT1_288190 [4627-4647]	5.32	100	1	531	558.6	511.2	410.7	436.8	406.5	3
High	[R].KESGESQQEQALKPLFTSTQR.[L]	organism=Toxoplasma_gondii_GT1 | product=hypothetical protein | location=TGGT1_chrIX:1056786-1057602(-) | length=209 | sequence_SO=chromosome | SO=protein_coding	2xTMT6plex [K1; K13]; 1xTMT6plex [N-Term]; 2xPhospho [S3(100); S6(100)]	TGGT1_266300	0.00217554	0.409	-1.29	TGGT1_266300 2xPhospho [S176(100); S179(100)]	2368.4	968.8	1	TGGT1_266300 [174-194]	6	100	1	2503.9	2368.4	1848.4	793.7	968.8	1019	12
High	[K].REDSFESLDSLGSR.[S]	LIM domain only protein 7 OS=Homo sapiens GN=LMO7 PE=1 SV=1	1xTMT6plex [N-Term]; 2xPhospho [S4(100); S7(100)]	E9PMS6	0.00217782	1.431	0.52	E9PMS6 2xPhospho [S155(100); S158(100)]	159.8	228.7	2	E9PMS6 [152-165]	5.42	100	1	157.3	159.8	172.5	228.7	238.2	211.7	3
High	[K].RQDSEEAEEEKKGGEEDVEEEK.[K]	organism=Toxoplasma_gondii_GT1 | product=hypothetical protein | location=TGGT1_chrIb:1645852-1649258(-) | length=372 | sequence_SO=chromosome | SO=protein_coding	1xDeamidated [Q2]; 3xTMT6plex [K11; K12; K22]; 1xTMT6plex [N-Term]; 1xPhospho [S4(100)]	TGGT1_321680	0.00218171	0.456	-1.13	TGGT1_321680 1xPhospho [S212(100)]	140.9	64.3	1	TGGT1_321680 [209-230]	3.38	100	1	137.5	175.7	140.9	59.2	64.3	78.6	1
High	[R].GLSLEHQK.[S]	MTSS1-like protein OS=Homo sapiens GN=MTSS1L PE=1 SV=1	1xTMT6plex [K8]; 1xTMT6plex [N-Term]; 1xPhospho [S3(100)]	Q765P7	0.00218521	1.208	0.27	Q765P7 1xPhospho [S456(100)]	206.4	249.4	1	Q765P7 [454-461]	2.73	100	1	206.4	208.2	200.1	249.4	248.4	251.2	1
High	[R].SKDASPINRWSPTR.[R]	Serine/threonine-protein kinase PRP4 homolog OS=Homo sapiens GN=PRPF4B PE=1 SV=3	1xTMT6plex [K2]; 3xPhospho [S1(100); S5(100); S11(100)]	Q13523	0.00219835	2.604	1.38	Q13523 3xPhospho [S427(100); S431(100); S437(100)]	448.9	1169.1	1	Q13523 [427-440]	3.32	100	1	448.9	422	554.7	1302.1	1169.1	951.8	4
High	[K].KGDGGGAGGGGGGGGSGGGGSGGGGGGGSSRPPAPQENTTSEAGLPQGEAR.[T]	RNA-binding protein Raly OS=Homo sapiens GN=RALY PE=1 SV=1	1xTMT6plex [K1]; 1xTMT6plex [N-Term]; 1xPhospho [S16(96.4)]	Q9UKM9	0.0022038	1.724	0.79	Q9UKM9 1xPhospho [S239(96.4)]	78.3	135	1	Q9UKM9 [224-274]	12.79	100	1	78.3	74.9	87.3	119.1	135	142.3	1
High	[R].GASRSSDLSGSR.[S]	organism=Toxoplasma_gondii_GT1 | product=TLD protein | location=TGGT1_chrVIIb:1280695-1289391(+) | length=1392 | sequence_SO=chromosome | SO=protein_coding	1xTMT6plex [N-Term]; 3xPhospho [S3(100); S9(100); S]	TGGT1_262390	0.00220848	1.687	0.75	TGGT1_262390 3xPhospho [S1086(100); S1092(100); S]	75.8	127.9	1	TGGT1_262390 [1084-1095]	2.59	100	1	80.2	75.8	74.8	127.9	130.6	114	1
High	[K].HGEKVSEDSGEEKGGEGK.[N]	organism=Toxoplasma_gondii_GT1 | product=hypothetical protein | location=TGGT1_chrXI:4680568-4685273(-) | length=1278 | sequence_SO=chromosome | SO=protein_coding	3xTMT6plex [K4; K13; K18]; 1xTMT6plex [N-Term]; 2xPhospho [S6(100); S9(100)]	TGGT1_315470	0.00221753	0.329	-1.6	TGGT1_315470 2xPhospho [S1225(100); S1228(100)]	570.5	187.9	1	TGGT1_315470 [1220-1237]	3.17	100	1	570.5	578.7	444	187.9	185.1	251.5	3
High	[K].QSFDDNDSEELEDKDSK.[S]	Eukaryotic translation initiation factor 5B OS=Homo sapiens GN=EIF5B PE=1 SV=4	2xTMT6plex [K14; K17]; 1xTMT6plex [N-Term]; 1xPhospho [S8(100)]	O60841	0.0022178	0.619	-0.69	O60841 1xPhospho [S113(100)]	312.9	193.8	1	O60841 [106-122]	3.75	100	1	299.4	312.9	338	167.7	199.8	193.8	1
High	[K].TVEGISKASSSECLAK.[F]	organism=Toxoplasma_gondii_GT1 | product=phosphatidylinositol 3- and 4-kinase | location=TGGT1_chrIII:84006-93774(+) | length=1228 | sequence_SO=chromosome | SO=protein_coding	1xCarbamidomethyl [C13]; 2xTMT6plex [K7; K16]; 1xTMT6plex [N-Term]; 3xPhospho [S6(100); S9(100); S10(100)]	TGGT1_276170	0.00222018	0.465	-1.1	TGGT1_276170 3xPhospho [S702(100); S705(100); S706(100)]	1191.8	554.6	2	TGGT1_276170 [697-712]	4.02	100	1	1191.8	1333.6	1042.9	513	554.6	661.8	6
High	[K].RGSDSSPGTITANQEDLSMGK.[E]	organism=Toxoplasma_gondii_GT1 | product=transporter, major facilitator family protein | location=TGGT1_chrIV:1463434-1465233(+) | length=599 | sequence_SO=chromosome | SO=protein_coding	1xTMT6plex [K21]; 1xTMT6plex [N-Term]; 1xPhospho [S3(100)]	TGGT1_318150	0.00222228	0.715	-0.48	TGGT1_318150 1xPhospho [S54(100)]	1749.6	1251.6	2	TGGT1_318150 [52-72]	6.77	100	1	1736.3	1915.6	1749.6	1213.4	1278.9	1251.6	7
High	[K].LSELTPEEKEEEKK.[R]	organism=Toxoplasma_gondii_GT1 | product=hypothetical protein | location=TGGT1_chrV:2942804-2948041(+) | length=314 | sequence_SO=chromosome | SO=protein_coding	3xTMT6plex [K9; K13; K14]; 1xTMT6plex [N-Term]; 1xPhospho [S2(100)]	TGGT1_283510	0.00222495	0.348	-1.52	TGGT1_283510 1xPhospho [S171(100)]	275.9	96.1	1	TGGT1_283510 [170-183]	3.98	100	1	271	367.4	275.9	64.9	96.1	97.9	5
High	[K].SGEKPGSAADSADEDSPSRGPLPAASLK.[R]	organism=Toxoplasma_gondii_GT1 | product=hypothetical protein | location=TGGT1_chrVIIa:2439891-2442215(-) | length=774 | sequence_SO=chromosome | SO=protein_coding	2xTMT6plex [K4; K28]; 1xTMT6plex [N-Term]; 2xPhospho [S11(100); S16(100)]	TGGT1_203370	0.00222928	0.47	-1.09	TGGT1_203370 2xPhospho [S557(100); S562(100)]	3763.6	1770.1	2	TGGT1_203370 [547-574]	7.9	100	1	3763.6	3901.6	3049	1465.1	1770.1	1864.5	12
High	[K].KSLDSDESEDEEDDYQQK.[R]	28 kDa heat- and acid-stable phosphoprotein OS=Homo sapiens GN=PDAP1 PE=1 SV=1	2xTMT6plex [K1; K18]; 2xPhospho [S5(100); S8(100)]	Q13442	0.00223132	2.724	1.45	Q13442 2xPhospho [S60(100); S63(100)]	352.5	960.2	1	Q13442 [56-73]	4.97	100	1	352.5	308.6	434.3	960.2	1164.2	820.4	3
High	[K].GTEPSPGGTPQPSRPVSPAGPPEGVPEEAQPPR.[L]	B-cell CLL/lymphoma 7 protein family member C OS=Homo sapiens GN=BCL7C PE=1 SV=3	1xDeamidated [Q11]; 1xTMT6plex [N-Term]; 2xPhospho [S5(98.4); S17(98.4)]	Q8WUZ0	0.00223452	1.589	0.67	Q8WUZ0 2xPhospho [S114(98.4); S126(98.4)]	53.9	85.6	1	Q8WUZ0 [110-142]	6.05	100	1	59.5	50.7	53.9	85.6	89.2	79.1	3
High	[K].HRSSFSPGQEGR.[S]	organism=Toxoplasma_gondii_GT1 | product=RNA pseudouridine synthase superfamily protein | location=TGGT1_chrIX:6025601-6045208(-) | length=6535 | sequence_SO=chromosome | SO=protein_coding	1xTMT6plex [N-Term]; 2xPhospho [S4(99.5); S6(100)]	TGGT1_306660	0.00224253	1.49	0.58	TGGT1_306660 2xPhospho [S851(99.5); S853(100)]	105.7	157.5	2	TGGT1_306660 [848-859]	4.14	100	1	95.8	105.7	108	157.5	152.9	162.7	2
High	[R].LSSQLDDEKPVEEDSENEGDSPEETFEETEK.[G]	organism=Toxoplasma_gondii_GT1 | product=putative SWI2/SNF2 Brahma | location=TGGT1_chrIV:322489-336123(-) | length=1628 | sequence_SO=chromosome | SO=protein_coding	2xTMT6plex [K9; K31]; 1xTMT6plex [N-Term]; 2xPhospho [S3(99); S15(100)]	TGGT1_320300	0.00224854	0.462	-1.11	TGGT1_320300 2xPhospho [S1273(99); S1285(100)]	1004.5	464.2	3	TGGT1_320300 [1271-1301]	6.91	100	1	1004.5	1266.1	951.4	391	523.5	464.2	8
High	[R].QSQQPMKPISPVKDPVSPASQK.[M]	Tumor suppressor p53-binding protein 1 OS=Homo sapiens GN=TP53BP1 PE=1 SV=2	1xOxidation [M6]; 3xTMT6plex [K7; K13; K22]; 2xPhospho [S10(99.3); S17(100)]	A6NNK5	0.0022604	2.517	1.33	A6NNK5 2xPhospho [S1099(99.3); S1106(100)]	453.6	1141.8	2	A6NNK5 [1090-1111]	3.21	100	1	453.6	374.6	520.9	1141.8	1111.4	1330	8
High	[R].QAPPLEGMAIQQSSGSTDDLSGQR.[W]	organism=Toxoplasma_gondii_GT1 | product=Sec23/Sec24 trunk domain-containing protein | location=TGGT1_chrX:1468057-1478151(-) | length=1540 | sequence_SO=chromosome | SO=protein_coding	1xOxidation [M8]; 1xTMT6plex [N-Term]; 1xPhospho [S16(99.4)]	TGGT1_226510	0.00227378	1.556	0.64	TGGT1_226510 1xPhospho [S353(99.4)]	151.5	235.7	2	TGGT1_226510 [338-361]	5.5	100	1	140.5	151.5	161.5	235.7	249.5	235.1	2
High	[K].SLSPGKENVSALDMEKESEEK.[E]	Pinin OS=Homo sapiens GN=PNN PE=1 SV=4	1xDeamidated [N8]; 3xTMT6plex [K6; K16; K21]; 1xTMT6plex [N-Term]; 1xPhospho [S3(100)]	Q9H307	0.00227743	0.525	-0.93	Q9H307 1xPhospho [S443(100)]	347.5	182.4	1	Q9H307 [441-461]	5.52	100	1	326.3	347.5	407.9	175.2	201.8	182.4	2
High	[K].SVDFFAEASQPPPAADR.[N]	organism=Toxoplasma_gondii_GT1 | product=ENTH domain-containing protein | location=TGGT1_chrX:5976566-5983770(+) | length=634 | sequence_SO=chromosome | SO=protein_coding	1xTMT6plex [N-Term]; 1xPhospho [S1(100)]	TGGT1_214180	0.00228215	1.393	0.48	TGGT1_214180 1xPhospho [S434(100)]	282.9	394.2	1	TGGT1_214180 [434-450]	3.06	100	1	282.9	299.4	277.9	394.2	433.8	387.4	3
High	[R].IACEEEFSDSEEEGEGGR.[K]	Histone deacetylase 1 OS=Homo sapiens GN=HDAC1 PE=1 SV=1	1xCarbamidomethyl [C3]; 1xTMT6plex [N-Term]; 2xPhospho [S8(100); S10(100)]	Q13547	0.00228341	1.474	0.56	Q13547 2xPhospho [S421(100); S423(100)]	505.2	744.6	1	Q13547 [414-431]	5.46	100	1	505.2	493.2	535.3	744.6	785.4	689.7	7
High	[K].TGEDVQTNEEGASSTETCEGTASTDEDSEGEEGAEGPETGSK.[D]	organism=Toxoplasma_gondii_GT1 | product=non-specific serine/threonine protein kinase | location=TGGT1_chrVIII:6481671-6517585(-) | length=8429 | sequence_SO=chromosome | SO=protein_coding	1xCarbamidomethyl [C18]; 1xTMT6plex [K42]; 1xTMT6plex [N-Term]; 3xPhospho [S28(99.1); T/S]	TGGT1_268370	0.00230227	0.581	-0.78	TGGT1_268370 3xPhospho [S2847(99.1); T/S]	140.5	81.6	1	TGGT1_268370 [2820-2861]	8.12	100	1	140.5	147.5	122.7	68.9	83.1	81.6	1
High	[R].SRSPGGGGAAGGGK.[G]	organism=Toxoplasma_gondii_GT1 | product=splicing factor U2AF family SnRNP auxilary factor large subunit, RRM domain-containing protein | location=TGGT1_chrIV:689661-691811(+) | length=495 | sequence_SO=chromosome | SO=protein_coding	1xTMT6plex [K14]; 2xPhospho [S1(100); S3(100)]	TGGT1_319850	0.00231125	17.451	4.13	TGGT1_319850 2xPhospho [S165(100); S167(100)]	326.9	5704.1	1	TGGT1_319850 [165-178]	5.96	100	1	326.9	159.9	419.3	6995.7	5704.1	2684.7	6
High	[K].KAESSSDEEEESEKQK.[Q]	PH-interacting protein OS=Homo sapiens GN=PHIP PE=1 SV=2	3xTMT6plex [K1; K14; K16]; 1xTMT6plex [N-Term]; 3xPhospho [S4(100); S5(100); S6(100)]	Q8WWQ0	0.002318	0.493	-1.02	Q8WWQ0 3xPhospho [S879(100); S880(100); S881(100)]	248.3	122.4	1	Q8WWQ0 [876-891]	4.08	100	1	248.3	218.8	275.9	96.4	122.4	125	1
High	[K].DRDASPSKEER.[K]	Probable ATP-dependent RNA helicase DDX23 (Fragment) OS=Homo sapiens GN=DDX23 PE=1 SV=1	1xTMT6plex [K8]; 1xTMT6plex [N-Term]; 1xPhospho [S5(100)]	F8VVA2	0.00232064	1.91	0.93	F8VVA2 1xPhospho [S14(100)]	94.2	179.9	1	F8VVA2 [10-20]	2.45	100	1	94.2	88.1	109	183.4	179.9	157.1	1
High	[R].EGFESDTDSEFTFK.[M]	LIM domain only protein 7 OS=Homo sapiens GN=LMO7 PE=1 SV=1	1xTMT6plex [K14]; 1xPhospho [S/T]	E9PMS6	0.0023249	3.112	1.64		60.8	189.2	1	E9PMS6 [181-194]	2.55	100	1	60.8	73.9	54.3	222.1	189.2	148.7	1
High	[R].VQRPKEESSEDENEVSNILR.[S]	OTU domain-containing protein 4 OS=Homo sapiens GN=OTUD4 PE=1 SV=4	1xTMT6plex [K5]; 2xPhospho [S8(100); S9(100)]	Q01804	0.00232656	2.604	1.38	Q01804 2xPhospho [S1023(100); S1024(100)]	382.9	997.1	1	Q01804 [1016-1035]	3.87	100	1	378.6	382.9	503.9	1239.3	997.1	904.3	6
High	[K].GHDSADEETCEK.[G]	organism=Toxoplasma_gondii_GT1 | product=tetratricopeptide repeat-containing protein | location=TGGT1_chrXII:3025928-3029976(+) | length=887 | sequence_SO=chromosome | SO=protein_coding	1xCarbamidomethyl [C10]; 1xTMT6plex [K12]; 1xTMT6plex [N-Term]; 1xPhospho [S4(100)]	TGGT1_247000	0.00233771	1.501	0.59	TGGT1_247000 1xPhospho [S678(100)]	96.1	144.2	1	TGGT1_247000 [675-686]	4.44	100	1	98.1	88.3	96.1	148.3	128.8	144.2	3
High	[R].KRESESESDETPPAAPQLIK.[K]	H/ACA ribonucleoprotein complex subunit 4 OS=Homo sapiens GN=DKC1 PE=1 SV=3	1xDeamidated [Q17]; 2xTMT6plex [K1; K20]; 3xPhospho [S4(100); S6(100); S8(100)]	O60832	0.00234188	2.475	1.31	O60832 3xPhospho [S451(100); S453(100); S455(100)]	321.5	795.9	1	O60832 [448-467]	3.65	100	1	321.5	312.4	356.9	795.9	810.3	639.7	5
High	[R].DNSPEPNDPEEPQEVSSTPSDK.[K]	Sp110 nuclear body protein OS=Homo sapiens GN=SP110 PE=1 SV=5	1xTMT6plex [K22]; 1xPhospho [S3(100)]	Q9HB58	0.00234336	4.218	2.08	Q9HB58 1xPhospho [S256(100)]	86.5	364.9	1	Q9HB58 [254-275]	3.15	100	1	86.5	78.6	122.8	372.3	364.9	264.2	1
High	[R].SADEGCSPLSDSEACSEVVLFR.[A]	organism=Toxoplasma_gondii_GT1 | product=hypothetical protein | location=TGGT1_chrIX:4099622-4107729(+) | length=1497 | sequence_SO=chromosome | SO=protein_coding	2xCarbamidomethyl [C6; C15]; 1xTMT6plex [N-Term]; 1xPhospho [S]	TGGT1_291620	0.00234759	1.36	0.44		41.7	56.7	1	TGGT1_291620 [1473-1494]	3.11	100	1	43.8	41.7	40.1	57.3	55.1	56.7	1
High	[R].SESPENKGNDKDNGSEGSWLAAATQAVTEVDSR.[N]	organism=Toxoplasma_gondii_GT1 | product=PGAP1 family protein | location=TGGT1_chrVIIa:1568087-1575644(-) | length=2110 | sequence_SO=chromosome | SO=protein_coding	2xTMT6plex [K7; K11]; 1xTMT6plex [N-Term]; 2xPhospho [S1(100); S3(100)]	TGGT1_205040	0.00235028	0.603	-0.73	TGGT1_205040 2xPhospho [S43(100); S45(100)]	155.5	93.9	1	TGGT1_205040 [43-75]	5.52	100	1	163.3	155.5	153.8	93.9	92	104.9	2
High	[R].KGGSYSQAASSDSAQGSDVSLTACKV.[-]	HLA class I histocompatibility antigen, A-24 alpha chain OS=Homo sapiens GN=HLA-A PE=1 SV=2	1xCarbamidomethyl [C24]; 2xTMT6plex [K1; K25]; 1xTMT6plex [N-Term]; 3xPhospho [S13(100); S17(100); S20(99)]	P05534	0.00236373	1.337	0.42	P05534 3xPhospho [S352(100); S356(100); S359(99)]	103.6	138.5	1	P05534 [340-365]	4.79	100	1	103.6	103.3	110.8	128.9	140.8	138.5	1
High	[R].SDREDEDDSLAGDEDRWEPTEEWLDEWK.[H]	organism=Toxoplasma_gondii_GT1 | product=hypothetical protein | location=TGGT1_chrX:4794558-4804621(+) | length=923 | sequence_SO=chromosome | SO=protein_coding	1xTMT6plex [K28]; 1xTMT6plex [N-Term]; 1xPhospho [S9(100)]	TGGT1_235490	0.00236381	0.686	-0.54	TGGT1_235490 1xPhospho [S806(100)]	683.2	468.4	1	TGGT1_235490 [798-825]	8.25	100	1	683.2	693.9	634.8	455.8	468.4	471.4	5
High	[R].GSTSQSASPAGVIQGR.[G]	organism=Toxoplasma_gondii_GT1 | product=lysine decarboxylase family protein | location=TGGT1_chrX:5322842-5325476(+) | length=397 | sequence_SO=chromosome | SO=protein_coding	1xTMT6plex [N-Term]; 2xPhospho [S4(100); S6(100)]	TGGT1_236570	0.00238491	1.771	0.82	TGGT1_236570 2xPhospho [S377(100); S379(100)]	375.4	664.8	3	TGGT1_236570 [374-389]	4.8	100	1	349.1	406.3	375.4	664.8	681	567.9	3
High	[R].QGSITSPQANEQSVTPQR.[R]	Serine/arginine repetitive matrix protein 2 OS=Homo sapiens GN=SRRM2 PE=1 SV=2	1xTMT6plex [N-Term]; 1xPhospho [T15(100)]	Q9UQ35	0.00238684	1.572	0.65	Q9UQ35 1xPhospho [T866(100)]	610.1	959.3	3	Q9UQ35 [852-869]	5.2	100	1	584.7	610.1	649.8	892.1	1049.5	959.3	5
High	[K].EDSDEEEDDDSEEDEEDDEDEDEDEDEIEPAAMK.[A]	Nucleolin OS=Homo sapiens GN=NCL PE=1 SV=3	1xTMT6plex [K34]; 2xPhospho [S3(100); S11(100)]	P19338	0.00241482	5.327	2.41	P19338 2xPhospho [S145(100); S153(100)]	13.1	69.9	1	P19338 [143-176]	3.35	100	1	13.1	11.9	19.9	81.1	58.6	69.9	2
High	[R].HVAYGGYSTPEDR.[R]	Tensin-1 OS=Homo sapiens GN=TNS1 PE=1 SV=1	1xTMT6plex [N-Term]; 1xPhospho [T9(99.7)]	E9PGF5	0.00242139	1.273	0.35	E9PGF5 1xPhospho [T1307(99.7)]	75.4	96.1	1	E9PGF5 [1299-1311]	4.22	100	1	74.2	75.4	79	95.7	96.1	98	1
High	[R].SAAAVPHPQGETTPGSPVTGSLSPAEKPVEAPKPSAEESASR.[E]	organism=Toxoplasma_gondii_GT1 | product=hypothetical protein | location=TGGT1_chrVIIb:3499824-3505217(+) | length=408 | sequence_SO=chromosome | SO=protein_coding	1xDeamidated [Q9]; 2xTMT6plex [K27; K33]; 1xTMT6plex [N-Term]; 1xPhospho [S16(97.8)]	TGGT1_258170	0.00244208	0.546	-0.87	TGGT1_258170 1xPhospho [S93(97.8)]	252.9	138	3	TGGT1_258170 [78-119]	8.96	100	1	252.9	290	232	138	118.2	149.6	8
High	[R].ADDTFNNSASAETIGGTSSDHPTWNK.[K]	organism=Toxoplasma_gondii_GT1 | product=HMG (high mobility group) box domain-containing protein | location=TGGT1_chrXII:1817499-1823489(-) | length=347 | sequence_SO=chromosome | SO=protein_coding	1xDeamidated [N7]; 1xTMT6plex [K26]; 1xTMT6plex [N-Term]; 1xPhospho [S10(99.3)]	TGGT1_217500	0.00245137	1.217	0.28	TGGT1_217500 1xPhospho [S273(99.3)]	113.1	137.6	1	TGGT1_217500 [264-289]	4.05	100	1	114.3	107.8	113.1	137.6	142.8	132	1
High	[K].SHSLTPPAPLLGGQR.[E]	organism=Toxoplasma_gondii_GT1 | product=transporter, small conductance mechanosensitive ion channel (MscS) family protein | location=TGGT1_chrX:4238133-4259220(+) | length=3400 | sequence_SO=chromosome | SO=protein_coding	1xTMT6plex [N-Term]; 1xPhospho [S3(100)]	TGGT1_234410	0.0024573	1.314	0.39	TGGT1_234410 1xPhospho [S2259(100)]	77.7	102.1	1	TGGT1_234410 [2257-2271]	4.51	100	1	72	77.7	78.3	96.8	108.4	102.1	2
High	[R].SGSAHGSGK.[S]	Transformer-2 protein homolog beta OS=Homo sapiens GN=TRA2B PE=1 SV=1	1xTMT6plex [K9]; 1xTMT6plex [N-Term]; 1xPhospho [S3(99.6)]	P62995	0.00247002	1.598	0.68	P62995 1xPhospho [S22(99.6)]	68.4	109.3	1	P62995 [20-28]	1.66	100	1	77	68.4	66.9	109.3	118.3	100.6	1
High	[K].FGESEEVEMEVESDEEDDKQEK.[A]	Splicing factor 3A subunit 1 OS=Homo sapiens GN=SF3A1 PE=1 SV=1	1xOxidation [M9]; 2xTMT6plex [K19; K22]; 1xTMT6plex [N-Term]; 1xPhospho [S13(100)]	Q15459	0.00249237	0.371	-1.43	Q15459 1xPhospho [S329(100)]	247.3	91.7	1	Q15459 [317-338]	5.82	100	1	287.7	228.6	247.3	81.9	91.7	116.2	1
High	[R].YNDWSDDDDDSNESK.[S]	Armadillo repeat-containing X-linked protein 3 OS=Homo sapiens GN=ARMCX3 PE=1 SV=1	1xTMT6plex [K15]; 2xPhospho [S5(100); S11(99.4)]	Q9UH62	0.0024925	8.839	3.14	Q9UH62 2xPhospho [S61(100); S67(99.4)]	23.4	206.5	1	Q9UH62 [57-71]	2.75	100	1	23.4	20.1	32.6	206.5	278.4	131.3	1
High	[R].SFASFESGSTPTTSPCSPSNPR.[Q]	organism=Toxoplasma_gondii_GT1 | product=hypothetical protein | location=TGGT1_chrVIII:1804634-1839298(-) | length=10329 | sequence_SO=chromosome | SO=protein_coding	1xCarbamidomethyl [C16]; 1xTMT6plex [N-Term]; 2xPhospho [S4(100); S7(100)]	TGGT1_232080	0.00250077	1.244	0.31	TGGT1_232080 2xPhospho [S1088(100); S1091(100)]	796.8	990.8	2	TGGT1_232080 [1085-1106]	6.19	100	1	749.8	802.8	796.8	969.5	990.8	1062.8	5
High	[R].DISEGGESPVVQSDEEEVQVDTALATSHTDR.[E]	Dysbindin OS=Homo sapiens GN=DTNBP1 PE=1 SV=1	1xDeamidated [Q12]; 1xTMT6plex [N-Term]; 2xPhospho [S8(98.2); S13(100)]	A0A087WYP9	0.0025089	1.312	0.39	A0A087WYP9 2xPhospho [S281(98.2); S286(100)]	74.3	97.5	1	A0A087WYP9 [274-304]	3.19	100	1	74.3	72.3	78.3	97.5	106.9	96.9	2
High	[R].DGQVINETSQHHDDLE.[-]	Vimentin OS=Homo sapiens GN=VIM PE=1 SV=4	1xDeamidated [N6]; 1xTMT6plex [N-Term]; 1xPhospho [T/S]	P08670	0.00251156	2.084	1.06		115.8	241.2	1	P08670 [451-466]	3.22	100	1	115.8	103.4	134.9	241.2	259.8	209.1	1
High	[K].ALFKPPEDSQDDESDSDAEEEQTTK.[R]	THO complex subunit 5 homolog OS=Homo sapiens GN=THOC5 PE=1 SV=2	2xTMT6plex [K4; K25]; 3xPhospho [S9(100); S14(100); S16(100)]	Q13769	0.00251564	3.761	1.91	Q13769 3xPhospho [S307(100); S312(100); S314(100)]	73.3	275.6	1	Q13769 [299-323]	5.76	100	1	73.3	59.6	96.2	309.9	275.6	211.9	3
High	[R].SLSKEDSDFLQNAIR.[E]	organism=Toxoplasma_gondii_GT1 | product=hypothetical protein | location=TGGT1_chrVIII:3178311-3184467(+) | length=373 | sequence_SO=chromosome | SO=protein_coding	1xTMT6plex [K4]; 2xPhospho [S7(100); S]	TGGT1_273905	0.00252181	1.248	0.32	TGGT1_273905 2xPhospho [S32(100); S]	345.6	431.2	1	TGGT1_273905 [26-40]	4.84	100	1	345.6	356	344.1	435.3	431.2	409.1	3
High	[R].SLSGREDLSSSLPSPSQMASDEAGK.[N]	organism=Toxoplasma_gondii_GT1 | product=PUB domain-containing protein | location=TGGT1_chrVIII:4516233-4526686(-) | length=1011 | sequence_SO=chromosome | SO=protein_coding	1xTMT6plex [K25]; 1xTMT6plex [N-Term]; 2xPhospho [S1(99.2); S3(88.9)]	TGGT1_271380	0.00252704	0.751	-0.41	TGGT1_271380 2xPhospho [S326(99.2); S328(88.9)]	132.6	99.6	1	TGGT1_271380 [326-350]	2.84	100	1	127	141.3	132.6	106	96.6	99.6	1
High	[R].SQGSDAPCLLLSNAK.[K]	organism=Toxoplasma_gondii_GT1 | product=ARID/BRIGHT DNA binding domain-containing protein | location=TGGT1_chrXII:2631425-2644738(+) | length=2721 | sequence_SO=chromosome | SO=protein_coding	1xCarbamidomethyl [C8]; 1xTMT6plex [K15]; 1xTMT6plex [N-Term]; 1xPhospho [S]	TGGT1_246170	0.00253465	1.174	0.23		603.2	708.4	2	TGGT1_246170 [828-842]	4.79	100	1	603.2	609	597.1	708.4	708.6	681.9	6
High	[R].SPRPQQDPARPQEPTMPPPETPSEGR.[Q]	Protein PML OS=Homo sapiens GN=PML PE=1 SV=3 Protein PML OS=Homo sapiens GN=PML PE=1 SV=1	1xTMT6plex [N-Term]; 1xPhospho [S1(100)]	P29590; H3BT57	0.00253536	1.708	0.77	P29590 1xPhospho [S8(100)]; H3BT57 1xPhospho [S8(100)]	213.8	365	1	P29590 [8-33]; H3BT57 [8-33]	4.99	100	2	197.1	213.8	240.9	365	414	342.6	3
High	[R].SLSKEDSDFLQNAIR.[E]	organism=Toxoplasma_gondii_GT1 | product=hypothetical protein | location=TGGT1_chrVIII:3178311-3184467(+) | length=373 | sequence_SO=chromosome | SO=protein_coding	1xTMT6plex [K4]; 1xTMT6plex [N-Term]; 1xPhospho [S3(100)]	TGGT1_273905	0.00253652	0.528	-0.92	TGGT1_273905 1xPhospho [S28(100)]	3329.3	1759.4	3	TGGT1_273905 [26-40]	3.92	100	1	3329.3	3398.1	2744.3	1759.4	1437.5	1763.9	15
High	[R].QESDPEDDDVKKPALQSSVVATSK.[E]	Pinin OS=Homo sapiens GN=PNN PE=1 SV=4	3xTMT6plex [K11; K12; K24]; 1xPhospho [S3(100)]	Q9H307	0.00254126	4.212	2.07	Q9H307 1xPhospho [S100(100)]	1025.8	4320.3	2	Q9H307 [98-121]	3.41	100	1	1025.8	888.8	1284.7	4010.7	4594	4320.3	14
High	[K].AQTPPGPSLSGSK.[S]	Serine/arginine repetitive matrix protein 2 OS=Homo sapiens GN=SRRM2 PE=1 SV=2	1xTMT6plex [K13]; 1xPhospho [T3(100)]	Q9UQ35	0.00254149	1.716	0.78	Q9UQ35 1xPhospho [T1003(100)]	160.5	275.4	1	Q9UQ35 [1001-1013]	2.22	100	1	171.6	160.5	142.3	316.8	254.7	275.4	1
High	[K].KLPSEEGSDYGYPQKPQK.[Y]	organism=Toxoplasma_gondii_GT1 | product=microtubule associated protein SPM1 | location=TGGT1_chrVIIb:473105-475119(+) | length=351 | sequence_SO=chromosome | SO=protein_coding	3xTMT6plex [K1; K15; K18]; 2xPhospho [S4(100); S8(100)]	TGGT1_263520	0.0025568	3.099	1.63	TGGT1_263520 2xPhospho [S14(100); S18(100)]	1126.6	3491.7	2	TGGT1_263520 [11-28]	6.09	100	1	1126.6	969.4	1258.1	4646	3491.7	3055.6	17
High	[R].KRSYSPDGKESPSDK.[K]	Matrin-3 OS=Homo sapiens GN=MATR3 PE=1 SV=1	3xTMT6plex [K1; K9; K15]; 2xPhospho [S3(98.9); S5(98.9)]	A8MXP9	0.00255805	4.214	2.08	A8MXP9 2xPhospho [S596(98.9); S598(98.9)]	76	320.4	1	A8MXP9 [594-608]	3.23	100	1	76	58.9	103.8	320.4	278.8	436.9	1
High	[K].EGEDSGAEEEKEEEGQKR.[E]	organism=Toxoplasma_gondii_GT1 | product=putative polyadenylate binding protein | location=TGGT1_chrX:2687512-2689821(+) | length=769 | sequence_SO=chromosome | SO=protein_coding	2xTMT6plex [K11; K17]; 1xTMT6plex [N-Term]; 1xPhospho [S5(100)]	TGGT1_224850	0.00256154	0.24	-2.06	TGGT1_224850 1xPhospho [S337(100)]	1424.2	341.2	1	TGGT1_224850 [333-350]	5.74	100	1	1424.2	2033.5	1167.2	279	341.2	419.7	3
High	[R].KRSPSPSPTPEAK.[K]	SWI/SNF complex subunit SMARCC2 OS=Homo sapiens GN=SMARCC2 PE=1 SV=1	2xTMT6plex [K1; K13]; 2xPhospho [S3(100); S5(100)]	Q8TAQ2	0.00257042	6.286	2.65	Q8TAQ2 2xPhospho [S302(100); S304(100)]	145.8	916.2	1	Q8TAQ2 [300-312]	5.75	100	1	145.8	143.2	156.2	1108.9	916.2	749.5	2
High	[R].AADSSDSDGAEESPAEPGAPR.[E]	GC-rich sequence DNA-binding factor 2 OS=Homo sapiens GN=GCFC2 PE=1 SV=2	1xTMT6plex [N-Term]; 3xPhospho [S4(100); S5(100); S7(100)]	P16383	0.00258235	1.982	0.99	P16383 3xPhospho [S16(100); S17(100); S19(100)]	117.7	233.4	1	P16383 [13-33]	5.19	100	1	117.7	100.5	130.3	233.4	250.2	203.6	1
High	[R].RSISIDRER.[DE]	organism=Toxoplasma_gondii_GT1 | product=RNA recognition motif-containing protein | location=TGGT1_chrIb:1501964-1507671(-) | length=1412 | sequence_SO=chromosome | SO=protein_coding	1xTMT6plex [N-Term]; 1xPhospho [S2(99.5)]	TGGT1_209850	0.00258279	1.535	0.62	TGGT1_209850 1xPhospho [S610(99.5)]; 1xPhospho [S659(99.5)]; 1xPhospho [S708(99.5)]; 1xPhospho [S757(99.5)]; 1xPhospho [S805(99.5)]; 1xPhospho [S853(99.5)]; 1xPhospho [S901(99.5)]	273.3	419.5	2	TGGT1_209850 [609-617]; [658-666]; [707-715]; [756-764]; [804-812]; [852-860]; [900-908]	3.72	100	1	258.2	300.9	273.3	488.8	418.3	419.5	2
High	[K].VDSSTNSSPSPQQSESLSPAHTSDFR.[T]	B-cell CLL/lymphoma 7 protein family member B OS=Homo sapiens GN=BCL7B PE=1 SV=2	1xTMT6plex [N-Term]; 2xPhospho [S18(100); S/T]	F2Z3H6	0.00259163	1.721	0.78	F2Z3H6 2xPhospho [S133(100); S/T]	150.6	259.2	1	F2Z3H6 [116-141]	5.22	100	1	150.6	133.3	160	275.3	225.7	259.2	2
High	[K].LETSDSTEAEIMAQR.[R]	organism=Toxoplasma_gondii_GT1 | product=hypothetical protein | location=TGGT1_chrIV:1587042-1589369(+) | length=213 | sequence_SO=chromosome | SO=protein_coding	1xTMT6plex [N-Term]; 1xPhospho [T7(99.7)]	TGGT1_211630	0.00259232	1.317	0.4	TGGT1_211630 1xPhospho [T26(99.7)]	632.1	832.5	3	TGGT1_211630 [20-34]	5.57	100	1	581.8	651.6	632.1	813.4	903.6	832.5	10
High	[R].TSMQESSEQPGSPSTKPGSPSGHANK.[S]	organism=Toxoplasma_gondii_GT1 | product=hypothetical protein | location=TGGT1_chrVI:1027949-1030621(+) | length=844 | sequence_SO=chromosome | SO=protein_coding	2xTMT6plex [K16; K26]; 1xPhospho [S19(100)]	TGGT1_240060	0.00259552	6.992	2.81	TGGT1_240060 1xPhospho [S239(100)]	71.6	500.4	1	TGGT1_240060 [221-246]	4.63	100	1	66.8	71.6	83.2	596.3	500.4	352.2	3
High	[R].SRSNSKSKPNLPSESR.[S]	Serine/arginine-rich splicing factor 4 OS=Homo sapiens GN=SRSF4 PE=1 SV=2	2xTMT6plex [K6; K8]; 2xPhospho [S]	Q08170	0.00260181	2.75	1.46		33.9	93.2	1	Q08170 [444-459]	2.37	100	1	28.3	33.9	36.6	93.2	85.8	126.9	1
High	[K].NSPQTFQAAGGDR.[Q]	organism=Toxoplasma_gondii_GT1 | product=haloacid dehalogenase family hydrolase domain-containing protein | location=TGGT1_chrX:5441967-5450118(+) | length=2473 | sequence_SO=chromosome | SO=protein_coding	1xTMT6plex [N-Term]; 1xPhospho [S2(99.2)]	TGGT1_236860	0.00261009	1.782	0.83	TGGT1_236860 1xPhospho [S1222(99.2)]	158.4	282.3	1	TGGT1_236860 [1221-1233]	2.43	100	1	146.6	158.4	173.6	341.2	282.3	273.9	1
High	[R].LRSISFGHVSGPLAADEEDR.[S]	organism=Toxoplasma_gondii_GT1 | product=hypothetical protein | location=TGGT1_chrIV:622899-634009(-) | length=2426 | sequence_SO=chromosome | SO=protein_coding	1xTMT6plex [N-Term]; 3xPhospho [S3(100); S5(100); S10(100)]	TGGT1_319900	0.00261024	1.609	0.69	TGGT1_319900 3xPhospho [S1016(100); S1018(100); S1023(100)]	128.7	207.1	1	TGGT1_319900 [1014-1033]	3.5	100	1	128.7	110.6	131.3	222.1	199.3	207.1	1
High	[K].KGFEEEHKDSDDDSSDDEQEKKPEAPK.[L]	Splicing factor 3B subunit 2 OS=Homo sapiens GN=SF3B2 PE=1 SV=1	5xTMT6plex [K1; K8; K21; K22; K27]; 1xTMT6plex [N-Term]; 3xPhospho [S10(100); S14(100); S15(100)]	E9PPJ0	0.00261234	0.171	-2.55	E9PPJ0 3xPhospho [S414(100); S418(100); S419(100)]	891.8	152.6	1	E9PPJ0 [405-431]	9.89	100	1	891.8	984.8	871.5	127.3	152.6	194.9	6
High	[K].IVDDITADQENDESGKSDESDADKAESREPDSK.[K]	organism=Toxoplasma_gondii_GT1 | product=hypothetical protein | location=TGGT1_chrXI:6088277-6089486(+) | length=188 | sequence_SO=chromosome | SO=protein_coding	3xTMT6plex [K16; K24; K33]; 1xTMT6plex [N-Term]; 3xPhospho [S14(100); S17(100); S20(100)]	TGGT1_216410	0.00261308	0.179	-2.48	TGGT1_216410 3xPhospho [S72(100); S75(100); S78(100)]	640.3	114.4	2	TGGT1_216410 [59-91]	6.55	100	1	640.3	862.2	472	106	114.4	178.5	3
High	[R].RSSVKSAEFVSFR.[A]	organism=Toxoplasma_gondii_GT1 | product=hypothetical protein | location=TGGT1_chrIb:671628-681222(-) | length=1824 | sequence_SO=chromosome | SO=protein_coding	1xTMT6plex [K5]; 1xTMT6plex [N-Term]; 3xPhospho [S2(100); S3(100); S6(100)]	TGGT1_208400B	0.00261361	0.503	-0.99	TGGT1_208400B 3xPhospho [S1578(100); S1579(100); S1582(100)]	304.7	153.4	1	TGGT1_208400B [1577-1589]	2.99	100	1	304.7	317.5	266	153.4	164.3	153.4	1
High	[R].RTQESESEEDTQSSSLLNGQASSLGER.[S]	organism=Toxoplasma_gondii_GT1 | product=DEAD/DEAH box helicase domain-containing protein | location=TGGT1_chrIb:780886-788568(+) | length=1043 | sequence_SO=chromosome | SO=protein_coding	1xTMT6plex [N-Term]; 2xPhospho [S5(100); S7(100)]	TGGT1_208540	0.00263793	2.31	1.21	TGGT1_208540 2xPhospho [S667(100); S669(100)]	185.8	429.3	2	TGGT1_208540 [663-689]	9.43	100	1	176	185.8	208.2	477	429.3	359.7	3
High	[K].LHSSVSSSGGEK.[T]	organism=Toxoplasma_gondii_GT1 | product=AN1 family Zinc finger domain-containing protein | location=TGGT1_chrVIIa:1303393-1305883(-) | length=211 | sequence_SO=chromosome | SO=protein_coding	1xTMT6plex [K12]; 1xTMT6plex [N-Term]; 3xPhospho [S3(98.2); S7(99.1); S]	TGGT1_205460	0.00264448	1.507	0.59	TGGT1_205460 3xPhospho [S161(98.2); S165(99.1); S]	65.6	98.9	1	TGGT1_205460 [159-170]	2.42	100	1	62.9	65.6	69.6	98.9	102.5	89.1	1
High	[R].SQGSSTTDLDLAR.[N]	organism=Toxoplasma_gondii_GT1 | product=HEAT repeat-containing protein | location=TGGT1_chrII:31697-44955(-) | length=1769 | sequence_SO=chromosome | SO=protein_coding	1xTMT6plex [N-Term]; 1xPhospho [S1(100)]	TGGT1_220910	0.00264493	1.304	0.38	TGGT1_220910 1xPhospho [S1277(100)]	179.8	234.6	1	TGGT1_220910 [1277-1289]	3.49	100	1	179.8	183.7	166.9	234.7	234.6	220.1	1
High	[R].ATSPSSSVSGDFDDGHHSVSTPGPSR.[K]	Protein polybromo-1 (Fragment) OS=Homo sapiens GN=PBRM1 PE=1 SV=1	1xTMT6plex [N-Term]; 1xPhospho [T/S]	C9JPI5	0.00264547	2.231	1.16		102.4	228.5	1	C9JPI5 [8-33]	5.13	100	1	102.4	101.3	129.4	207	250.8	228.5	4
High	[K].WGREDKSDQSDDEKIQNSDDEER.[A]	RNA polymerase-associated protein LEO1 OS=Homo sapiens GN=LEO1 PE=1 SV=1	2xTMT6plex [K6; K14]; 1xTMT6plex [N-Term]; 3xPhospho [S7(100); S10(100); S18(100)]	Q8WVC0	0.00265884	0.436	-1.2	Q8WVC0 3xPhospho [S151(100); S154(100); S162(100)]	1211.6	528.5	1	Q8WVC0 [145-167]	5.44	100	1	1211.6	1094	1446.6	442.1	528.5	617.4	3
High	[R].VRDEAEPGGEGDPGPEPAGTPSPSGEADGDCAPEDAAPSSGGAPR.[Q]	Trafficking protein particle complex subunit 12 OS=Homo sapiens GN=TRAPPC12 PE=1 SV=3	1xCarbamidomethyl [C31]; 1xTMT6plex [N-Term]; 2xPhospho [T/S]	Q8WVT3	0.00265884	5.454	2.45		14.7	80.2	1	Q8WVT3 [88-132]	6.83	100	1	12.2	14.7	21	80.2	82.6	61.6	1
High	[R].SRSPGRPPK.[S]	Lamin-B receptor OS=Homo sapiens GN=LBR PE=1 SV=2	1xTMT6plex [K9]; 2xPhospho [S1(100); S3(100)]	Q14739	0.00267235	7.363	2.88	Q14739 2xPhospho [S84(100); S86(100)]	162.4	1196	1	Q14739 [84-92]	3.12	100	1	162.4	129.4	266.3	1196	1574.7	895.4	3
High	[R].SHHAPMSPGSSGGGGQPLAR.[T]	AT-rich interactive domain-containing protein 1A OS=Homo sapiens GN=ARID1A PE=1 SV=3	1xOxidation [M6]; 1xTMT6plex [N-Term]; 1xPhospho [S7(100)]	O14497	0.00268558	1.729	0.79	O14497 1xPhospho [S363(100)]	57.7	99.7	1	O14497 [357-376]	4.91	100	1	51.9	58.7	57.7	111.4	90	99.7	2
High	[R].RSPSPPPTRR.[R]	Serine/arginine repetitive matrix protein 1 OS=Homo sapiens GN=SRRM1 PE=1 SV=2 Serine/arginine repetitive matrix protein 1 (Fragment) OS=Homo sapiens GN=SRRM1 PE=1 SV=1	1xTMT6plex [N-Term]; 2xPhospho [S2(100); S4(100)]	Q8IYB3; M0R088	0.00270353	1.821	0.87	Q8IYB3 2xPhospho [S549(100); S551(100)]; M0R088 2xPhospho [S522(100); S524(100)]	122.8	223.6	1	Q8IYB3 [548-557]; M0R088 [521-530]	3.75	100	2	122.8	111.2	138	239.9	210.6	223.6	3
High	[R].LLHAESQEEADEEIEGIEAIDER.[D]	organism=Toxoplasma_gondii_GT1 | product=DNA polymerase family B protein | location=TGGT1_chrIV:664465-687205(-) | length=2972 | sequence_SO=chromosome | SO=protein_coding	1xTMT6plex [N-Term]; 1xPhospho [S6(100)]	TGGT1_319860	0.00272248	1.909	0.93	TGGT1_319860 1xPhospho [S1956(100)]	80.3	153.3	1	TGGT1_319860 [1951-1973]	7.37	100	1	80.3	69	81.5	153.3	161.1	152	2
High	[R].EVTQEMQGVSTASLR.[L]	organism=Toxoplasma_gondii_GT1 | product=thrombospondin type 1 domain-containing protein | location=TGGT1_chrXII:6346830-6352604(+) | length=1218 | sequence_SO=chromosome | SO=protein_coding	1xTMT6plex [N-Term]; 2xPhospho [S10(99.3); S13(100)]	TGGT1_277910	0.00272387	1.349	0.43	TGGT1_277910 2xPhospho [S1000(99.3); S1003(100)]	76.6	103.3	1	TGGT1_277910 [991-1005]	4.93	100	1	70.3	76.6	79.7	101.6	114.2	103.3	1
High	[R].HTSVQTTSSGSGPFTDVR.[A]	Fibronectin OS=Homo sapiens GN=FN1 PE=1 SV=4	1xTMT6plex [N-Term]; 1xPhospho [T/S]	P02751	0.00272939	1.28	0.36		100.1	128.2	1	P02751 [273-290]	2.51	100	1	96.8	100.1	102.9	128.2	131.7	120.6	2
High	[R].TSSFTEQLDEGTPNR.[E]	Golgin subfamily A member 4 (Fragment) OS=Homo sapiens GN=GOLGA4 PE=1 SV=1	1xTMT6plex [N-Term]; 1xPhospho [S3(99.7)]	E7EVX2	0.00273116	1.368	0.45	E7EVX2 1xPhospho [S41(99.7)]	199.4	272.8	2	E7EVX2 [39-53]	4.84	100	1	193.1	199.4	216.3	272.8	293.6	262.9	2
High	[K].KKPTGSAGATSPQAGEGATQANNSDDEKEDSPK.[S]	organism=Toxoplasma_gondii_GT1 | product=hypothetical protein | location=TGGT1_chrIX:2957612-2961198(-) | length=510 | sequence_SO=chromosome | SO=protein_coding	4xTMT6plex [K1; K2; K28; K33]; 1xTMT6plex [N-Term]; 3xPhospho [S24(100); T/S]	TGGT1_289290	0.00273981	0.282	-1.83	TGGT1_289290 3xPhospho [S435(100); T/S]	306.8	86.5	1	TGGT1_289290 [412-444]	6.15	100	1	306.8	451.7	296.8	86.5	81.7	127	4
High	[R].TLCSTPVASDDEDDKTEK.[D]	organism=Toxoplasma_gondii_GT1 | product=DNA-directed RNA polymerase III RPC5 | location=TGGT1_chrIX:2029189-2036648(+) | length=827 | sequence_SO=chromosome | SO=protein_coding	1xCarbamidomethyl [C3]; 2xTMT6plex [K15; K18]; 1xTMT6plex [N-Term]; 2xPhospho [T5(99.4); S9(100)]	TGGT1_264460	0.00274397	0.439	-1.19	TGGT1_264460 2xPhospho [T403(99.4); S407(100)]	1227.6	539	3	TGGT1_264460 [399-416]	4.08	100	1	1227.6	1610.9	1118.8	407.9	544.5	539	7
High	[R].TTWGDDQESNSDRENSGRPGSR.[R]	organism=Toxoplasma_gondii_GT1 | product=ELMO/CED-12 family protein | location=TGGT1_chrVIIa:3930598-3938731(+) | length=2257 | sequence_SO=chromosome | SO=protein_coding	1xTMT6plex [N-Term]; 2xPhospho [S9(100); S11(100)]	TGGT1_201120	0.00275461	1.942	0.96	TGGT1_201120 2xPhospho [S659(100); S661(100)]	81.8	158.8	1	TGGT1_201120 [651-672]	4.52	100	1	81.8	93.5	80.7	173.5	158.8	137.7	1
High	[K].RQDSEEAEEEKKGGEEDVEEEK.[K]	organism=Toxoplasma_gondii_GT1 | product=hypothetical protein | location=TGGT1_chrIb:1645852-1649258(-) | length=372 | sequence_SO=chromosome | SO=protein_coding	3xTMT6plex [K11; K12; K22]; 1xTMT6plex [N-Term]; 1xPhospho [S4(100)]	TGGT1_321680	0.00275988	0.228	-2.14	TGGT1_321680 1xPhospho [S212(100)]	346.9	78.9	1	TGGT1_321680 [209-230]	3.91	100	1	346.9	422.4	249.9	78.9	73.8	107.4	1
High	[R].ASADKLSTAGEDPAAPVAQVAPDTSSSADGGPSNGASEPGK.[V]	organism=Toxoplasma_gondii_GT1 | product=putative P-type ATPase4 | location=TGGT1_chrXII:5863040-5875230(+) | length=1338 | sequence_SO=chromosome | SO=protein_coding	1xDeamidated [N/Q]; 2xTMT6plex [K5; K41]; 2xPhospho [S2(100); S7(100)]	TGGT1_278660	0.0027728	2.203	1.14	TGGT1_278660 2xPhospho [S6(100); S11(100)]	75.3	165.9	3	TGGT1_278660 [5-45]	7.23	100	1	75.3	61.1	77.7	169.8	151.5	165.9	3
High	[R].ASPAPGSGHPEGPGAHLDMNSLDR.[A]	Mitochondrial import receptor subunit TOM70 OS=Homo sapiens GN=TOMM70 PE=1 SV=1	1xOxidation [M19]; 1xTMT6plex [N-Term]; 1xPhospho [S2(100)]	O94826	0.00277767	1.43	0.52	O94826 1xPhospho [S91(100)]	327.4	468.1	1	O94826 [90-113]	7.23	100	1	327.4	324.4	362.6	483.5	468.1	443.6	5
High	[R].SSSLATAPSSPAGVSADAVAQGSPGVHTPQAPQQGTACDR.[A]	organism=Toxoplasma_gondii_GT1 | product=kelch repeat-containing protein | location=TGGT1_chrVIII:4203652-4207381(-) | length=595 | sequence_SO=chromosome | SO=protein_coding	1xCarbamidomethyl [C38]; 1xTMT6plex [N-Term]; 1xPhospho [S/T]	TGGT1_272030A	0.00279725	1.754	0.81		70.1	122.9	1	TGGT1_272030A [249-288]	5.33	100	1	60.2	75.6	70.1	135.9	122.9	111.8	1
High	[K].KNQKPSQVNGAPGSPTEPAGQK.[Q]	Myb-binding protein 1A (Fragment) OS=Homo sapiens GN=MYBBP1A PE=1 SV=1	3xTMT6plex [K1; K4; K22]; 1xPhospho [S14(100)]	I3L1L3	0.00280323	4.634	2.21	I3L1L3 1xPhospho [S1187(100)]	141.6	656.1	2	I3L1L3 [1174-1195]	4.7	100	1	141.6	122.8	159.9	1055.1	656.1	655.2	4
High	[K].THLDEENSQEGDDSADEEK.[G]	organism=Toxoplasma_gondii_GT1 | product=putative M phase phosphoprotein MPP10 | location=TGGT1_chrXI:2025755-2028355(+) | length=866 | sequence_SO=chromosome | SO=protein_coding	1xTMT6plex [K19]; 2xPhospho [S8(100); S14(100)]	TGGT1_311410	0.00281172	6.602	2.72	TGGT1_311410 2xPhospho [S428(100); S434(100)]	65.7	433.7	1	TGGT1_311410 [421-439]	4.71	100	1	65.7	58.8	89.8	433.7	448	254	1
High	[K].AEDDLSGSSDEEDVAVK.[Q]	organism=Toxoplasma_gondii_GT1 | product=micro-fibrillar-associated protein 1 | location=TGGT1_chrX:6277388-6283666(+) | length=438 | sequence_SO=chromosome | SO=protein_coding	1xTMT6plex [K17]; 3xPhospho [S6(100); S8(100); S9(100)]	TGGT1_214590	0.00281434	3.289	1.72	TGGT1_214590 3xPhospho [S48(100); S50(100); S51(100)]	21.6	71	1	TGGT1_214590 [43-59]	1.86	100	1	21.6	20.1	26.4	85.6	71	55.8	1
High	[K].NSSLSSAPLASR.[S]	organism=Toxoplasma_gondii_GT1 | product=hypothetical protein | location=TGGT1_chrVIIa:3240895-3248510(+) | length=1948 | sequence_SO=chromosome | SO=protein_coding	1xTMT6plex [N-Term]; 1xPhospho [S3(99.6)]	TGGT1_202410	0.00282128	0.783	-0.35	TGGT1_202410 1xPhospho [S942(99.6)]	1274.6	997.5	1	TGGT1_202410 [940-951]	3.48	100	1	1315.7	1274.6	1206.5	1052.5	969.7	997.5	3
High	[K].RGSDSSPGTITANQEDLSMGK.[E]	organism=Toxoplasma_gondii_GT1 | product=transporter, major facilitator family protein | location=TGGT1_chrIV:1463434-1465233(+) | length=599 | sequence_SO=chromosome | SO=protein_coding	1xDeamidated [N13]; 1xTMT6plex [K21]; 1xTMT6plex [N-Term]; 2xPhospho [S3(98.7); S18(100)]	TGGT1_318150	0.00284277	1.37	0.45	TGGT1_318150 2xPhospho [S54(98.7); S69(100)]	172.9	236.9	1	TGGT1_318150 [52-72]	3.93	100	1	160.3	172.9	180.1	237.5	236.9	217.9	1
High	[R].KKTGDSDGARPETER.[C]	organism=Toxoplasma_gondii_GT1 | product=GRAM domain-containing protein | location=TGGT1_chrXI:2336545-2355556(+) | length=2528 | sequence_SO=chromosome | SO=protein_coding	2xTMT6plex [K1; K2]; 1xTMT6plex [N-Term]; 2xPhospho [T3(100); S6(100)]	TGGT1_311920	0.00285224	0.304	-1.72	TGGT1_311920 2xPhospho [T732(100); S735(100)]	1133.3	344.7	1	TGGT1_311920 [730-744]	2.93	100	1	1133.3	1214.9	838.9	291.9	344.7	442.3	4
High	[R].ALPPPSGPTPDAAGSPPRSGSPTPR.[A]	organism=Toxoplasma_gondii_GT1 | product=membrane protein FtsH1 | location=TGGT1_chrVIIb:2788863-2795704(-) | length=1250 | sequence_SO=chromosome | SO=protein_coding	1xTMT6plex [N-Term]; 2xPhospho [S15(100); S21(98.3)]	TGGT1_259260	0.00285663	1.469	0.55	TGGT1_259260 2xPhospho [S185(100); S191(98.3)]	795.1	1167.8	3	TGGT1_259260 [171-195]	5.17	100	1	795.1	810.3	794.3	1254.7	1167.8	1152.7	10
High	[K].AIGSGESETPPSTPTAQEPSSSGGFEFFR.[N]	RAB6A-GEF complex partner protein 1 (Fragment) OS=Homo sapiens GN=RIC1 PE=1 SV=1	1xDeamidated [Q17]; 1xTMT6plex [N-Term]; 1xPhospho [T9(98.4)]	H0YFN7	0.00286198	1.212	0.28	H0YFN7 1xPhospho [T884(98.4)]	70.5	85.4	1	H0YFN7 [876-904]	4.01	100	1	69.2	70.5	74.1	85.4	83.8	89.9	2
High	[K].RGSDSSPGTITANQEDLSMGK.[E]	organism=Toxoplasma_gondii_GT1 | product=transporter, major facilitator family protein | location=TGGT1_chrIV:1463434-1465233(+) | length=599 | sequence_SO=chromosome | SO=protein_coding	1xTMT6plex [K21]; 1xTMT6plex [N-Term]; 2xPhospho [S3(100); S/T]	TGGT1_318150	0.00287406	1.239	0.31	TGGT1_318150 2xPhospho [S54(100); S/T]	271	335.8	1	TGGT1_318150 [52-72]	4.19	100	1	270.7	271	276.7	335.8	323.3	343	3
High	[R].GELGSALVTEATSSEGR.[G]	organism=Toxoplasma_gondii_GT1 | product=hypothetical protein | location=TGGT1_chrVIIa:2858390-2859523(-) | length=377 | sequence_SO=chromosome | SO=protein_coding	1xTMT6plex [N-Term]; 1xPhospho [S/T]	TGGT1_202890	0.00287419	1.248	0.32		135.8	169.5	1	TGGT1_202890 [321-337]	4.47	100	1	142.8	131.7	135.8	172.6	169.5	162.1	2
High	[K].ESVASMGADSGDDFASDGSSSREDLSSQLLR.[R]	Golgin subfamily A member 1 OS=Homo sapiens GN=GOLGA1 PE=1 SV=3	1xTMT6plex [N-Term]; 3xPhospho [S10(100); S16(95.1); S19(95.1)]	Q92805	0.0028794	1.612	0.69	Q92805 3xPhospho [S41(100); S47(95.1); S50(95.1)]	34.9	56.2	2	Q92805 [32-62]	3.59	100	1	35.8	29.6	34.9	56.2	60.5	51.4	2
High	[R].AASPAPVPPPLPAAGEFGDSPAASAGSSSPSDFPSPSTPGSATHR.[Q]	organism=Toxoplasma_gondii_GT1 | product=MIF4G domain-containing protein | location=TGGT1_chrVIII:6008955-6021323(-) | length=2668 | sequence_SO=chromosome | SO=protein_coding	1xTMT6plex [N-Term]; 1xPhospho [S3(100)]	TGGT1_269180	0.00288123	3.265	1.71	TGGT1_269180 1xPhospho [S1798(100)]	37.9	123.7	1	TGGT1_269180 [1796-1840]	5	100	1	37.7	37.9	47.8	120.5	130	123.7	1
High	[R].KPVTVSPTTPTSPTEGEAS.[-]	Cytoplasmic dynein 1 light intermediate chain 1 OS=Homo sapiens GN=DYNC1LI1 PE=1 SV=1	1xTMT6plex [K1]; 1xTMT6plex [N-Term]; 1xPhospho [S19(98.9)]	E9PHI6	0.00288298	0.812	-0.3	E9PHI6 1xPhospho [S407(98.9)]	439.3	356.6	1	E9PHI6 [389-407]	4.21	100	1	433.4	469	439.3	374.9	352.7	356.6	5
High	[R].SGEEKNEDGTDASDDAEDEYEQDHTILGK.[L]	organism=Toxoplasma_gondii_GT1 | product=hydrolase, NUDIX family protein | location=TGGT1_chrX:834070-841020(+) | length=2063 | sequence_SO=chromosome | SO=protein_coding	2xTMT6plex [K5; K29]; 1xTMT6plex [N-Term]; 3xPhospho [S1(100); T10(100); S13(100)]	TGGT1_227450	0.00288328	0.383	-1.38	TGGT1_227450 3xPhospho [S1973(100); T1982(100); S1985(100)]	1057.3	405	2	TGGT1_227450 [1973-2001]	4.39	100	1	1057.3	1375.7	915.6	326.1	441.8	405	3
High	[K].GDSKSVNDDEVDSTSAAAEASEK.[A]	organism=Toxoplasma_gondii_GT1 | product=hypothetical protein | location=TGGT1_chrII:27409-29529(+) | length=706 | sequence_SO=chromosome | SO=protein_coding	2xTMT6plex [K4; K23]; 2xPhospho [S3(100); S5(100)]	TGGT1_220900	0.00288442	2.147	1.1	TGGT1_220900 2xPhospho [S118(100); S120(100)]	91.4	196.3	1	TGGT1_220900 [116-138]	4.5	100	1	102.6	79.9	91.4	214.7	196.3	161.6	1
High	[R].KESAQDTQTTQPAPANATAENAFSFK.[E]	organism=Toxoplasma_gondii_GT1 | product=hypothetical protein | location=TGGT1_chrVIIb:2665015-2671224(+) | length=976 | sequence_SO=chromosome | SO=protein_coding	2xTMT6plex [K1; K26]; 1xTMT6plex [N-Term]; 1xPhospho [S3(100)]	TGGT1_259720	0.00290764	0.666	-0.59	TGGT1_259720 1xPhospho [S60(100)]	292.2	194.5	1	TGGT1_259720 [58-83]	7.75	100	1	318.2	292.2	277.4	199.7	194.5	186.9	4
High	[R].RGGLSSDEEFEAK.[K]	organism=Toxoplasma_gondii_GT1 | product=putative translation initiation factor IF-2 | location=TGGT1_chrX:6085732-6096115(-) | length=1146 | sequence_SO=chromosome | SO=protein_coding	1xTMT6plex [K13]; 2xPhospho [S5(100); S6(100)]	TGGT1_214270	0.00292443	2.904	1.54	TGGT1_214270 2xPhospho [S17(100); S18(100)]	435.6	1265	1	TGGT1_214270 [13-25]	4.88	100	1	435.6	349.2	473.5	1625.9	1265	1043.6	4
High	[K].GGSYSQAASSDSAQGSDVSLTACK.[V]	HLA class I histocompatibility antigen, A-24 alpha chain OS=Homo sapiens GN=HLA-A PE=1 SV=2	1xCarbamidomethyl [C23]; 1xDeamidated [Q14]; 1xTMT6plex [K24]; 1xTMT6plex [N-Term]; 2xPhospho [S16(100); S19(100)]	P05534	0.00293984	0.354	-1.5	P05534 2xPhospho [S356(100); S359(100)]	218.4	77.4	1	P05534 [341-364]	7.26	100	1	220.8	218.4	164.2	77.4	76.5	92.2	2
High	[R].TSMQESSEQPGSPSTKPGSPSGHANK.[S]	organism=Toxoplasma_gondii_GT1 | product=hypothetical protein | location=TGGT1_chrVI:1027949-1030621(+) | length=844 | sequence_SO=chromosome | SO=protein_coding	2xTMT6plex [K16; K26]; 2xPhospho [S12(97.7); S19(100)]	TGGT1_240060	0.00294788	7.971	2.99	TGGT1_240060 2xPhospho [S232(97.7); S239(100)]	125.1	997.1	2	TGGT1_240060 [221-246]	5.53	100	1	125.1	114	219.9	1058.5	997.1	665.4	3
High	[R].ASLLSSASLSR.[H]	organism=Toxoplasma_gondii_GT1 | product=hypothetical protein | location=TGGT1_chrXI:547054-561278(-) | length=3801 | sequence_SO=chromosome | SO=protein_coding	1xTMT6plex [N-Term]; 3xPhospho [S2(100); S5(99.2); S8(100)]	TGGT1_309250	0.00294872	1.23	0.3	TGGT1_309250 3xPhospho [S1678(100); S1681(99.2); S1684(100)]	65.5	80.6	1	TGGT1_309250 [1677-1687]	1.85	100	1	61.5	66.6	65.5	80.6	84.4	77.4	1
High	[R].ASDGDASGRKSSGEKAEK.[N]	organism=Toxoplasma_gondii_GT1 | product=putative protein kinase | location=TGGT1_chrXII:5685638-5689516(-) | length=602 | sequence_SO=chromosome | SO=protein_coding	3xTMT6plex [K10; K15; K18]; 1xTMT6plex [N-Term]; 2xPhospho [S12(98.9); S]	TGGT1_278900	0.00296822	0.284	-1.82	TGGT1_278900 2xPhospho [S242(98.9); S]	210.1	59.7	1	TGGT1_278900 [231-248]	2.73	100	1	210.1	238.9	153.1	59.7	47.6	74.7	1
High	[K].QYIHLDALNEDVEPEIKEPSLRPLSQK.[A]	organism=Toxoplasma_gondii_GT1 | product=hypothetical protein | location=TGGT1_chrX:5457347-5458367(-) | length=218 | sequence_SO=chromosome | SO=protein_coding	2xTMT6plex [K17; K27]; 1xTMT6plex [N-Term]; 2xPhospho [S20(100); S25(100)]	TGGT1_236890	0.00296894	0.414	-1.27	TGGT1_236890 2xPhospho [S132(100); S137(100)]	1555.9	643.6	1	TGGT1_236890 [113-139]	8.37	100	1	1555.9	1936.9	1438.9	568	643.6	807.5	16
High	[K].KAKTPSGSEDETQR.[Q]	organism=Toxoplasma_gondii_GT1 | product=hypothetical protein | location=TGGT1_chrV:2175312-2182741(-) | length=2263 | sequence_SO=chromosome | SO=protein_coding	2xTMT6plex [K1; K3]; 1xTMT6plex [N-Term]; 3xPhospho [T4(100); S6(100); S8(100)]	TGGT1_285650	0.00298047	0.532	-0.91	TGGT1_285650 3xPhospho [T1451(100); S1453(100); S1455(100)]	341.3	181.7	1	TGGT1_285650 [1448-1461]	1.6	100	1	341.3	377.1	327	151.2	181.7	192.7	2
High	[R].GSSQPNLSTSHSEQEYGK.[A]	Epsin-2 (Fragment) OS=Homo sapiens GN=EPN2 PE=1 SV=8	1xTMT6plex [K18]; 1xTMT6plex [N-Term]; 1xPhospho [S3(99.7)]	F6PQP6	0.00298496	1.333	0.41	F6PQP6 1xPhospho [S173(99.7)]	434.7	579.6	2	F6PQP6 [171-188]	5.31	100	1	434.7	403.7	447.8	624.2	579.6	551.9	4
High	[R].SRSSSVTSIDKESR.[E]	Syntaxin-binding protein 5 OS=Homo sapiens GN=STXBP5 PE=1 SV=1	1xTMT6plex [K11]; 1xTMT6plex [N-Term]; 3xPhospho [T7(98.7); S8(100); S]	Q5T5C0	0.00302227	1.676	0.74	Q5T5C0 3xPhospho [T784(98.7); S785(100); S]	169.9	284.8	1	Q5T5C0 [778-791]	2.74	100	1	169.9	159.1	193.1	305.3	284.8	265.2	1
High	[R].KSANEEDGEGAQESTAAK.[L]	organism=Toxoplasma_gondii_GT1 | product=hypothetical protein | location=TGGT1_chrII:27409-29529(+) | length=706 | sequence_SO=chromosome | SO=protein_coding	2xTMT6plex [K1; K18]; 1xPhospho [S2(100)]	TGGT1_220900	0.00302375	11.032	3.46	TGGT1_220900 1xPhospho [S403(100)]	39.7	437.6	1	TGGT1_220900 [402-419]	5.65	100	1	39.7	34.4	55.5	437.6	445.5	220.7	1
High	[R].IHIDPEIQDGSPTTSR.[R]	PDZ and LIM domain protein 4 (Fragment) OS=Homo sapiens GN=PDLIM4 PE=1 SV=1	1xTMT6plex [N-Term]; 1xPhospho [S11(100)]	C9J542	0.00302734	1.198	0.26	C9J542 1xPhospho [S53(100)]	763.6	915	2	C9J542 [43-58]	4.9	100	1	735.3	763.6	778.8	915	950.6	881.6	11
High	[R].SFSASQSTDREGASPVTEVR.[I]	Zinc finger and BTB domain-containing protein 21 OS=Homo sapiens GN=ZBTB21 PE=1 SV=2	1xTMT6plex [N-Term]; 2xPhospho [S3(98.9); S14(100)]	Q9ULJ3	0.00303538	1.979	0.98	Q9ULJ3 2xPhospho [S411(98.9); S422(100)]	126.2	249.7	1	Q9ULJ3 [409-428]	4.61	100	1	114.7	126.2	128.9	257.6	249.7	207.8	1
High	[R].SSEPISGVEVIHDDDSSESDTIAESR.[N]	organism=Toxoplasma_gondii_GT1 | product=cell division protein CDC48 | location=TGGT1_chrVIII:989816-996213(+) | length=1326 | sequence_SO=chromosome | SO=protein_coding	1xTMT6plex [N-Term]; 2xPhospho [S16(100); S17(100)]	TGGT1_230710	0.00304374	1.649	0.72	TGGT1_230710 2xPhospho [S179(100); S180(100)]	292.1	481.6	1	TGGT1_230710 [164-189]	6.52	100	1	267.8	317.7	292.1	484.2	481.6	414.9	3
High	[R].NASSSSGCSSSPAAPTGSSLSPSSK.[K]	organism=Toxoplasma_gondii_GT1 | product=hypothetical protein | location=TGGT1_chrVIII:414321-424829(-) | length=1358 | sequence_SO=chromosome | SO=protein_coding	1xCarbamidomethyl [C8]; 1xTMT6plex [K25]; 1xTMT6plex [N-Term]; 1xPhospho [S21(99.6)]	TGGT1_229750	0.00305013	0.676	-0.56	TGGT1_229750 1xPhospho [S85(99.6)]	810.4	547.9	2	TGGT1_229750 [65-89]	6.82	100	1	741.4	846.2	810.4	553.1	475.4	547.9	5
High	[R].EQLESLRVSGSPR.[Q]	organism=Toxoplasma_gondii_GT1 | product=hypothetical protein | location=TGGT1_chrV:599015-602482(+) | length=370 | sequence_SO=chromosome | SO=protein_coding	1xTMT6plex [N-Term]; 2xPhospho [S9(100); S11(100)]	TGGT1_212960B	0.00306733	0.951	-0.07	TGGT1_212960B 2xPhospho [S186(100); S188(100)]	509.5	484.8	1	TGGT1_212960B [178-190]	3.6	100	1	509.5	518.1	508.4	490.2	484.8	483.5	4
High	[R].SAAAVPHPQGETTPGSPVTGSLSPAEKPVEAPKPSAEESASR.[E]	organism=Toxoplasma_gondii_GT1 | product=hypothetical protein | location=TGGT1_chrVIIb:3499824-3505217(+) | length=408 | sequence_SO=chromosome | SO=protein_coding	2xTMT6plex [K27; K33]; 3xPhospho [S/T]	TGGT1_258170	0.00306761	7.907	2.98		142	1123.1	2	TGGT1_258170 [78-119]	6.88	100	1	142	137.9	171	1269.9	1123.1	733	6
High	[R].GDNISPKSQNGK.[K]	organism=Toxoplasma_gondii_GT1 | product=SWI2/SNF2-containing PHD finger protein | location=TGGT1_chrX:5508193-5518721(+) | length=2556 | sequence_SO=chromosome | SO=protein_coding	2xTMT6plex [K7; K12]; 1xTMT6plex [N-Term]; 2xPhospho [S5(100); S8(100)]	TGGT1_236970	0.0030711	0.707	-0.5	TGGT1_236970 2xPhospho [S657(100); S660(100)]	338.3	239.2	1	TGGT1_236970 [653-664]	2.37	100	1	338.3	353.1	316.6	233.7	239.2	263.3	1
High	[K].ELEEGGDFYDSSADEEDEKWVAK.[H]	organism=Toxoplasma_gondii_GT1 | product=hypothetical protein | location=TGGT1_chrX:3594320-3595949(-) | length=476 | sequence_SO=chromosome | SO=protein_coding	2xTMT6plex [K19; K23]; 1xTMT6plex [N-Term]; 2xPhospho [S11(100); S12(100)]	TGGT1_223630	0.00308387	0.58	-0.79	TGGT1_223630 2xPhospho [S269(100); S270(100)]	1170.3	679	1	TGGT1_223630 [259-281]	5.96	100	1	1170.3	1315.2	1041.6	554.4	679	680.6	10
High	[K].SSSGVSAHR.[Q]	organism=Toxoplasma_gondii_GT1 | product=myosin F | location=TGGT1_chrXII:5709485-5725053(+) | length=1953 | sequence_SO=chromosome | SO=protein_coding	1xTMT6plex [N-Term]; 1xPhospho [S]	TGGT1_278870	0.00308389	1.663	0.73		111.3	185.1	1	TGGT1_278870 [1513-1521]	2.3	100	1	112.5	104.7	111.3	186.5	185.1	161.7	2
High	[R].NKWPGVEEESSDDGDKEGGGPSGMR.[K]	organism=Toxoplasma_gondii_GT1 | product=tetratricopeptide repeat-containing protein | location=TGGT1_chrVIII:295732-301948(+) | length=823 | sequence_SO=chromosome | SO=protein_coding	1xOxidation [M24]; 2xTMT6plex [K2; K16]; 1xTMT6plex [N-Term]; 2xPhospho [S10(100); S11(100)]	TGGT1_229490	0.00308459	0.243	-2.04	TGGT1_229490 2xPhospho [S745(100); S746(100)]	2277.4	553.5	2	TGGT1_229490 [736-760]	4.88	100	1	2277.4	2384.6	1541.3	366.6	553.5	627.7	7
High	[K].KTPEIEVEVSPQKD.[-]	organism=Toxoplasma_gondii_GT1 | product=endonuclease III family 1 protein | location=TGGT1_chrIX:5449193-5455691(+) | length=693 | sequence_SO=chromosome | SO=protein_coding	2xTMT6plex [K1; K13]; 1xTMT6plex [N-Term]; 1xPhospho [S10(100)]	TGGT1_305920	0.00308648	0.653	-0.62	TGGT1_305920 1xPhospho [S689(100)]	1014.3	662.1	1	TGGT1_305920 [680-693]	5.77	100	1	993.4	1171.4	1014.3	639.4	662.1	722.7	7
High	[R].GNCANDPSVSDSSPSVK.[R]	organism=Toxoplasma_gondii_GT1 | product=RNA recognition motif-containing protein | location=TGGT1_chrIX:2718437-2723658(+) | length=951 | sequence_SO=chromosome | SO=protein_coding	1xCarbamidomethyl [C3]; 1xTMT6plex [K17]; 1xTMT6plex [N-Term]; 2xPhospho [S13(99.5); S]	TGGT1_289010	0.00309087	1.326	0.41	TGGT1_289010 2xPhospho [S275(99.5); S]	104.5	138.5	1	TGGT1_289010 [263-279]	3.53	100	1	100.6	110	104.5	137.5	153.7	138.5	1
High	[R].AEGEWEDQEALDYFSDKESGK.[Q]	Bcl-2-associated transcription factor 1 OS=Homo sapiens GN=BCLAF1 PE=1 SV=1	2xTMT6plex [K17; K21]; 1xTMT6plex [N-Term]; 2xPhospho [S15(100); S19(100)]	E9PK91	0.00309878	0.586	-0.77	E9PK91 2xPhospho [S385(100); S389(100)]	352.4	206.5	1	E9PK91 [371-391]	5.27	100	1	352.4	366.1	336.5	181.6	206.5	216.8	3
High	[R].DFSADFDGCSAR.[K]	organism=Toxoplasma_gondii_GT1 | product=hypothetical protein | location=TGGT1_chrXII:2886190-2891358(+) | length=591 | sequence_SO=chromosome | SO=protein_coding	1xCarbamidomethyl [C9]; 1xTMT6plex [N-Term]; 1xPhospho [S3(100)]	TGGT1_246740	0.00311092	0.715	-0.48	TGGT1_246740 1xPhospho [S146(100)]	166.7	119.2	1	TGGT1_246740 [144-155]	2.93	100	1	166.4	170.2	166.7	119.2	127.2	117.6	1
High	[K].QDKDASSDEDPADAAPAVGSLPLTK.[G]	organism=Toxoplasma_gondii_GT1 | product=hypothetical protein | location=TGGT1_chrVIII:4830509-4837142(+) | length=1243 | sequence_SO=chromosome | SO=protein_coding	2xTMT6plex [K3; K25]; 2xPhospho [S6(100); S7(100)]	TGGT1_270960	0.00311491	2.722	1.44	TGGT1_270960 2xPhospho [S69(100); S70(100)]	221.3	602.4	1	TGGT1_270960 [64-88]	7.2	100	1	221.3	171.8	252	613.6	602.4	478.1	4
High	[K].KEESEESDDDMGFGLFD.[-]	60S acidic ribosomal protein P2 OS=Homo sapiens GN=RPLP2 PE=1 SV=1	1xTMT6plex [K1]; 2xPhospho [S4(100); S7(100)]	P05387	0.00311772	7.907	2.98	P05387 2xPhospho [S102(100); S105(100)]	212.7	1681.8	1	P05387 [99-115]	4.29	100	1	212.7	175.8	358.7	1797.6	1681.8	1103	5
High	[K].SKPASDYLNFDSDSGQESEEEGAGEDLEEEASLEPK.[A]	Probable RNA-binding protein 19 OS=Homo sapiens GN=RBM19 PE=1 SV=3	1xDeamidated [Q16]; 2xTMT6plex [K2; K36]; 3xPhospho [S12(100); S14(100); S18(100)]	Q9Y4C8	0.00312352	3.532	1.82	Q9Y4C8 3xPhospho [S174(100); S176(100); S180(100)]	72.4	255.6	1	Q9Y4C8 [163-198]	4.78	100	1	72.4	56.5	75.4	255.6	260.6	242.3	3
High	[K].SLSPGKENVSALDMEK.[E]	Pinin OS=Homo sapiens GN=PNN PE=1 SV=4	2xTMT6plex [K6; K16]; 1xPhospho [S]	Q9H307	0.00312875	4.441	2.15		333.2	1479.7	1	Q9H307 [441-456]	3.76	100	1	333.2	313	511	1479.7	1684.2	1161.2	5
High	[K].RGQSSDREDPSVGTDDDEDEDEPDEMKK.[R]	organism=Toxoplasma_gondii_GT1 | product=PHD-finger domain-containing protein | location=TGGT1_chrX:3059832-3081619(-) | length=5658 | sequence_SO=chromosome | SO=protein_coding	2xTMT6plex [K27; K28]; 1xTMT6plex [N-Term]; 3xPhospho [S11(100); T14(100); S]	TGGT1_224260	0.00313288	0.459	-1.12	TGGT1_224260 3xPhospho [S4697(100); T4700(100); S]	218.6	100.4	1	TGGT1_224260 [4687-4714]	4.51	100	1	218.6	283.1	212.2	100.3	100.4	125.5	1
High	[R].IDEDGENTQIEDTEPMSPVLNSK.[F]	Tumor suppressor p53-binding protein 1 OS=Homo sapiens GN=TP53BP1 PE=1 SV=2	1xTMT6plex [K23]; 1xPhospho [S17(100)]	A6NNK5	0.0031367	4.974	2.31	A6NNK5 1xPhospho [S557(100)]	53.2	264.4	1	A6NNK5 [541-563]	3.49	100	1	49.6	53.2	63	330.2	264.4	197.1	1
High	[R].NGSPSQKENDK.[L]	organism=Toxoplasma_gondii_GT1 | product=RNA 2'-phosphotransferase, Tpt1/KptA family protein | location=TGGT1_chrVIII:2198745-2199887(+) | length=380 | sequence_SO=chromosome | SO=protein_coding	2xTMT6plex [K7; K11]; 1xTMT6plex [N-Term]; 1xPhospho [S3(99.5)]	TGGT1_232640	0.00316703	0.293	-1.77	TGGT1_232640 1xPhospho [S52(99.5)]	1170.6	343.4	1	TGGT1_232640 [50-60]	1.8	100	1	1170.6	1470.9	1057.3	343.4	343.2	511.4	3
High	[K].AGSETELGVPTTVTPSSDLGGR.[A]	organism=Toxoplasma_gondii_GT1 | product=hypothetical protein | location=TGGT1_chrXII:3772416-3776263(-) | length=728 | sequence_SO=chromosome | SO=protein_coding	1xTMT6plex [N-Term]; 1xPhospho [S3(100)]	TGGT1_248420	0.0031701	0.784	-0.35	TGGT1_248420 1xPhospho [S694(100)]	511.1	400.7	2	TGGT1_248420 [692-713]	6.3	100	1	503.9	549.4	511.1	393	400.7	412.7	8
High	[R].SLLVVTNDNQYTLSSTPPEAEQTETQR.[E]	organism=Toxoplasma_gondii_GT1 | product=6-phosphofructokinase | location=TGGT1_chrVI:1494349-1507600(+) | length=1399 | sequence_SO=chromosome | SO=protein_coding	1xDeamidated [N/Q]; 1xTMT6plex [N-Term]; 2xPhospho [S1(100); Y/T/S]	TGGT1_240890	0.00317752	2.05	1.04	TGGT1_240890 2xPhospho [S20(100); Y/T/S]	48.2	98.7	2	TGGT1_240890 [20-46]	2.39	100	1	48.2	44.3	58.1	98.7	91.3	110.4	2
High	[R].SGGDTTAPGGSTDSSPSSGAPPQK.[R]	organism=Toxoplasma_gondii_GT1 | product=SWI2/SNF2-containing PHD finger protein | location=TGGT1_chrX:5508193-5518721(+) | length=2556 | sequence_SO=chromosome | SO=protein_coding	1xTMT6plex [K24]; 1xTMT6plex [N-Term]; 3xPhospho [S11(100); S14(100); S15(100)]	TGGT1_236970	0.00318196	2.04	1.03	TGGT1_236970 3xPhospho [S2433(100); S2436(100); S2437(100)]	362	738.4	2	TGGT1_236970 [2423-2446]	4.87	100	1	362	357.4	423	738.4	770.8	723.8	3
High	[R].ETGSPEGGSVSR.[E]	organism=Toxoplasma_gondii_GT1 | product=AP2 domain transcription factor AP2XI-2 | location=TGGT1_chrXI:1609168-1617013(-) | length=2243 | sequence_SO=chromosome | SO=protein_coding	1xTMT6plex [N-Term]; 1xPhospho [S4(100)]	TGGT1_310900	0.00318773	1.48	0.57	TGGT1_310900 1xPhospho [S842(100)]	159.4	236	1	TGGT1_310900 [839-850]	3.65	100	1	145.8	160	159.4	236	245.4	210.9	1
High	[R].EHSPDSDAYNSGDDKNEK.[H]	Zinc finger CCCH domain-containing protein 13 OS=Homo sapiens GN=ZC3H13 PE=1 SV=1	2xTMT6plex [K15; K18]; 1xTMT6plex [N-Term]; 3xPhospho [S3(100); S6(100); S11(100)]	Q5T200	0.00319433	0.572	-0.8	Q5T200 3xPhospho [S845(100); S848(100); S853(100)]	960.1	549.6	1	Q5T200 [843-860]	6.54	100	1	960.1	823.9	996.1	482.6	549.6	595.5	3
High	[R].SRLVLYPETSR.[K]	Torsin-4A OS=Homo sapiens GN=TOR4A PE=1 SV=2	1xTMT6plex [N-Term]; 1xPhospho [S1(100)]	Q9NXH8	0.0031948	1.648	0.72	Q9NXH8 1xPhospho [S97(100)]	117.3	193.2	1	Q9NXH8 [97-107]	1.75	100	1	104.2	117.3	125.1	206.2	193.2	188.4	1
High	[R].EREERDEGESGSEGEKER.[G]	organism=Toxoplasma_gondii_GT1 | product=FHA domain-containing protein | location=TGGT1_chrIX:356827-364827(-) | length=732 | sequence_SO=chromosome | SO=protein_coding	1xTMT6plex [K16]; 1xTMT6plex [N-Term]; 2xPhospho [S10(100); S12(100)]	TGGT1_267600	0.00322007	0.631	-0.66	TGGT1_267600 2xPhospho [S628(100); S630(100)]	145.7	92	1	TGGT1_267600 [619-636]	4.57	100	1	145.7	151.6	130.8	98.7	91.6	92	2
High	[R].SDPFPDVSAASASKPSSLSK.[E]	organism=Toxoplasma_gondii_GT1 | product=phosphoglycerate mutase family protein | location=TGGT1_chrIV:1430675-1440982(-) | length=1971 | sequence_SO=chromosome | SO=protein_coding	2xTMT6plex [K14; K20]; 1xTMT6plex [N-Term]; 1xPhospho [S19(100)]	TGGT1_318190	0.00322501	0.57	-0.81	TGGT1_318190 1xPhospho [S1844(100)]	101.8	58.1	1	TGGT1_318190 [1826-1845]	2.19	100	1	99.4	122.4	101.8	68.8	57	58.1	1
High	[R].RGLRDSHSSEEDEASSQTDLSQTISK.[K]	Torsin-1A-interacting protein 1 OS=Homo sapiens GN=TOR1AIP1 PE=1 SV=2	1xDeamidated [Q17]; 1xTMT6plex [K26]; 3xPhospho [S6(100); S8(98.6); S/T]	Q5JTV8	0.00322695	3.646	1.87	Q5JTV8 3xPhospho [S154(100); S156(98.6); S/T]	28.4	103.4	1	Q5JTV8 [149-174]	4	100	1	28.4	22.1	32.4	111.2	103.4	69.8	1
High	[R].SGETGPVWDAGATDAPAVGNNTR.[Q]	organism=Toxoplasma_gondii_GT1 | product=putative pyruvate dehydrogenase kinase | location=TGGT1_chrXII:667060-674721(-) | length=756 | sequence_SO=chromosome | SO=protein_coding	1xDeamidated [N]; 1xTMT6plex [N-Term]; 1xPhospho [S1(100)]	TGGT1_219682	0.00323418	1.758	0.81	TGGT1_219682 1xPhospho [S587(100)]	155	272.5	2	TGGT1_219682 [587-609]	2.83	100	1	147.5	178.4	155	272.5	273.1	235	2
High	[R].NLQASSSSPEKPEESPASR.[A]	organism=Toxoplasma_gondii_GT1 | product=slc30a2 protein | location=TGGT1_chrXII:5421720-5427109(+) | length=896 | sequence_SO=chromosome | SO=protein_coding	1xTMT6plex [K11]; 1xTMT6plex [N-Term]; 1xPhospho [S15(100)]	TGGT1_251630	0.00323798	0.659	-0.6	TGGT1_251630 1xPhospho [S634(100)]	2224.6	1467.1	3	TGGT1_251630 [620-638]	4.91	100	1	2351.5	2224.6	2119.6	1309.8	1467.1	1546	9
High	[R].SNSNEKEKEEGEADDSDNDGRGDER.[R]	organism=Toxoplasma_gondii_GT1 | product=SART-1 family protein | location=TGGT1_chrIV:1468174-1476334(+) | length=861 | sequence_SO=chromosome | SO=protein_coding	2xTMT6plex [K6; K8]; 1xTMT6plex [N-Term]; 2xPhospho [S3(100); S16(100)]	TGGT1_318140	0.00324057	0.297	-1.75	TGGT1_318140 2xPhospho [S687(100); S700(100)]	1212	360.6	1	TGGT1_318140 [685-709]	5.66	100	1	1212	1687.5	1004.9	275	372.4	360.6	5
High	[R].SAYAVSAPEGDSNESSDEESLK.[N]	organism=Toxoplasma_gondii_GT1 | product=hypothetical protein | location=TGGT1_chrIX:229747-230769(+) | length=340 | sequence_SO=chromosome | SO=protein_coding	1xDeamidated [N13]; 1xTMT6plex [K22]; 1xTMT6plex [N-Term]; 1xPhospho [S15(98.8)]	TGGT1_267740	0.00325089	0.806	-0.31	TGGT1_267740 1xPhospho [S85(98.8)]	211.2	170.2	2	TGGT1_267740 [71-92]	4.46	100	1	211.2	208.5	214.3	168.8	170.2	179.1	2
High	[R].VSSLSPETDKGEPASVSFQEAGK.[K]	organism=Toxoplasma_gondii_GT1 | product=hypothetical protein | location=TGGT1_chrXII:3275746-3284022(+) | length=2303 | sequence_SO=chromosome | SO=protein_coding	1xDeamidated [Q19]; 2xTMT6plex [K10; K23]; 2xPhospho [S2(99.3); S/T]	TGGT1_247450	0.00325143	2.854	1.51	TGGT1_247450 2xPhospho [S464(99.3); S/T]	118.2	337.2	1	TGGT1_247450 [463-485]	3.24	100	1	118.2	93.5	146.1	421.2	337.2	310.9	2
High	[R].ADDAAQEKENGESSEEESTAQPPEGK.[Q]	organism=Toxoplasma_gondii_GT1 | product=putative eukaryotic initiation factor-4E | location=TGGT1_chrXI:4467998-4473119(+) | length=455 | sequence_SO=chromosome | SO=protein_coding	1xDeamidated [N10]; 2xTMT6plex [K8; K26]; 2xPhospho [S13(100); S14(100)]	TGGT1_315150	0.00327158	3.062	1.61	TGGT1_315150 2xPhospho [S400(100); S401(100)]	219.6	672.2	1	TGGT1_315150 [388-413]	5.14	100	1	219.6	170.7	267.6	748.8	672.2	533.1	3
High	[K].GTPPLTPSDSPQTR.[T]	Zinc finger CCHC domain-containing protein 8 OS=Homo sapiens GN=ZCCHC8 PE=1 SV=2	1xTMT6plex [N-Term]; 1xPhospho [T2(100)]	Q6NZY4	0.0032737	1.366	0.45	Q6NZY4 1xPhospho [T492(100)]	154.4	210.8	1	Q6NZY4 [491-504]	3.93	100	1	146.4	154.4	161.7	231.3	202.7	210.8	1
High	[R].FFTEKPADIEPPVSDGEK.[R]	organism=Toxoplasma_gondii_GT1 | product=WD-40 repeat protein | location=TGGT1_chrX:4387954-4395568(+) | length=702 | sequence_SO=chromosome | SO=protein_coding	2xTMT6plex [K5; K18]; 1xTMT6plex [N-Term]; 1xPhospho [S14(100)]	TGGT1_234610	0.00328344	0.563	-0.83	TGGT1_234610 1xPhospho [S48(100)]	1730.5	974.8	1	TGGT1_234610 [35-52]	5.54	100	1	1730.5	2044.5	1619.6	974.8	916.7	1080.5	11
High	[K].EKEEFDESDDDWDEGPK.[R]	organism=Toxoplasma_gondii_GT1 | product=putative DNA topoisomerase 2 | location=TGGT1_chrXI:2472947-2490813(-) | length=1658 | sequence_SO=chromosome | SO=protein_coding	2xTMT6plex [K2; K17]; 1xTMT6plex [N-Term]; 1xPhospho [S8(100)]	TGGT1_312230	0.00329413	0.34	-1.56	TGGT1_312230 1xPhospho [S313(100)]	2361.3	803.3	1	TGGT1_312230 [306-322]	5.09	100	1	2361.3	3167.2	1994.6	643.8	803.3	872	9
High	[R].IDYDDVEDGPSVEKASDPADDSDSGVLPK.[A]	organism=Toxoplasma_gondii_GT1 | product=HCNGP family protein | location=TGGT1_chrXII:1776718-1781087(-) | length=493 | sequence_SO=chromosome | SO=protein_coding	2xTMT6plex [K14; K29]; 1xTMT6plex [N-Term]; 2xPhospho [S16(99); S22(99)]	TGGT1_217440	0.00330122	0.521	-0.94	TGGT1_217440 2xPhospho [S90(99); S96(99)]	317.6	165.5	2	TGGT1_217440 [75-103]	6.11	100	1	317.6	331.9	257.2	135.3	165.7	165.5	2
High	[K].RGSIGENQIKDEK.[I]	Caldesmon OS=Homo sapiens GN=CALD1 PE=1 SV=1	2xTMT6plex [K10; K13]; 1xPhospho [S3(100)]	E9PGZ1	0.00330534	11.325	3.5	E9PGZ1 1xPhospho [S196(100)]	175.2	1984.2	1	E9PGZ1 [194-206]	3.36	100	1	175.2	127.4	289.2	2077	1383.9	1984.2	3
High	[K].RSPGGSGGASR.[G]	Endoplasmic reticulum metallopeptidase 1 OS=Homo sapiens GN=ERMP1 PE=1 SV=2	1xTMT6plex [N-Term]; 1xPhospho [S2(100)]	Q7Z2K6	0.00331185	1.749	0.81	Q7Z2K6 1xPhospho [S53(100)]	190.6	333.4	1	Q7Z2K6 [52-62]	2.6	100	1	190.6	164.1	196.4	333.4	394.8	306.4	3
High	[R].AEGEWEDQEALDYFSDKESGK.[Q]	Bcl-2-associated transcription factor 1 OS=Homo sapiens GN=BCLAF1 PE=1 SV=1	1xDeamidated [Q8]; 2xTMT6plex [K17; K21]; 1xTMT6plex [N-Term]; 2xPhospho [S15(100); S19(100)]	E9PK91	0.00331417	0.631	-0.67	E9PK91 2xPhospho [S385(100); S389(100)]	198.1	124.9	1	E9PK91 [371-391]	5.05	100	1	177.1	200.8	198.1	110.5	124.9	132.4	5
High	[K].NGEAGGGAAPAEGVNQESDDEEQK.[M]	organism=Toxoplasma_gondii_GT1 | product=hypothetical protein | location=TGGT1_chrX:7051999-7054834(-) | length=551 | sequence_SO=chromosome | SO=protein_coding	1xTMT6plex [K24]; 1xTMT6plex [N-Term]; 1xPhospho [S18(100)]	TGGT1_275310	0.00333347	0.47	-1.09	TGGT1_275310 1xPhospho [S531(100)]	577.8	271.7	1	TGGT1_275310 [514-537]	6.79	100	1	577.8	710.7	512.8	234	302.1	271.7	3
High	[K].KGPLDPAGETDEEEASDEDDLCWEEPGDDDDEAR.[N]	organism=Toxoplasma_gondii_GT1 | product=putative M phase phosphoprotein MPP10 | location=TGGT1_chrXI:2025755-2028355(+) | length=866 | sequence_SO=chromosome | SO=protein_coding	1xCarbamidomethyl [C22]; 1xTMT6plex [K1]; 1xTMT6plex [N-Term]; 2xPhospho [T10(100); S16(100)]	TGGT1_311410	0.00334469	0.646	-0.63	TGGT1_311410 2xPhospho [T365(100); S371(100)]	569	367.8	1	TGGT1_311410 [356-389]	7.65	100	1	569	639.8	549.8	360	367.8	388.7	8
High	[K].ESEDKPEIEDVGSDEEEEKKDGDKK.[K]	Heat shock protein HSP 90-alpha OS=Homo sapiens GN=HSP90AA1 PE=1 SV=5	5xTMT6plex [K5; K19; K20; K24; K25]; 1xTMT6plex [N-Term]; 1xPhospho [S13(100)]	P07900	0.00334882	0.245	-2.03	P07900 1xPhospho [S263(100)]	895.6	219.6	1	P07900 [251-275]	3.03	100	1	895.6	751.9	1346.7	219.6	164.8	289.6	4
High	[R].QGSSLFSSASGASGR.[S]	organism=Toxoplasma_gondii_GT1 | product=hypothetical protein | location=TGGT1_chrVIIa:2506153-2515839(+) | length=1395 | sequence_SO=chromosome | SO=protein_coding	1xTMT6plex [N-Term]; 1xPhospho [S3(100)]	TGGT1_203300	0.00335038	0.664	-0.59	TGGT1_203300 1xPhospho [S190(100)]	190.5	126.5	1	TGGT1_203300 [188-202]	2.39	100	1	190.5	196.1	167.5	126.5	113.7	128.7	1
High	[R].NDRASQVSHGDSLFDEKPAQR.[N]	organism=Toxoplasma_gondii_GT1 | product=adaptin n terminal region domain-containing protein | location=TGGT1_chrXI:3555976-3562447(-) | length=1010 | sequence_SO=chromosome | SO=protein_coding	1xTMT6plex [K17]; 1xTMT6plex [N-Term]; 1xPhospho [S5(100)]	TGGT1_313670	0.00335214	0.636	-0.65	TGGT1_313670 1xPhospho [S684(100)]	248.9	158.3	1	TGGT1_313670 [680-700]	6.35	100	1	248.9	258.5	220.7	153.2	158.3	175.7	1
High	[K].NSSQSGGKPGSSPITK.[H]	Mediator of RNA polymerase II transcription subunit 1 OS=Homo sapiens GN=MED1 PE=1 SV=4	2xTMT6plex [K8; K16]; 1xPhospho [S12(99.4)]	Q15648	0.00335634	2.193	1.13	Q15648 1xPhospho [S1156(99.4)]	168	368.4	1	Q15648 [1145-1160]	3.42	100	1	212.6	168	167.2	368.4	310.5	397.4	2
High	[R].LLDLPAAASSEDIER.[S]	Galanin peptides OS=Homo sapiens GN=GAL PE=1 SV=3	1xTMT6plex [N-Term]; 1xPhospho [S9(99.6)]	P22466	0.00335954	1.699	0.76	P22466 1xPhospho [S116(99.6)]	51	86.6	1	P22466 [108-122]	3.99	100	1	51	45.8	53.8	85.4	106.4	86.6	1
High	[R].GDAQTDGSSDEEEDAVLEFCDDR.[L]	organism=Toxoplasma_gondii_GT1 | product=hypothetical protein | location=TGGT1_chrIa:1000668-1009643(+) | length=880 | sequence_SO=chromosome | SO=protein_coding	1xCarbamidomethyl [C20]; 1xTMT6plex [N-Term]; 3xPhospho [T5(100); S8(100); S9(100)]	TGGT1_294630	0.00336737	1.728	0.79	TGGT1_294630 3xPhospho [T339(100); S342(100); S343(100)]	338.2	584.4	1	TGGT1_294630 [335-357]	6.92	100	1	311.6	338.2	373.7	590.7	584.4	494.6	7
High	[R].RVSCSDSEDGVR.[R]	organism=Toxoplasma_gondii_GT1 | product=dual specificity phosphatase, catalytic domain-containing protein | location=TGGT1_chrII:384010-387824(-) | length=982 | sequence_SO=chromosome | SO=protein_coding	1xCarbamidomethyl [C4]; 1xTMT6plex [N-Term]; 2xPhospho [S3(100); S5(100)]	TGGT1_221500	0.00336783	1.586	0.67	TGGT1_221500 2xPhospho [S796(100); S798(100)]	147.3	233.7	1	TGGT1_221500 [794-805]	2.71	100	1	132.5	147.3	150.4	271.5	233.7	222	1
High	[K].VLEPVHADSKEEELDDDEDESVSVPVDK.[R]	organism=Toxoplasma_gondii_GT1 | product=hypothetical protein | location=TGGT1_chrX:5454717-5455361(-) | length=214 | sequence_SO=chromosome | SO=protein_coding	2xTMT6plex [K10; K28]; 3xPhospho [S9(100); S21(100); S23(100)]	TGGT1_236870	0.00336845	2.639	1.4	TGGT1_236870 3xPhospho [S108(100); S120(100); S122(100)]	401.7	1060.2	1	TGGT1_236870 [100-127]	5.72	100	1	401.7	334	489.2	1185.1	1060.2	928.5	5
High	[K].SVDKEITESEDEEKPAEDAEEK.[K]	organism=Toxoplasma_gondii_GT1 | product=heat shock protein HSP90 | location=TGGT1_chrIX:2294323-2298742(+) | length=708 | sequence_SO=chromosome | SO=protein_coding	3xTMT6plex [K4; K14; K22]; 1xTMT6plex [N-Term]; 1xPhospho [S9(100)]	TGGT1_288380	0.00336951	0.25	-2	TGGT1_288380 1xPhospho [S222(100)]	6770.7	1689.4	2	TGGT1_288380 [214-235]	6.54	100	1	6770.7	8177	6013.6	1282.9	2197.9	1689.4	15
High	[R].RVSIQITPER.[M]	organism=Toxoplasma_gondii_GT1 | product=hypothetical protein | location=TGGT1_chrIa:1791407-1792949(+) | length=268 | sequence_SO=chromosome | SO=protein_coding	1xTMT6plex [N-Term]; 2xPhospho [S3(100); T7(100)]	TGGT1_295360	0.00336954	1.384	0.47	TGGT1_295360 2xPhospho [S101(100); T105(100)]	269.2	372.7	1	TGGT1_295360 [99-108]	4.31	100	1	269.2	284.2	248.4	372.7	399.5	351.2	4
High	[K].SKPASDYLNFDSDSGQESEEEGAGEDLEEEASLEPK.[A]	Probable RNA-binding protein 19 OS=Homo sapiens GN=RBM19 PE=1 SV=3	2xTMT6plex [K2; K36]; 3xPhospho [S12(100); S14(100); S18(100)]	Q9Y4C8	0.0033778	5.705	2.51	Q9Y4C8 3xPhospho [S174(100); S176(100); S180(100)]	13.9	79.5	1	Q9Y4C8 [163-198]	4.46	100	1	13.9	11.5	19.7	65.2	81.6	79.5	1
High	[R].DALKVPSSPSSFFQK.[D]	organism=Toxoplasma_gondii_GT1 | product=hypothetical protein | location=TGGT1_chrV:1039260-1044139(-) | length=1015 | sequence_SO=chromosome | SO=protein_coding	2xTMT6plex [K4; K15]; 1xTMT6plex [N-Term]; 2xPhospho [S7(100); S8(100)]	TGGT1_213610	0.00337795	0.639	-0.65	TGGT1_213610 2xPhospho [S552(100); S553(100)]	361.2	230.7	1	TGGT1_213610 [546-560]	3.99	100	1	414.1	361.2	352.9	230.7	220.5	240.4	3
High	[K].DAFSVVEAVPSSPKNPANCASGR.[E]	organism=Toxoplasma_gondii_GT1 | product=hypothetical protein | location=TGGT1_chrXII:487947-497761(+) | length=1856 | sequence_SO=chromosome | SO=protein_coding	1xCarbamidomethyl [C19]; 1xTMT6plex [K14]; 1xTMT6plex [N-Term]; 1xPhospho [S12(99.5)]	TGGT1_308060	0.00337923	0.771	-0.37	TGGT1_308060 1xPhospho [S54(99.5)]	106.4	82	1	TGGT1_308060 [43-65]	4.67	100	1	106.4	116.7	105.3	82	80.2	86.9	2
High	[K].ESATAEEEEVAEEE.[-]	organism=Toxoplasma_gondii_GT1 | product=dense granule protein GRA5 | location=TGGT1_chrV:1680404-1680766(+) | length=120 | sequence_SO=chromosome | SO=protein_coding	1xTMT6plex [N-Term]; 1xPhospho [T4(100)]	TGGT1_286450	0.00340111	1.557	0.64	TGGT1_286450 1xPhospho [T110(100)]	758.3	1180.4	2	TGGT1_286450 [107-120]	4.92	100	1	745.2	813.9	758.3	1180.4	1242.1	1064.3	7
High	[K].KKGDSDSEEDASEGDLATSR.[S]	organism=Toxoplasma_gondii_GT1 | product=GYF domain-containing protein | location=TGGT1_chrVIIa:1837536-1846324(-) | length=1797 | sequence_SO=chromosome | SO=protein_coding	2xTMT6plex [K1; K2]; 1xTMT6plex [N-Term]; 3xPhospho [S5(100); S7(100); S12(100)]	TGGT1_204160	0.00340347	0.295	-1.76	TGGT1_204160 3xPhospho [S372(100); S374(100); S379(100)]	400.1	117.9	2	TGGT1_204160 [368-387]	4.38	100	1	400.1	589.4	340.9	87.5	117.9	134.7	3
High	[K].HVPGPTSPGSAETLPR.[A]	organism=Toxoplasma_gondii_GT1 | product=hypothetical protein | location=TGGT1_chrIX:5235605-5242113(-) | length=824 | sequence_SO=chromosome | SO=protein_coding	1xTMT6plex [N-Term]; 1xPhospho [S7(98.9)]	TGGT1_305540	0.00340487	2.699	1.43	TGGT1_305540 1xPhospho [S141(98.9)]	116.4	314.1	1	TGGT1_305540 [135-150]	3.1	100	1	151.9	111.1	116.4	376.8	314.1	258.9	1
High	[K].LEVSSETENGGSQPVLDSR.[H]	organism=Toxoplasma_gondii_GT1 | product=PHD-finger domain-containing protein | location=TGGT1_chrVIII:1075858-1079450(-) | length=792 | sequence_SO=chromosome | SO=protein_coding	1xTMT6plex [N-Term]; 1xPhospho [S5(99.5)]	TGGT1_230890	0.00340921	1.19	0.25	TGGT1_230890 1xPhospho [S226(99.5)]	186.2	221.6	3	TGGT1_230890 [222-240]	5.32	100	1	186.2	194.7	183.6	221.6	222.6	211.7	3
High	[R].ADDAAQEKENGESSEEESTAQPPEGK.[Q]	organism=Toxoplasma_gondii_GT1 | product=putative eukaryotic initiation factor-4E | location=TGGT1_chrXI:4467998-4473119(+) | length=455 | sequence_SO=chromosome | SO=protein_coding	1xDeamidated [N/Q]; 2xTMT6plex [K8; K26]; 1xTMT6plex [N-Term]; 2xPhospho [S13(100); S14(100)]	TGGT1_315150	0.00341287	0.551	-0.86	TGGT1_315150 2xPhospho [S400(100); S401(100)]	1932	1064.7	2	TGGT1_315150 [388-413]	6.18	100	1	1932	2253	1715.7	890.9	1064.7	1098.4	15
High	[K].AQTPPGPSLSGSKSPCPQEK.[S]	Serine/arginine repetitive matrix protein 2 OS=Homo sapiens GN=SRRM2 PE=1 SV=2	1xCarbamidomethyl [C16]; 2xTMT6plex [K13; K20]; 1xPhospho [S14(100)]	Q9UQ35	0.0034154	2.469	1.3	Q9UQ35 1xPhospho [S1014(100)]	280.4	692.1	1	Q9UQ35 [1001-1020]	2.68	100	1	299.7	230.8	280.4	996.3	692.1	686.9	2
High	[K].GQDTVAIEGFTDEEDTESGGEGQYR.[E]	Glutamine and serine-rich protein 1 OS=Homo sapiens GN=QSER1 PE=1 SV=3	1xTMT6plex [N-Term]; 2xPhospho [T11(100); S18(99.1)]	Q2KHR3	0.00341869	1.443	0.53	Q2KHR3 2xPhospho [T1341(100); S1348(99.1)]	115.6	166.8	1	Q2KHR3 [1331-1355]	5.97	100	1	108	119.9	115.6	169.4	166.8	163.5	3
High	[R].GAEDSGSSVENR.[R]	organism=Toxoplasma_gondii_GT1 | product=hypothetical protein | location=TGGT1_chrXII:1930956-1942802(-) | length=2213 | sequence_SO=chromosome | SO=protein_coding	1xTMT6plex [N-Term]; 3xPhospho [S5(100); S7(100); S8(100)]	TGGT1_217680	0.00343258	1.564	0.64	TGGT1_217680 3xPhospho [S695(100); S697(100); S698(100)]	102.8	160.8	1	TGGT1_217680 [691-702]	3.88	100	1	98.8	110.8	102.8	160.8	187.4	157.7	1
High	[K].RGTSPRPPEGGLGYSQLGDDDLK.[E]	Cyclin-dependent kinase 11B OS=Homo sapiens GN=CDK11B PE=1 SV=2	1xTMT6plex [K23]; 2xPhospho [T3(100); S4(100)]	J3QR29	0.0034852	2.812	1.49	J3QR29 2xPhospho [T704(100); S705(100)]	104.6	294.3	1	J3QR29 [702-724]	4.17	100	1	99.6	104.6	140.9	294.3	319.3	233.7	1
High	[R].KRSSKESSDDLFDLSSPPEDPR.[G]	organism=Toxoplasma_gondii_GT1 | product=putative beta adaptin protein | location=TGGT1_chrVI:1457492-1470206(+) | length=924 | sequence_SO=chromosome | SO=protein_coding	2xTMT6plex [K1; K5]; 1xTMT6plex [N-Term]; 2xPhospho [S3(99.1); S]	TGGT1_240870	0.00349786	0.492	-1.02	TGGT1_240870 2xPhospho [S664(99.1); S]	3067.5	1509.8	3	TGGT1_240870 [662-683]	5.75	100	1	3067.5	3707.1	2826.4	1386.8	1509.8	1830	21
High	[K].SDSMENSENAEPPPEEGTAGVDVEAER.[R]	organism=Toxoplasma_gondii_GT1 | product=Rab5B protein | location=TGGT1_chrIb:91449-95125(-) | length=201 | sequence_SO=chromosome | SO=protein_coding	1xTMT6plex [N-Term]; 1xPhospho [S7(100)]	TGGT1_207460B	0.00350125	1.315	0.4	TGGT1_207460B 1xPhospho [S133(100)]	35	46	1	TGGT1_207460B [127-153]	6.14	100	1	35	36.3	34.1	46	47.2	42.8	1
High	[R].KGGGGSGAGSDSGGVDNEQK.[R]	organism=Toxoplasma_gondii_GT1 | product=putative kelch repeat protein | location=TGGT1_chrV:1748542-1751447(+) | length=625 | sequence_SO=chromosome | SO=protein_coding	2xTMT6plex [K1; K20]; 1xTMT6plex [N-Term]; 1xPhospho [S10(100)]	TGGT1_286240	0.00350283	0.663	-0.59	TGGT1_286240 1xPhospho [S608(100)]	606.7	402.3	3	TGGT1_286240 [599-618]	7.34	100	1	606.7	687.5	584.1	390	402.3	450.9	8
High	[R].SERSDSDEKKEGK.[N]	organism=Toxoplasma_gondii_GT1 | product=hypothetical protein | location=TGGT1_chrX:3976691-3978589(-) | length=632 | sequence_SO=chromosome | SO=protein_coding	3xTMT6plex [K9; K10; K13]; 1xTMT6plex [N-Term]; 2xPhospho [S4(100); S6(100)]	TGGT1_212090	0.003503	0.185	-2.43	TGGT1_212090 2xPhospho [S543(100); S545(100)]	958.1	177.5	1	TGGT1_212090 [540-552]	3.85	100	1	958.1	1057.5	672.8	149.7	177.5	276.1	3
High	[R].NSDFFDGQAPVDSLRPTNAGVDSKGTDDHLTTSMDK.[A]	organism=Toxoplasma_gondii_GT1 | product=dense granule protein GRA7 | location=TGGT1_chrVIIa:2502941-2503651(+) | length=236 | sequence_SO=chromosome | SO=protein_coding	2xTMT6plex [K24; K36]; 1xTMT6plex [N-Term]; 2xPhospho [S23(100); T26(100)]	TGGT1_203310	0.00350728	0.345	-1.53	TGGT1_203310 2xPhospho [S62(100); T65(100)]	2321.3	801.8	3	TGGT1_203310 [40-75]	7.41	100	1	2321.3	3070.2	2162.5	780.6	801.8	1143.5	18
High	[R].TVVAEVVEDDSKDSRASQDTMDNINHTTQR.[L]	organism=Toxoplasma_gondii_GT1 | product=hypothetical protein | location=TGGT1_chrVIIb:3082018-3084228(-) | length=557 | sequence_SO=chromosome | SO=protein_coding	1xTMT6plex [K12]; 3xPhospho [S11(100); S14(100); S17(100)]	TGGT1_258870A	0.00351679	2.755	1.46	TGGT1_258870A 3xPhospho [S331(100); S334(100); S337(100)]	547.5	1508.5	3	TGGT1_258870A [321-350]	6.22	100	1	547.5	475.4	648	1654.3	1508.5	1132.9	10
High	[K].KGPLDPAGETDEEEASDEDDLCWEEPGDDDDEAR.[N]	organism=Toxoplasma_gondii_GT1 | product=putative M phase phosphoprotein MPP10 | location=TGGT1_chrXI:2025755-2028355(+) | length=866 | sequence_SO=chromosome | SO=protein_coding	1xCarbamidomethyl [C22]; 1xTMT6plex [K1]; 2xPhospho [T10(100); S16(100)]	TGGT1_311410	0.00352011	2.214	1.15	TGGT1_311410 2xPhospho [T365(100); S371(100)]	14.1	31.2	1	TGGT1_311410 [356-389]	4.33	100	1	13.7	14.1	14.2	31.9	31.2	26.9	1
High	[R].GEDADVICLSDEEETEKEEGSDKEEEAAETK.[-]	organism=Toxoplasma_gondii_GT1 | product=putative autophagy-related protein 7 atg7 | location=TGGT1_chrVIII:377254-384402(-) | length=1332 | sequence_SO=chromosome | SO=protein_coding	1xCarbamidomethyl [C8]; 3xTMT6plex [K17; K23; K31]; 1xTMT6plex [N-Term]; 3xPhospho [S10(100); T15(100); S21(100)]	TGGT1_229690	0.00352014	0.164	-2.61	TGGT1_229690 3xPhospho [S1311(100); T1316(100); S1322(100)]	237.5	39	1	TGGT1_229690 [1302-1332]	5.53	100	1	237.5	347.6	171.4	36.8	39	57.8	1
High	[K].MESEGGADDSAEEGDLLDDDDNEDRGDDQLELIKDDEK.[E]	Heterogeneous nuclear ribonucleoproteins C1/C2 OS=Homo sapiens GN=HNRNPC PE=1 SV=4	2xTMT6plex [K34; K38]; 2xPhospho [S3(100); S10(100)]	P07910	0.00352377	6.677	2.74	P07910 2xPhospho [S253(100); S260(100)]	30.3	202.5	1	P07910 [251-288]	2.32	100	1	30.3	19.3	40.9	202.5	273.2	184.3	1
High	[K].SLDSEPSVPSAAKPPSPEK.[T]	Pogo transposable element with ZNF domain OS=Homo sapiens GN=POGZ PE=1 SV=2	2xTMT6plex [K13; K19]; 1xPhospho [S16(100)]	Q7Z3K3	0.00353341	2.194	1.13	Q7Z3K3 1xPhospho [S425(100)]	86.7	190.1	1	Q7Z3K3 [410-428]	2.14	100	1	78.6	86.7	105.2	174.1	207.8	190.1	1
High	[R].HHLALGSDENSITDLSPR.[S]	organism=Toxoplasma_gondii_GT1 | product=hypothetical protein | location=TGGT1_chrVIII:1112065-1119747(+) | length=1523 | sequence_SO=chromosome | SO=protein_coding	1xTMT6plex [N-Term]; 1xPhospho [S16(100)]	TGGT1_230940	0.00353493	1.186	0.25	TGGT1_230940 1xPhospho [S89(100)]	3804.4	4510.7	3	TGGT1_230940 [74-91]	7.18	100	1	3635.1	3804.4	3917.9	4468.6	4510.7	4801.9	47
High	[K].HVTGAGPSSPFSNLSTTSGQDEAQSK.[A]	organism=Toxoplasma_gondii_GT1 | product=UDP-galactose transporter family protein | location=TGGT1_chrIII:1827569-1829516(-) | length=413 | sequence_SO=chromosome | SO=protein_coding	1xTMT6plex [K26]; 1xTMT6plex [N-Term]; 1xPhospho [S18(99.4)]	TGGT1_254580	0.00353715	0.75	-0.42	TGGT1_254580 1xPhospho [S39(99.4)]	475.8	356.8	4	TGGT1_254580 [22-47]	6.4	100	1	475.8	479.1	432.1	356.8	333.7	363.7	6
High	[R].ASPFHSQDSDENFEMQR.[E]	organism=Toxoplasma_gondii_GT1 | product=hypothetical protein | location=TGGT1_chrV:94557-99395(-) | length=560 | sequence_SO=chromosome | SO=protein_coding	1xDeamidated [Q7]; 1xTMT6plex [N-Term]; 1xPhospho [S9(99.2)]	TGGT1_220190	0.00354123	1.282	0.36	TGGT1_220190 1xPhospho [S281(99.2)]	103.8	133.1	1	TGGT1_220190 [273-289]	4.12	100	1	103.8	103.8	98.6	132.9	134	133.1	1
High	[R].KGSSGNASEVSVACLTER.[I]	Cytospin-A OS=Homo sapiens GN=SPECC1L PE=1 SV=2	1xCarbamidomethyl [C14]; 1xTMT6plex [K1]; 1xPhospho [S3(99.6)]	Q69YQ0	0.00354837	1.768	0.82	Q69YQ0 1xPhospho [S384(99.6)]	93	164.5	1	Q69YQ0 [382-399]	4.96	100	1	93	91.8	103.2	184.1	164.5	148.7	2
High	[K].AEPSSSKEENGEQDGDSDAESGRPASDSGLLSDYNLSK.[T]	organism=Toxoplasma_gondii_GT1 | product=DEAD/DEAH box helicase domain-containing protein | location=TGGT1_chrXI:692622-695126(-) | length=834 | sequence_SO=chromosome | SO=protein_coding	2xTMT6plex [K7; K38]; 1xTMT6plex [N-Term]; 2xPhospho [S17(97); S/Y]	TGGT1_309570	0.00356864	0.432	-1.21	TGGT1_309570 2xPhospho [S103(97); S/Y]	190.1	82.1	2	TGGT1_309570 [87-124]	4.21	100	1	190.1	228.3	165.6	93.9	65	82.1	2
High	[K].NAAEKEDSDEEFFDLATVVAEGR.[Q]	organism=Toxoplasma_gondii_GT1 | product=hypothetical protein | location=TGGT1_chrIX:5275301-5278022(+) | length=246 | sequence_SO=chromosome | SO=protein_coding	1xTMT6plex [K5]; 1xPhospho [S8(100)]	TGGT1_305600	0.0035704	1.543	0.63	TGGT1_305600 1xPhospho [S58(100)]	214.8	331.3	1	TGGT1_305600 [51-73]	4.51	100	1	214.8	205	233	331.3	332.2	289	4
High	[K].VSPSKSPSLSPSPPSPLEK.[T]	Microtubule-associated protein 1B OS=Homo sapiens GN=MAP1B PE=1 SV=2	2xTMT6plex [K5; K19]; 3xPhospho [S6(97.9); S10(99.3); S15(100)]	P46821	0.00357287	2.093	1.07	P46821 3xPhospho [S1256(97.9); S1260(99.3); S1265(100)]	276.5	578.8	2	P46821 [1251-1269]	3.54	100	1	276.5	264.4	317.4	613.9	578.8	472.9	3
High	[R].NSYGSQAEAPSTAGEDNVKEDVSVNK.[G]	organism=Toxoplasma_gondii_GT1 | product=hypothetical protein | location=TGGT1_chrXII:1034023-1034940(+) | length=305 | sequence_SO=chromosome | SO=protein_coding	2xTMT6plex [K19; K26]; 1xTMT6plex [N-Term]; 1xPhospho [S2(100)]	TGGT1_219170	0.00357717	0.49	-1.03	TGGT1_219170 1xPhospho [S42(100)]	2806.2	1374.2	3	TGGT1_219170 [41-66]	8.73	100	1	2806.2	2863.8	2293.4	1227.7	1374.2	1596.7	17
High	[R].SVSSPSASEASVSETGNSR.[E]	organism=Toxoplasma_gondii_GT1 | product=cleft lip and palate transmembrane protein 1 (clptm1) protein | location=TGGT1_chrIII:2152699-2160213(+) | length=619 | sequence_SO=chromosome | SO=protein_coding	1xTMT6plex [N-Term]; 1xPhospho [T/S]	TGGT1_299110	0.00358092	1.167	0.22		168.6	196.7	3	TGGT1_299110 [440-458]	5.21	100	1	168.6	168.9	165.3	196.7	189.1	198.6	4
High	[R].SIPEEGTKPEAEITPK.[Q]	organism=Toxoplasma_gondii_GT1 | product=hypothetical protein | location=TGGT1_chrII:286177-292066(-) | length=875 | sequence_SO=chromosome | SO=protein_coding	2xTMT6plex [K8; K16]; 1xTMT6plex [N-Term]; 2xPhospho [S1(100); T14(100)]	TGGT1_221390	0.00358099	0.584	-0.78	TGGT1_221390 2xPhospho [S682(100); T695(100)]	679.4	397	1	TGGT1_221390 [682-697]	5.27	100	1	679.4	829.5	654.6	353.3	422.2	397	5
High	[R].VSPLNLSSVTP.[-]	Cell division cycle protein 23 homolog OS=Homo sapiens GN=CDC23 PE=1 SV=3	1xTMT6plex [N-Term]; 1xPhospho [S2(100)]	Q9UJX2	0.00358618	1.238	0.31	Q9UJX2 1xPhospho [S588(100)]	204.8	253.6	1	Q9UJX2 [587-597]	3.71	100	1	201.7	204.8	215.7	262.5	241.7	253.6	4
High	[R].NMPEAVPDQRGSEDESEKK.[S]	organism=Toxoplasma_gondii_GT1 | product=hypothetical protein | location=TGGT1_chrVIIa:2950166-2953731(-) | length=364 | sequence_SO=chromosome | SO=protein_coding	2xTMT6plex [K18; K19]; 1xTMT6plex [N-Term]; 1xPhospho [S12(100)]	TGGT1_202760	0.00359259	0.385	-1.38	TGGT1_202760 1xPhospho [S158(100)]	1549.7	597	1	TGGT1_202760 [147-165]	6.02	100	1	1549.7	1982.1	1351.6	541.3	597	766.3	5
High	[K].GYSSLDQSPDEKPLVALDTDSDDDFDMSR.[Y]	Protein FAM219A (Fragment) OS=Homo sapiens GN=FAM219A PE=1 SV=8	1xTMT6plex [K12]; 2xPhospho [T19(99.9); S21(100)]	Q5T593	0.00359374	1.27	0.34	Q5T593 2xPhospho [T112(99.9); S114(100)]	62.1	78.9	1	Q5T593 [94-122]	1.72	100	1	58.7	65	62.1	81.8	78.9	75.4	1
High	[R].DRSPIRGSPR.[R]	Nuclear receptor coactivator 5 OS=Homo sapiens GN=NCOA5 PE=1 SV=2	1xTMT6plex [N-Term]; 1xPhospho [S3(100)]	Q9HCD5	0.00359741	1.479	0.56	Q9HCD5 1xPhospho [S29(100)]	650.4	962.1	2	Q9HCD5 [27-36]	3.04	100	1	650.4	575.6	660.9	985.3	962.1	914.9	5
High	[R].SQEFDATHLSSSK.[H]	organism=Toxoplasma_gondii_GT1 | product=hypothetical protein | location=TGGT1_chrIV:2051389-2084250(+) | length=8642 | sequence_SO=chromosome | SO=protein_coding	1xTMT6plex [K13]; 1xPhospho [S1(100)]	TGGT1_210700	0.00361288	2.799	1.48	TGGT1_210700 1xPhospho [S4128(100)]	39.4	110.3	1	TGGT1_210700 [4128-4140]	2.89	100	1	37.4	39.4	51.9	156.4	110.3	103.5	1
High	[R].LAASSSSAPPAPSASASSSPSSASASR.[S]	organism=Toxoplasma_gondii_GT1 | product=hypothetical protein | location=TGGT1_chrXI:547054-561278(-) | length=3801 | sequence_SO=chromosome | SO=protein_coding	1xTMT6plex [N-Term]; 3xPhospho [S21(95.3); S22(95.3); S]	TGGT1_309250	0.00361621	1.561	0.64	TGGT1_309250 3xPhospho [S3492(95.3); S3493(95.3); S]	260.9	407.3	1	TGGT1_309250 [3472-3498]	5.04	100	1	260.9	244.2	287.4	430.5	407.3	396.1	3
High	[K].FADEDSAADSDLDEPIDY.[-]	organism=Toxoplasma_gondii_GT1 | product=hypothetical protein | location=TGGT1_chrVIII:406165-411797(-) | length=551 | sequence_SO=chromosome | SO=protein_coding	1xTMT6plex [N-Term]; 1xPhospho [S/Y]	TGGT1_229740	0.00361672	1.356	0.44		80.9	109.6	2	TGGT1_229740 [534-551]	3.79	100	1	80.9	88.7	78.6	117.8	107.9	109.6	2
High	[K].NEQAAFVTDKPSDSPR.[N]	organism=Toxoplasma_gondii_GT1 | product=macro domain-containing protein | location=TGGT1_chrVI:1105085-1109716(+) | length=817 | sequence_SO=chromosome | SO=protein_coding	1xDeamidated [Q3]; 1xTMT6plex [K10]; 1xTMT6plex [N-Term]; 1xPhospho [S14(99.6)]	TGGT1_240250	0.00363461	0.614	-0.7	TGGT1_240250 1xPhospho [S709(99.6)]	633.7	389.3	1	TGGT1_240250 [696-711]	3.16	100	1	633.7	738.5	589.9	389.3	339.6	409.4	2
High	[R].ESEATNNSSAPEPPLSR.[R]	organism=Toxoplasma_gondii_GT1 | product=phosphomannose isomerase type I protein | location=TGGT1_chrVIIb:2482518-2486228(-) | length=756 | sequence_SO=chromosome | SO=protein_coding	1xTMT6plex [N-Term]; 1xPhospho [S16(100)]	TGGT1_260140	0.0036381	1.699	0.76	TGGT1_260140 1xPhospho [S269(100)]	106.8	181.5	1	TGGT1_260140 [254-270]	4.24	100	1	102.5	109.9	106.8	211.2	181.5	179.3	1
High	[R].GSRPSPESDGDATNASR.[G]	organism=Toxoplasma_gondii_GT1 | product=hypothetical protein | location=TGGT1_chrXI:2284638-2295037(+) | length=3209 | sequence_SO=chromosome | SO=protein_coding	1xTMT6plex [N-Term]; 2xPhospho [S8(100); S16(98.8)]	TGGT1_311860	0.00364102	6.971	2.8	TGGT1_311860 2xPhospho [S2658(100); S2666(98.8)]	74.9	522.4	1	TGGT1_311860 [2651-2667]	2.56	100	1	74.9	55.8	107	984.9	426.4	522.4	1
High	[R].VGSETGGTQANATSPLAGASK.[V]	organism=Toxoplasma_gondii_GT1 | product=putative beta-tubulin cofactor D | location=TGGT1_chrII:1734618-1745552(-) | length=2041 | sequence_SO=chromosome | SO=protein_coding	1xTMT6plex [K21]; 1xPhospho [S3(99.1)]	TGGT1_297420	0.00364114	1.42	0.51	TGGT1_297420 1xPhospho [S1570(99.1)]	122.8	174.2	1	TGGT1_297420 [1568-1588]	3.02	100	1	133.3	122.8	119.3	195.9	174.2	169.6	2
High	[-K].MAPPPKEVEEDSEDEEMSEDEEDDSSGEEVVIPQK.[K]	Nucleolin OS=Homo sapiens GN=NCL PE=1 SV=3	2xTMT6plex [K6; K35]; 3xPhospho [S12(100); S]	P19338	0.00366044	12.048	3.59	P19338 3xPhospho [S28(100); S]	57.1	687.6	1	P19338 [17-51]	4.93	100	1	57.1	50.9	115	700.2	416.2	687.6	3
High	[R].TTSAPSEEDPTQKPPK.[V]	organism=Toxoplasma_gondii_GT1 | product=hypothetical protein | location=TGGT1_chrX:6501033-6502602(+) | length=195 | sequence_SO=chromosome | SO=protein_coding	2xTMT6plex [K13; K16]; 1xTMT6plex [N-Term]; 1xPhospho [S3(99.7)]	TGGT1_214950	0.00366296	0.718	-0.48	TGGT1_214950 1xPhospho [S5(99.7)]	2205.2	1583.4	2	TGGT1_214950 [3-18]	4.79	100	1	2205.2	2508.2	2172.5	1440.6	1583.4	1668.5	8
High	[K].HAVTADKEDLIRSASDSDSHGRPDEK.[K]	organism=Toxoplasma_gondii_GT1 | product=putative kinesin heavy chain | location=TGGT1_chrVIII:3381230-3400326(-) | length=1641 | sequence_SO=chromosome | SO=protein_coding	2xTMT6plex [K7; K26]; 1xTMT6plex [N-Term]; 3xPhospho [S13(100); S15(100); S17(100)]	TGGT1_273560	0.00366873	0.534	-0.91	TGGT1_273560 3xPhospho [S1458(100); S1460(100); S1462(100)]	552.3	294.9	2	TGGT1_273560 [1446-1471]	5.8	100	1	552.6	552.3	470.5	265.5	294.9	337.3	6
High	[K].KEESEESDDDMGFGLFD.[-]	60S acidic ribosomal protein P2 OS=Homo sapiens GN=RPLP2 PE=1 SV=1	1xOxidation [M11]; 1xTMT6plex [K1]; 2xPhospho [S4(100); S7(100)]	P05387	0.00367293	2.345	1.23	P05387 2xPhospho [S102(100); S105(100)]	612.7	1436.7	1	P05387 [99-115]	5.63	100	1	612.7	559.2	771.8	1571.3	1436.7	1221.9	19
High	[R].LVIPEDEDEESDKDPGFTIGK.[V]	organism=Toxoplasma_gondii_GT1 | product=hypothetical protein | location=TGGT1_chrVIIa:2786681-2799928(-) | length=1915 | sequence_SO=chromosome | SO=protein_coding	2xTMT6plex [K13; K21]; 1xPhospho [S11(100)]	TGGT1_202980	0.00367662	1.6	0.68	TGGT1_202980 1xPhospho [S1762(100)]	164	262.4	1	TGGT1_202980 [1752-1772]	1.79	100	1	158.5	178.8	164	293.2	262.4	242.6	3
High	[R].SSDQASVHTLGEGVHTPGGDASDRR.[A]	organism=Toxoplasma_gondii_GT1 | product=hypothetical protein | location=TGGT1_chrVI:1573378-1582470(+) | length=1420 | sequence_SO=chromosome | SO=protein_coding	1xTMT6plex [N-Term]; 1xPhospho [S2(99.3)]	TGGT1_240980	0.00367938	1.266	0.34	TGGT1_240980 1xPhospho [S657(99.3)]	148.3	187.7	1	TGGT1_240980 [656-680]	8.51	100	1	143.4	148.3	150.1	187.7	175.2	189.5	2
High	[R].SRSRSNSKSKPNLPSESR.[S]	Serine/arginine-rich splicing factor 4 OS=Homo sapiens GN=SRSF4 PE=1 SV=2	2xTMT6plex [K8; K10]; 3xPhospho [S]	Q08170	0.00368142	3.762	1.91		220.8	830.7	1	Q08170 [442-459]	2.6	100	1	220.8	152.5	265.3	830.7	790.3	1064.2	4
High	[R].KRSSKESSDDLFDLSSPPEDPR.[G]	organism=Toxoplasma_gondii_GT1 | product=putative beta adaptin protein | location=TGGT1_chrVI:1457492-1470206(+) | length=924 | sequence_SO=chromosome | SO=protein_coding	2xTMT6plex [K1; K5]; 2xPhospho [S]	TGGT1_240870	0.0036852	1.404	0.49		751.2	1054.8	3	TGGT1_240870 [662-683]	6.98	100	1	751.2	729.8	820.9	1094.4	1024.2	1054.8	10
High	[R].RGSRSSPEPK.[T]	Serine/arginine repetitive matrix protein 2 OS=Homo sapiens GN=SRRM2 PE=1 SV=2	1xTMT6plex [K10]; 3xPhospho [S3(100); S5(100); S6(100)]	Q9UQ35	0.00369282	3.355	1.75	Q9UQ35 3xPhospho [S1672(100); S1674(100); S1675(100)]	217.7	730.3	1	Q9UQ35 [1670-1679]	3.36	100	1	217.7	158.7	270.1	913.3	730.3	611.9	3
High	[R].EASAPEEK.[R]	organism=Toxoplasma_gondii_GT1 | product=HEAT repeat-containing protein | location=TGGT1_chrXI:4828533-4835080(-) | length=766 | sequence_SO=chromosome | SO=protein_coding	1xTMT6plex [K8]; 1xTMT6plex [N-Term]; 1xPhospho [S3(100)]	TGGT1_315670	0.00370133	0.679	-0.56	TGGT1_315670 1xPhospho [S233(100)]	420.8	285.8	1	TGGT1_315670 [231-238]	2.77	100	1	420.8	454.9	386.4	285.8	291.1	247.6	1
High	[R].FFDLSVCSAPSPPPR.[K]	organism=Toxoplasma_gondii_GT1 | product=CorA family Mg2+ transporter protein | location=TGGT1_chrXI:537155-545024(+) | length=1550 | sequence_SO=chromosome | SO=protein_coding	1xCarbamidomethyl [C7]; 1xTMT6plex [N-Term]; 2xPhospho [S5(100); S8(100)]	TGGT1_309240	0.00370332	1.102	0.14	TGGT1_309240 2xPhospho [S669(100); S672(100)]	56.9	62.7	1	TGGT1_309240 [665-679]	3.28	100	1	56.9	56.3	58.2	61	62.8	62.7	1
High	[K].VTDALPEPEPPGAMAASEDEEEEEEALEAMQSR.[L]	Charged multivesicular body protein 3 OS=Homo sapiens GN=CHMP3 PE=1 SV=3	1xTMT6plex [N-Term]; 1xPhospho [S17(100)]	Q9Y3E7	0.00370788	1.375	0.46	Q9Y3E7 1xPhospho [S200(100)]	305.5	420.1	1	Q9Y3E7 [184-216]	6.18	100	1	300.2	305.5	339.8	420.1	467	418.1	7
High	[R].SAGGSSPEGGEDSDREDGNYCPPVK.[R]	Ran-binding protein 3 OS=Homo sapiens GN=RANBP3 PE=1 SV=1 Ran-binding protein 3 OS=Homo sapiens GN=RANBP3 PE=1 SV=1	1xCarbamidomethyl [C21]; 1xDeamidated [N19]; 1xTMT6plex [K25]; 3xPhospho [S5(100); S6(100); S13(100)]	Q9H6Z4; B7Z7F3	0.00372776	4.326	2.11	Q9H6Z4 3xPhospho [S100(100); S101(100); S108(100)]; B7Z7F3 3xPhospho [S32(100); S33(100); S40(100)]	56.3	243.6	1	Q9H6Z4 [96-120]; B7Z7F3 [28-52]	3.2	100	2	52.1	57.3	56.3	245.9	243.6	177.2	1
High	[R].LSVSSRKSANEEDGEGAQESTAAK.[L]	organism=Toxoplasma_gondii_GT1 | product=hypothetical protein | location=TGGT1_chrII:27409-29529(+) | length=706 | sequence_SO=chromosome | SO=protein_coding	2xTMT6plex [K7; K24]; 1xTMT6plex [N-Term]; 3xPhospho [S2(100); S4(99); S5(99)]	TGGT1_220900	0.00373755	0.587	-0.77	TGGT1_220900 3xPhospho [S397(100); S399(99); S400(99)]	184.3	108.1	1	TGGT1_220900 [396-419]	5.41	100	1	192.5	184.3	159.9	87.7	108.1	108.5	1
High	[K].EKDSEEDCASTLLHSLGR.[A]	organism=Toxoplasma_gondii_GT1 | product=hypothetical protein | location=TGGT1_chrXII:1669273-1677304(-) | length=1742 | sequence_SO=chromosome | SO=protein_coding	1xCarbamidomethyl [C8]; 1xTMT6plex [K2]; 1xTMT6plex [N-Term]; 1xPhospho [S4(100)]	TGGT1_218070	0.00374541	0.78	-0.36	TGGT1_218070 1xPhospho [S1084(100)]	424.7	331.2	1	TGGT1_218070 [1081-1098]	4.78	100	1	424.7	448.9	414.5	331.2	304.8	341.1	4
High	[R].SGSALLQSQSSTEDPKDEPAELKPDSEDLSSQSSASK.[A]	E3 ubiquitin-protein ligase BRE1A OS=Homo sapiens GN=RNF20 PE=1 SV=2	1xDeamidated [Q9]; 3xTMT6plex [K16; K23; K37]; 1xTMT6plex [N-Term]; 2xPhospho [S/T]	Q5VTR2	0.00375136	0.538	-0.89		173.1	93.2	1	Q5VTR2 [515-551]	5.73	100	1	145.8	173.1	178.7	93.2	97.2	86.8	1
High	[R].SPSCGAGAEGVGTQAPLQLSQETGR.[S]	organism=Toxoplasma_gondii_GT1 | product=hypothetical protein | location=TGGT1_chrIII:2071695-2075333(-) | length=1212 | sequence_SO=chromosome | SO=protein_coding	1xCarbamidomethyl [C4]; 1xTMT6plex [N-Term]; 1xPhospho [S3(99.4)]	TGGT1_299250	0.00375316	1.964	0.97	TGGT1_299250 1xPhospho [S137(99.4)]	245.8	482.7	1	TGGT1_299250 [135-159]	8.29	100	1	245.8	252.9	239.1	533.3	482.7	441.4	3
High	[R].SGEVVDQAVAVDKK.[W]	organism=Toxoplasma_gondii_GT1 | product=putative seryl-tRNA synthetase, cytoplasmic | location=TGGT1_chrXII:5452731-5454179(+) | length=482 | sequence_SO=chromosome | SO=protein_coding	1xDeamidated [Q7]; 2xTMT6plex [K13; K14]; 1xPhospho [S1(100)]	TGGT1_251690	0.0037561	1.865	0.9	TGGT1_251690 1xPhospho [S29(100)]	146.3	272.9	1	TGGT1_251690 [29-42]	3.95	100	1	146.3	143.3	169.9	305.2	238.9	272.9	1
High	[R].SNSQAESDGGTKK.[A]	organism=Toxoplasma_gondii_GT1 | product=hypothetical protein | location=TGGT1_chrXI:1780327-1790674(-) | length=1718 | sequence_SO=chromosome | SO=protein_coding	2xTMT6plex [K12; K13]; 1xTMT6plex [N-Term]; 1xPhospho [S3(100)]	TGGT1_311140	0.0037564	0.581	-0.78	TGGT1_311140 1xPhospho [S1658(100)]	1170.4	680	1	TGGT1_311140 [1656-1668]	3.74	100	1	1251.2	1170.4	1023.9	605	680	753.1	3
High	[K].AYGIPAESTDTTSGDDVEEAFR.[K]	organism=Toxoplasma_gondii_GT1 | product=hypothetical protein | location=TGGT1_chrVIIa:2516966-2517958(-) | length=330 | sequence_SO=chromosome | SO=protein_coding	1xTMT6plex [N-Term]; 2xPhospho [T11(98.9); T/S/Y]	TGGT1_203290	0.00375902	1.746	0.8	TGGT1_203290 2xPhospho [T152(98.9); T/S/Y]	275.7	481.2	3	TGGT1_203290 [142-163]	5.28	100	1	238	275.7	292.4	481.2	485.4	438.4	8
High	[R].ADSETDFEDESEAEDKVGDITRPGK.[A]	organism=Toxoplasma_gondii_GT1 | product='chromo' (CHRromatin Organization MOdifier) domain-containing protein | location=TGGT1_chrVIII:6572791-6584129(-) | length=1405 | sequence_SO=chromosome | SO=protein_coding	2xTMT6plex [K16; K25]; 1xTMT6plex [N-Term]; 3xPhospho [S3(100); T5(100); S11(100)]	TGGT1_268280	0.00376096	0.369	-1.44	TGGT1_268280 3xPhospho [S961(100); T963(100); S969(100)]	1686.4	622.5	2	TGGT1_268280 [959-983]	8.04	100	1	1762.7	1686.4	1353.6	622.5	597.1	835	10
High	[R].DAQEEESDITEDEELAISDEDDLASTQGDGK.[G]	organism=Toxoplasma_gondii_GT1 | product=RNA pseudouridine synthase superfamily protein | location=TGGT1_chrIX:6025601-6045208(-) | length=6535 | sequence_SO=chromosome | SO=protein_coding	1xTMT6plex [K31]; 3xPhospho [S7(100); T10(100); S18(100)]	TGGT1_306660	0.00376629	6.2	2.63	TGGT1_306660 3xPhospho [S1894(100); T1897(100); S1905(100)]	25.1	155.7	1	TGGT1_306660 [1888-1918]	1.95	100	1	25.1	19.8	34.2	213.4	155.7	101.1	3
High	[R].KHLSASSVDSESDEECPK.[L]	organism=Toxoplasma_gondii_GT1 | product=NAC domain-containing protein | location=TGGT1_chrVIIa:1246583-1248351(+) | length=189 | sequence_SO=chromosome | SO=protein_coding	1xCarbamidomethyl [C16]; 2xTMT6plex [K1; K18]; 1xTMT6plex [N-Term]; 3xPhospho [S7(100); S10(100); S12(100)]	TGGT1_205558	0.00376699	0.351	-1.51	TGGT1_205558 3xPhospho [S14(100); S17(100); S19(100)]	3228.9	1133.1	4	TGGT1_205558 [8-25]	6.68	100	1	3259.7	3228.9	2499.3	869.6	1133.1	1323	10
High	[K].GISGEQSTEGSFPLR.[Y]	Latent-transforming growth factor beta-binding protein 1 OS=Homo sapiens GN=LTBP1 PE=1 SV=4	1xTMT6plex [N-Term]; 2xPhospho [S3(100); S7(100)]	Q14766	0.00377425	1.65	0.72	Q14766 2xPhospho [S321(100); S325(100)]	28	46.2	1	Q14766 [319-333]	3.91	100	1	28	26.4	32.4	46.2	52.8	44	1
High	[R].KKSDDKGEGSGLSSPASAHPR.[A]	organism=Toxoplasma_gondii_GT1 | product=hypothetical protein | location=TGGT1_chrX:5950527-5958108(+) | length=1975 | sequence_SO=chromosome | SO=protein_coding	3xTMT6plex [K1; K2; K6]; 1xTMT6plex [N-Term]; 3xPhospho [S3(100); S10(98.7); S14(100)]	TGGT1_214140	0.00377812	0.328	-1.61	TGGT1_214140 3xPhospho [S137(100); S144(98.7); S148(100)]	255	83.6	2	TGGT1_214140 [135-155]	6.74	100	1	255	372	251.1	54.1	83.6	93.3	4
High	[R].VSSLSPETDKGEPASVSFQEAGK.[K]	organism=Toxoplasma_gondii_GT1 | product=hypothetical protein | location=TGGT1_chrXII:3275746-3284022(+) | length=2303 | sequence_SO=chromosome | SO=protein_coding	2xTMT6plex [K10; K23]; 1xTMT6plex [N-Term]; 2xPhospho [S3(99.3); S5(99.3)]	TGGT1_247450	0.00377891	0.265	-1.92	TGGT1_247450 2xPhospho [S465(99.3); S467(99.3)]	3856.8	1021	4	TGGT1_247450 [463-485]	6.4	100	1	3856.8	4421.8	2722.8	980.6	1021	1366.4	20
High	[K].LEPLPADGSVEPFVEER.[A]	organism=Toxoplasma_gondii_GT1 | product=hypothetical protein | location=TGGT1_chrIb:630106-638623(+) | length=1285 | sequence_SO=chromosome | SO=protein_coding	1xTMT6plex [N-Term]; 1xPhospho [S9(100)]	TGGT1_208340	0.0037841	1.86	0.9	TGGT1_208340 1xPhospho [S482(100)]	33.9	63.1	1	TGGT1_208340 [474-490]	4.57	100	1	40.7	31.2	33.9	77.6	63.1	62	1
High	[K].HFPYYDTESEDEKQK.[E]	organism=Toxoplasma_gondii_GT1 | product=GYF domain-containing protein | location=TGGT1_chrX:2843292-2849676(+) | length=1382 | sequence_SO=chromosome | SO=protein_coding	2xTMT6plex [K13; K15]; 1xTMT6plex [N-Term]; 2xPhospho [T7(100); S9(100)]	TGGT1_224610	0.00379701	0.546	-0.87	TGGT1_224610 2xPhospho [T124(100); S126(100)]	316	172.7	1	TGGT1_224610 [118-132]	4.72	100	1	316	375.3	294.4	172.5	204.7	172.7	2
High	[R].SAPSQDPGEAAEAPAEAPAGGASPASR.[R]	organism=Toxoplasma_gondii_GT1 | product=elongation factor Tu GTP binding domain-containing protein | location=TGGT1_chrVIII:6343668-6355929(-) | length=1697 | sequence_SO=chromosome | SO=protein_coding	1xTMT6plex [N-Term]; 1xPhospho [S23(100)]	TGGT1_268710	0.00379771	1.512	0.6	TGGT1_268710 1xPhospho [S1278(100)]	53	80.2	1	TGGT1_268710 [1256-1282]	7.18	100	1	53	60.5	53	83	80.2	74	1
High	[R].ESAGSVSEVVQAVGSVAEIDLSDRDTEGDDAEPVGAFAEHGPSR.[V]	organism=Toxoplasma_gondii_GT1 | product=hypothetical protein | location=TGGT1_chrVI:1573378-1582470(+) | length=1420 | sequence_SO=chromosome | SO=protein_coding	1xDeamidated [Q11]; 1xTMT6plex [N-Term]; 2xPhospho [S/T]	TGGT1_240980	0.00380638	0.767	-0.38		121.7	93.3	1	TGGT1_240980 [532-575]	3.75	100	1	121.7	128.1	121.6	93.3	85.8	95.6	1
High	[R].QSPEVLSNSEEEMHARPR.[R]	organism=Toxoplasma_gondii_GT1 | product=ATPase, AAA family protein | location=TGGT1_chrX:4569043-4580176(+) | length=1260 | sequence_SO=chromosome | SO=protein_coding	1xTMT6plex [N-Term]; 3xPhospho [S2(100); S7(100); S9(100)]	TGGT1_235170	0.00382667	3.617	1.85	TGGT1_235170 3xPhospho [S301(100); S306(100); S308(100)]	81	292.9	1	TGGT1_235170 [300-317]	3.34	100	1	81	80.3	99.1	205.6	292.9	304.8	1
High	[R].MEREDSSEEEEEEIDDEEIER.[R]	Microfibrillar-associated protein 1 OS=Homo sapiens GN=MFAP1 PE=1 SV=2	1xTMT6plex [N-Term]; 2xPhospho [S6(100); S7(100)]	P55081	0.00382881	1.739	0.8	P55081 2xPhospho [S132(100); S133(100)]	673.1	1170.5	1	P55081 [127-147]	7.15	100	1	673.1	628.2	776.4	1170.5	1219.5	1036.7	9
High	[K].KKGDSDSEEDASEGDLATSR.[S]	organism=Toxoplasma_gondii_GT1 | product=GYF domain-containing protein | location=TGGT1_chrVIIa:1837536-1846324(-) | length=1797 | sequence_SO=chromosome | SO=protein_coding	2xTMT6plex [K1; K2]; 1xTMT6plex [N-Term]; 2xPhospho [S5(100); S7(100)]	TGGT1_204160	0.00384138	0.33	-1.6	TGGT1_204160 2xPhospho [S372(100); S374(100)]	4337.6	1431.4	1	TGGT1_204160 [368-387]	7.88	100	1	4337.6	5521.9	3379.1	1113.5	1431.4	1656.2	11
High	[R].DIPSPPPEASSASGGQQAVLGGETADYQSQLATIR.[K]	organism=Toxoplasma_gondii_GT1 | product=RNA pseudouridine synthase superfamily protein | location=TGGT1_chrIX:6025601-6045208(-) | length=6535 | sequence_SO=chromosome | SO=protein_coding	1xTMT6plex [N-Term]; 1xPhospho [S4(100)]	TGGT1_306660	0.00384176	1.842	0.88	TGGT1_306660 1xPhospho [S2996(100)]	249	458.5	1	TGGT1_306660 [2993-3027]	7.75	100	1	245.6	249	294.7	480.7	458.5	390.1	5
High	[R].AKSAEEVESEKAGQK.[L]	organism=Toxoplasma_gondii_GT1 | product=WD domain, G-beta repeat-containing protein | location=TGGT1_chrXI:2010353-2023624(-) | length=1585 | sequence_SO=chromosome | SO=protein_coding	3xTMT6plex [K2; K11; K15]; 1xTMT6plex [N-Term]; 2xPhospho [S3(100); S9(100)]	TGGT1_311400	0.00384395	0.347	-1.53	TGGT1_311400 2xPhospho [S775(100); S781(100)]	968	335.6	1	TGGT1_311400 [773-787]	4.48	100	1	968	1083.3	731.7	283.6	335.6	421.2	2
High	[R].RKPGGMKPASTSTHSDGDESSDDDSFGPAPVAK.[G]	organism=Toxoplasma_gondii_GT1 | product=peptidylprolyl isomerase domain-containing protein | location=TGGT1_chrIV:120418-129692(+) | length=762 | sequence_SO=chromosome | SO=protein_coding	3xTMT6plex [K2; K7; K33]; 1xTMT6plex [N-Term]; 3xPhospho [S/T]	TGGT1_320640	0.00386663	0.411	-1.28		340	139.7	1	TGGT1_320640 [120-152]	6.69	100	1	340	461.2	324.5	139.1	139.7	174.6	3
High	[R].DRSSDQENDGSSALHGQQTTDK.[K]	organism=Toxoplasma_gondii_GT1 | product=hypothetical protein | location=TGGT1_chrVI:2052268-2065545(-) | length=3106 | sequence_SO=chromosome | SO=protein_coding	1xTMT6plex [K22]; 1xTMT6plex [N-Term]; 1xPhospho [S/T]	TGGT1_242640	0.00387484	0.691	-0.53		189.5	130.9	1	TGGT1_242640 [360-381]	4.93	100	1	189.5	208.8	186.5	129.9	135.6	130.9	1
High	[K].DDECQYTPSTSPPVEVAEEATDDVEK.[I]	organism=Toxoplasma_gondii_GT1 | product=putative Acetyl-coenzyme A synthetase 2 | location=TGGT1_chrIX:887254-895827(+) | length=714 | sequence_SO=chromosome | SO=protein_coding	1xCarbamidomethyl [C4]; 1xTMT6plex [K26]; 2xPhospho [T7(100); S9(98.2)]	TGGT1_266640	0.00388526	6.299	2.66	TGGT1_266640 2xPhospho [T34(100); S36(98.2)]	321.3	2024	2	TGGT1_266640 [28-53]	4.9	100	1	321.3	281.8	460.6	2402.2	2024	1216.6	25
High	[R].EGSPIPHDPEFGSK.[L]	Forkhead box protein K1 OS=Homo sapiens GN=FOXK1 PE=1 SV=1	1xTMT6plex [K14]; 1xPhospho [S3(100)]	P85037	0.0038973	2.778	1.47	P85037 1xPhospho [S445(100)]	156.2	434	1	P85037 [443-456]	2.89	100	1	156.2	147.5	193.9	439.1	434	400.6	3
High	[R].SYSPDGKESPSDK.[K]	Matrin-3 OS=Homo sapiens GN=MATR3 PE=1 SV=1	2xTMT6plex [K7; K13]; 2xPhospho [S3(100); S9(100)]	A8MXP9	0.00390456	5.299	2.41	A8MXP9 2xPhospho [S598(100); S604(100)]	108	572.4	3	A8MXP9 [596-608]	3.47	100	1	108	106	128.6	600.8	572.4	379.1	3
High	[R].RDSRDSENGVSTLPLVR.[A]	organism=Toxoplasma_gondii_GT1 | product=hypothetical protein | location=TGGT1_chrIX:1370598-1375037(+) | length=761 | sequence_SO=chromosome | SO=protein_coding	1xTMT6plex [N-Term]; 2xPhospho [S3(100); S6(100)]	TGGT1_265440	0.00390692	0.811	-0.3	TGGT1_265440 2xPhospho [S405(100); S408(100)]	658.5	533.8	1	TGGT1_265440 [403-419]	4.59	100	1	658.5	655	703.5	533.8	495.8	549.4	4
High	[K].DAYSENGSEHESEDAEDDGDLKQK.[G]	organism=Toxoplasma_gondii_GT1 | product=tetratricopeptide repeat-containing protein | location=TGGT1_chrVI:2533610-2536495(+) | length=551 | sequence_SO=chromosome | SO=protein_coding	2xTMT6plex [K22; K24]; 1xTMT6plex [N-Term]; 3xPhospho [S4(100); S8(100); S12(100)]	TGGT1_243410	0.00392449	0.337	-1.57	TGGT1_243410 3xPhospho [S115(100); S119(100); S123(100)]	1809.6	610.4	1	TGGT1_243410 [112-135]	6.33	100	1	1809.6	2301.4	1472.8	397	610.4	642.3	10
High	[K].DVMMEEESDEDSDDEEKSERPVK.[K]	organism=Toxoplasma_gondii_GT1 | product=RNA recognition motif-containing protein | location=TGGT1_chrIX:4212023-4217780(+) | length=705 | sequence_SO=chromosome | SO=protein_coding	1xOxidation [M]; 2xTMT6plex [K17; K23]; 1xTMT6plex [N-Term]; 2xPhospho [S8(100); S12(100)]	TGGT1_291930	0.00393044	0.257	-1.96	TGGT1_291930 2xPhospho [S389(100); S393(100)]	4058.7	1041.1	4	TGGT1_291930 [382-404]	6.61	100	1	4074.1	4058.7	2768.1	1018.5	1041.1	1539	21
High	[R].DGQAEGSVRSAER.[E]	organism=Toxoplasma_gondii_GT1 | product=hypothetical protein | location=TGGT1_chrIa:1761688-1765591(-) | length=776 | sequence_SO=chromosome | SO=protein_coding	1xTMT6plex [N-Term]; 2xPhospho [S7(100); S10(100)]	TGGT1_295400	0.00393447	1.715	0.78	TGGT1_295400 2xPhospho [S47(100); S50(100)]	46.9	80.4	1	TGGT1_295400 [41-53]	3.22	100	1	46.9	46.4	55.3	87	78.4	80.4	1
High	[K].TGVTSTSDSEEEGDDQEGEKK.[R]	PC4 and SFRS1-interacting protein OS=Homo sapiens GN=PSIP1 PE=1 SV=1	2xTMT6plex [K20; K21]; 2xPhospho [S7(97.8); S9(100)]	O75475	0.00393959	2.45	1.29	O75475 2xPhospho [S273(97.8); S275(100)]	431.3	1056.6	3	O75475 [267-287]	4.81	100	1	431.3	519.9	409.4	867.3	1241.4	1056.6	4
High	[K].HSLDSDEEEDDDDGGSSK.[Y]	CD2 antigen cytoplasmic tail-binding protein 2 OS=Homo sapiens GN=CD2BP2 PE=1 SV=1	1xTMT6plex [K18]; 1xPhospho [S5(100)]	O95400	0.00394995	3.859	1.95	O95400 1xPhospho [S49(100)]	60.2	232.2	1	O95400 [45-62]	4.61	100	1	52	62.6	60.2	232.2	245.3	162.5	1
High	[R].KLLSGEDLDEQGLESLACPFENGK.[K]	organism=Toxoplasma_gondii_GT1 | product=Tubulin-tyrosine ligase family protein | location=TGGT1_chrVI:3224108-3234719(-) | length=2376 | sequence_SO=chromosome | SO=protein_coding	1xCarbamidomethyl [C18]; 1xDeamidated [Q11]; 2xTMT6plex [K1; K24]; 1xTMT6plex [N-Term]; 1xPhospho [S4(100)]	TGGT1_244500	0.00395046	0.827	-0.27	TGGT1_244500 1xPhospho [S2277(100)]	42.6	35.3	1	TGGT1_244500 [2274-2297]	4.85	100	1	43.8	40.8	42.6	35.3	34.4	35.6	2
High	[R].QPSLELEPLAEDEMR.[E]	organism=Toxoplasma_gondii_GT1 | product=hypothetical protein | location=TGGT1_chrVIIb:4013607-4015889(+) | length=218 | sequence_SO=chromosome | SO=protein_coding	1xOxidation [M14]; 1xTMT6plex [N-Term]; 1xPhospho [S3(100)]	TGGT1_257380	0.00395378	1.589	0.67	TGGT1_257380 1xPhospho [S135(100)]	184.8	293.7	1	TGGT1_257380 [133-147]	3.82	100	1	184.8	191.2	170	323.8	293.7	265.8	2
High	[K].RSYSPDGKESPSDKK.[S]	Matrin-3 OS=Homo sapiens GN=MATR3 PE=1 SV=1	3xTMT6plex [K8; K14; K15]; 1xTMT6plex [N-Term]; 3xPhospho [S2(100); S4(100); S10(99.2)]	A8MXP9	0.00396356	0.528	-0.92	A8MXP9 3xPhospho [S596(100); S598(100); S604(99.2)]	415.6	219.4	2	A8MXP9 [595-609]	3.22	100	1	415.6	407.6	512.5	170.6	219.4	233.5	2
High	[K].KEIQNGNLHESDSESVPR.[D]	Kinectin OS=Homo sapiens GN=KTN1 PE=1 SV=1	1xDeamidated [Q4]; 1xTMT6plex [K1]; 2xPhospho [S11(99); S15(99)]	Q86UP2	0.00398332	5.048	2.34	Q86UP2 2xPhospho [S75(99); S79(99)]	79.9	403.2	1	Q86UP2 [65-82]	2.81	100	1	67.7	79.9	80	403.2	461.6	281.2	1
High	[K].FEEESKEPVADEEEEDSDDDVEPITEFR.[F]	Methylosome subunit pICln OS=Homo sapiens GN=CLNS1A PE=1 SV=1	1xTMT6plex [K6]; 1xPhospho [S17(100)]	P54105	0.00399393	4.734	2.24	P54105 1xPhospho [S102(100)]	17.8	84.5	1	P54105 [86-113]	5.87	100	1	17.8	13.6	24.5	87	84.5	53.2	3
High	[K].NGGLEHVPSSSSIHNGDMEK.[I]	BCL2/adenovirus E1B 19 kDa protein-interacting protein 3-like (Fragment) OS=Homo sapiens GN=BNIP3L PE=1 SV=1	1xTMT6plex [K20]; 2xPhospho [S9(99.1); S]	H0YBC7	0.0039993	1.578	0.66	H0YBC7 2xPhospho [S40(99.1); S]	156.4	246.8	1	H0YBC7 [32-51]	3.87	100	1	140	156.4	165.2	221.2	271.4	246.8	1
High	[R].RVSGGETADAASPQFAR.[R]	organism=Toxoplasma_gondii_GT1 | product=surface antigen repeat-containing protein | location=TGGT1_chrV:850154-864700(+) | length=2317 | sequence_SO=chromosome | SO=protein_coding	1xTMT6plex [N-Term]; 2xPhospho [S3(100); S12(100)]	TGGT1_213392	0.00400047	1.351	0.43	TGGT1_213392 2xPhospho [S449(100); S458(100)]	123.5	166.9	1	TGGT1_213392 [447-463]	8.4	100	1	117.2	123.5	126.9	156.4	177.9	166.9	2
High	[K].DTSENADGQSDENKDDYTIPDEYR.[I]	Matrin-3 OS=Homo sapiens GN=MATR3 PE=1 SV=1	1xDeamidated [N13]; 1xTMT6plex [K14]; 1xTMT6plex [N-Term]; 1xPhospho [S10(99.9)]	A8MXP9	0.00400898	2.381	1.25	A8MXP9 1xPhospho [S814(99.9)]	44.9	106.9	1	A8MXP9 [805-828]	2.06	100	1	41.8	54	44.9	123.5	106.9	87	1
High	[R].MGQAGSTISNSHAQPFDFPDDNQNSK.[K]	Gap junction alpha-1 protein OS=Homo sapiens GN=GJA1 PE=1 SV=2	1xTMT6plex [K26]; 3xPhospho [S6(99.3); T7(99.3); S]	P17302	0.00401	2.519	1.33	P17302 3xPhospho [S325(99.3); T326(99.3); S]	39.6	99.9	1	P17302 [320-345]	2.93	100	1	31.2	39.6	46.7	117.4	99.9	82.2	1
High	[K].TSAAACAVTDLSDDSDFDEK.[A]	Something about silencing protein 10 OS=Homo sapiens GN=UTP3 PE=1 SV=1	1xCarbamidomethyl [C6]; 1xTMT6plex [K20]; 2xPhospho [S12(100); S15(100)]	Q9NQZ2	0.00401065	1.76	0.82	Q9NQZ2 2xPhospho [S365(100); S368(100)]	105.3	185.4	1	Q9NQZ2 [354-373]	3.9	100	1	90.5	105.3	112.5	198.9	185.4	157.6	1
High	[R].RPSESDKEDELDKVK.[S]	A-kinase anchor protein 12 OS=Homo sapiens GN=AKAP12 PE=1 SV=4	3xTMT6plex [K7; K13; K15]; 1xTMT6plex [N-Term]; 2xPhospho [S3(100); S5(100)]	Q02952	0.00401169	0.3	-1.74	Q02952 2xPhospho [S627(100); S629(100)]	5324.6	1595.1	1	Q02952 [625-639]	4.3	100	1	3709	5324.6	5606	1037.6	1595.1	1688.9	10
High	[R].NKWPGVEEESSDDGDKEGGGPSGMR.[K]	organism=Toxoplasma_gondii_GT1 | product=tetratricopeptide repeat-containing protein | location=TGGT1_chrVIII:295732-301948(+) | length=823 | sequence_SO=chromosome | SO=protein_coding	2xTMT6plex [K2; K16]; 1xTMT6plex [N-Term]; 2xPhospho [S10(100); S11(100)]	TGGT1_229490	0.00401847	0.239	-2.06	TGGT1_229490 2xPhospho [S745(100); S746(100)]	4325.7	1035.7	1	TGGT1_229490 [736-760]	7.13	100	1	4325.7	5185.5	3503.5	725.4	1035.7	1333	12
High	[R].EKSSIKNEIEVGGVHEEE.[-]	organism=Toxoplasma_gondii_GT1 | product=transporter, major facilitator family protein | location=TGGT1_chrIII:1085722-1092339(-) | length=1302 | sequence_SO=chromosome | SO=protein_coding	2xTMT6plex [K2; K6]; 1xTMT6plex [N-Term]; 2xPhospho [S3(100); S4(100)]	TGGT1_253700	0.0040503	0.254	-1.98	TGGT1_253700 2xPhospho [S1287(100); S1288(100)]	2681.1	681.3	1	TGGT1_253700 [1285-1302]	7.91	100	1	2873.1	2681.1	1758.2	586.7	681.3	857.2	8
High	[R].SRSRSVEPLPK.[W]	organism=Toxoplasma_gondii_GT1 | product=putative chain a, pp2a-specific methylesterase apo form (pme) | location=TGGT1_chrVIIb:1319098-1324972(+) | length=452 | sequence_SO=chromosome | SO=protein_coding	1xTMT6plex [K11]; 3xPhospho [S1(100); S3(100); S5(100)]	TGGT1_262140	0.00405071	1.869	0.9	TGGT1_262140 3xPhospho [S84(100); S86(100); S88(100)]	176.9	330.6	1	TGGT1_262140 [84-94]	3.97	100	1	176.9	137.1	177.9	360.5	330.6	296.9	1
High	[R].RKGDVPEDADDESEGAGEQK.[R]	organism=Toxoplasma_gondii_GT1 | product=hypothetical protein | location=TGGT1_chrXII:4192819-4196503(-) | length=492 | sequence_SO=chromosome | SO=protein_coding	2xTMT6plex [K2; K20]; 1xTMT6plex [N-Term]; 1xPhospho [S13(100)]	TGGT1_248940	0.00405355	0.413	-1.28	TGGT1_248940 1xPhospho [S287(100)]	829.2	342.1	1	TGGT1_248940 [275-294]	6.81	100	1	829.2	962	714.1	277	342.1	409.5	3
High	[K].EETNASGEGRPPSGPQSPSKDLDQPVSAAWESSNPR.[I]	organism=Toxoplasma_gondii_GT1 | product=PHD-finger domain-containing protein | location=TGGT1_chrX:3059832-3081619(-) | length=5658 | sequence_SO=chromosome | SO=protein_coding	1xTMT6plex [K20]; 1xTMT6plex [N-Term]; 2xPhospho [S13(100); S17(100)]	TGGT1_224260	0.00405453	0.49	-1.03	TGGT1_224260 2xPhospho [S511(100); S515(100)]	705.7	345.7	1	TGGT1_224260 [499-534]	8.27	100	1	705.7	791.9	595.7	326.9	394.2	345.7	5
High	[K].ASSEDETGKK.[N]	organism=Toxoplasma_gondii_GT1 | product=hypothetical protein | location=TGGT1_chrIb:1194711-1203766(+) | length=1602 | sequence_SO=chromosome | SO=protein_coding	2xTMT6plex [K9; K10]; 1xTMT6plex [N-Term]; 1xPhospho [S3(99.7)]	TGGT1_209280	0.00405467	0.519	-0.95	TGGT1_209280 1xPhospho [S1468(99.7)]	630.4	327.3	1	TGGT1_209280 [1466-1475]	2.09	100	1	630.4	690.3	573.4	300.8	327.3	391.1	2
High	[K].KKADSDDDSDDDGQNGK.[E]	organism=Toxoplasma_gondii_GT1 | product=putative eukaryotic initiation factor-5 | location=TGGT1_chrVI:3337752-3341085(+) | length=414 | sequence_SO=chromosome | SO=protein_coding	3xTMT6plex [K1; K2; K17]; 1xTMT6plex [N-Term]; 2xPhospho [S5(100); S9(100)]	TGGT1_244650	0.0040556	0.206	-2.28	TGGT1_244650 2xPhospho [S189(100); S193(100)]	6144.5	1266.6	1	TGGT1_244650 [185-201]	5.75	100	1	6144.5	8111.6	4354.7	661.2	1310.1	1266.6	21
High	[R].RAIQEESKESATAEEEEVAEEE.[-]	organism=Toxoplasma_gondii_GT1 | product=dense granule protein GRA5 | location=TGGT1_chrV:1680404-1680766(+) | length=120 | sequence_SO=chromosome | SO=protein_coding	1xTMT6plex [K8]; 2xPhospho [S7(100); S10(100)]	TGGT1_286450	0.00405697	2.064	1.05	TGGT1_286450 2xPhospho [S105(100); S108(100)]	150.6	310.8	2	TGGT1_286450 [99-120]	3.51	100	1	149.1	150.6	193.7	385.8	310.8	296.5	3
High	[K].EGEDSGAEEEKEEEGQK.[R]	organism=Toxoplasma_gondii_GT1 | product=putative polyadenylate binding protein | location=TGGT1_chrX:2687512-2689821(+) | length=769 | sequence_SO=chromosome | SO=protein_coding	2xTMT6plex [K11; K17]; 1xTMT6plex [N-Term]; 1xPhospho [S5(100)]	TGGT1_224850	0.0040616	0.235	-2.09	TGGT1_224850 1xPhospho [S337(100)]	4313.5	1013.5	1	TGGT1_224850 [333-349]	4.5	100	1	4313.5	7044.3	3624.6	562	1013.5	1097.1	8
High	[K].NDKSEEEQSSSSVK.[K]	Heterogeneous nuclear ribonucleoproteins C1/C2 OS=Homo sapiens GN=HNRNPC PE=1 SV=1 Heterogeneous nuclear ribonucleoproteins C1/C2 OS=Homo sapiens GN=HNRNPC PE=1 SV=4	1xDeamidated [N1]; 2xTMT6plex [K3; K14]; 1xPhospho [S4(100)]	B4DY08; P07910	0.0040632	1.516	0.6	B4DY08 1xPhospho [S220(100)]; P07910 1xPhospho [S233(100)]	342.7	519.4	1	B4DY08 [217-230]; P07910 [230-243]	3.52	100	2	342.7	306.6	373.5	508	603.1	519.4	2
High	[R].GNIYYQSYEHRSPSPNIR.[N]	Uncharacterized protein CXorf23 OS=Homo sapiens GN=CXorf23 PE=1 SV=1	1xDeamidated [N16]; 1xTMT6plex [N-Term]; 2xPhospho [S12(100); S14(100)]	A2AJT9	0.00406448	1.678	0.75	A2AJT9 2xPhospho [S78(100); S80(100)]	59.7	100.1	1	A2AJT9 [67-84]	2.5	100	1	66.2	59.7	54.4	100.2	85.6	100.1	1
High	[K].LGSQDEATIKPVAQQDIPVGK.[A]	organism=Toxoplasma_gondii_GT1 | product=rhoptry neck protein RON10 | location=TGGT1_chrVIIb:1521076-1525837(-) | length=835 | sequence_SO=chromosome | SO=protein_coding	2xTMT6plex [K10; K21]; 1xTMT6plex [N-Term]; 1xPhospho [S3(100)]	TGGT1_261750	0.00406488	0.633	-0.66	TGGT1_261750 1xPhospho [S697(100)]	249.1	157.8	2	TGGT1_261750 [695-715]	4.69	100	1	246.1	280.6	249.1	146.3	157.8	179.3	4
High	[R].GVRSDAEVTDDNIYEEHTDR.[K]	organism=Toxoplasma_gondii_GT1 | product=dense granule protein GRA7 | location=TGGT1_chrVIIa:2502941-2503651(+) | length=236 | sequence_SO=chromosome | SO=protein_coding	1xTMT6plex [N-Term]; 1xPhospho [S4(100)]	TGGT1_203310	0.00406802	1.75	0.81	TGGT1_203310 1xPhospho [S107(100)]	186.3	326.1	1	TGGT1_203310 [104-123]	8.09	100	1	152.4	190.3	186.3	355.4	326.1	278.5	3
High	[R].TSESGLFHDASPISPR.[A]	organism=Toxoplasma_gondii_GT1 | product=FHA domain-containing protein | location=TGGT1_chrVIIb:997278-1005795(-) | length=1864 | sequence_SO=chromosome | SO=protein_coding	1xTMT6plex [N-Term]; 2xPhospho [S2(99.6); S14(99.6)]	TGGT1_262780	0.00406961	1.17	0.23	TGGT1_262780 2xPhospho [S189(99.6); S201(99.6)]	158.8	185.8	1	TGGT1_262780 [188-203]	5.99	100	1	153.1	158.8	161.1	188.5	185.8	176.8	2
High	[K].KENEENSEQDTSGGEK.[K]	organism=Toxoplasma_gondii_GT1 | product=putative adhesion regulating molecule region protein | location=TGGT1_chrX:3221943-3228219(+) | length=396 | sequence_SO=chromosome | SO=protein_coding	1xDeamidated [Q9]; 2xTMT6plex [K1; K16]; 1xTMT6plex [N-Term]; 1xPhospho [S7(100)]	TGGT1_224110	0.00407122	0.529	-0.92	TGGT1_224110 1xPhospho [S384(100)]	323.1	170.9	1	TGGT1_224110 [378-393]	5.58	100	1	323.1	427	315.4	133	170.9	177.9	1
High	[R].EDTGQLSSLPLDGLPHFSSSGEGYR.[H]	organism=Toxoplasma_gondii_GT1 | product=hypothetical protein | location=TGGT1_chrXI:506755-512407(+) | length=822 | sequence_SO=chromosome | SO=protein_coding	1xTMT6plex [N-Term]; 1xPhospho [S19(98.9)]	TGGT1_309190	0.00408688	0.683	-0.55	TGGT1_309190 1xPhospho [S742(98.9)]	120.3	82.1	1	TGGT1_309190 [724-748]	4.97	100	1	120.3	128.9	108.9	74.8	85.9	82.1	1
High	[R].TSSSTPFSSASSPTHAGSPK.[A]	organism=Toxoplasma_gondii_GT1 | product=phosphotransferase enzyme family protein | location=TGGT1_chrIX:5946997-5952108(+) | length=547 | sequence_SO=chromosome | SO=protein_coding	1xTMT6plex [K20]; 1xTMT6plex [N-Term]; 2xPhospho [S12(99.4); S18(100)]	TGGT1_306540	0.00409092	0.723	-0.47	TGGT1_306540 2xPhospho [S87(99.4); S93(100)]	2336.9	1689.9	6	TGGT1_306540 [76-95]	5.37	100	1	2386.5	2336.9	2097.1	1715.2	1524.4	1689.9	16
High	[R].GRQESRSPAASTNPQENTGIQEAQR.[D]	organism=Toxoplasma_gondii_GT1 | product=WD domain, G-beta repeat-containing protein | location=TGGT1_chrV:694020-707306(+) | length=3089 | sequence_SO=chromosome | SO=protein_coding	1xTMT6plex [N-Term]; 2xPhospho [S5(100); S7(100)]	TGGT1_213060	0.00409888	2.026	1.02	TGGT1_213060 2xPhospho [S1501(100); S1503(100)]	61.2	124.1	1	TGGT1_213060 [1497-1521]	6.85	100	1	59.4	61.2	61.8	142.9	124.1	118.8	1
High	[R].SGSSSPDSEITELK.[F]	CTP synthase 1 OS=Homo sapiens GN=CTPS1 PE=1 SV=2	1xTMT6plex [K14]; 1xTMT6plex [N-Term]; 2xPhospho [S4(100); S5(100)]	P17812	0.00409962	1.229	0.3	P17812 2xPhospho [S574(100); S575(100)]	117.1	144	1	P17812 [571-584]	2.22	100	1	119.2	110.8	117.1	147.2	144	135.1	1
High	[K].DASSDEDPADAAPAVGSLPLTK.[G]	organism=Toxoplasma_gondii_GT1 | product=hypothetical protein | location=TGGT1_chrVIII:4830509-4837142(+) | length=1243 | sequence_SO=chromosome | SO=protein_coding	1xTMT6plex [K22]; 1xTMT6plex [N-Term]; 2xPhospho [S3(100); S4(100)]	TGGT1_270960	0.00410565	1.423	0.51	TGGT1_270960 2xPhospho [S69(100); S70(100)]	136.8	194.6	1	TGGT1_270960 [67-88]	5.87	100	1	136.8	149.6	132.7	194.6	214.3	184.4	3
High	[K].KESLSPGK.[L]	Nexilin OS=Homo sapiens GN=NEXN PE=1 SV=1	2xTMT6plex [K1; K8]; 1xPhospho [S3(100)]	Q0ZGT2	0.00412162	6.221	2.64	Q0ZGT2 1xPhospho [S241(100)]	330.8	2058.3	1	Q0ZGT2 [239-246]	3.08	100	1	330.8	309	563.9	2615.9	1341.4	2058.3	2
High	[R].TPQNPLSVDASDEAAFPSLDATLTEAR.[N]	organism=Toxoplasma_gondii_GT1 | product=FUSE-binding protein 2 / KH-type splicing regulatory protein | location=TGGT1_chrXI:5891708-5895741(-) | length=941 | sequence_SO=chromosome | SO=protein_coding	1xTMT6plex [N-Term]; 1xPhospho [S7(100)]	TGGT1_216670	0.00413015	1.447	0.53	TGGT1_216670 1xPhospho [S864(100)]	155.1	224.4	3	TGGT1_216670 [858-884]	4.49	100	1	155.1	149.4	172.9	238.9	224.4	216.5	5
High	[K].FSGDAMTIVWPVDDESPQPDADGSEKDGK.[A]	organism=Toxoplasma_gondii_GT1 | product=putative adenylate cyclase | location=TGGT1_chrVIII:4921378-4938757(-) | length=2040 | sequence_SO=chromosome | SO=protein_coding	2xTMT6plex [K26; K29]; 1xTMT6plex [N-Term]; 1xPhospho [S24(100)]	TGGT1_270865	0.00413033	0.531	-0.91	TGGT1_270865 1xPhospho [S225(100)]	148.7	79	1	TGGT1_270865 [202-230]	6.16	100	1	144.3	187.3	148.7	79	75.4	95.1	2
High	[K].KSKSPDFSELRK.[E]	organism=Toxoplasma_gondii_GT1 | product=RNA recognition motif-containing protein | location=TGGT1_chrIX:1478253-1487922(+) | length=1564 | sequence_SO=chromosome | SO=protein_coding	3xTMT6plex [K1; K3; K12]; 1xTMT6plex [N-Term]; 2xPhospho [S2(100); S4(100)]	TGGT1_265250	0.00414398	0.296	-1.76	TGGT1_265250 2xPhospho [S466(100); S468(100)]	2262.2	669.5	1	TGGT1_265250 [465-476]	4.49	100	1	2262.2	2971.4	2025	461.7	669.5	813.5	8
High	[R].AATDTESEREDAEK.[T]	organism=Toxoplasma_gondii_GT1 | product=hypothetical protein | location=TGGT1_chrIV:400237-404675(+) | length=1480 | sequence_SO=chromosome | SO=protein_coding	1xTMT6plex [K14]; 1xTMT6plex [N-Term]; 2xPhospho [T5(100); S7(100)]	TGGT1_320160A	0.00414462	0.652	-0.62	TGGT1_320160A 2xPhospho [T1394(100); S1396(100)]	311.9	203.2	1	TGGT1_320160A [1390-1403]	2.08	100	1	279.6	311.9	314.5	203.2	225	190.3	1
High	[R].GAGLFSSTSTQKSKPSQSAK.[S]	organism=Toxoplasma_gondii_GT1 | product=calcium-dependent protein kinase CDPK2A | location=TGGT1_chrVIIa:775466-782202(-) | length=786 | sequence_SO=chromosome | SO=protein_coding	3xTMT6plex [K12; K14; K20]; 1xTMT6plex [N-Term]; 3xPhospho [S9(100); T10(100); S13(100)]	TGGT1_206590	0.00415142	0.467	-1.1	TGGT1_206590 3xPhospho [S162(100); T163(100); S166(100)]	536.8	250.8	2	TGGT1_206590 [154-173]	2.72	100	1	536.8	546.6	450.1	250.8	219.9	297.5	3
High	[K].GFLPPSMTLEPEPMSKSDAEEKEEGK.[-]	organism=Toxoplasma_gondii_GT1 | product=translin family protein | location=TGGT1_chrX:1320212-1321887(+) | length=273 | sequence_SO=chromosome | SO=protein_coding	3xTMT6plex [K16; K22; K26]; 1xTMT6plex [N-Term]; 1xPhospho [S17(99.3)]	TGGT1_226720	0.00415337	0.342	-1.55	TGGT1_226720 1xPhospho [S264(99.3)]	232.7	79.5	1	TGGT1_226720 [248-273]	4.99	100	1	232.7	333.1	221	71.7	79.5	111.7	2
High	[R].GHTSSPMMLTPR.[E]	organism=Toxoplasma_gondii_GT1 | product=transmembrane protein | location=TGGT1_chrXI:3773998-3786202(+) | length=881 | sequence_SO=chromosome | SO=protein_coding	1xTMT6plex [N-Term]; 2xPhospho [T3(100); S4(99.6)]	TGGT1_313930	0.00416209	1.836	0.88	TGGT1_313930 2xPhospho [T710(100); S711(99.6)]	238	437	2	TGGT1_313930 [708-719]	4.49	100	1	243	219.9	238	364	437	439.4	2
High	[K].EITESEDEEKPAEDAEEKK.[E]	organism=Toxoplasma_gondii_GT1 | product=heat shock protein HSP90 | location=TGGT1_chrIX:2294323-2298742(+) | length=708 | sequence_SO=chromosome | SO=protein_coding	3xTMT6plex [K10; K18; K19]; 1xTMT6plex [N-Term]; 2xPhospho [T3(100); S5(100)]	TGGT1_288380	0.0041907	0.332	-1.59	TGGT1_288380 2xPhospho [T220(100); S222(100)]	567.7	188.5	1	TGGT1_288380 [218-236]	5.05	100	1	567.7	846.8	519.2	160.6	238.9	188.5	2
High	[R].SSDGLFVGLESDKK.[K]	organism=Toxoplasma_gondii_GT1 | product=kinesin motor domain-containing protein | location=TGGT1_chrII:1510242-1522387(-) | length=1687 | sequence_SO=chromosome | SO=protein_coding	2xTMT6plex [K13; K14]; 1xTMT6plex [N-Term]; 1xPhospho [S1(100)]	TGGT1_297110	0.00419254	0.662	-0.59	TGGT1_297110 1xPhospho [S1643(100)]	914.1	605.4	1	TGGT1_297110 [1643-1656]	5.32	100	1	914.1	985	838.5	543.4	605.4	651.9	4
High	[R].YMESLQSADKLFDEEEEDSSPR.[V]	organism=Toxoplasma_gondii_GT1 | product=DNA polymerase (pol2) superfamily protein | location=TGGT1_chrXII:2150863-2160504(-) | length=2017 | sequence_SO=chromosome | SO=protein_coding	1xDeamidated [Q6]; 1xTMT6plex [K10]; 1xTMT6plex [N-Term]; 1xPhospho [S/Y]	TGGT1_217910	0.00419274	0.736	-0.44		139.1	102.3	1	TGGT1_217910 [155-176]	3.22	100	1	139.1	141.8	126.4	102.3	97.9	106.9	1
High	[R].LTEGEVGGKASSETSMDCFENQNFYR.[M]	organism=Toxoplasma_gondii_GT1 | product=hypothetical protein | location=TGGT1_chrIa:262977-264056(-) | length=243 | sequence_SO=chromosome | SO=protein_coding	1xCarbamidomethyl [C18]; 1xTMT6plex [K9]; 1xTMT6plex [N-Term]; 3xPhospho [S11(100); S12(100); T14(98.6)]	TGGT1_293360	0.0041958	0.579	-0.79	TGGT1_293360 3xPhospho [S24(100); S25(100); T27(98.6)]	282.8	163.7	2	TGGT1_293360 [14-39]	5.7	100	1	265.2	282.8	329	146.6	163.7	187.5	2
High	[R].NSDFFDGQAPVDSLRPTNAGVDSKGTDDHLTTSMDK.[A]	organism=Toxoplasma_gondii_GT1 | product=dense granule protein GRA7 | location=TGGT1_chrVIIa:2502941-2503651(+) | length=236 | sequence_SO=chromosome | SO=protein_coding	1xDeamidated [N/Q]; 2xTMT6plex [K24; K36]; 1xTMT6plex [N-Term]; 2xPhospho [T26(98.8); S/T]	TGGT1_203310	0.00419711	0.467	-1.1	TGGT1_203310 2xPhospho [T65(98.8); S/T]	480.9	224.5	4	TGGT1_203310 [40-75]	6.34	100	1	480.9	659.7	472.4	192.4	224.5	243	20
High	[K].SKSPDFSELRK.[E]	organism=Toxoplasma_gondii_GT1 | product=RNA recognition motif-containing protein | location=TGGT1_chrIX:1478253-1487922(+) | length=1564 | sequence_SO=chromosome | SO=protein_coding	2xTMT6plex [K2; K11]; 2xPhospho [S1(100); S3(100)]	TGGT1_265250	0.00419718	2.629	1.39	TGGT1_265250 2xPhospho [S466(100); S468(100)]	1324.8	3483.1	1	TGGT1_265250 [466-476]	4.03	100	1	1324.8	965.7	1443.3	3617.9	3483.1	2786.2	11
High	[K].KSETDSPVSQPVTEK.[G]	organism=Toxoplasma_gondii_GT1 | product=hypothetical protein | location=TGGT1_chrIX:99003-113921(-) | length=4972 | sequence_SO=chromosome | SO=protein_coding	2xTMT6plex [K1; K15]; 1xTMT6plex [N-Term]; 1xPhospho [S6(100)]	TGGT1_279320	0.00419916	0.627	-0.67	TGGT1_279320 1xPhospho [S2490(100)]	753.4	472.2	1	TGGT1_279320 [2485-2499]	5.5	100	1	661.7	756.3	753.4	466.2	472.2	541.4	4
High	[R].RNSSFVSIPVQR.[D]	organism=Toxoplasma_gondii_GT1 | product=LEM3 (ligand-effect modulator 3) family / CDC50 family protein | location=TGGT1_chrVI:738902-742700(-) | length=416 | sequence_SO=chromosome | SO=protein_coding	1xTMT6plex [N-Term]; 2xPhospho [S3(100); S4(100)]	TGGT1_239540	0.00420704	0.804	-0.32	TGGT1_239540 2xPhospho [S39(100); S40(100)]	559.8	449.9	1	TGGT1_239540 [37-48]	4.85	100	1	559.8	591.3	542.2	449.6	482.4	449.9	4
High	[K].EETNASGEGRPPSGPQSPSKDLDQPVSAAWESSNPR.[I]	organism=Toxoplasma_gondii_GT1 | product=PHD-finger domain-containing protein | location=TGGT1_chrX:3059832-3081619(-) | length=5658 | sequence_SO=chromosome | SO=protein_coding	1xDeamidated [Q24]; 1xTMT6plex [K20]; 1xTMT6plex [N-Term]; 2xPhospho [S13(100); S17(100)]	TGGT1_224260	0.00421446	0.448	-1.16	TGGT1_224260 2xPhospho [S511(100); S515(100)]	407.9	182.6	1	TGGT1_224260 [499-534]	8.95	100	1	407.9	421.9	328.5	171.8	228.1	182.6	1
High	[R].LGDLSEDSDPDDVMQLK.[K]	organism=Toxoplasma_gondii_GT1 | product=putative alpha-glucan water dikinase 1 | location=TGGT1_chrX:6069350-6083963(+) | length=1715 | sequence_SO=chromosome | SO=protein_coding	1xTMT6plex [K17]; 2xPhospho [S5(100); S8(100)]	TGGT1_214260	0.00421713	9.623	3.27	TGGT1_214260 2xPhospho [S1354(100); S1357(100)]	70.7	680.7	1	TGGT1_214260 [1350-1366]	3.9	100	1	70.7	57.1	94.2	716	680.7	337.3	3
High	[R].TCSISSLSSFSGAAPASPNAGAETPEALDGAR.[A]	organism=Toxoplasma_gondii_GT1 | product=bromodomain-containing protein | location=TGGT1_chrVIIb:436676-440888(+) | length=714 | sequence_SO=chromosome | SO=protein_coding	1xCarbamidomethyl [C2]; 1xDeamidated [N19]; 1xTMT6plex [N-Term]; 1xPhospho [S3(99.1)]	TGGT1_263580	0.00422018	1.671	0.74	TGGT1_263580 1xPhospho [S308(99.1)]	61.4	102.6	1	TGGT1_263580 [306-337]	6.6	100	1	57.6	68.5	61.4	116	102.6	92.8	2
High	[R].CRSNDNSTLQVGPGTAK.[A]	organism=Toxoplasma_gondii_GT1 | product=CMGC kinase | location=TGGT1_chrIII:1848333-1852126(-) | length=807 | sequence_SO=chromosome | SO=protein_coding	1xCarbamidomethyl [C1]; 1xTMT6plex [K17]; 1xTMT6plex [N-Term]; 1xPhospho [S3(98.6)]	TGGT1_254630	0.00422811	3.052	1.61	TGGT1_254630 1xPhospho [S720(98.6)]	274	836.1	1	TGGT1_254630 [718-734]	3.57	100	1	274	234.1	366.5	653.6	940.8	836.1	2
High	[K].NSSQSEEDDIER.[R]	BCL2/adenovirus E1B 19 kDa protein-interacting protein 3 (Fragment) OS=Homo sapiens GN=BNIP3 PE=1 SV=1	1xTMT6plex [N-Term]; 1xPhospho [S5(100)]	F6RP06	0.00423888	1.726	0.79	F6RP06 1xPhospho [S134(100)]	144.2	249	1	F6RP06 [130-141]	3.77	100	1	144.2	129.1	153.2	249	255.8	241.6	1
High	[R].RSPEASADEEGEASEEDVPR.[N]	organism=Toxoplasma_gondii_GT1 | product=putative transcription elongation factor 1 | location=TGGT1_chrII:1935013-1936221(-) | length=226 | sequence_SO=chromosome | SO=protein_coding	1xTMT6plex [N-Term]; 3xPhospho [S2(100); S6(100); S14(100)]	TGGT1_297730	0.00423979	1.538	0.62	TGGT1_297730 3xPhospho [S135(100); S139(100); S147(100)]	772.5	1188.3	1	TGGT1_297730 [134-153]	7.88	100	1	696	813.9	772.5	1188.3	1264.3	1050.5	8
High	[R].KESGESQQEQALKPLFTSTQR.[L]	organism=Toxoplasma_gondii_GT1 | product=hypothetical protein | location=TGGT1_chrIX:1056786-1057602(-) | length=209 | sequence_SO=chromosome | SO=protein_coding	2xTMT6plex [K1; K13]; 1xTMT6plex [N-Term]; 1xPhospho [S3(100)]	TGGT1_266300	0.00424959	0.54	-0.89	TGGT1_266300 1xPhospho [S176(100)]	1824.2	985.8	1	TGGT1_266300 [174-194]	7.91	100	1	1824.2	1918.4	1530.3	985.8	937.4	1085.9	8
High	[R].KGDTLDNEAEGGSSPK.[R]	organism=Toxoplasma_gondii_GT1 | product=hypothetical protein | location=TGGT1_chrXI:2512317-2516826(-) | length=904 | sequence_SO=chromosome | SO=protein_coding	2xTMT6plex [K1; K16]; 1xTMT6plex [N-Term]; 1xPhospho [S14(100)]	TGGT1_312260	0.00425385	0.441	-1.18	TGGT1_312260 1xPhospho [S874(100)]	897.9	396	1	TGGT1_312260 [861-876]	6.5	100	1	897.9	1143.9	802.3	361.5	396	488.6	4
High	[K].TGDGCLEDTLGLSDDEDGRK.[R]	organism=Toxoplasma_gondii_GT1 | product=hypothetical protein | location=TGGT1_chrX:469350-486422(+) | length=3946 | sequence_SO=chromosome | SO=protein_coding	1xCarbamidomethyl [C5]; 1xTMT6plex [K20]; 1xTMT6plex [N-Term]; 1xPhospho [S13(100)]	TGGT1_228120	0.00425523	0.611	-0.71	TGGT1_228120 1xPhospho [S1078(100)]	541	330.4	1	TGGT1_228120 [1066-1085]	6.23	100	1	541	572	514.2	306.7	330.4	371.5	2
High	[R].EQPEMEDANSEKSINEENGEVSEDQSQNK.[H]	Serine/threonine-protein kinase PRP4 homolog OS=Homo sapiens GN=PRPF4B PE=1 SV=3	2xTMT6plex [K12; K29]; 2xPhospho [S10(100); S13(98.5)]	Q13523	0.00425739	2.826	1.5	Q13523 2xPhospho [S20(100); S23(98.5)]	205.2	579.8	1	Q13523 [11-39]	4.31	100	1	205.2	182.4	260	579.8	634.1	541	2
High	[K].VEGGKPSDAGQFSFK.[S]	organism=Toxoplasma_gondii_GT1 | product=hypothetical protein | location=TGGT1_chrV:1039260-1044139(-) | length=1015 | sequence_SO=chromosome | SO=protein_coding	2xTMT6plex [K5; K15]; 1xTMT6plex [N-Term]; 1xPhospho [S13(100)]	TGGT1_213610	0.00429312	0.635	-0.66	TGGT1_213610 1xPhospho [S529(100)]	471.5	299.3	2	TGGT1_213610 [517-531]	2.8	100	1	471.5	499.7	431.3	279.3	299.3	337	3
High	[K].DGSQENAGENAGENAGEGSGACMSPSSR.[Q]	organism=Toxoplasma_gondii_GT1 | product=hypothetical protein | location=TGGT1_chrIII:551384-554261(+) | length=767 | sequence_SO=chromosome | SO=protein_coding	1xCarbamidomethyl [C22]; 1xTMT6plex [N-Term]; 1xPhospho [S24(100)]	TGGT1_252430	0.00429344	3.209	1.68	TGGT1_252430 1xPhospho [S137(100)]	108.7	348.9	1	TGGT1_252430 [114-141]	9.3	100	1	108.7	98.4	121.2	348.9	366.5	250.8	2
High	[R].SESSPESEEEKSDDETQKDLK.[G]	organism=Toxoplasma_gondii_GT1 | product=SWI2/SNF2 ISWI-like SANT | location=TGGT1_chrIb:1813361-1823041(+) | length=1249 | sequence_SO=chromosome | SO=protein_coding	3xTMT6plex [K11; K18; K21]; 1xTMT6plex [N-Term]; 2xPhospho [S7(99.2); S12(100)]	TGGT1_321440	0.00429507	0.277	-1.85	TGGT1_321440 2xPhospho [S378(99.2); S383(100)]	512.6	142.2	1	TGGT1_321440 [372-392]	4.65	100	1	512.6	806.1	468.5	133.4	142.2	200.4	2
High	[R].LGDKGDDESDEEHERR.[L]	organism=Toxoplasma_gondii_GT1 | product=Sas10 C-terminal domain-containing protein | location=TGGT1_chrXI:5539468-5546574(-) | length=800 | sequence_SO=chromosome | SO=protein_coding	1xTMT6plex [K4]; 1xTMT6plex [N-Term]; 1xPhospho [S9(100)]	TGGT1_316900	0.0043069	0.467	-1.1	TGGT1_316900 1xPhospho [S90(100)]	271.5	126.8	1	TGGT1_316900 [82-97]	4.81	100	1	271.5	324.4	243.1	126.8	120.4	161.2	2
High	[R].KGGGGSGAGSDSGGVDNEQK.[R]	organism=Toxoplasma_gondii_GT1 | product=putative kelch repeat protein | location=TGGT1_chrV:1748542-1751447(+) | length=625 | sequence_SO=chromosome | SO=protein_coding	2xTMT6plex [K1; K20]; 1xTMT6plex [N-Term]; 2xPhospho [S6(100); S10(100)]	TGGT1_286240	0.00431955	0.42	-1.25	TGGT1_286240 2xPhospho [S604(100); S608(100)]	1475.8	620.6	1	TGGT1_286240 [599-618]	7.5	100	1	1527.1	1475.8	1085.7	481.4	644.6	620.6	4
High	[K].NSDGNLSEGDGSPGPGCSLAAR.[Y]	organism=Toxoplasma_gondii_GT1 | product=RbAp48 | location=TGGT1_chrIX:1815450-1824951(-) | length=914 | sequence_SO=chromosome | SO=protein_coding	1xCarbamidomethyl [C17]; 1xTMT6plex [N-Term]; 2xPhospho [S2(100); S7(99.2)]	TGGT1_264820	0.00433294	1.759	0.81	TGGT1_264820 2xPhospho [S110(100); S115(99.2)]	93	163.5	1	TGGT1_264820 [109-130]	4.89	100	1	84.9	93	94.4	169.3	163.5	138.3	1
High	[R].DVTPVSPRSPAETDTAVCSSVICGSETK.[L]	organism=Toxoplasma_gondii_GT1 | product=hypothetical protein | location=TGGT1_chrV:1631039-1633906(-) | length=955 | sequence_SO=chromosome | SO=protein_coding	2xCarbamidomethyl [C18; C23]; 1xTMT6plex [K28]; 1xTMT6plex [N-Term]; 3xPhospho [T3(100); S6(100); S9(100)]	TGGT1_286580	0.00433703	0.667	-0.58	TGGT1_286580 3xPhospho [T8(100); S11(100); S14(100)]	862.5	575	2	TGGT1_286580 [6-33]	6.33	100	1	879.4	862.5	779	517.4	575	614.8	7
High	[R].SSSSGTEDEEDEEEDDAGASLEGNAQLR.[R]	organism=Toxoplasma_gondii_GT1 | product=U-box domain-containing protein | location=TGGT1_chrVIIa:332194-348045(-) | length=1089 | sequence_SO=chromosome | SO=protein_coding	1xTMT6plex [N-Term]; 1xPhospho [T6(100)]	TGGT1_280490	0.00433781	1.459	0.54	TGGT1_280490 1xPhospho [T830(100)]	101.8	148.5	1	TGGT1_280490 [825-852]	6.69	100	1	99.9	112.6	101.8	171.4	148.5	146.4	3
High	[R].EGDAKSDPESGDSEDEDGESFK.[M]	organism=Toxoplasma_gondii_GT1 | product=putative peptidyl-tRNA hydrolase | location=TGGT1_chrIV:1827895-1830938(+) | length=195 | sequence_SO=chromosome | SO=protein_coding	2xTMT6plex [K5; K22]; 1xTMT6plex [N-Term]; 3xPhospho [S6(100); S10(100); S13(100)]	TGGT1_211240	0.00434118	0.336	-1.57	TGGT1_211240 3xPhospho [S66(100); S70(100); S73(100)]	1517.2	510.1	1	TGGT1_211240 [61-82]	3.77	100	1	1517.2	1714.6	1225.8	346.8	510.1	558.2	7
High	[R].AAGAAAAATEAPSPK.[V]	organism=Toxoplasma_gondii_GT1 | product=zinc finger in N-recognin protein | location=TGGT1_chrVIIa:2474491-2497953(-) | length=5382 | sequence_SO=chromosome | SO=protein_coding	1xTMT6plex [K15]; 1xTMT6plex [N-Term]; 1xPhospho [S13(100)]	TGGT1_203320	0.00435021	1.565	0.65	TGGT1_203320 1xPhospho [S2950(100)]	169.8	265.8	1	TGGT1_203320 [2938-2952]	3.72	100	1	155.1	169.8	172.4	295.6	242.5	265.8	1
High	[R].QQSLNAQTASAPESVR.[S]	organism=Toxoplasma_gondii_GT1 | product=hypothetical protein | location=TGGT1_chrII:92416-97666(-) | length=791 | sequence_SO=chromosome | SO=protein_coding	1xTMT6plex [N-Term]; 3xPhospho [S3(100); S10(99.2); S14(100)]	TGGT1_221180	0.00435121	2.201	1.14	TGGT1_221180 3xPhospho [S725(100); S732(99.2); S736(100)]	88.7	195.2	1	TGGT1_221180 [723-738]	3.79	100	1	83.6	88.7	102.7	227.3	195.2	164.2	1
High	[K].NHETDGGSAHGDDDDDGPHFEPVVPLPDKIEVK.[T]	E3 SUMO-protein ligase RanBP2 OS=Homo sapiens GN=RANBP2 PE=1 SV=2	2xTMT6plex [K29; K33]; 1xPhospho [T/S]	P49792	0.00436076	1.879	0.91		118.7	222.9	2	P49792 [1153-1185]	3.24	100	1	115.7	118.7	141.5	222.9	188.6	237.4	2
High	[R].DVQKEDSGNEGEKEEAEENHRR.[E]	organism=Toxoplasma_gondii_GT1 | product=esterase/lipase/thioesterase domain-containing protein | location=TGGT1_chrXII:4407829-4412404(-) | length=417 | sequence_SO=chromosome | SO=protein_coding	2xTMT6plex [K4; K13]; 1xTMT6plex [N-Term]; 1xPhospho [S7(100)]	TGGT1_249350	0.00438038	0.38	-1.4	TGGT1_249350 1xPhospho [S64(100)]	759.9	288.5	1	TGGT1_249350 [58-79]	7.05	100	1	759.9	978.6	623.7	234.3	288.5	331.6	3
High	[K].GGHDKPEENDSSEKAEEK.[G]	organism=Toxoplasma_gondii_GT1 | product=rhoptry neck protein RON1 | location=TGGT1_chrXI:969238-974493(+) | length=1158 | sequence_SO=chromosome | SO=protein_coding	3xTMT6plex [K5; K14; K18]; 1xTMT6plex [N-Term]; 2xPhospho [S11(100); S12(100)]	TGGT1_310010	0.0043885	0.123	-3.03	TGGT1_310010 2xPhospho [S722(100); S723(100)]; 2xPhospho [S740(100); S741(100)]; 2xPhospho [S758(100); S759(100)]; 2xPhospho [S776(100); S777(100)]; 2xPhospho [S794(100); S795(100)]	2747.7	337	1	TGGT1_310010 [712-729]; [730-747]; [748-765]; [766-783]; [784-801]	4.56	100	1	2747.7	3338.9	1932.3	265	337	601.1	4
High	[K].KGENPGAGGGAQAGSDIGSTEED.[-]	organism=Toxoplasma_gondii_GT1 | product=rhoptry kinase family protein ROP21 | location=TGGT1_chrVIIb:673016-679152(+) | length=749 | sequence_SO=chromosome | SO=protein_coding	1xTMT6plex [K1]; 1xTMT6plex [N-Term]; 3xPhospho [S15(100); S19(100); T20(100)]	TGGT1_263220	0.00438917	1.573	0.65	TGGT1_263220 3xPhospho [S741(100); S745(100); T746(100)]	125.3	197.1	1	TGGT1_263220 [727-749]	5.61	100	1	117.4	137.4	125.3	204.4	197.1	191.2	1
High	[K].SLNASILPESEEDGDLYLR.[E]	organism=Toxoplasma_gondii_GT1 | product=hypothetical protein | location=TGGT1_chrVI:1573378-1582470(+) | length=1420 | sequence_SO=chromosome | SO=protein_coding	1xTMT6plex [N-Term]; 1xPhospho [S10(100)]	TGGT1_240980	0.00438927	1.301	0.38	TGGT1_240980 1xPhospho [S1136(100)]	858	1116	2	TGGT1_240980 [1127-1145]	5.54	100	1	795.9	858	863.2	1217.6	1116	1069.4	19
High	[K].NPLSHPPSSQRSSLSSSVK.[V]	organism=Toxoplasma_gondii_GT1 | product=putative aldose reductase | location=TGGT1_chrVIII:3169259-3173466(+) | length=537 | sequence_SO=chromosome | SO=protein_coding	1xDeamidated [Q10]; 1xTMT6plex [K19]; 1xTMT6plex [N-Term]; 2xPhospho [S17(98.1); S]	TGGT1_273920	0.00440323	0.749	-0.42	TGGT1_273920 2xPhospho [S32(98.1); S]	131.4	98.4	1	TGGT1_273920 [16-34]	2.08	100	1	131.4	147.6	128.1	89.6	98.4	101.5	2
High	[R].SKSTDFDAFNR.[N]	organism=Toxoplasma_gondii_GT1 | product=Na+/H+ exchanger NHE1 | location=TGGT1_chrVIIb:2842787-2849858(-) | length=1450 | sequence_SO=chromosome | SO=protein_coding	1xTMT6plex [K2]; 1xTMT6plex [N-Term]; 2xPhospho [S1(100); S3(100)]	TGGT1_259200B	0.00440528	0.447	-1.16	TGGT1_259200B 2xPhospho [S930(100); S932(100)]	506.1	226.2	1	TGGT1_259200B [930-940]	3.28	100	1	506.1	580.8	407.7	188.1	228.5	226.2	3
High	[R].SGAHASGGFSPNSAEPGASLTSK.[H]	organism=Toxoplasma_gondii_GT1 | product=PHD-finger domain-containing protein | location=TGGT1_chrX:3059832-3081619(-) | length=5658 | sequence_SO=chromosome | SO=protein_coding	1xDeamidated [N12]; 1xTMT6plex [K23]; 1xTMT6plex [N-Term]; 1xPhospho [S10(100)]	TGGT1_224260	0.00441195	1.297	0.38	TGGT1_224260 1xPhospho [S2993(100)]	141.2	183.1	1	TGGT1_224260 [2984-3006]	6.53	100	1	131.6	141.2	141.5	198.8	175.2	183.1	1
High	[R].KVEDGNQGAADEAGEEDDVLKDFPRYSDEDGSDDGR.[A]	organism=Toxoplasma_gondii_GT1 | product=Na+/H+ exchanger NHE1 | location=TGGT1_chrVIIb:2842787-2849858(-) | length=1450 | sequence_SO=chromosome | SO=protein_coding	1xDeamidated [N/Q]; 2xTMT6plex [K1; K21]; 1xTMT6plex [N-Term]; 2xPhospho [S27(100); S32(100)]	TGGT1_259200B	0.00441721	0.661	-0.6	TGGT1_259200B 2xPhospho [S656(100); S661(100)]	123.1	81.4	2	TGGT1_259200B [630-665]	5.19	100	1	123.1	130.1	114.3	81.4	83.8	80.2	2
High	[R].GSEVYDSDDSGTSEAATVVASESSHPSSNVSAQGR.[K]	organism=Toxoplasma_gondii_GT1 | product=suppressor of mitotic defects protein | location=TGGT1_chrIb:1355684-1358372(-) | length=361 | sequence_SO=chromosome | SO=protein_coding	1xTMT6plex [N-Term]; 3xPhospho [S7(100); S10(100); T/S/Y]	TGGT1_209570	0.00443729	1.595	0.67	TGGT1_209570 3xPhospho [S281(100); S284(100); T/S/Y]	33.7	53.8	1	TGGT1_209570 [275-309]	6.32	100	1	33	33.7	35.9	61.8	53.8	51.9	1
High	[R].RGSNAHLGEANNQPEKK.[K]	organism=Toxoplasma_gondii_GT1 | product=transketolase | location=TGGT1_chrIV:1364235-1371398(-) | length=699 | sequence_SO=chromosome | SO=protein_coding	1xDeamidated [N11]; 2xTMT6plex [K16; K17]; 1xTMT6plex [N-Term]; 1xPhospho [S3(100)]	TGGT1_318310	0.00445345	0.657	-0.61	TGGT1_318310 1xPhospho [S8(100)]	295.1	193.9	1	TGGT1_318310 [6-22]	5.31	100	1	281.3	342.7	295.1	163.4	199.9	193.9	2
High	[K].HAGAAGEKPDASLEKGGQSK.[G]	organism=Toxoplasma_gondii_GT1 | product=calcium-dependent protein kinase CDPK3 | location=TGGT1_chrIX:5409701-5417293(+) | length=537 | sequence_SO=chromosome | SO=protein_coding	3xTMT6plex [K8; K15; K20]; 1xTMT6plex [N-Term]; 2xPhospho [S12(100); S19(100)]	TGGT1_305860	0.00447581	0.446	-1.16	TGGT1_305860 2xPhospho [S24(100); S31(100)]	201.5	89.9	1	TGGT1_305860 [13-32]	3.14	100	1	201.5	227.5	170.4	89.9	73.1	105.1	2
High	[K].KETESEAEDNLDDLEK.[H]	Serine/arginine repetitive matrix protein 1 OS=Homo sapiens GN=SRRM1 PE=1 SV=2	2xTMT6plex [K1; K16]; 1xPhospho [S5(100)]	Q8IYB3	0.00448451	2.18	1.12	Q8IYB3 1xPhospho [S874(100)]	240.3	523.7	1	Q8IYB3 [870-885]	4.89	100	1	240.3	197.2	269.3	450.6	523.7	528.5	3
High	[K].SQEEETGDGSASPASAGKK.[E]	organism=Toxoplasma_gondii_GT1 | product=RNA recognition motif-containing protein | location=TGGT1_chrIX:1478253-1487922(+) | length=1564 | sequence_SO=chromosome | SO=protein_coding	2xTMT6plex [K18; K19]; 1xTMT6plex [N-Term]; 2xPhospho [S15(100); S/T]	TGGT1_265250	0.00448885	1.799	0.85	TGGT1_265250 2xPhospho [S108(100); S/T]	171.2	308	1	TGGT1_265250 [94-112]	4.31	100	1	176.3	170.8	171.2	315.1	273.7	308	1
High	[R].GASAELQAAPQR.[K]	organism=Toxoplasma_gondii_GT1 | product=PHD-finger domain-containing protein | location=TGGT1_chrX:4428067-4444742(+) | length=4608 | sequence_SO=chromosome | SO=protein_coding	1xTMT6plex [N-Term]; 1xPhospho [S3(100)]	TGGT1_234900	0.00449026	1.497	0.58	TGGT1_234900 1xPhospho [S3629(100)]	161.9	242.3	1	TGGT1_234900 [3627-3638]	2.52	100	1	161.9	160.2	173.3	260.3	242.3	222.9	1
High	[K].KDETQATVENGDSSVPVQAVKSEVSIADR.[G]	organism=Toxoplasma_gondii_GT1 | product=hypothetical protein | location=TGGT1_chrXI:5191484-5192942(+) | length=243 | sequence_SO=chromosome | SO=protein_coding	1xDeamidated [N10]; 2xTMT6plex [K1; K21]; 2xPhospho [S22(100); S25(100)]	TGGT1_316340	0.00449324	2.705	1.44	TGGT1_316340 2xPhospho [S43(100); S46(100)]	68.7	185.9	1	TGGT1_316340 [22-50]	8.81	100	1	64.7	68.7	79.1	208.6	185.9	144.3	1
High	[R].TKSRSPSPAPEK.[K]	Serine/arginine repetitive matrix protein 1 OS=Homo sapiens GN=SRRM1 PE=1 SV=2 Serine/arginine repetitive matrix protein 1 (Fragment) OS=Homo sapiens GN=SRRM1 PE=1 SV=1	2xTMT6plex [K2; K12]; 3xPhospho [S3(100); S5(100); S7(100)]	Q8IYB3; M0R088	0.00449461	3.566	1.83	Q8IYB3 3xPhospho [S207(100); S209(100); S211(100)]; M0R088 3xPhospho [S168(100); S170(100); S172(100)]	54.1	193.1	1	Q8IYB3 [205-216]; M0R088 [166-177]	2.81	100	2	50.6	54.1	73.7	193.1	218.4	134.8	1
High	[R].YDPEASASGDEEGALDGAETPPSHTHNSSDWK.[S]	organism=Toxoplasma_gondii_GT1 | product=hypothetical protein | location=TGGT1_chrXI:276950-282861(+) | length=693 | sequence_SO=chromosome | SO=protein_coding	1xTMT6plex [K32]; 1xTMT6plex [N-Term]; 2xPhospho [S8(99); T20(100)]	TGGT1_308870	0.00451413	1.551	0.63	TGGT1_308870 2xPhospho [S124(99); T136(100)]	887.8	1377.4	3	TGGT1_308870 [117-148]	7.75	100	1	915.4	804	887.8	1590.9	1377.4	1292.8	13
High	[R].RLSGTSSVEYPHHSR.[Y]	organism=Toxoplasma_gondii_GT1 | product=hypothetical protein | location=TGGT1_chrIV:734818-737225(-) | length=388 | sequence_SO=chromosome | SO=protein_coding	1xTMT6plex [N-Term]; 3xPhospho [S3(100); T5(100); S7(100)]	TGGT1_319670	0.00451786	1.756	0.81	TGGT1_319670 3xPhospho [S348(100); T350(100); S352(100)]	219.4	385.2	2	TGGT1_319670 [346-360]	6.41	100	1	219.4	188.4	250.9	384.9	474.9	385.2	3
High	[K].NGEFTQDEGSDVSASGPFGGASASTSSSVLGEK.[E]	organism=Toxoplasma_gondii_GT1 | product=chromodomain helicase DNA binding protein CHD1/SWI2/SNF2 | location=TGGT1_chrVIIb:3435272-3453383(-) | length=2495 | sequence_SO=chromosome | SO=protein_coding	1xTMT6plex [K33]; 1xTMT6plex [N-Term]; 3xPhospho [T5(100); S10(100); S13(100)]	TGGT1_258240	0.00452288	0.856	-0.22	TGGT1_258240 3xPhospho [T1636(100); S1641(100); S1644(100)]	499.7	427.8	2	TGGT1_258240 [1632-1664]	3.37	100	1	498.7	532.5	499.7	396.6	427.8	429.6	7
High	[K].TSDANETEDHLESLICK.[V]	Nuclear cap-binding protein subunit 1 OS=Homo sapiens GN=NCBP1 PE=1 SV=1	1xCarbamidomethyl [C16]; 1xTMT6plex [K17]; 1xPhospho [T/S]	F2Z2T1	0.00453635	1.517	0.6		299.5	454.2	1	F2Z2T1 [21-37]	2.6	100	1	299.5	285.2	326.5	529.8	440.3	454.2	3
High	[R].KSDEESEGAAEDAETDDAEPTAGASPSEK.[A]	organism=Toxoplasma_gondii_GT1 | product=ATP-binding cassette sub-family F member 1 | location=TGGT1_chrIV:1070737-1079983(+) | length=811 | sequence_SO=chromosome | SO=protein_coding	2xTMT6plex [K1; K29]; 1xTMT6plex [N-Term]; 1xPhospho [S6(100)]	TGGT1_318710	0.00454392	0.639	-0.65	TGGT1_318710 1xPhospho [S564(100)]	713.9	455.9	1	TGGT1_318710 [559-587]	8.36	100	1	713.9	832.8	669.6	404.8	455.9	485.6	5
High	[R].EMPSEEGSRWDTDEEDGETGGGGGQA.[-]	organism=Toxoplasma_gondii_GT1 | product=transporter, major facilitator family protein | location=TGGT1_chrXII:4148856-4152686(-) | length=757 | sequence_SO=chromosome | SO=protein_coding	1xTMT6plex [N-Term]; 1xPhospho [T12(100)]	TGGT1_248840	0.0045503	1.521	0.6	TGGT1_248840 1xPhospho [T743(100)]	397.9	605.2	1	TGGT1_248840 [732-757]	4.13	100	1	371.8	397.9	402.1	623.4	605.2	534.5	3
High	[R].SAAAVPHPQGETTPGSPVTGSLSPAEKPVEAPKPSAEESASR.[E]	organism=Toxoplasma_gondii_GT1 | product=hypothetical protein | location=TGGT1_chrVIIb:3499824-3505217(+) | length=408 | sequence_SO=chromosome | SO=protein_coding	1xDeamidated [Q9]; 2xTMT6plex [K27; K33]; 3xPhospho [S23(98); T/S]	TGGT1_258170	0.00455048	5.3	2.41	TGGT1_258170 3xPhospho [S100(98); T/S]	188.7	999.9	1	TGGT1_258170 [78-119]	6.89	100	1	187.3	188.7	224	1124.8	999.9	681.8	5
High	[R].VAPATSSSFPSEAASPPSRR.[N]	organism=Toxoplasma_gondii_GT1 | product=hypothetical protein | location=TGGT1_chrIb:26497-30898(-) | length=1373 | sequence_SO=chromosome | SO=protein_coding	1xTMT6plex [N-Term]; 2xPhospho [S15(100); S18(100)]	TGGT1_207370	0.00455252	1.361	0.44	TGGT1_207370 2xPhospho [S96(100); S99(100)]	493.9	672.1	3	TGGT1_207370 [82-101]	5.32	100	1	473.5	493.9	541.9	760.4	672.1	670.2	6
High	[R].ESASPTNLQVVCPSR.[A]	organism=Toxoplasma_gondii_GT1 | product=hypothetical protein | location=TGGT1_chrIX:4486670-4489417(-) | length=915 | sequence_SO=chromosome | SO=protein_coding	1xCarbamidomethyl [C12]; 1xTMT6plex [N-Term]; 1xPhospho [S4(100)]	TGGT1_292320	0.00455627	1.185	0.24	TGGT1_292320 1xPhospho [S332(100)]	187.4	222	1	TGGT1_292320 [329-343]	5.05	100	1	187.4	184.1	196.4	222	229.3	214.2	3
High	[R].SPPAVPSPPSSTDHSSHFSNFNDNSR.[D]	Probable helicase with zinc finger domain OS=Homo sapiens GN=HELZ PE=1 SV=2	1xTMT6plex [N-Term]; 2xPhospho [S1(100); S7(100)]	P42694	0.00455885	1.217	0.28	P42694 2xPhospho [S1614(100); S1620(100)]	99.1	120.6	1	P42694 [1614-1639]	2.94	100	1	99.1	102.7	95.3	120.6	122	113.4	2
High	[K].DVMMEEESDEDSDDEEKSERPVKK.[R]	organism=Toxoplasma_gondii_GT1 | product=RNA recognition motif-containing protein | location=TGGT1_chrIX:4212023-4217780(+) | length=705 | sequence_SO=chromosome | SO=protein_coding	3xTMT6plex [K17; K23; K24]; 2xPhospho [S8(99.1); S]	TGGT1_291930	0.00456429	3.381	1.76	TGGT1_291930 2xPhospho [S389(99.1); S]	115.5	390.4	1	TGGT1_291930 [382-405]	5.2	100	1	111.8	121	115.5	454.7	324.9	390.4	2
High	[R].TGTPPPDEEDLGSHSRSLSPSSYNAK.[L]	organism=Toxoplasma_gondii_GT1 | product=AP2 domain transcription factor AP2XII-5 | location=TGGT1_chrXII:3468697-3473688(-) | length=1502 | sequence_SO=chromosome | SO=protein_coding	1xTMT6plex [K26]; 1xTMT6plex [N-Term]; 3xPhospho [S15(99.1); S17(99.1); S19(100)]	TGGT1_247730	0.00456769	0.669	-0.58	TGGT1_247730 3xPhospho [S280(99.1); S282(99.1); S284(100)]	115.7	77.4	2	TGGT1_247730 [266-291]	5.65	100	1	121.8	115.7	111.8	77.4	76.3	87.7	3
High	[R].ADAETHASDSDGKNAAEKEDSDEEFFDLATVVAEGR.[Q]	organism=Toxoplasma_gondii_GT1 | product=hypothetical protein | location=TGGT1_chrIX:5275301-5278022(+) | length=246 | sequence_SO=chromosome | SO=protein_coding	2xTMT6plex [K13; K18]; 1xTMT6plex [N-Term]; 3xPhospho [S8(100); S10(100); S21(100)]	TGGT1_305600	0.00458572	0.53	-0.92	TGGT1_305600 3xPhospho [S45(100); S47(100); S58(100)]	370.7	196.4	1	TGGT1_305600 [38-73]	8.29	100	1	370.7	450.4	336.9	196.4	179.5	221.6	5
High	[R].QGSFSEDVISHK.[G]	Microtubule-actin cross-linking factor 1, isoforms 1/2/3/5 OS=Homo sapiens GN=MACF1 PE=1 SV=1	1xTMT6plex [K12]; 1xPhospho [S3(99.6)]	H3BPE1	0.00460029	1.486	0.57	H3BPE1 1xPhospho [S3922(99.6)]	161.7	240.2	1	H3BPE1 [3920-3931]	2.54	100	1	136.7	161.7	163	274.6	224.8	240.2	1
High	[R].NLTSSSLNDISDKPEK.[D]	Electrogenic sodium bicarbonate cotransporter 1 OS=Homo sapiens GN=SLC4A4 PE=1 SV=1	2xTMT6plex [K13; K16]; 1xTMT6plex [N-Term]; 1xPhospho [S6(99.6)]	Q9Y6R1	0.00460325	0.605	-0.72	Q9Y6R1 1xPhospho [S257(99.6)]	347	210	2	Q9Y6R1 [252-267]	3.99	100	1	347	348.4	322.4	187.2	210	225.4	2
High	[K].KEAEPALAPLPGDADDLPSTFTDSSR.[T]	organism=Toxoplasma_gondii_GT1 | product=hypothetical protein | location=TGGT1_chrVIII:347644-355417(+) | length=1289 | sequence_SO=chromosome | SO=protein_coding	1xTMT6plex [K1]; 1xTMT6plex [N-Term]; 2xPhospho [S24(99.3); S/T]	TGGT1_229640	0.00460418	0.796	-0.33	TGGT1_229640 2xPhospho [S1268(99.3); S/T]	967.6	770.7	5	TGGT1_229640 [1245-1270]	7.89	100	1	967.6	1029.9	958	755.3	770.7	772.3	18
High	[R].AGSERSVDSEAVNGGESDKPAR.[Y]	organism=Toxoplasma_gondii_GT1 | product=RIC1 protein | location=TGGT1_chrXI:4309741-4323753(-) | length=3793 | sequence_SO=chromosome | SO=protein_coding	1xTMT6plex [K19]; 3xPhospho [S3(100); S6(100); S9(100)]	TGGT1_314875	0.00460559	1.755	0.81	TGGT1_314875 3xPhospho [S560(100); S563(100); S566(100)]	74.9	131.5	1	TGGT1_314875 [558-579]	4.77	100	1	74.9	67	76.2	148.6	131.5	116	1
High	[K].KGLSADSDDASDKVSETKS.[-]	organism=Toxoplasma_gondii_GT1 | product=nuclear factor NF2 | location=TGGT1_chrV:1521521-1525782(+) | length=313 | sequence_SO=chromosome | SO=protein_coding	3xTMT6plex [K1; K13; K18]; 1xTMT6plex [N-Term]; 2xPhospho [S11(100); S15(100)]	TGGT1_286790	0.00460829	0.193	-2.38	TGGT1_286790 2xPhospho [S305(100); S309(100)]	4287.1	826.4	4	TGGT1_286790 [295-313]	5.06	100	1	4287.1	5234.8	2939.6	586.2	826.4	1197.8	13
High	[R].TPQNPLSVDASDEAAFPSLDATLTEAR.[N]	organism=Toxoplasma_gondii_GT1 | product=FUSE-binding protein 2 / KH-type splicing regulatory protein | location=TGGT1_chrXI:5891708-5895741(-) | length=941 | sequence_SO=chromosome | SO=protein_coding	1xDeamidated [N4]; 1xTMT6plex [N-Term]; 1xPhospho [S7(100)]	TGGT1_216670	0.00461333	1.559	0.64	TGGT1_216670 1xPhospho [S864(100)]	159.5	248.7	2	TGGT1_216670 [858-884]	3.68	100	1	152.9	159.5	170.4	279	248.7	231.1	5
High	[R].RDSRSSDQASVHTLGEGVHTPGGDASDR.[R]	organism=Toxoplasma_gondii_GT1 | product=hypothetical protein | location=TGGT1_chrVI:1573378-1582470(+) | length=1420 | sequence_SO=chromosome | SO=protein_coding	1xTMT6plex [N-Term]; 2xPhospho [S/T]	TGGT1_240980	0.00461624	1.18	0.24		166.2	196.1	1	TGGT1_240980 [652-679]	5.21	100	1	170	156	166.2	208.4	194.8	196.1	1
High	[R].FASSEEMEETFK.[G]	organism=Toxoplasma_gondii_GT1 | product=hypothetical protein | location=TGGT1_chrV:2175312-2182741(-) | length=2263 | sequence_SO=chromosome | SO=protein_coding	1xTMT6plex [K12]; 1xTMT6plex [N-Term]; 2xPhospho [S3(100); S4(100)]	TGGT1_285650	0.00461655	0.642	-0.64	TGGT1_285650 2xPhospho [S1117(100); S1118(100)]	276	177.2	1	TGGT1_285650 [1115-1126]	4.67	100	1	276	283.1	245.7	148.1	178.6	177.2	2
High	[K].KESAVEQK.[K]	organism=Toxoplasma_gondii_GT1 | product=hypothetical protein | location=TGGT1_chrXI:1293202-1295045(-) | length=210 | sequence_SO=chromosome | SO=protein_coding	2xTMT6plex [K1; K8]; 1xPhospho [S3(100)]	TGGT1_310420	0.00461779	5.786	2.53	TGGT1_310420 1xPhospho [S41(100)]	570.1	3298.6	1	TGGT1_310420 [39-46]	3.22	100	1	570.1	332.1	796.8	5469.2	3298.6	3272.8	4
High	[K].VGCDEDSDAAPTEADTAPGSPDVSPSK.[C]	organism=Toxoplasma_gondii_GT1 | product=GNS1/SUR4 family protein | location=TGGT1_chrIII:1247523-1249706(+) | length=727 | sequence_SO=chromosome | SO=protein_coding	1xCarbamidomethyl [C3]; 1xTMT6plex [K27]; 1xTMT6plex [N-Term]; 1xPhospho [S7(100)]	TGGT1_253880	0.00461796	0.78	-0.36	TGGT1_253880 1xPhospho [S339(100)]	566.4	441.7	1	TGGT1_253880 [333-359]	5.86	100	1	566.4	607.4	553.2	406.7	441.7	460.4	3
High	[R].VTSLRSIPEEGTKPEAEITPK.[Q]	organism=Toxoplasma_gondii_GT1 | product=hypothetical protein | location=TGGT1_chrII:286177-292066(-) | length=875 | sequence_SO=chromosome | SO=protein_coding	2xTMT6plex [K13; K21]; 1xTMT6plex [N-Term]; 3xPhospho [S6(100); T19(100); T/S]	TGGT1_221390	0.00463153	0.333	-1.59	TGGT1_221390 3xPhospho [S682(100); T695(100); T/S]	2857.4	952.2	1	TGGT1_221390 [677-697]	4.64	100	1	2857.4	3138.1	1994.5	735.1	952.2	957.3	7
High	[K].NSPNNISGISNPPGTPR.[D]	Single-stranded DNA-binding protein 3 OS=Homo sapiens GN=SSBP3 PE=1 SV=1	1xTMT6plex [N-Term]; 1xPhospho [S2(100)]	Q9BWW4	0.00463339	0.321	-1.64	Q9BWW4 1xPhospho [S347(100)]	746.4	239.6	1	Q9BWW4 [346-362]	5.87	100	1	746.4	814.2	690.8	321	222.7	239.6	4
High	[R].RTSQDEAIICSSSSPISR.[R]	organism=Toxoplasma_gondii_GT1 | product=hypothetical protein | location=TGGT1_chrXII:2587046-2593831(+) | length=955 | sequence_SO=chromosome | SO=protein_coding	1xCarbamidomethyl [C10]; 1xTMT6plex [N-Term]; 1xPhospho [T/S]	TGGT1_246090	0.00464671	0.679	-0.56		724.1	491.6	1	TGGT1_246090 [188-205]	7.23	100	1	685.2	804.6	724.1	491.6	556	487.2	3
High	[R].SENGSVKGPSEASAVSR.[S]	organism=Toxoplasma_gondii_GT1 | product=hypothetical protein | location=TGGT1_chrXII:5170586-5175102(+) | length=1156 | sequence_SO=chromosome | SO=protein_coding	1xDeamidated [N3]; 1xTMT6plex [K7]; 2xPhospho [S1(100); S5(100)]	TGGT1_250820	0.00466414	2.067	1.05	TGGT1_250820 2xPhospho [S964(100); S968(100)]	52.6	108.7	1	TGGT1_250820 [964-980]	2.58	100	1	50.6	52.6	67.5	108.7	128.1	102.5	1
High	[K].ESSTSEGADQKMSSPEDDSDTK.[R]	Scaffold attachment factor B1 OS=Homo sapiens GN=SAFB PE=1 SV=4	2xTMT6plex [K11; K22]; 1xTMT6plex [N-Term]; 2xPhospho [S13(100); S14(100)]	Q15424	0.00466611	0.503	-0.99	Q15424 2xPhospho [S383(100); S384(100)]	887.7	446.5	1	Q15424 [371-392]	7.17	100	1	1007.2	860.9	887.7	371.6	446.5	503.3	5
High	[R].SGSLESGGEKER.[I]	organism=Toxoplasma_gondii_GT1 | product=hypothetical protein | location=TGGT1_chrVIIa:1732949-1745124(-) | length=3226 | sequence_SO=chromosome | SO=protein_coding	1xTMT6plex [K10]; 1xTMT6plex [N-Term]; 2xPhospho [S3(100); S6(100)]	TGGT1_204380	0.0046702	0.565	-0.82	TGGT1_204380 2xPhospho [S2751(100); S2754(100)]	248.2	140.3	1	TGGT1_204380 [2749-2760]	3.56	100	1	248.2	277.7	213.1	118	140.3	148.7	1
High	[R].RSPSPYYSR.[GY]	Transformer-2 protein homolog alpha OS=Homo sapiens GN=TRA2A PE=1 SV=1 Transformer-2 protein homolog beta OS=Homo sapiens GN=TRA2B PE=1 SV=1	1xTMT6plex [N-Term]; 2xPhospho [S2(100); S4(100)]	Q13595; P62995	0.00467145	1.619	0.7	Q13595 2xPhospho [S260(100); S262(100)]; P62995 2xPhospho [S264(100); S266(100)]	1652.5	2675.7	2	Q13595 [259-267]; P62995 [263-271]	2.87	100	2	1652.5	1439.4	1665.7	2801.9	2675.7	2271	22
High	[R].VKSSTPPRQSPSR.[S]	Serine/arginine repetitive matrix protein 2 OS=Homo sapiens GN=SRRM2 PE=1 SV=2	1xTMT6plex [K2]; 3xPhospho [S10(100); S/T]	Q9UQ35	0.00467917	4.297	2.1	Q9UQ35 3xPhospho [S908(100); S/T]	101.4	435.6	1	Q9UQ35 [899-911]	2.91	100	1	101.4	93.7	138.8	600.7	435.6	323.3	2
High	[R].VHADREDSADGDSGSEVETEGAKPGLPYR.[L]	organism=Toxoplasma_gondii_GT1 | product=PHD-finger domain-containing protein | location=TGGT1_chrX:4428067-4444742(+) | length=4608 | sequence_SO=chromosome | SO=protein_coding	1xTMT6plex [K23]; 1xTMT6plex [N-Term]; 3xPhospho [S8(100); S13(100); S15(100)]	TGGT1_234900	0.00468139	0.595	-0.75	TGGT1_234900 3xPhospho [S2127(100); S2132(100); S2134(100)]	378.4	225.3	1	TGGT1_234900 [2120-2148]	6.73	100	1	378.4	392.3	340.3	260	225.3	211.6	1
High	[K].CDWDKWIDSDDEDAK.[G]	organism=Toxoplasma_gondii_GT1 | product=hypothetical protein | location=TGGT1_chrIb:1764465-1766439(+) | length=232 | sequence_SO=chromosome | SO=protein_coding	1xCarbamidomethyl [C1]; 2xTMT6plex [K5; K15]; 1xPhospho [S9(100)]	TGGT1_321520	0.0046831	2.577	1.37	TGGT1_321520 1xPhospho [S109(100)]	619.8	1597	1	TGGT1_321520 [101-115]	3.14	100	1	619.8	493	691.4	1679.2	1155.7	1597	7
High	[R].KTSSDDESEEDEDDLLQR.[T]	U3 small nucleolar RNA-associated protein 18 homolog OS=Homo sapiens GN=UTP18 PE=1 SV=3	1xTMT6plex [K1]; 2xPhospho [S3(100); S4(100)]	Q9Y5J1	0.00469871	2.337	1.22	Q9Y5J1 2xPhospho [S205(100); S206(100)]	230.6	539	2	Q9Y5J1 [203-220]	3.47	100	1	261	180.6	230.6	620.5	539	513.1	3
High	[K].DASDQNFDYMFK.[L]	Ras-related protein Rab-3B OS=Homo sapiens GN=RAB3B PE=1 SV=2	1xTMT6plex [K12]; 1xTMT6plex [N-Term]; 1xPhospho [S3(100)]	P20337	0.00470461	0.752	-0.41	P20337 1xPhospho [S15(100)]	677.9	509.9	1	P20337 [13-24]	4.96	100	1	677.9	728.6	645	549.9	509.9	488.9	6
High	[R].EEVNATASQKSVVAGANSQPTPGTQSSK.[A]	organism=Toxoplasma_gondii_GT1 | product=rhomboid protease ROM4 | location=TGGT1_chrVIII:6404350-6409050(-) | length=665 | sequence_SO=chromosome | SO=protein_coding	2xTMT6plex [K10; K28]; 1xTMT6plex [N-Term]; 2xPhospho [S8(98.9); S11(100)]	TGGT1_268590	0.00470492	0.495	-1.01	TGGT1_268590 2xPhospho [S126(98.9); S129(100)]	262.3	130	2	TGGT1_268590 [119-146]	4.31	100	1	262.3	309.3	249	130	112.9	156.4	2
High	[R].EANDKPQLSTGHAEALPGVVAAGGAQDSSDAKSAASLTTSR.[V]	organism=Toxoplasma_gondii_GT1 | product=MORN repeat-containing protein | location=TGGT1_chrIb:337658-340812(+) | length=366 | sequence_SO=chromosome | SO=protein_coding	1xDeamidated [Q26]; 2xTMT6plex [K5; K32]; 1xTMT6plex [N-Term]; 2xPhospho [S33(96.3); S36(98.1)]	TGGT1_207830	0.00470599	0.724	-0.47	TGGT1_207830 2xPhospho [S54(96.3); S57(98.1)]	62.6	45.3	1	TGGT1_207830 [22-62]	5.21	100	1	62.6	67.3	59.4	47.5	40.6	45.3	2
High	[R].SGVTAPGGDKDTEELASDDDSDDEAGDKDEDGETNRVPGR.[D]	organism=Toxoplasma_gondii_GT1 | product=hypothetical protein | location=TGGT1_chrXI:1072570-1075509(-) | length=979 | sequence_SO=chromosome | SO=protein_coding	2xTMT6plex [K10; K28]; 1xTMT6plex [N-Term]; 2xPhospho [S17(100); S21(100)]	TGGT1_310170	0.00471169	0.289	-1.79	TGGT1_310170 2xPhospho [S878(100); S882(100)]	1331.4	385.4	1	TGGT1_310170 [862-901]	10.24	100	1	1331.4	2120.6	1233.3	341.8	385.4	549.8	4
High	[R].NEEENSGSPPPSSDADDPSSAAGADGQRSPPQEPDKELQMR.[K]	organism=Toxoplasma_gondii_GT1 | product=RNA recognition motif-containing protein | location=TGGT1_chrIX:1992388-1998489(-) | length=430 | sequence_SO=chromosome | SO=protein_coding	1xDeamidated [N/Q]; 1xTMT6plex [K36]; 2xPhospho [S8(99.9); S29(100)]	TGGT1_264610	0.00471314	4.898	2.29	TGGT1_264610 2xPhospho [S90(99.9); S111(100)]	31.2	152.9	3	TGGT1_264610 [83-123]	4.94	100	1	26.8	37.1	31.2	209.7	152.9	110.9	4
High	[K].TADEPDAGKSDSADKNIETSDK.[A]	organism=Toxoplasma_gondii_GT1 | product=kelch repeat-containing protein | location=TGGT1_chrVIII:10568-14305(-) | length=620 | sequence_SO=chromosome | SO=protein_coding	3xTMT6plex [K9; K15; K22]; 1xTMT6plex [N-Term]; 1xPhospho [S/T]	TGGT1_229000	0.00472814	0.365	-1.46		316.6	115.4	1	TGGT1_229000 [47-68]	3.68	100	1	316.6	441.8	280.9	95.7	115.4	122.8	1
High	[-K].MAPPPKEVEEDSEDEEMSEDEEDDSSGEEVVIPQK.[K]	Nucleolin OS=Homo sapiens GN=NCL PE=1 SV=3	1xOxidation [M17]; 2xTMT6plex [K6; K35]; 3xPhospho [S12(100); S18(100); S]	P19338	0.00473073	4.588	2.2	P19338 3xPhospho [S28(100); S34(100); S]	37.2	170.5	1	P19338 [17-51]	3.72	100	1	37.2	29.6	47.1	197.6	106.8	170.5	1
High	[K].FTPAGAAAASAQSSFKDK.[R]	organism=Toxoplasma_gondii_GT1 | product=hypothetical protein | location=TGGT1_chrXI:3049384-3050751(-) | length=455 | sequence_SO=chromosome | SO=protein_coding	1xDeamidated [Q12]; 2xTMT6plex [K16; K18]; 1xTMT6plex [N-Term]; 2xPhospho [S13(99.4); S14(100)]	TGGT1_313080	0.0047406	0.722	-0.47	TGGT1_313080 2xPhospho [S428(99.4); S429(100)]	747.9	540	3	TGGT1_313080 [416-433]	5.92	100	1	868	736.3	747.9	483.2	555.9	540	9
High	[R].DTAIQSGTHTGAVGGVK.[S]	organism=Toxoplasma_gondii_GT1 | product=HEAT repeat-containing protein | location=TGGT1_chrIX:2782047-2785655(+) | length=1202 | sequence_SO=chromosome | SO=protein_coding	1xTMT6plex [K17]; 1xTMT6plex [N-Term]; 1xPhospho [S6(100)]	TGGT1_289080	0.00474374	1.406	0.49	TGGT1_289080 1xPhospho [S1128(100)]	215.7	303.2	1	TGGT1_289080 [1123-1139]	4.18	100	1	215.7	198	231.3	303.2	353.7	302.4	3
High	[R].RQQESVFGDSGSEGGASSR.[G]	organism=Toxoplasma_gondii_GT1 | product=regulator of chromosome condensation (RCC1) repeat-containing protein | location=TGGT1_chrXI:3707625-3720004(-) | length=2631 | sequence_SO=chromosome | SO=protein_coding	1xTMT6plex [N-Term]; 3xPhospho [S10(100); S12(100); S17(98.3)]	TGGT1_313860	0.00474881	1.762	0.82	TGGT1_313860 3xPhospho [S1878(100); S1880(100); S1885(98.3)]	77.4	136.4	1	TGGT1_313860 [1869-1887]	3.49	100	1	71	77.4	88.1	128.2	142.7	136.4	1
High	[K].GTENGVNGTLTSNVADSPR.[N]	Translocating chain-associated membrane protein 1 OS=Homo sapiens GN=TRAM1 PE=1 SV=3	1xDeamidated [N]; 1xTMT6plex [N-Term]; 1xPhospho [S17(100)]	Q15629	0.0047629	1.401	0.49	Q15629 1xPhospho [S365(100)]	354.5	496.5	2	Q15629 [349-367]	6.24	100	1	339.9	354.5	392.3	494.1	534.6	496.5	3
High	[R].MGSMGNYVAQPEGGMEIPTQYDYSQLQQQVSR.[E]	organism=Toxoplasma_gondii_GT1 | product=multi-pass transmembrane protein | location=TGGT1_chrXII:948336-949904(+) | length=389 | sequence_SO=chromosome | SO=protein_coding	1xDeamidated [N/Q]; 1xOxidation [M]; 1xTMT6plex [N-Term]; 1xPhospho [S3(100)]	TGGT1_219270	0.00476867	0.882	-0.18	TGGT1_219270 1xPhospho [S348(100)]	641.4	565.9	12	TGGT1_219270 [346-377]	7.29	100	1	641.4	631.6	668.2	565.9	546.8	580.4	30
High	[R].KEPEEEEGEEEETEESAEELQK.[A]	organism=Toxoplasma_gondii_GT1 | product=signal peptidase | location=TGGT1_chrX:5908335-5920860(+) | length=1859 | sequence_SO=chromosome | SO=protein_coding	2xTMT6plex [K1; K22]; 2xPhospho [T13(100); S16(100)]	TGGT1_214090	0.00476903	3.609	1.85	TGGT1_214090 2xPhospho [T1569(100); S1572(100)]	44.8	161.8	1	TGGT1_214090 [1557-1578]	4.13	100	1	44.8	33.1	56.9	161.8	162.1	112.8	1
High	[K].LDDFGDLSDSCDK.[V]	organism=Toxoplasma_gondii_GT1 | product=hypothetical protein | location=TGGT1_chrIX:3301494-3313288(-) | length=1326 | sequence_SO=chromosome | SO=protein_coding	1xCarbamidomethyl [C11]; 1xTMT6plex [K13]; 1xTMT6plex [N-Term]; 1xPhospho [S8(100)]	TGGT1_289880	0.00477061	0.695	-0.52	TGGT1_289880 1xPhospho [S251(100)]	865.5	601.6	1	TGGT1_289880 [244-256]	4.76	100	1	768.3	865.5	873.1	525.2	611.4	601.6	6
High	[K].NASCEMSPGDLPESLNSVSEPVSK.[L]	organism=Toxoplasma_gondii_GT1 | product=cell cycle regulator with zn-finger domain-containing protein | location=TGGT1_chrIII:370525-374515(+) | length=537 | sequence_SO=chromosome | SO=protein_coding	1xCarbamidomethyl [C4]; 1xTMT6plex [K24]; 1xTMT6plex [N-Term]; 1xPhospho [S3(100)]	TGGT1_252200	0.0047743	0.805	-0.31	TGGT1_252200 1xPhospho [S160(100)]	276.9	222.8	1	TGGT1_252200 [158-181]	4.96	100	1	273.9	276.9	302.2	232	222.8	215.9	2
High	[R].GAAHSEKGESPETPLAQAAAEEEREER.[R]	organism=Toxoplasma_gondii_GT1 | product=hypothetical protein | location=TGGT1_chrIb:1139917-1148599(+) | length=1492 | sequence_SO=chromosome | SO=protein_coding	1xTMT6plex [K7]; 1xTMT6plex [N-Term]; 3xPhospho [S5(100); S10(100); T13(100)]	TGGT1_209210	0.00478444	0.505	-0.99	TGGT1_209210 3xPhospho [S48(100); S53(100); T56(100)]	1177.4	594.8	1	TGGT1_209210 [44-70]	8.02	100	1	960.8	1177.4	1232.7	573.5	672.3	594.8	7
High	[R].TQEAVKETPKETPKER.[T]	organism=Toxoplasma_gondii_GT1 | product=hypothetical protein | location=TGGT1_chrVIII:347644-355417(+) | length=1289 | sequence_SO=chromosome | SO=protein_coding	3xTMT6plex [K6; K10; K14]; 1xTMT6plex [N-Term]; 2xPhospho [T8(100); T12(100)]	TGGT1_229640	0.00479208	0.239	-2.07	TGGT1_229640 2xPhospho [T907(100); T911(100)]; 2xPhospho [T923(100); T927(100)]; 2xPhospho [T939(100); T943(100)]	787.8	188.2	1	TGGT1_229640 [900-915]; [916-931]; [932-947]	4.29	100	1	912.2	787.8	513.8	159.2	188.2	248.7	3
High	[K].GKSDSEDGEKENEK.[S]	AP-3 complex subunit beta-1 OS=Homo sapiens GN=AP3B1 PE=1 SV=3	3xTMT6plex [K2; K10; K14]; 1xTMT6plex [N-Term]; 2xPhospho [S3(100); S5(100)]	O00203	0.00479832	0.375	-1.41	O00203 2xPhospho [S750(100); S752(100)]	1356.3	509.1	1	O00203 [748-761]	4.55	100	1	1356.3	1248.5	1970.9	340.3	559.4	509.1	3
High	[R].CEERSPSFGEDYYGPSR.[S]	Dual-specificity protein kinase CLK3 (Fragment) OS=Homo sapiens GN=CLK3 PE=1 SV=1	1xCarbamidomethyl [C1]; 1xTMT6plex [N-Term]; 2xPhospho [S5(100); S7(100)]	H3BQG1	0.00481845	1.843	0.88	H3BQG1 2xPhospho [S110(100); S112(100)]	285.2	525.8	1	H3BQG1 [106-122]	4.59	100	1	273.8	285.2	329.6	536.5	525.8	500.2	2
High	[R].IREEAESERESVMSGGDERDTGEEESGNK.[E]	organism=Toxoplasma_gondii_GT1 | product=tetratricopeptide repeat-containing protein | location=TGGT1_chrVIIb:1043763-1053183(-) | length=1556 | sequence_SO=chromosome | SO=protein_coding	1xTMT6plex [K29]; 1xTMT6plex [N-Term]; 3xPhospho [S7(100); S11(100); S14(100)]	TGGT1_262700	0.00481936	1.815	0.86	TGGT1_262700 3xPhospho [S584(100); S588(100); S591(100)]	93.6	169.8	1	TGGT1_262700 [578-606]	3.4	100	1	75.2	97.4	93.6	208.7	153.6	169.8	1
High	[K].ESETPSEKSVPLSPK.[R]	organism=Toxoplasma_gondii_GT1 | product=hypothetical protein | location=TGGT1_chrVIIb:3369823-3371292(+) | length=284 | sequence_SO=chromosome | SO=protein_coding	2xTMT6plex [K8; K15]; 1xTMT6plex [N-Term]; 3xPhospho [T4(100); S6(100); S9(100)]	TGGT1_258470	0.00482382	0.48	-1.06	TGGT1_258470 3xPhospho [T30(100); S32(100); S35(100)]	1974.6	948	3	TGGT1_258470 [27-41]	4.74	100	1	1974.6	2124	1540.2	762.1	948	986.8	12
High	[R].NENSGNLGVLASTNQSGGGYGK.[N]	organism=Toxoplasma_gondii_GT1 | product=hypothetical protein | location=TGGT1_chrVIII:1112065-1119747(+) | length=1523 | sequence_SO=chromosome | SO=protein_coding	1xTMT6plex [K22]; 1xTMT6plex [N-Term]; 1xPhospho [S4(100)]	TGGT1_230940	0.00483815	0.792	-0.34	TGGT1_230940 1xPhospho [S1422(100)]	1049	830.7	2	TGGT1_230940 [1419-1440]	7.63	100	1	1049	1042.9	1069.2	862.5	830.7	797.7	8
High	[R].LHDLEGELVSDTELEQMK.[K]	organism=Toxoplasma_gondii_GT1 | product=kringle domain-containing protein | location=TGGT1_chrVIIb:1823412-1845795(+) | length=3051 | sequence_SO=chromosome | SO=protein_coding	1xDeamidated [Q16]; 1xTMT6plex [K18]; 1xTMT6plex [N-Term]; 1xPhospho [S10(99.6)]	TGGT1_261080	0.00483816	1.247	0.32	TGGT1_261080 1xPhospho [S2774(99.6)]	88.4	110.2	1	TGGT1_261080 [2765-2782]	3.7	100	1	82.2	88.4	92.1	119.7	108.9	110.2	1
High	[R].ASVGRSPESLR.[C]	organism=Toxoplasma_gondii_GT1 | product=DEAD/DEAH box helicase domain-containing protein | location=TGGT1_chrV:2643913-2665787(+) | length=2545 | sequence_SO=chromosome | SO=protein_coding	1xTMT6plex [N-Term]; 3xPhospho [S2(100); S6(100); S9(100)]	TGGT1_284050	0.00484642	1.3	0.38	TGGT1_284050 3xPhospho [S2350(100); S2354(100); S2357(100)]	161.2	209.5	1	TGGT1_284050 [2349-2359]	3.32	100	1	165.7	161.2	147.5	235.7	206.5	209.5	2
High	[K].NDKSEEEQSSSSVK.[K]	Heterogeneous nuclear ribonucleoproteins C1/C2 OS=Homo sapiens GN=HNRNPC PE=1 SV=1 Heterogeneous nuclear ribonucleoproteins C1/C2 OS=Homo sapiens GN=HNRNPC PE=1 SV=4	2xTMT6plex [K3; K14]; 1xTMT6plex [N-Term]; 2xPhospho [S4(100); S12(97.7)]	B4DY08; P07910	0.00485258	0.672	-0.57	B4DY08 2xPhospho [S220(100); S228(97.7)]; P07910 2xPhospho [S233(100); S241(97.7)]	186.1	125.1	1	B4DY08 [217-230]; P07910 [230-243]	1.92	100	2	182.7	190.3	186.1	117.3	133.3	125.1	1
High	[R].ELEGFDSGGER.[R]	organism=Toxoplasma_gondii_GT1 | product=hypothetical protein | location=TGGT1_chrXII:5061393-5068428(+) | length=1509 | sequence_SO=chromosome | SO=protein_coding	1xTMT6plex [N-Term]; 1xPhospho [S7(100)]	TGGT1_250700	0.00487503	1.461	0.55	TGGT1_250700 1xPhospho [S542(100)]	197.8	288.9	1	TGGT1_250700 [536-546]	3.15	100	1	169.3	199.6	197.8	296.6	288.9	260.4	1
High	[R].SRSRSPGRPPK.[S]	Lamin-B receptor OS=Homo sapiens GN=LBR PE=1 SV=2	1xTMT6plex [K11]; 3xPhospho [S1(100); S3(100); S5(100)]	Q14739	0.00488172	4.034	2.01	Q14739 3xPhospho [S82(100); S84(100); S86(100)]	41.9	169.2	1	Q14739 [82-92]	3.27	100	1	41.9	33.2	46.5	169.2	221.7	121	2
High	[R].REDGAELPNAEADGMKPSSPR.[G]	organism=Toxoplasma_gondii_GT1 | product=ATPase family associated with various cellular activities (AAA) subfamily protein | location=TGGT1_chrVI:2016753-2051315(+) | length=9029 | sequence_SO=chromosome | SO=protein_coding	1xTMT6plex [K16]; 1xTMT6plex [N-Term]; 1xPhospho [S]	TGGT1_242625	0.0048958	1.625	0.7		81.8	132.9	1	TGGT1_242625 [2202-2222]	2.06	100	1	81.8	75.9	90.3	124.7	133.8	132.9	1
High	[K].QKFNDSEGDDTEETEDYR.[Q]	Bcl-2-associated transcription factor 1 OS=Homo sapiens GN=BCLAF1 PE=1 SV=1	1xTMT6plex [K2]; 2xPhospho [S6(100); T11(100)]	E9PK91	0.0049136	2.186	1.13	E9PK91 2xPhospho [S397(100); T402(100)]	85	185.8	1	E9PK91 [392-409]	4.93	100	1	87.3	71.8	85	238.7	185.8	165.6	1
High	[K].KETESEAEDNLDDLEK.[H]	Serine/arginine repetitive matrix protein 1 OS=Homo sapiens GN=SRRM1 PE=1 SV=2	2xTMT6plex [K1; K16]; 2xPhospho [T3(100); S5(100)]	Q8IYB3	0.00492103	2.628	1.39	Q8IYB3 2xPhospho [T872(100); S874(100)]	382.7	1005.8	1	Q8IYB3 [870-885]	6.45	100	1	382.7	312.1	456.2	949.6	1123.5	1005.8	8
High	[K].FTDKDQQPSGSEGEDDDAEAALK.[K]	THUMP domain-containing protein 1 OS=Homo sapiens GN=THUMPD1 PE=1 SV=1	1xDeamidated [Q7]; 2xTMT6plex [K4; K23]; 2xPhospho [S9(100); S11(100)]	H3BNW0	0.00492574	6.254	2.64	H3BNW0 2xPhospho [S86(100); S88(100)]	53.2	332.7	1	H3BNW0 [78-100]	4.08	100	1	50.2	53.2	69	332.7	493.6	243.4	3
High	[R].ERSPSPLR.[G]	Calcium-regulated heat-stable protein 1 (Fragment) OS=Homo sapiens GN=CARHSP1 PE=1 SV=8	1xTMT6plex [N-Term]; 2xPhospho [S3(100); S5(100)]	H3BPY5	0.00494022	2.955	1.56	H3BPY5 2xPhospho [S30(100); S32(100)]	204.2	603.4	1	H3BPY5 [28-35]	3.42	100	1	204.2	167.9	238.8	603.7	603.4	409.5	1
High	[R].YDPEASASGDEEGALDGAETPPSHTHNSSDWK.[S]	organism=Toxoplasma_gondii_GT1 | product=hypothetical protein | location=TGGT1_chrXI:276950-282861(+) | length=693 | sequence_SO=chromosome | SO=protein_coding	1xDeamidated [N27]; 1xTMT6plex [K32]; 1xTMT6plex [N-Term]; 2xPhospho [S8(99.1); T20(100)]	TGGT1_308870	0.00494096	1.497	0.58	TGGT1_308870 2xPhospho [S124(99.1); T136(100)]	223	333.8	2	TGGT1_308870 [117-148]	5.67	100	1	230.3	207.3	223	334.4	333.8	289.3	10
High	[K].AGGLDQKSESDMDVLEEETTQK.[E]	organism=Toxoplasma_gondii_GT1 | product=cyclic nucleotide-binding domain-containing protein | location=TGGT1_chrIa:1477996-1491633(-) | length=3062 | sequence_SO=chromosome | SO=protein_coding	1xDeamidated [Q6]; 2xTMT6plex [K7; K22]; 2xPhospho [S8(100); S10(100)]	TGGT1_295850	0.00494582	1.822	0.87	TGGT1_295850 2xPhospho [S1902(100); S1904(100)]	91.4	166.5	1	TGGT1_295850 [1895-1916]	2.68	100	1	86.9	91.4	103.3	166.5	182.7	142.1	2
High	[K].NGGLEHVPSSSSIHNGDMEK.[I]	BCL2/adenovirus E1B 19 kDa protein-interacting protein 3-like (Fragment) OS=Homo sapiens GN=BNIP3L PE=1 SV=1	1xDeamidated [N1]; 1xTMT6plex [K20]; 2xPhospho [S9(98.8); S]	H0YBC7	0.00495239	1.501	0.59	H0YBC7 2xPhospho [S40(98.8); S]	98.8	148.3	1	H0YBC7 [32-51]	1.95	100	1	102.2	98.8	91.3	148.3	150.5	147.4	3
High	[R].ERFSPPR.[H]	Serrate RNA effector molecule homolog (Fragment) OS=Homo sapiens GN=SRRT PE=1 SV=1	1xTMT6plex [N-Term]; 1xPhospho [S4(100)]	C9JUL9	0.0049526	1.43	0.52	C9JUL9 1xPhospho [S74(100)]	627.6	897.7	1	C9JUL9 [71-77]	2.97	100	1	627.6	563.8	652.6	897.7	900	792.9	4
High	[K].ALFKPPEDSQDDESDSDAEEEQTTK.[R]	THO complex subunit 5 homolog OS=Homo sapiens GN=THOC5 PE=1 SV=2	2xTMT6plex [K4; K25]; 2xPhospho [S14(100); S16(100)]	Q13769	0.00495518	2.121	1.08	Q13769 2xPhospho [S312(100); S314(100)]	89.1	189	1	Q13769 [299-323]	5.07	100	1	89.1	72.8	93.4	174.5	189.6	189	1
High	[R].SHVSSEPYEPISPPQVPVVHEK.[Q]	Nuclear receptor corepressor 1 OS=Homo sapiens GN=NCOR1 PE=1 SV=2	1xDeamidated [Q15]; 1xTMT6plex [K22]; 1xTMT6plex [N-Term]; 1xPhospho [S12(98.4)]	O75376	0.00495667	0.705	-0.51	O75376 1xPhospho [S2151(98.4)]	185.7	130.8	1	O75376 [2140-2161]	2.57	100	1	173.8	185.7	203.6	126	140.1	130.8	1
High	[K].AASSSDESSDEDEAPQPPQPK.[G]	organism=Toxoplasma_gondii_GT1 | product=RNA recognition motif-containing protein | location=TGGT1_chrIX:4212023-4217780(+) | length=705 | sequence_SO=chromosome | SO=protein_coding	1xDeamidated [Q16]; 1xTMT6plex [K21]; 1xTMT6plex [N-Term]; 2xPhospho [S8(100); S9(100)]	TGGT1_291930	0.00495685	2.488	1.32	TGGT1_291930 2xPhospho [S183(100); S184(100)]	141.6	352.3	2	TGGT1_291930 [176-196]	3.62	100	1	141.6	130.7	145.2	379.6	352.3	283.6	2
High	[R].KGDVPEDADDESEGAGEQK.[R]	organism=Toxoplasma_gondii_GT1 | product=hypothetical protein | location=TGGT1_chrXII:4192819-4196503(-) | length=492 | sequence_SO=chromosome | SO=protein_coding	2xTMT6plex [K1; K19]; 1xTMT6plex [N-Term]; 1xPhospho [S12(100)]	TGGT1_248940	0.00495713	0.623	-0.68	TGGT1_248940 1xPhospho [S287(100)]	306.1	190.6	1	TGGT1_248940 [276-294]	6.34	100	1	306.1	360.8	292.1	179.4	204.3	190.6	4
High	[R].TGASAWSEGEREGR.[R]	organism=Toxoplasma_gondii_GT1 | product=PHD-finger domain-containing protein | location=TGGT1_chrX:3059832-3081619(-) | length=5658 | sequence_SO=chromosome | SO=protein_coding	1xTMT6plex [N-Term]; 1xPhospho [S7(100)]	TGGT1_224260	0.00495717	1.466	0.55	TGGT1_224260 1xPhospho [S5101(100)]	79.4	116.4	1	TGGT1_224260 [5095-5108]	2.94	100	1	79.4	83.6	78.7	122.1	116.4	106.5	1
High	[K].DLPSSPQNPSSSSPSSSFSSSESSASAVHR.[L]	organism=Toxoplasma_gondii_GT1 | product=hypothetical protein | location=TGGT1_chrIX:439067-442936(-) | length=346 | sequence_SO=chromosome | SO=protein_coding	1xTMT6plex [N-Term]; 1xPhospho [S]	TGGT1_267510	0.0049643	1.458	0.54		58.1	84.7	1	TGGT1_267510 [125-154]	6.11	100	1	58.1	62.9	54	85.8	84.7	75.3	7
High	[K].EGMNPSYDEYADSDEDQHDAYLER.[M]	FACT complex subunit SSRP1 OS=Homo sapiens GN=SSRP1 PE=1 SV=1	1xOxidation [M3]; 1xTMT6plex [N-Term]; 1xPhospho [S13(100)]	Q08945	0.00497502	0.52	-0.94	Q08945 1xPhospho [S444(100)]	514.7	267.8	1	Q08945 [432-455]	5.66	100	1	514.7	625.9	470.9	267.8	248.5	324.4	3
High	[R].TKDQPDGSSLSPAQSPSQSQPPAASSLR.[E]	Myosin phosphatase Rho-interacting protein OS=Homo sapiens GN=MPRIP PE=1 SV=3	1xTMT6plex [K2]; 1xTMT6plex [N-Term]; 1xPhospho [S11(100)]	Q6WCQ1	0.00500138	1.387	0.47	Q6WCQ1 1xPhospho [S220(100)]	170.6	236.6	1	Q6WCQ1 [210-237]	6.87	100	1	162.9	170.6	177.8	251.3	218	236.6	2
High	[R].HQGDSRSEDSLLSGAK.[R]	organism=Toxoplasma_gondii_GT1 | product=TLD protein | location=TGGT1_chrIb:1247683-1255332(-) | length=882 | sequence_SO=chromosome | SO=protein_coding	1xTMT6plex [K16]; 1xTMT6plex [N-Term]; 3xPhospho [S7(100); S10(100); S13(100)]	TGGT1_209450	0.00500616	0.67	-0.58	TGGT1_209450 3xPhospho [S757(100); S760(100); S763(100)]	298.4	199.9	1	TGGT1_209450 [751-766]	4.16	100	1	298.4	333.1	275.7	186.3	199.9	212.6	2
High	[R].KREESSEDEGSDHVSGR.[D]	organism=Toxoplasma_gondii_GT1 | product=putative transcription elongation factor 1 | location=TGGT1_chrII:1935013-1936221(-) | length=226 | sequence_SO=chromosome | SO=protein_coding	1xTMT6plex [K1]; 3xPhospho [S5(100); S6(100); S11(100)]	TGGT1_297730	0.00500751	10.191	3.35	TGGT1_297730 3xPhospho [S174(100); S175(100); S180(100)]	17.9	182.3	1	TGGT1_297730 [170-186]	5.77	100	1	17.9	6.8	20.7	297.2	182.3	123	1
High	[R].ELAETRTPLGTDLSPR.[V]	organism=Toxoplasma_gondii_GT1 | product=hypothetical protein | location=TGGT1_chrVIIb:851355-857400(-) | length=1634 | sequence_SO=chromosome | SO=protein_coding	1xTMT6plex [N-Term]; 2xPhospho [T7(100); S14(100)]	TGGT1_262990	0.00502056	0.534	-0.9	TGGT1_262990 2xPhospho [T814(100); S821(100)]	214	114.4	1	TGGT1_262990 [808-823]	3.75	100	1	214	249.7	186	126.7	114.4	102	1
High	[R].VSGEENPVDAVGQASASQLSDGQTISEEESEAR.[T]	organism=Toxoplasma_gondii_GT1 | product=transporter, major facilitator family protein | location=TGGT1_chrIII:1085722-1092339(-) | length=1302 | sequence_SO=chromosome | SO=protein_coding	1xDeamidated [Q18]; 1xTMT6plex [N-Term]; 2xPhospho [S20(100); S26(100)]	TGGT1_253700	0.00504009	4.233	2.08	TGGT1_253700 2xPhospho [S967(100); S973(100)]	18.3	77.3	1	TGGT1_253700 [948-980]	6.63	100	1	18.3	14.9	24.1	90.9	77.3	50	3
High	[K].QAQAAPEEGENASASSEK.[L]	organism=Toxoplasma_gondii_GT1 | product=rhoptry neck protein RON9 | location=TGGT1_chrXI:238804-240535(+) | length=577 | sequence_SO=chromosome | SO=protein_coding	1xTMT6plex [K18]; 1xTMT6plex [N-Term]; 1xPhospho [S13(100)]	TGGT1_308810A	0.00504023	1.554	0.64	TGGT1_308810A 1xPhospho [S239(100)]	360	559.5	2	TGGT1_308810A [227-244]	4.98	100	1	360	361.2	311.9	559.5	566.7	533.9	3
High	[K].RSRSSSMSSLTGAYTSGIPSSSR.[N]	Nuclear envelope pore membrane protein POM 121C OS=Homo sapiens GN=POM121C PE=1 SV=2	1xTMT6plex [N-Term]; 3xPhospho [S6(97.1); S/T/Y]	A0A075B7F8	0.00505961	1.164	0.22	A0A075B7F8 3xPhospho [S370(97.1); S/T/Y]	150.4	175	1	A0A075B7F8 [365-387]	4	100	1	142.3	150.4	153.8	175	183.5	172.2	3
High	[K].VKGGDDHDDTSDSDSDGLTLK.[E]	Death-inducer obliterator 1 OS=Homo sapiens GN=DIDO1 PE=1 SV=5	2xTMT6plex [K2; K21]; 3xPhospho [T10(100); S11(100); S13(99.1)]	Q9BTC0	0.0050632	2.436	1.28	Q9BTC0 3xPhospho [T151(100); S152(100); S154(99.1)]	49.5	120.6	1	Q9BTC0 [142-162]	4.51	100	1	49.5	42.1	59.6	113.3	120.6	132.7	1
High	[K].KADSDDDSDDDGQNGK.[E]	organism=Toxoplasma_gondii_GT1 | product=putative eukaryotic initiation factor-5 | location=TGGT1_chrVI:3337752-3341085(+) | length=414 | sequence_SO=chromosome | SO=protein_coding	1xDeamidated [N/Q]; 2xTMT6plex [K1; K16]; 1xTMT6plex [N-Term]; 2xPhospho [S4(100); S8(100)]	TGGT1_244650	0.00507376	0.28	-1.84	TGGT1_244650 2xPhospho [S189(100); S193(100)]	3835.7	1074.2	2	TGGT1_244650 [186-201]	7.37	100	1	3835.7	5076.1	2753.7	787.4	1190.7	1074.2	11
High	[K].FGESEEVEMEVESDEEDDKQEK.[A]	Splicing factor 3A subunit 1 OS=Homo sapiens GN=SF3A1 PE=1 SV=1	2xTMT6plex [K19; K22]; 1xTMT6plex [N-Term]; 1xPhospho [S13(100)]	Q15459	0.00507487	0.594	-0.75	Q15459 1xPhospho [S329(100)]	2445.2	1453.4	1	Q15459 [317-338]	5.8	100	1	2309.9	2445.2	2643.5	1210.7	1453.4	1527.2	19
High	[K].KKEESDSDSESVKHEK.[K]	organism=Toxoplasma_gondii_GT1 | product=hypothetical protein | location=TGGT1_chrVIIb:3419215-3422759(-) | length=537 | sequence_SO=chromosome | SO=protein_coding	4xTMT6plex [K1; K2; K13; K16]; 1xTMT6plex [N-Term]; 2xPhospho [S5(100); S7(100)]	TGGT1_258360	0.00508029	0.252	-1.99	TGGT1_258360 2xPhospho [S148(100); S150(100)]	295.4	74.4	1	TGGT1_258360 [144-159]	5.86	100	1	295.4	328	259.7	47.6	79.5	74.4	2
High	[R].LHDSHSTPVHPTGQEGCLAQSSGEEGTAAR.[T]	organism=Toxoplasma_gondii_GT1 | product=hypothetical protein | location=TGGT1_chrII:1658839-1669689(-) | length=3157 | sequence_SO=chromosome | SO=protein_coding	1xCarbamidomethyl [C17]; 1xTMT6plex [N-Term]; 2xPhospho [S21(100); S22(100)]	TGGT1_297330	0.00508302	1.58	0.66	TGGT1_297330 2xPhospho [S564(100); S565(100)]	132	208.6	1	TGGT1_297330 [544-573]	8.33	100	1	120.2	132	150.7	240.2	205.4	208.6	3
High	[R].KSEEDEKPK.[K]	organism=Toxoplasma_gondii_GT1 | product=Sin3-associated polypeptide SAP18 | location=TGGT1_chrVIIa:3801972-3807611(-) | length=868 | sequence_SO=chromosome | SO=protein_coding	3xTMT6plex [K1; K7; K9]; 1xTMT6plex [N-Term]; 1xPhospho [S2(100)]	TGGT1_201400	0.00509604	0.24	-2.06	TGGT1_201400 1xPhospho [S146(100)]	1777.2	426	1	TGGT1_201400 [145-153]	2.88	100	1	1777.2	2274.5	1415.3	275.3	426	544.3	4
High	[R].NSDFFDGQAPVDSLRPTNAGVDSK.[G]	organism=Toxoplasma_gondii_GT1 | product=dense granule protein GRA7 | location=TGGT1_chrVIIa:2502941-2503651(+) | length=236 | sequence_SO=chromosome | SO=protein_coding	1xDeamidated [N1]; 1xTMT6plex [K24]; 1xPhospho [S23(100)]	TGGT1_203310	0.00510126	1.555	0.64	TGGT1_203310 1xPhospho [S62(100)]	118.6	184.4	1	TGGT1_203310 [40-63]	2.33	100	1	109.4	125.9	118.6	216.6	184.4	175.5	1
High	[R].KDDSDDDGGGWITPSNIK.[Q]	RNA-binding protein NOB1 OS=Homo sapiens GN=NOB1 PE=1 SV=1	2xTMT6plex [K1; K18]; 1xPhospho [S4(100)]	Q9ULX3	0.0051176	3.461	1.79	Q9ULX3 1xPhospho [S201(100)]	129.6	448.6	1	Q9ULX3 [198-215]	5.84	100	1	129.6	128.9	191.2	448.6	452.4	312.8	3
High	[R].GLSGQRTPSPPR.[R]	Rootletin OS=Homo sapiens GN=CROCC PE=1 SV=1	1xTMT6plex [N-Term]; 2xPhospho [T7(100); S9(100)]	Q5TZA2	0.00514534	1.521	0.61	Q5TZA2 2xPhospho [T492(100); S494(100)]	270.7	411.9	1	Q5TZA2 [486-497]	2.95	100	1	248.6	270.7	299.4	433.4	411.9	372.9	2
High	[K].VGSPLDYSLVDLPSTNGQSPGK.[A]	Remodeling and spacing factor 1 OS=Homo sapiens GN=RSF1 PE=1 SV=2	1xTMT6plex [K22]; 2xPhospho [S3(100); S19(100)]	Q96T23	0.00514733	1.494	0.58	Q96T23 2xPhospho [S1359(100); S1375(100)]	254.6	380.3	1	Q96T23 [1357-1378]	3.05	100	1	254.6	235.6	270.7	380.3	395.4	380.2	4
High	[K].TEKSEDGSTSLPSLPPLTPALLEQEGNSNCPR.[S]	organism=Toxoplasma_gondii_GT1 | product=tetratricopeptide repeat-containing protein | location=TGGT1_chrXII:267184-268375(-) | length=238 | sequence_SO=chromosome | SO=protein_coding	1xCarbamidomethyl [C30]; 1xTMT6plex [K3]; 1xTMT6plex [N-Term]; 1xPhospho [S4(100)]	TGGT1_299970	0.00516873	0.588	-0.77	TGGT1_299970 1xPhospho [S6(100)]	286.4	168.5	1	TGGT1_299970 [3-34]	8.2	100	1	274.9	345.7	286.4	168.5	161.9	200.2	5
High	[R].TTSGELQQAAADAAVSPDGEKEK.[E]	organism=Toxoplasma_gondii_GT1 | product=histone lysine acetyltransferase GCN5-B | location=TGGT1_chrVI:2548787-2555747(-) | length=1032 | sequence_SO=chromosome | SO=protein_coding	2xTMT6plex [K21; K23]; 1xTMT6plex [N-Term]; 1xPhospho [T/S]	TGGT1_243440	0.00517029	0.66	-0.6		1448.3	955.8	3	TGGT1_243440 [114-136]	7.92	100	1	1448.3	1582.9	1331.9	834	1020.5	955.8	12
High	[R].KAEDSDSEPEPEDNVR.[L]	5'-3' exoribonuclease 2 OS=Homo sapiens GN=XRN2 PE=1 SV=1	1xDeamidated [N14]; 1xTMT6plex [K1]; 2xPhospho [S5(100); S7(100)]	Q9H0D6	0.00517758	6.663	2.74	Q9H0D6 2xPhospho [S499(100); S501(100)]	13.5	90.2	1	Q9H0D6 [495-510]	2.77	100	1	13.5	7.1	15.5	91.6	90.2	60.9	1
High	[R].AAAPGAEAMDASPLSANGSGSK.[G]	organism=Toxoplasma_gondii_GT1 | product=hypothetical protein | location=TGGT1_chrVI:3193064-3199038(-) | length=1239 | sequence_SO=chromosome | SO=protein_coding	1xDeamidated [N17]; 1xTMT6plex [K22]; 1xTMT6plex [N-Term]; 1xPhospho [S19(99.6)]	TGGT1_244460	0.00517976	0.667	-0.58	TGGT1_244460 1xPhospho [S194(99.6)]	128.6	85.8	1	TGGT1_244460 [176-197]	6.59	100	1	131.9	128.6	115.3	82.2	86.8	85.8	3
High	[R].AESPESSAIESTQSTPQK.[G]	Sister chromatid cohesion protein PDS5 homolog B OS=Homo sapiens GN=PDS5B PE=1 SV=1	1xDeamidated [Q13]; 1xTMT6plex [K18]; 1xTMT6plex [N-Term]; 1xPhospho [S3(100)]	Q9NTI5	0.00518777	0.771	-0.37	Q9NTI5 1xPhospho [S1358(100)]	62	47.8	1	Q9NTI5 [1356-1373]	2.89	100	1	67.5	60.7	62	47.8	46	48.3	1
High	[K].KLEKEEEEGISQESSEEEQ.[-]	High mobility group protein HMG-I/HMG-Y OS=Homo sapiens GN=HMGA1 PE=1 SV=3	2xTMT6plex [K1; K4]; 3xPhospho [S11(100); S14(100); S15(100)]	P17096	0.00519095	4.331	2.11	P17096 3xPhospho [S99(100); S102(100); S103(100)]	1284.1	5560.9	1	P17096 [89-107]	4.94	100	1	1267.6	1284.1	1748.4	5560.9	3750.4	6635.6	27
High	[R].FVEDVSDGEGGRESQR.[D]	organism=Toxoplasma_gondii_GT1 | product=hypothetical protein | location=TGGT1_chrX:2135904-2143175(+) | length=579 | sequence_SO=chromosome | SO=protein_coding	1xTMT6plex [N-Term]; 2xPhospho [S6(100); S14(100)]	TGGT1_225450	0.00520761	3.931	1.97	TGGT1_225450 2xPhospho [S509(100); S517(100)]	114.5	450.2	1	TGGT1_225450 [504-519]	2.46	100	1	116.4	106.2	114.5	594.8	392.5	450.2	1
High	[R].WAASPSFEGGVDLGTFEEGEEPQAEEE.[-]	organism=Toxoplasma_gondii_GT1 | product=hypothetical protein | location=TGGT1_chrIX:1334263-1336643(+) | length=272 | sequence_SO=chromosome | SO=protein_coding	1xTMT6plex [N-Term]; 1xPhospho [S6(99.1)]	TGGT1_265510	0.0052207	1.299	0.38	TGGT1_265510 1xPhospho [S251(99.1)]	184.2	239.3	1	TGGT1_265510 [246-272]	3.28	100	1	195.5	182.8	184.2	240.5	239.3	219.7	8
High	[R].VSGEENPVDAVGQASASQLSDGQTISEEESEAR.[T]	organism=Toxoplasma_gondii_GT1 | product=transporter, major facilitator family protein | location=TGGT1_chrIII:1085722-1092339(-) | length=1302 | sequence_SO=chromosome | SO=protein_coding	1xTMT6plex [N-Term]; 2xPhospho [S20(100); S26(100)]	TGGT1_253700	0.00522532	0.804	-0.32	TGGT1_253700 2xPhospho [S967(100); S973(100)]	141.7	113.9	2	TGGT1_253700 [948-980]	5.93	100	1	138	142.7	141.7	116.2	113.9	107.1	2
High	[R].GSTATSVHGSR.[R]	organism=Toxoplasma_gondii_GT1 | product=Mak16 protein | location=TGGT1_chrXII:4889188-4892763(-) | length=333 | sequence_SO=chromosome | SO=protein_coding	1xTMT6plex [N-Term]; 1xPhospho [S/T]	TGGT1_249950	0.00523025	1.934	0.95		109.4	211.5	2	TGGT1_249950 [264-274]	3.24	100	1	107.5	109.4	132.7	271.2	202.7	211.5	2
High	[K].VGEDEDGSDEEVVHNEDIHFEPIVSLPEVEVK.[S]	E3 SUMO-protein ligase RanBP2 OS=Homo sapiens GN=RANBP2 PE=1 SV=2	1xTMT6plex [K32]; 1xPhospho [S8(100)]	P49792	0.00523507	2.758	1.46	P49792 1xPhospho [S2900(100)]	306.5	845.2	2	P49792 [2893-2924]	4.37	100	1	306.5	291.6	407.7	864.5	845.2	737.3	8
High	[R].KDSSRGESEQGDSTETTENK.[T]	organism=Toxoplasma_gondii_GT1 | product=Myb family DNA-binding domain-containing protein | location=TGGT1_chrIb:1792947-1808537(+) | length=4220 | sequence_SO=chromosome | SO=protein_coding	2xTMT6plex [K1; K20]; 1xTMT6plex [N-Term]; 2xPhospho [S/T]	TGGT1_321450	0.00524253	0.613	-0.71		316	193.8	1	TGGT1_321450 [1638-1657]	5.65	100	1	316	371.2	303.2	168.3	216.5	193.8	3
High	[R].ADGYEPPVQESV.[-]	40S ribosomal protein S3a (Fragment) OS=Homo sapiens GN=RPS3A PE=1 SV=1	1xTMT6plex [N-Term]; 1xPhospho [S11(100)]	H0Y9Y4	0.00526516	1.379	0.46	H0Y9Y4 1xPhospho [S207(100)]	166.2	229.2	1	H0Y9Y4 [197-208]	3.04	100	1	149.3	166.9	166.2	252.4	229.2	212.9	1
High	[R].TAPSSEAASTAAESSDEDPLPAENATAFLGVTPQEEESDAYK.[H]	organism=Toxoplasma_gondii_GT1 | product=rhoptry neck protein RON4 | location=TGGT1_chrVIII:18238-24970(+) | length=984 | sequence_SO=chromosome | SO=protein_coding	1xDeamidated [N24]; 1xTMT6plex [K42]; 1xTMT6plex [N-Term]; 1xPhospho [S/T/Y]	TGGT1_229010	0.00527364	0.735	-0.44		77.8	57.2	1	TGGT1_229010 [902-943]	7.45	100	1	77.8	73.7	85.8	57.9	49.8	57.2	6
High	[R].SSPWNGGPGGQNSK.[W]	organism=Toxoplasma_gondii_GT1 | product=hypothetical protein | location=TGGT1_chrVIIb:884077-886490(-) | length=681 | sequence_SO=chromosome | SO=protein_coding	1xTMT6plex [K14]; 1xTMT6plex [N-Term]; 1xPhospho [S2(99.6)]	TGGT1_262935	0.00528339	1.558	0.64	TGGT1_262935 1xPhospho [S638(99.6)]	576	897.3	1	TGGT1_262935 [637-650]	5.18	100	1	576	573.2	634.2	897.3	914.6	781.1	3
High	[R].GRSPSPIGVGSEMCR.[E]	Microtubule cross-linking factor 1 OS=Homo sapiens GN=MTCL1 PE=1 SV=5	1xCarbamidomethyl [C14]; 1xTMT6plex [N-Term]; 2xPhospho [S3(100); S5(100)]	Q9Y4B5	0.00530123	1.708	0.77	Q9Y4B5 2xPhospho [S1812(100); S1814(100)]	164.6	281.2	1	Q9Y4B5 [1810-1824]	4.11	100	1	164.6	158.8	194.7	281.2	292.1	247.2	2
High	[K].EIPEDVDMEEEKESEDSDEENDFTEK.[V]	WD repeat-containing protein 75 OS=Homo sapiens GN=WDR75 PE=1 SV=1	1xOxidation [M8]; 2xTMT6plex [K12; K26]; 1xTMT6plex [N-Term]; 2xPhospho [S14(100); S17(100)]	Q8IWA0	0.00530504	0.416	-1.26	Q8IWA0 2xPhospho [S779(100); S782(100)]	773.7	322.1	1	Q8IWA0 [766-791]	5.81	100	1	988.2	773.7	771.8	247.1	322.1	386.3	4
High	[R].KHLSASSVDSESDEECPK.[L]	organism=Toxoplasma_gondii_GT1 | product=NAC domain-containing protein | location=TGGT1_chrVIIa:1246583-1248351(+) | length=189 | sequence_SO=chromosome | SO=protein_coding	1xCarbamidomethyl [C16]; 2xTMT6plex [K1; K18]; 2xPhospho [S10(100); S12(100)]	TGGT1_205558	0.00531027	4.227	2.08	TGGT1_205558 2xPhospho [S17(100); S19(100)]	72.4	306.2	1	TGGT1_205558 [8-25]	5.65	100	1	72.4	51.2	97.1	332.4	219.8	306.2	3
High	[K].NEEETHAKEDGNESPTASASALAGASR.[S]	organism=Toxoplasma_gondii_GT1 | product=cleft lip and palate transmembrane protein 1 (clptm1) protein | location=TGGT1_chrVIIa:1429206-1438379(-) | length=794 | sequence_SO=chromosome | SO=protein_coding	1xTMT6plex [K8]; 1xTMT6plex [N-Term]; 1xPhospho [S14(100)]	TGGT1_205240	0.00532126	0.51	-0.97	TGGT1_205240 1xPhospho [S757(100)]	551.4	281.5	1	TGGT1_205240 [744-770]	8.06	100	1	551.4	551.7	472.3	281.5	277.9	349.8	4
High	[R].NSDFFDGQAPVDSLRPTNAGVDSKGTDDHLTTSMDK.[A]	organism=Toxoplasma_gondii_GT1 | product=dense granule protein GRA7 | location=TGGT1_chrVIIa:2502941-2503651(+) | length=236 | sequence_SO=chromosome | SO=protein_coding	1xDeamidated [N18]; 2xTMT6plex [K24; K36]; 1xTMT6plex [N-Term]; 1xPhospho [S/T]	TGGT1_203310	0.00534616	0.499	-1		84.5	42.2	3	TGGT1_203310 [40-75]	6.81	100	1	84.5	102.1	79.6	37.7	42.2	52.4	5
High	[R].IVEEEDSAGDEGEAGEDRKSDADASFGPSALR.[R]	organism=Toxoplasma_gondii_GT1 | product=WD domain, G-beta repeat-containing protein | location=TGGT1_chrVIIb:3904702-3908262(+) | length=1017 | sequence_SO=chromosome | SO=protein_coding	1xTMT6plex [K19]; 1xTMT6plex [N-Term]; 2xPhospho [S7(100); S20(100)]	TGGT1_257560	0.00535069	0.687	-0.54	TGGT1_257560 2xPhospho [S45(100); S58(100)]	971.4	667.5	1	TGGT1_257560 [39-70]	8.83	100	1	971.4	1052.1	885.5	620	667.5	721.8	6
High	[K].NKPGPNIESGNEDDDASFK.[I]	Eukaryotic translation initiation factor 5B OS=Homo sapiens GN=EIF5B PE=1 SV=4	2xTMT6plex [K2; K19]; 1xPhospho [S9(100)]	O60841	0.0053627	3.283	1.72	O60841 1xPhospho [S214(100)]	473.1	1553.3	1	O60841 [206-224]	4.93	100	1	473.1	395.6	650	1553.3	1786.1	1141.1	5
High	[K].CLFDIETSSQSDLK.[G]	organism=Toxoplasma_gondii_GT1 | product=ribosomal protein RPS7 | location=TGGT1_chrVI:457170-458270(+) | length=196 | sequence_SO=chromosome | SO=protein_coding	1xCarbamidomethyl [C1]; 1xDeamidated [Q10]; 1xTMT6plex [K14]; 1xTMT6plex [N-Term]; 1xPhospho [T/S]	TGGT1_239100	0.00536717	0.748	-0.42		8.5	6.4	1	TGGT1_239100 [26-39]	2.15	83	1	8.6	8.5	7.9	6.4	0	6.3	3
High	[R].ENYSDSEEEDDDDVASSR.[Q]	Inner nuclear membrane protein Man1 OS=Homo sapiens GN=LEMD3 PE=1 SV=2	1xTMT6plex [N-Term]; 1xPhospho [S6(100)]	Q9Y2U8	0.00536971	1.54	0.62	Q9Y2U8 1xPhospho [S261(100)]	119.5	184	1	Q9Y2U8 [256-273]	5.79	100	1	119.5	102.3	126.2	169.1	184	198.2	1
High	[R].KVEDGNQGAADEAGEEDDVLKDFPRYSDEDGSDDGR.[A]	organism=Toxoplasma_gondii_GT1 | product=Na+/H+ exchanger NHE1 | location=TGGT1_chrVIIb:2842787-2849858(-) | length=1450 | sequence_SO=chromosome | SO=protein_coding	2xTMT6plex [K1; K21]; 1xTMT6plex [N-Term]; 2xPhospho [S27(97.9); S32(100)]	TGGT1_259200B	0.0053754	0.522	-0.94	TGGT1_259200B 2xPhospho [S656(97.9); S661(100)]	102	53.2	1	TGGT1_259200B [630-665]	4.54	100	1	104	102	84	52.3	53.2	58.4	1
High	[R].RNSTTDTFAGGVWGNAEER.[R]	organism=Toxoplasma_gondii_GT1 | product=hypothetical protein | location=TGGT1_chrXII:487947-497761(+) | length=1856 | sequence_SO=chromosome | SO=protein_coding	1xTMT6plex [N-Term]; 1xPhospho [S3(100)]	TGGT1_308060	0.00538123	0.639	-0.65	TGGT1_308060 1xPhospho [S259(100)]	205.5	131.4	1	TGGT1_308060 [257-275]	5.09	100	1	205.5	227.1	184.3	122.1	131.4	142.2	1
High	[R].GSSPETAPERGTGESDSSGSR.[S]	organism=Toxoplasma_gondii_GT1 | product=hypothetical protein | location=TGGT1_chrV:140178-141758(-) | length=526 | sequence_SO=chromosome | SO=protein_coding	1xTMT6plex [N-Term]; 3xPhospho [T12(100); S15(100); S18(98.7)]	TGGT1_220240	0.00538981	2.541	1.35	TGGT1_220240 3xPhospho [T136(100); S139(100); S142(98.7)]	185.2	470.6	1	TGGT1_220240 [125-145]	4.32	100	1	185.2	156.6	215.2	536.4	470.6	355.2	1
High	[K].QEKPAEKPAETPVATSPTATDSTSGDSSR.[S]	UV excision repair protein RAD23 homolog B OS=Homo sapiens GN=RAD23B PE=1 SV=1	2xTMT6plex [K3; K7]; 1xPhospho [S16(99.3)]	P54727	0.00540232	4.164	2.06	P54727 1xPhospho [S160(99.3)]	190.6	793.6	2	P54727 [145-173]	5.8	100	1	190.6	176.6	234.1	886.1	793.6	525.9	5
High	[K].GTDDHLTTSMDKASVESQLPR.[R]	organism=Toxoplasma_gondii_GT1 | product=dense granule protein GRA7 | location=TGGT1_chrVIIa:2502941-2503651(+) | length=236 | sequence_SO=chromosome | SO=protein_coding	1xTMT6plex [K12]; 3xPhospho [T7(100); T8(100); S9(100)]	TGGT1_203310	0.00540372	2.894	1.53	TGGT1_203310 3xPhospho [T65(95); T70(95); S77(96.7)]	843.4	2440.7	5	TGGT1_203310 [64-84]	2.64	100	1	843.4	802.8	1028.4	3355.6	2440.7	2121.1	19
High	[R].NSDFFDGQAPVDSLRPTNAGVDSKGTDDHLTTSMDK.[A]	organism=Toxoplasma_gondii_GT1 | product=dense granule protein GRA7 | location=TGGT1_chrVIIa:2502941-2503651(+) | length=236 | sequence_SO=chromosome | SO=protein_coding	2xTMT6plex [K24; K36]; 1xTMT6plex [N-Term]; 1xPhospho [T26(98.9)]	TGGT1_203310	0.005411	0.399	-1.33	TGGT1_203310 1xPhospho [T65(98.9)]	1013	404.3	2	TGGT1_203310 [40-75]	7.48	100	1	1013	1117.4	951.8	404.3	382.9	529.2	6
High	[K].KPTGSAGATSPQAGEGATQANNSDDEKEDSPK.[S]	organism=Toxoplasma_gondii_GT1 | product=hypothetical protein | location=TGGT1_chrIX:2957612-2961198(-) | length=510 | sequence_SO=chromosome | SO=protein_coding	3xTMT6plex [K1; K27; K32]; 1xTMT6plex [N-Term]; 1xPhospho [S23(100)]	TGGT1_289290	0.00542508	0.363	-1.46	TGGT1_289290 1xPhospho [S435(100)]	635.1	230.6	1	TGGT1_289290 [413-444]	9.72	100	1	635.1	943.4	544.6	164.3	230.6	234.7	4
High	[K].QTEEQANASQSSETPAEENAQEPK.[Q]	organism=Toxoplasma_gondii_GT1 | product=rhoptry neck protein RON9 | location=TGGT1_chrXI:240636-248425(+) | length=1086 | sequence_SO=chromosome | SO=protein_coding	1xDeamidated [Q21]; 1xTMT6plex [K24]; 1xTMT6plex [N-Term]; 2xPhospho [S9(100); S/T]	TGGT1_308810B	0.00543586	0.649	-0.62	TGGT1_308810B 2xPhospho [S303(100); S/T]	150.1	97.5	1	TGGT1_308810B [295-318]	4.57	100	1	150.1	181.1	146.7	97.5	87.5	107	1
High	[R].EVSAAFSSPGEKDDLQASSPETAK.[A]	organism=Toxoplasma_gondii_GT1 | product=hypothetical protein | location=TGGT1_chrXI:4558433-4565813(-) | length=780 | sequence_SO=chromosome | SO=protein_coding	2xTMT6plex [K12; K24]; 1xTMT6plex [N-Term]; 2xPhospho [S18(100); S19(100)]	TGGT1_315270	0.00544292	0.584	-0.77	TGGT1_315270 2xPhospho [S377(100); S378(100)]	615	359.4	3	TGGT1_315270 [360-383]	6.18	100	1	615.6	615	520.2	336.5	359.4	414.1	6
High	[R].RKEPEEEEGEEEETEESAEELQK.[A]	organism=Toxoplasma_gondii_GT1 | product=signal peptidase | location=TGGT1_chrX:5908335-5920860(+) | length=1859 | sequence_SO=chromosome | SO=protein_coding	2xTMT6plex [K2; K23]; 1xTMT6plex [N-Term]; 2xPhospho [T14(100); S17(100)]	TGGT1_214090	0.00544561	0.43	-1.22	TGGT1_214090 2xPhospho [T1569(100); S1572(100)]	2000.8	861.1	1	TGGT1_214090 [1556-1578]	7.34	100	1	2000.8	2437.2	1739.9	683.4	861.1	1036.4	14
High	[R].HSSVSDSQPCEPPSVGTEYSQGASPQPQHQLK.[K]	Homeobox protein cut-like 1 OS=Homo sapiens GN=CUX1 PE=1 SV=3	1xCarbamidomethyl [C10]; 1xTMT6plex [K32]; 1xTMT6plex [N-Term]; 1xPhospho [S3(99.2)]	P39880	0.00545696	1.255	0.33	P39880 1xPhospho [S1216(99.2)]	159.9	200.6	1	P39880 [1214-1245]	7.04	100	1	159.9	145.6	165	199.5	221.7	200.6	2
High	[K].TSLSEETLAK.[L]	organism=Toxoplasma_gondii_GT1 | product=CW-type Zinc Finger protein | location=TGGT1_chrII:107067-114345(-) | length=1525 | sequence_SO=chromosome | SO=protein_coding	1xTMT6plex [K10]; 1xTMT6plex [N-Term]; 1xPhospho [S2(100)]	TGGT1_221200A	0.00547951	0.728	-0.46	TGGT1_221200A 1xPhospho [S616(100)]	3224	2347.9	1	TGGT1_221200A [615-624]	4.24	100	1	3224	3232.2	2864.9	2174.9	2440.8	2347.9	7
High	[R].DNLTLWTSDSAGEECDAAEGAEN.[-]	14-3-3 protein theta OS=Homo sapiens GN=YWHAQ PE=1 SV=1	1xCarbamidomethyl [C15]; 1xTMT6plex [N-Term]; 1xPhospho [S10(99.2)]	P27348	0.00548632	1.368	0.45	P27348 1xPhospho [S232(99.2)]	133.2	182.2	2	P27348 [223-245]	4.15	100	1	121.6	133.2	142.5	174.5	182.2	199.1	12
High	[K].SNSEQMPMLVGEGLKEEK.[E]	organism=Toxoplasma_gondii_GT1 | product=hypothetical protein | location=TGGT1_chrVIII:4062889-4066981(+) | length=684 | sequence_SO=chromosome | SO=protein_coding	2xTMT6plex [K15; K18]; 1xTMT6plex [N-Term]; 1xPhospho [S]	TGGT1_272340	0.00548861	0.759	-0.4		152.9	116.1	1	TGGT1_272340 [421-438]	4.03	100	1	164	152.9	145.2	115.9	116.1	125.7	1
High	[R].TIDKLNSGDIYSGDVSGVSLTK.[A]	organism=Toxoplasma_gondii_GT1 | product=putative kinesin heavy chain | location=TGGT1_chrVIII:3381230-3400326(-) | length=1641 | sequence_SO=chromosome | SO=protein_coding	1xDeamidated [N6]; 2xTMT6plex [K4; K22]; 1xPhospho [S7(100)]	TGGT1_273560	0.00549321	4.153	2.05	TGGT1_273560 1xPhospho [S570(100)]	25.2	104.7	2	TGGT1_273560 [564-585]	3.59	100	1	20.5	25.2	27.8	177.3	104.7	96.8	4
High	[R].RYSGSDSDSISEGK.[R]	Chromodomain-helicase-DNA-binding protein 1 OS=Homo sapiens GN=CHD1 PE=1 SV=2	1xTMT6plex [K14]; 1xTMT6plex [N-Term]; 3xPhospho [S3(100); S5(100); S7(100)]	O14646	0.00549359	1.796	0.85	O14646 3xPhospho [S1096(100); S1098(100); S1100(100)]	111.6	200.4	1	O14646 [1094-1107]	5.36	100	1	111.6	101	127.6	200.4	206.8	166.4	1
High	[R].VESCPDFCEQNR.[G]	organism=Toxoplasma_gondii_GT1 | product=hypothetical protein | location=TGGT1_chrIX:1355045-1357966(-) | length=521 | sequence_SO=chromosome | SO=protein_coding	2xCarbamidomethyl [C4; C8]; 1xTMT6plex [N-Term]; 1xPhospho [S3(100)]	TGGT1_265460	0.00549518	1.393	0.48	TGGT1_265460 1xPhospho [S261(100)]	182.4	254.1	1	TGGT1_265460 [259-270]	4	100	1	169	182.4	186.1	254.1	227	262.2	3
High	[K].SIDDSEMESPVDDVFYPGTGR.[S]	Nuclear factor 1 OS=Homo sapiens GN=NFIX PE=1 SV=2 Nuclear factor 1 X-type OS=Homo sapiens GN=NFIX PE=1 SV=2	1xTMT6plex [N-Term]; 1xPhospho [S1(100)]	C9JWJ8; Q14938	0.0054958	1.366	0.45	C9JWJ8 1xPhospho [S283(100)]; Q14938 1xPhospho [S280(100)]	459.7	628.1	2	C9JWJ8 [283-303]; Q14938 [280-300]	5.96	100	2	451.1	459.7	507.8	628.1	644.9	581.5	9
High	[R].IVDIASEDSETEKEENDVDGVPR.[Y]	organism=Toxoplasma_gondii_GT1 | product=hypothetical protein | location=TGGT1_chrXII:3219229-3227900(+) | length=1261 | sequence_SO=chromosome | SO=protein_coding	1xTMT6plex [K13]; 2xPhospho [T11(99.5); S]	TGGT1_247370	0.00550273	1.505	0.59	TGGT1_247370 2xPhospho [T386(99.5); S]	51.9	78.1	1	TGGT1_247370 [376-398]	2.06	100	1	51.9	52.6	50.9	74.8	78.1	85.3	1
High	[K].MESEGGADDSAEEGDLLDDDDNEDR.[G-]	Heterogeneous nuclear ribonucleoproteins C1/C2 OS=Homo sapiens GN=HNRNPC PE=1 SV=1 Heterogeneous nuclear ribonucleoproteins C1/C2 OS=Homo sapiens GN=HNRNPC PE=1 SV=4	1xTMT6plex [N-Term]; 2xPhospho [S3(100); S10(100)]	B4DY08; P07910	0.00551038	1.965	0.97	B4DY08 2xPhospho [S240(100); S247(100)]; P07910 2xPhospho [S253(100); S260(100)]	112.7	221.4	1	B4DY08 [238-262]; P07910 [251-275]	8.01	100	2	103.4	112.7	118.8	221.4	230	179.2	3
High	[K].TCQGSDLGDSESEAEEETENEEDLLVTK.[S]	organism=Toxoplasma_gondii_GT1 | product=hypothetical protein | location=TGGT1_chrX:876324-880460(-) | length=1066 | sequence_SO=chromosome | SO=protein_coding	1xCarbamidomethyl [C2]; 1xDeamidated [N20]; 1xTMT6plex [K28]; 3xPhospho [S5(100); S10(100); S12(98.6)]	TGGT1_227390	0.00551849	4.017	2.01	TGGT1_227390 3xPhospho [S968(100); S973(100); S975(98.6)]	22.3	89.5	2	TGGT1_227390 [964-991]	2.72	100	1	22.3	21	28.9	110.9	89.5	62.7	2
High	[R].VTDAGAIKEGEDSGAEEEKEEEGQKR.[E]	organism=Toxoplasma_gondii_GT1 | product=putative polyadenylate binding protein | location=TGGT1_chrX:2687512-2689821(+) | length=769 | sequence_SO=chromosome | SO=protein_coding	3xTMT6plex [K8; K19; K25]; 1xTMT6plex [N-Term]; 1xPhospho [S13(100)]	TGGT1_224850	0.00552024	0.201	-2.31	TGGT1_224850 1xPhospho [S337(100)]	2468.2	496.9	1	TGGT1_224850 [325-350]	7.01	100	1	2468.2	3216.3	1956.7	437.9	496.9	847.8	10
High	[R].GNGLDSPARHTPR.[H]	organism=Toxoplasma_gondii_GT1 | product=hypothetical protein | location=TGGT1_chrX:4104920-4121364(-) | length=4625 | sequence_SO=chromosome | SO=protein_coding	1xTMT6plex [N-Term]; 2xPhospho [S6(100); T11(100)]	TGGT1_234230	0.00552618	1.913	0.94	TGGT1_234230 2xPhospho [S595(100); T600(100)]	159.9	305.9	1	TGGT1_234230 [590-602]	3.28	100	1	159.9	147.3	169.1	313	305.9	247.6	2
High	[R].GRSSPWRDDSSGQGAPQPK.[E]	organism=Toxoplasma_gondii_GT1 | product=hypothetical protein | location=TGGT1_chrIb:1194711-1203766(+) | length=1602 | sequence_SO=chromosome | SO=protein_coding	1xTMT6plex [K19]; 1xTMT6plex [N-Term]; 2xPhospho [S]	TGGT1_209280	0.00552639	1.67	0.74		84.9	141.7	1	TGGT1_209280 [425-443]	3.8	100	1	80.9	98.9	84.9	177.3	141.7	140.7	1
High	[R].LTSGSQDSEKAETGENGEKEEAAADR.[G]	organism=Toxoplasma_gondii_GT1 | product=histone lysine demethylase JMJC1/KDM5D/JARID1D | location=TGGT1_chrXI:103598-109319(+) | length=1298 | sequence_SO=chromosome | SO=protein_coding	1xDeamidated [Q6]; 2xTMT6plex [K10; K19]; 1xTMT6plex [N-Term]; 2xPhospho [S5(100); S8(100)]	TGGT1_307010	0.00553358	0.478	-1.07	TGGT1_307010 2xPhospho [S1038(100); S1041(100)]	284.6	136	1	TGGT1_307010 [1034-1059]	5.67	100	1	284.6	358.4	243	109.3	142	136	1
High	[K].KGEDPTAAAADAAQDEEEATDDAPSAEDVK.[Q]	organism=Toxoplasma_gondii_GT1 | product=DnaJ domain-containing protein | location=TGGT1_chrXII:2699792-2706554(+) | length=877 | sequence_SO=chromosome | SO=protein_coding	2xTMT6plex [K1; K30]; 1xTMT6plex [N-Term]; 2xPhospho [T20(100); S25(100)]	TGGT1_246340	0.00554931	0.656	-0.61	TGGT1_246340 2xPhospho [T745(100); S750(100)]	251.5	165	1	TGGT1_246340 [726-755]	3.74	100	1	250	305	251.5	141.1	177.5	165	2
High	[K].QQKSDSEEKSDSEKK.[E]	Translocation protein SEC62 OS=Homo sapiens GN=SEC62 PE=1 SV=1	4xTMT6plex [K3; K9; K14; K15]; 1xTMT6plex [N-Term]; 3xPhospho [S4(100); S6(100); S10(99.1)]	Q99442	0.00555156	0.158	-2.66	Q99442 3xPhospho [S307(100); S309(100); S313(99.1)]	1480.1	234.1	2	Q99442 [304-318]	5.85	100	1	1202	1662.8	1480.1	126.9	259	234.1	3
High	[K].TEQELPRPQSPSDLDSLDGR.[S]	Atrophin-1 OS=Homo sapiens GN=ATN1 PE=1 SV=3	1xTMT6plex [N-Term]; 2xPhospho [S10(100); S16(100)]	P54259	0.00555334	1.438	0.52	P54259 2xPhospho [S101(100); S107(100)]	133.8	192.4	2	P54259 [92-111]	2.91	100	1	123.8	147.6	133.8	184.3	192.4	216.3	3
High	[K].GIQLYDTPYEPEGQSVDSDSESTVSPR.[L]	SH2 domain-containing adapter protein B OS=Homo sapiens GN=SHB PE=1 SV=2	1xTMT6plex [N-Term]; 1xPhospho [S18(99.3)]	Q15464	0.00556137	1.619	0.69	Q15464 1xPhospho [S310(99.3)]	47.3	76.6	1	Q15464 [293-319]	4.91	100	1	40.8	47.3	50.8	75	76.6	83.6	1
High	[R].SPPTQVAISSDSAR.[K]	Uncharacterized protein C15orf52 OS=Homo sapiens GN=C15orf52 PE=1 SV=1	1xTMT6plex [N-Term]; 1xPhospho [S1(99.6)]	Q6ZUT6	0.00556981	2.604	1.38	Q6ZUT6 1xPhospho [S201(99.6)]	129.5	337.3	1	Q6ZUT6 [201-214]	3.54	100	1	129.5	127.5	144.2	400.7	337.3	283.8	2
High	[R].KPSLSGVVVTEFQEPQEQYGAASSLASSPK.[G]	organism=Toxoplasma_gondii_GT1 | product=rhoptry protein ROP16 | location=TGGT1_chrVIIb:1028456-1030579(-) | length=707 | sequence_SO=chromosome | SO=protein_coding	2xTMT6plex [K1; K30]; 1xTMT6plex [N-Term]; 1xPhospho [S3(99.3)]	TGGT1_262730	0.00557637	0.519	-0.95	TGGT1_262730 1xPhospho [S171(99.3)]	84.7	43.9	1	TGGT1_262730 [169-198]	6.46	100	1	84.7	106.4	75.7	43.9	36.6	44.1	1
High	[K].TEEESKSQEGGGAGASSSGK.[K]	organism=Toxoplasma_gondii_GT1 | product=N-acetyltransferase family protein | location=TGGT1_chrXII:595623-599154(-) | length=221 | sequence_SO=chromosome | SO=protein_coding	2xTMT6plex [K6; K20]; 1xTMT6plex [N-Term]; 1xPhospho [S7(100)]	TGGT1_219760	0.0055847	0.525	-0.93	TGGT1_219760 1xPhospho [S203(100)]	209.7	110	1	TGGT1_219760 [197-216]	3.98	100	1	209.7	249.3	193.1	89.3	110	124.7	1
High	[R].GAAGCFVPASSPATSQATASDGAASSR.[G]	organism=Toxoplasma_gondii_GT1 | product=hypothetical protein | location=TGGT1_chrXI:2852480-2856221(+) | length=610 | sequence_SO=chromosome | SO=protein_coding	1xCarbamidomethyl [C5]; 1xTMT6plex [N-Term]; 1xPhospho [S25(99.5)]	TGGT1_312660	0.00559581	1.838	0.88	TGGT1_312660 1xPhospho [S563(99.5)]	192.6	354	2	TGGT1_312660 [539-565]	5.66	100	1	192.6	224.9	180.1	361.7	290.6	354	2
High	[K].ESAEDEESGTSSEEKNDDVDMFSTATK.[S]	organism=Toxoplasma_gondii_GT1 | product=putative cell-cycle-associated protein kinase PRP4 | location=TGGT1_chrXI:3115853-3121175(-) | length=928 | sequence_SO=chromosome | SO=protein_coding	2xTMT6plex [K15; K27]; 3xPhospho [S/T]	TGGT1_313180	0.00560288	1.678	0.75		55.8	93.6	1	TGGT1_313180 [493-519]	3.4	100	1	55.8	46	61.3	117.7	93.6	93	1
High	[K].SDSEEKSDSEKKEDEEGK.[V]	Translocation protein SEC62 OS=Homo sapiens GN=SEC62 PE=1 SV=1	4xTMT6plex [K6; K11; K12; K18]; 1xTMT6plex [N-Term]; 2xPhospho [S7(100); S]	Q99442	0.00560382	0.146	-2.78	Q99442 2xPhospho [S313(100); S]	1220.9	177.6	2	Q99442 [307-324]	3.81	100	1	1397.5	1220.9	1178.8	128.7	177.6	243.8	4
High	[R].HASSSPESPKPAPAPGSHR.[E]	Serine/arginine repetitive matrix protein 2 OS=Homo sapiens GN=SRRM2 PE=1 SV=2	1xTMT6plex [K10]; 3xPhospho [S3(100); S4(100); S5(100)]	Q9UQ35	0.00560402	5.319	2.41	Q9UQ35 3xPhospho [S435(100); S436(100); S437(100)]	17.4	92.3	1	Q9UQ35 [433-451]	3.43	100	1	15.6	17.4	22.5	108.6	92.3	56.9	1
High	[R].VTDAGAIKEGEDSGAEEEKEEEGQK.[R]	organism=Toxoplasma_gondii_GT1 | product=putative polyadenylate binding protein | location=TGGT1_chrX:2687512-2689821(+) | length=769 | sequence_SO=chromosome | SO=protein_coding	3xTMT6plex [K8; K19; K25]; 1xTMT6plex [N-Term]; 1xPhospho [S13(100)]	TGGT1_224850	0.00560971	0.251	-1.99	TGGT1_224850 1xPhospho [S337(100)]	4000.1	1003.5	1	TGGT1_224850 [325-349]	7.47	100	1	4000.1	5388.8	3262.1	783.8	1003.5	1499	13
High	[R].SGSVDSSGSFADENTHFVPAVGLSK.[S]	organism=Toxoplasma_gondii_GT1 | product=hypothetical protein | location=TGGT1_chrXI:3246107-3255996(-) | length=1444 | sequence_SO=chromosome | SO=protein_coding	1xTMT6plex [K25]; 1xTMT6plex [N-Term]; 3xPhospho [S3(100); S6(98.6); S9(100)]	TGGT1_313340	0.00561107	0.765	-0.39	TGGT1_313340 3xPhospho [S1245(100); S1248(98.6); S1251(100)]	131.5	100.6	1	TGGT1_313340 [1243-1267]	4.88	100	1	147.5	131.2	131.5	107.9	99.4	100.6	1
High	[R].DFHSFLEDADMLSESDAEEDSGAGMAESCR.[D]	organism=Toxoplasma_gondii_GT1 | product=zinc finger in N-recognin protein | location=TGGT1_chrIa:1611672-1632204(-) | length=4439 | sequence_SO=chromosome | SO=protein_coding	1xCarbamidomethyl [C29]; 1xTMT6plex [N-Term]; 2xPhospho [S13(100); S15(100)]	TGGT1_295658	0.00561451	1.27	0.34	TGGT1_295658 2xPhospho [S1902(100); S1904(100)]	160.2	203.4	1	TGGT1_295658 [1890-1919]	6.84	100	1	143.9	160.2	160.3	202.7	214.4	203.4	6
High	[R].RGSNAHLGEANNQPEKK.[K]	organism=Toxoplasma_gondii_GT1 | product=transketolase | location=TGGT1_chrIV:1364235-1371398(-) | length=699 | sequence_SO=chromosome | SO=protein_coding	2xTMT6plex [K16; K17]; 1xPhospho [S3(100)]	TGGT1_318310	0.00561874	10.669	3.42	TGGT1_318310 1xPhospho [S8(100)]	93.7	999.5	1	TGGT1_318310 [6-22]	6.48	100	1	93.7	47.8	130.4	999.5	1029.1	630.1	2
High	[R].NTALNTVVHPSFASSDEEDEGSVASK.[C]	organism=Toxoplasma_gondii_GT1 | product=hypothetical protein | location=TGGT1_chrXI:2071805-2077652(-) | length=386 | sequence_SO=chromosome | SO=protein_coding	1xTMT6plex [K26]; 3xPhospho [S11(100); S14(100); S15(100)]	TGGT1_311480	0.00562238	2.54	1.34	TGGT1_311480 3xPhospho [S348(100); S351(100); S352(100)]	33.8	85.8	2	TGGT1_311480 [338-363]	3.37	100	1	32.2	33.8	40.1	89.4	85.8	63.6	4
High	[K].AVSPPHLDGPPSPR.[S]	Protein PML OS=Homo sapiens GN=PML PE=1 SV=3 Protein PML OS=Homo sapiens GN=PML PE=1 SV=1	1xTMT6plex [N-Term]; 2xPhospho [S3(100); S12(100)]	P29590; H3BT57	0.00562983	1.505	0.59	P29590 2xPhospho [S518(100); S527(100)]; H3BT57 2xPhospho [S470(100); S479(100)]	1088.4	1638.4	1	P29590 [516-529]; H3BT57 [468-481]	4.97	100	2	1062.8	1088.4	1245.8	1759	1638.4	1611.3	17
High	[R].GGAPDPSPGATATPGAPAQPSSPDAR.[R]	Zinc finger and BTB domain-containing protein 7A OS=Homo sapiens GN=ZBTB7A PE=1 SV=1	1xTMT6plex [N-Term]; 1xPhospho [S22(99.1)]	O95365	0.00563234	1.91	0.93	O95365 1xPhospho [S526(99.1)]	172.5	329.3	2	O95365 [505-530]	5.95	100	1	172.5	166.2	204.6	329.3	333.2	306.8	3
High	[R].KGSGGAQATAGGESGGSGSSK.[R]	organism=Toxoplasma_gondii_GT1 | product=hypothetical protein | location=TGGT1_chrX:378932-383473(+) | length=1256 | sequence_SO=chromosome | SO=protein_coding	2xTMT6plex [K1; K21]; 1xTMT6plex [N-Term]; 1xPhospho [S3(100)]	TGGT1_228230	0.0056375	0.527	-0.93	TGGT1_228230 1xPhospho [S838(100)]	590.2	310.8	3	TGGT1_228230 [836-856]	6.74	100	1	590.2	705.6	570.5	243.1	310.8	340.5	6
High	[K].QYIHLDALNEDVEPEIKEPSLRPLSQK.[A]	organism=Toxoplasma_gondii_GT1 | product=hypothetical protein | location=TGGT1_chrX:5457347-5458367(-) | length=218 | sequence_SO=chromosome | SO=protein_coding	1xDeamidated [N9]; 2xTMT6plex [K17; K27]; 1xTMT6plex [N-Term]; 2xPhospho [S20(100); S25(100)]	TGGT1_236890	0.0056476	0.563	-0.83	TGGT1_236890 2xPhospho [S132(100); S137(100)]	196	110.3	1	TGGT1_236890 [113-139]	9.03	100	1	196	223.1	178.8	91.5	110.3	122.5	8
High	[R].AESCEALHEIDSADEK.[A]	organism=Toxoplasma_gondii_GT1 | product=hypothetical protein | location=TGGT1_chrIa:111048-121227(-) | length=3263 | sequence_SO=chromosome | SO=protein_coding	1xCarbamidomethyl [C4]; 1xTMT6plex [K16]; 1xTMT6plex [N-Term]; 2xPhospho [S3(100); S12(100)]	TGGT1_293170	0.00564996	0.589	-0.76	TGGT1_293170 2xPhospho [S435(100); S444(100)]	336.9	198.4	1	TGGT1_293170 [433-448]	5.22	100	1	388.6	336.9	321.8	198.4	203.2	190.6	1
High	[R].LLEMNVGCHEEKESDEDDGDKK.[R]	organism=Toxoplasma_gondii_GT1 | product=zinc finger, zz type domain-containing protein | location=TGGT1_chrXII:1042433-1047423(-) | length=843 | sequence_SO=chromosome | SO=protein_coding	1xCarbamidomethyl [C8]; 1xDeamidated [N5]; 3xTMT6plex [K12; K21; K22]; 1xTMT6plex [N-Term]; 1xPhospho [S14(100)]	TGGT1_219150	0.00565018	0.348	-1.52	TGGT1_219150 1xPhospho [S127(100)]	438.5	152.8	1	TGGT1_219150 [114-135]	4.54	100	1	438.5	611.9	378.3	152.8	144.5	194.4	3
High	[K].SPDSATVSGYDIMK.[S]	Myosin phosphatase Rho-interacting protein OS=Homo sapiens GN=MPRIP PE=1 SV=3	1xTMT6plex [K14]; 1xTMT6plex [N-Term]; 1xPhospho [S1(100)]	Q6WCQ1	0.00565633	1.463	0.55	Q6WCQ1 1xPhospho [S977(100)]	115.6	169.1	1	Q6WCQ1 [977-990]	4.18	100	1	109	115.6	130.3	169.1	195.8	165.6	2
High	[R].SSLGQSASETEEDTVSVSK.[K]	Splicing factor 3B subunit 2 OS=Homo sapiens GN=SF3B2 PE=1 SV=1	1xTMT6plex [K19]; 1xTMT6plex [N-Term]; 1xPhospho [S8(99.4)]	E9PPJ0	0.00566521	1.222	0.29	E9PPJ0 1xPhospho [S292(99.4)]	368.1	449.7	2	E9PPJ0 [285-303]	4.38	100	1	356.8	368.1	390.6	441.7	484.2	449.7	5
High	[R].SSFQGQPPR.[S]	organism=Toxoplasma_gondii_GT1 | product=hypothetical protein | location=TGGT1_chrVIII:6659816-6662435(+) | length=737 | sequence_SO=chromosome | SO=protein_coding	1xTMT6plex [N-Term]; 1xPhospho [S2(100)]	TGGT1_268182	0.0056708	2.455	1.3	TGGT1_268182 1xPhospho [S82(100)]	278.9	684.6	1	TGGT1_268182 [81-89]	2.13	100	1	333.2	278.9	216.3	829.5	684.6	664.2	2
High	[R].SLHSSPPASVDGR.[L]	organism=Toxoplasma_gondii_GT1 | product=putative PP2C | location=TGGT1_chrVIIa:4108637-4114767(+) | length=673 | sequence_SO=chromosome | SO=protein_coding	1xTMT6plex [N-Term]; 1xPhospho [S5(99.6)]	TGGT1_281580	0.00568269	1.323	0.4	TGGT1_281580 1xPhospho [S209(99.6)]	263.4	348.5	2	TGGT1_281580 [205-217]	3.28	100	1	263.4	258.5	274.9	366.7	348.5	326.3	3
High	[R].LALSDDEEKMETPPSIRR.[R]	organism=Toxoplasma_gondii_GT1 | product=putative DNA mismatch repair protein MSH6-1 | location=TGGT1_chrIX:3604395-3616262(-) | length=1561 | sequence_SO=chromosome | SO=protein_coding	1xTMT6plex [K9]; 3xPhospho [S4(100); T12(100); S15(100)]	TGGT1_290640	0.00568928	1.587	0.67	TGGT1_290640 3xPhospho [S184(100); T192(100); S195(100)]	193	306.3	1	TGGT1_290640 [181-198]	3.55	100	1	193	177.1	219.8	306.3	334.4	283.7	1
High	[R].ADSPKPAFHGNAGFGDLWSGEK.[A]	organism=Toxoplasma_gondii_GT1 | product=protein-tyrosine-phosphatase | location=TGGT1_chrVIIb:1737178-1741612(+) | length=440 | sequence_SO=chromosome | SO=protein_coding	2xTMT6plex [K5; K22]; 1xTMT6plex [N-Term]; 1xPhospho [S3(100)]	TGGT1_261410	0.00569077	0.43	-1.22	TGGT1_261410 1xPhospho [S250(100)]	224.2	96.4	1	TGGT1_261410 [248-269]	5.86	100	1	224.2	258.6	184.8	96.4	88.7	103.4	1
High	[R].ETEQKEPLASSHSSSPLQHEAPPAAQSPR.[E]	organism=Toxoplasma_gondii_GT1 | product=zinc finger, C3HC4 type (RING finger) domain-containing protein | location=TGGT1_chrX:3392353-3413350(-) | length=3893 | sequence_SO=chromosome | SO=protein_coding	1xTMT6plex [K5]; 1xTMT6plex [N-Term]; 1xPhospho [S27(100)]	TGGT1_223880	0.00569899	1.409	0.49	TGGT1_223880 1xPhospho [S1493(100)]	364.6	513.6	1	TGGT1_223880 [1467-1495]	9.42	100	1	351.9	364.6	396	513.6	544.6	468.3	4
High	[K].DLLTSPSGANR.[D]	organism=Toxoplasma_gondii_GT1 | product=hypothetical protein | location=TGGT1_chrXI:3385333-3400705(+) | length=1381 | sequence_SO=chromosome | SO=protein_coding	1xTMT6plex [N-Term]; 1xPhospho [T/S]	TGGT1_313480	0.00570412	2.228	1.16		167.1	372.3	1	TGGT1_313480 [679-689]	3.02	100	1	161.4	167.1	182	465.1	372.3	343.3	2
High	[K].NQVVSSTNGELNTDDPTAGR.[S]	Casein kinase I isoform gamma-3 (Fragment) OS=Homo sapiens GN=CSNK1G3 PE=1 SV=1	1xDeamidated [N8]; 1xTMT6plex [N-Term]; 1xPhospho [S/T]	H0YBN6	0.005711	0.762	-0.39		184.8	140.8	1	H0YBN6 [110-129]	3.28	100	1	184.8	202.3	178.6	129.7	140.8	149.1	1
High	[K].EEESEDESNEEEEEEDEEESESEAK.[S]	Probable global transcription activator SNF2L2 OS=Homo sapiens GN=SMARCA2 PE=1 SV=2	1xTMT6plex [K25]; 3xPhospho [S]	F6VDE0	0.00571106	3.009	1.59	F6VDE0 3xPhospho [S]	17.4	52.3	1	F6VDE0 [1433-1457]	2.27	100	1	15.7	17.4	19.8	52.3	58.8	38.2	1
High	[K].IFSSDEEEHWTK.[A]	organism=Toxoplasma_gondii_GT1 | product=hypothetical protein | location=TGGT1_chrVIII:1309878-1321341(+) | length=2685 | sequence_SO=chromosome | SO=protein_coding	1xTMT6plex [K12]; 2xPhospho [S3(100); S4(100)]	TGGT1_231200	0.00571758	1.699	0.76	TGGT1_231200 2xPhospho [S2418(100); S2419(100)]	294.5	500.4	1	TGGT1_231200 [2416-2427]	3.56	100	1	301.9	255.7	294.5	515	500.4	410.6	3
High	[R].RISVTDSQQSFHSK.[-]	organism=Toxoplasma_gondii_GT1 | product=ULK kinase | location=TGGT1_chrX:4980554-4985413(+) | length=363 | sequence_SO=chromosome | SO=protein_coding	1xTMT6plex [K14]; 1xTMT6plex [N-Term]; 3xPhospho [S3(100); S7(100); S10(100)]	TGGT1_235750	0.0057266	0.781	-0.36	TGGT1_235750 3xPhospho [S352(100); S356(100); S359(100)]	1262.6	986.7	2	TGGT1_235750 [350-363]	5.86	100	1	1262.6	1278.2	1182.9	1055.3	950.7	986.7	5
High	[K].AGSLQGDFLSLSDASLEPHR.[S]	organism=Toxoplasma_gondii_GT1 | product=Yip1 domain-containing protein | location=TGGT1_chrIa:227131-228897(+) | length=588 | sequence_SO=chromosome | SO=protein_coding	1xTMT6plex [N-Term]; 2xPhospho [S3(100); S]	TGGT1_293300	0.00572751	0.549	-0.86	TGGT1_293300 2xPhospho [S87(100); S]	110.1	60.5	1	TGGT1_293300 [85-104]	3.58	100	1	93	118.7	110.1	59.7	60.5	69.4	1
High	[R].SLDPLGSEEEAEASEDDSLHLLGGGGR.[D]	Periodic tryptophan protein 2 homolog OS=Homo sapiens GN=PWP2 PE=2 SV=2	1xTMT6plex [N-Term]; 3xPhospho [S7(100); S14(100); S18(100)]	Q15269	0.00573598	1.253	0.33	Q15269 3xPhospho [S891(100); S898(100); S902(100)]	38.7	48.5	1	Q15269 [885-911]	5	100	1	38.7	39.3	36.8	44.5	48.6	48.5	1
High	[K].TEEPLGSPHPSGTVESPGEGPQDTR.[I]	Zinc finger protein 446 OS=Homo sapiens GN=ZNF446 PE=1 SV=1	1xTMT6plex [N-Term]; 2xPhospho [S7(100); S16(100)]	A0A0A0MR84	0.00573865	1.339	0.42	A0A0A0MR84 2xPhospho [S137(100); S146(100)]	232.5	311.3	1	A0A0A0MR84 [131-155]	4.75	100	1	214.2	232.5	248.1	300.3	332.3	311.3	2
High	[R].QLQEDQENNLQDNQTSNSSPCR.[S]	PHD finger protein 3 OS=Homo sapiens GN=PHF3 PE=1 SV=3	1xCarbamidomethyl [C21]; 1xTMT6plex [N-Term]; 1xPhospho [S19(99.5)]	Q92576	0.00574319	1.425	0.51	Q92576 1xPhospho [S1614(99.5)]	45.6	65	1	Q92576 [1596-1617]	5.21	100	1	43.9	50	45.6	65	58.4	67.2	1
High	[R].GGSSGELSGPGEEAEESQEEKDSEAK.[N]	organism=Toxoplasma_gondii_GT1 | product=WD domain, G-beta repeat-containing protein | location=TGGT1_chrXII:3712991-3725587(+) | length=3345 | sequence_SO=chromosome | SO=protein_coding	2xTMT6plex [K21; K26]; 1xTMT6plex [N-Term]; 3xPhospho [S3(100); S8(100); S17(100)]	TGGT1_248290	0.00578929	0.582	-0.78	TGGT1_248290 3xPhospho [S2964(100); S2969(100); S2978(100)]	378.1	220.1	1	TGGT1_248290 [2962-2987]	6.87	100	1	378.1	421.2	331	180.5	220.1	235.3	3
High	[R].SGSQASGGGALPSVER.[A]	organism=Toxoplasma_gondii_GT1 | product=hypothetical protein | location=TGGT1_chrX:705130-713114(+) | length=2006 | sequence_SO=chromosome | SO=protein_coding	1xTMT6plex [N-Term]; 1xPhospho [S3(99.7)]	TGGT1_227820	0.00579197	1.482	0.57	TGGT1_227820 1xPhospho [S1610(99.7)]	325.9	482.9	1	TGGT1_227820 [1608-1623]	5.47	100	1	325.9	276	344.8	482.9	577.7	480.7	3
High	[K].TAPGKDETGSEEDVDIPQADSPSDGVR.[R]	organism=Toxoplasma_gondii_GT1 | product=hypothetical protein | location=TGGT1_chrIX:2120186-2121400(+) | length=404 | sequence_SO=chromosome | SO=protein_coding	1xTMT6plex [K5]; 1xPhospho [S10(99.1)]	TGGT1_288030	0.00579211	2.547	1.35	TGGT1_288030 1xPhospho [S347(99.1)]	31.5	80.1	1	TGGT1_288030 [338-364]	4.06	100	1	31.5	31.1	40.6	82.2	80.1	74.3	1
High	[R].EIAQVSSAQDAVHAK.[A]	organism=Toxoplasma_gondii_GT1 | product=hypothetical protein | location=TGGT1_chrXII:4931674-4933414(+) | length=263 | sequence_SO=chromosome | SO=protein_coding	1xTMT6plex [K15]; 1xTMT6plex [N-Term]; 1xPhospho [S]	TGGT1_250040	0.00580341	1.625	0.7		418.1	679.3	1	TGGT1_250040 [31-45]	6.05	100	1	442	355	418.1	679.3	692.3	608.7	2
High	[R].RKPLVLSSDDESEEELETTSR.[K]	organism=Toxoplasma_gondii_GT1 | product=putative DNA topoisomerase 2 | location=TGGT1_chrXI:2472947-2490813(-) | length=1658 | sequence_SO=chromosome | SO=protein_coding	1xTMT6plex [K2]; 1xTMT6plex [N-Term]; 3xPhospho [S7(100); S8(100); S12(100)]	TGGT1_312230	0.00580878	0.606	-0.72	TGGT1_312230 3xPhospho [S1551(100); S1552(100); S1556(100)]	1375.5	833.3	1	TGGT1_312230 [1545-1565]	8.27	100	1	1375.5	1542.2	1273.3	799.8	859.7	833.3	10
High	[K].TSVATQCDPEEIIVLSDSD.[-]	Death domain-associated protein 6 OS=Homo sapiens GN=DAXX PE=1 SV=2	1xCarbamidomethyl [C7]; 1xTMT6plex [N-Term]; 2xPhospho [S16(100); S18(100)]	Q9UER7	0.00581063	1.264	0.34	Q9UER7 2xPhospho [S737(100); S739(100)]	319.8	404.2	1	Q9UER7 [722-740]	4.54	100	1	319.8	294.5	332.1	427.7	387.4	404.2	7
High	[R].DLFSLDSEDPSPASPPLR.[S]	Uncharacterized protein (Fragment) OS=Homo sapiens PE=4 SV=2	1xTMT6plex [N-Term]; 1xPhospho [S14(100)]	H3BTX0	0.00581313	1.889	0.92	H3BTX0 1xPhospho [S67(100)]	383.7	724.7	1	H3BTX0 [54-71]	6.07	100	1	383.7	335.6	408.2	759.2	579.6	724.7	4
High	[R].KEDQNASDDAGEK.[R]	organism=Toxoplasma_gondii_GT1 | product=inositol polyphosphate kinase | location=TGGT1_chrIb:592752-603778(-) | length=2851 | sequence_SO=chromosome | SO=protein_coding	2xTMT6plex [K1; K13]; 1xTMT6plex [N-Term]; 1xPhospho [S7(100)]	TGGT1_208070	0.00581345	0.571	-0.81	TGGT1_208070 1xPhospho [S1497(100)]	1019.5	582.1	1	TGGT1_208070 [1491-1503]	4.11	100	1	983.3	1285.7	1019.5	543.3	582.1	673.8	2
High	[R].DNSPPPAFKPEPPK.[A]	Tight junction protein ZO-2 OS=Homo sapiens GN=TJP2 PE=1 SV=2	2xTMT6plex [K9; K14]; 1xPhospho [S3(100)]	Q9UDY2	0.00581455	1.745	0.8	Q9UDY2 1xPhospho [S986(100)]	473.1	825.7	1	Q9UDY2 [984-997]	2.51	100	1	472.1	473.1	531.8	825.7	890.8	711.8	4
High	[R].SSSTLPVPQPSSAPPTPTR.[L]	Retinoblastoma-like protein 2 OS=Homo sapiens GN=RBL2 PE=1 SV=3	1xTMT6plex [N-Term]; 3xPhospho [S3(97.8); S12(98.9); T16(98.9)]	Q08999	0.00581779	1.403	0.49	Q08999 3xPhospho [S973(97.8); S982(98.9); T986(98.9)]	35.5	49.9	1	Q08999 [971-989]	5.71	100	1	35.5	31	36	49.9	44.2	50.9	1
High	[K].SVAPEINETGAVSDTSDTR.[L]	organism=Toxoplasma_gondii_GT1 | product=E1-E2 ATPase subfamily protein | location=TGGT1_chrIX:2766488-2779639(+) | length=2014 | sequence_SO=chromosome | SO=protein_coding	1xTMT6plex [N-Term]; 2xPhospho [S/T]	TGGT1_289070	0.00582167	0.319	-1.65		211.2	67.4	1	TGGT1_289070 [1284-1302]	5.14	100	1	211.2	227.1	202.7	56.8	67.4	83.4	2
High	[K].LVEAEEEEEEDAESAQEEQGER.[G]	organism=Toxoplasma_gondii_GT1 | product=RIO1 family protein | location=TGGT1_chrIV:1952686-1957204(+) | length=1015 | sequence_SO=chromosome | SO=protein_coding	1xTMT6plex [N-Term]; 1xPhospho [S14(100)]	TGGT1_210830	0.00582392	1.88	0.91	TGGT1_210830 1xPhospho [S767(100)]	85	159.8	1	TGGT1_210830 [754-775]	5.51	100	1	83.8	85	106.4	174.7	159.8	146.2	1
High	[R].SSSEDDDLDVESDFDDASINSYSVSDGSTSR.[S]	Chromodomain-helicase-DNA-binding protein 4 OS=Homo sapiens GN=CHD4 PE=1 SV=1 Chromodomain-helicase-DNA-binding protein 4 OS=Homo sapiens GN=CHD4 PE=1 SV=1	1xDeamidated [N20]; 1xTMT6plex [N-Term]; 2xPhospho [S1(96.1); S12(98)]	A0A0C4DGG9; F5GWX5	0.00582567	1.386	0.47	A0A0C4DGG9 2xPhospho [S305(96.1); S316(98)]; F5GWX5 2xPhospho [S301(96.1); S312(98)]	19.4	26.9	1	A0A0C4DGG9 [305-335]; F5GWX5 [301-331]	2.22	100	2	20.1	19.4	16.9	31.6	26.9	26.6	1
High	[R].SSLSSHSHQSQIYR.[S]	Protein transport protein Sec16A OS=Homo sapiens GN=SEC16A PE=1 SV=1	1xTMT6plex [N-Term]; 2xPhospho [S2(99.6); S/Y]	F1T0I1	0.00583718	1.578	0.66	F1T0I1 2xPhospho [S1369(99.6); S/Y]	211.6	333.9	1	F1T0I1 [1368-1381]	5.29	100	1	211.6	187.7	240	391.7	332.5	333.9	3
High	[R].EKSLDGDRFEETER.[G]	organism=Toxoplasma_gondii_GT1 | product=splicing factor SF2 | location=TGGT1_chrIV:876124-882127(+) | length=450 | sequence_SO=chromosome | SO=protein_coding	1xTMT6plex [K2]; 1xTMT6plex [N-Term]; 1xPhospho [S3(100)]	TGGT1_319530	0.00586893	0.679	-0.56	TGGT1_319530 1xPhospho [S299(100)]	772.9	524.4	1	TGGT1_319530 [297-310]	3.66	100	1	772.9	930.8	758.7	465.8	529.9	524.4	5
High	[R].YNDWSDDDDDSNESK.[S]	Armadillo repeat-containing X-linked protein 3 OS=Homo sapiens GN=ARMCX3 PE=1 SV=1	1xTMT6plex [K15]; 1xTMT6plex [N-Term]; 3xPhospho [S5(100); S11(100); S14(100)]	Q9UH62	0.00587436	0.655	-0.61	Q9UH62 3xPhospho [S61(100); S67(100); S70(100)]	125.7	82.4	1	Q9UH62 [57-71]	3.54	100	1	137.5	112.5	125.7	68.7	84.3	82.4	3
High	[K].SLIPDIKPLAGQEAVVDLHADDSRISEDETER.[N]	Apoptotic chromatin condensation inducer in the nucleus OS=Homo sapiens GN=ACIN1 PE=1 SV=2 Apoptotic chromatin condensation inducer in the nucleus OS=Homo sapiens GN=ACIN1 PE=1 SV=1	1xTMT6plex [K7]; 1xTMT6plex [N-Term]; 1xPhospho [S/T]	Q9UKV3; G3V3B0	0.00587943	1.188	0.25		79.2	94.1	2	Q9UKV3 [873-904]; G3V3B0 [114-145]	6.25	100	2	79.2	78.6	84.5	94.1	92.7	98.7	2
High	[K].KPATPAEDDEDDDIDLFGSDNEEEDKEAAQLR.[E]	Elongation factor 1-delta OS=Homo sapiens GN=EEF1D PE=1 SV=5	1xDeamidated [N21]; 2xTMT6plex [K1; K26]; 1xPhospho [S19(100)]	P29692	0.00588283	3.077	1.62	P29692 1xPhospho [S162(100)]	273.3	841	1	P29692 [144-175]	4.35	100	1	273.3	224.7	371	1027.5	841	790.4	7
High	[R].TLPVSAEAPDSPAPPETLDQPEASSSADSSKQASR.[Q]	organism=Toxoplasma_gondii_GT1 | product=hypothetical protein | location=TGGT1_chrXII:6183644-6191471(-) | length=1534 | sequence_SO=chromosome | SO=protein_coding	1xTMT6plex [K31]; 1xTMT6plex [N-Term]; 3xPhospho [S29(97.7); S30(97.7); S34(97.7)]	TGGT1_278130	0.00588448	2.648	1.4	TGGT1_278130 3xPhospho [S586(97.7); S587(97.7); S591(97.7)]	42.8	113.3	1	TGGT1_278130 [558-592]	5.5	100	1	44.3	42.8	37.3	127	113.3	86.5	1
High	[K].ATLSSTSGLDLMSESGEGEISPQR.[E]	LIM domain only protein 7 OS=Homo sapiens GN=LMO7 PE=1 SV=1	1xTMT6plex [N-Term]; 2xPhospho [S5(98.9); S21(100)]	E9PMS6	0.00588672	1.534	0.62	E9PMS6 2xPhospho [S575(98.9); S591(100)]	785.3	1204.8	3	E9PMS6 [571-594]	7.14	100	1	785.3	782.4	915.1	1274	1204.8	1103.8	15
High	[R].ERSDASRGPLVEALGGVDQTGADKDEK.[S]	organism=Toxoplasma_gondii_GT1 | product=hypothetical protein | location=TGGT1_chrV:456259-461225(-) | length=940 | sequence_SO=chromosome | SO=protein_coding	1xDeamidated [Q19]; 2xTMT6plex [K24; K27]; 1xTMT6plex [N-Term]; 2xPhospho [S3(100); S6(100)]	TGGT1_212770	0.00589359	0.591	-0.76	TGGT1_212770 2xPhospho [S246(100); S249(100)]	309.7	183	3	TGGT1_212770 [244-270]	6.58	100	1	309.7	342.8	293.5	158.3	204.7	183	9
High	[K].QGSPDQVSPVSEMTSTSLYQDK.[Q]	Microtubule-associated protein 1B OS=Homo sapiens GN=MAP1B PE=1 SV=2	1xTMT6plex [K22]; 2xPhospho [S3(100); S8(100)]	P46821	0.00589902	2.607	1.38	P46821 2xPhospho [S1438(100); S1443(100)]	119.9	312.5	1	P46821 [1436-1457]	3.91	100	1	119.9	99.7	154.6	417.8	312.5	266.7	4
High	[R].LGSGNNFDEQK.[H]	organism=Toxoplasma_gondii_GT1 | product=putative cell-cycle-associated protein kinase CDK | location=TGGT1_chrIX:4910810-4921648(+) | length=1373 | sequence_SO=chromosome | SO=protein_coding	1xTMT6plex [K11]; 1xTMT6plex [N-Term]; 1xPhospho [S3(100)]	TGGT1_304970	0.00590085	0.379	-1.4	TGGT1_304970 1xPhospho [S1326(100)]	1117.5	423	1	TGGT1_304970 [1324-1334]	4.65	100	1	1117.5	1346.2	899.4	327.3	423	523.9	6
High	[R].SRSGSIKGSR.[YS]	Serine/arginine-rich splicing factor 7 OS=Homo sapiens GN=SRSF7 PE=1 SV=1	1xTMT6plex [K7]; 3xPhospho [S1(100); S3(100); S5(100)]	Q16629	0.0059066	3.212	1.68	Q16629 3xPhospho [S179(100); S181(100); S183(100)]	165.6	531.8	1	Q16629 [179-188]	2.88	100	1	165.6	129.5	211.3	555.9	437.9	531.8	2
High	[K].DAAIFPGADEIHETSSENDKK.[S]	organism=Toxoplasma_gondii_GT1 | product=hypothetical protein | location=TGGT1_chrXI:6052022-6054177(+) | length=604 | sequence_SO=chromosome | SO=protein_coding	2xTMT6plex [K20; K21]; 1xTMT6plex [N-Term]; 1xPhospho [S16(99.6)]	TGGT1_216460	0.00592854	0.6	-0.74	TGGT1_216460 1xPhospho [S186(99.6)]	961	576.4	2	TGGT1_216460 [171-191]	5.8	100	1	961	1002.2	795.4	474.7	576.4	583.8	6
High	[K].KKADSDDDSDDDGQNGK.[E]	organism=Toxoplasma_gondii_GT1 | product=putative eukaryotic initiation factor-5 | location=TGGT1_chrVI:3337752-3341085(+) | length=414 | sequence_SO=chromosome | SO=protein_coding	1xDeamidated [N/Q]; 3xTMT6plex [K1; K2; K17]; 1xTMT6plex [N-Term]; 2xPhospho [S5(100); S9(100)]	TGGT1_244650	0.00593092	0.267	-1.91	TGGT1_244650 2xPhospho [S189(100); S193(100)]	998.1	266.2	2	TGGT1_244650 [185-201]	6.09	100	1	998.1	1330	713.6	201.4	266.2	274.8	10
High	[R].NVQAPAGVADASQEAGDVVEERTERTEEQVFAPGPPR.[R]	organism=Toxoplasma_gondii_GT1 | product=hypothetical protein | location=AAQM03000427:32-1883(+) | length=435 | sequence_SO=contig | SO=protein_coding	1xTMT6plex [N-Term]; 3xPhospho [S12(100); T23(100); T26(100)]	TGGT1_279100	0.00593231	1.513	0.6	TGGT1_279100 3xPhospho [S48(100); T59(100); T62(100)]	364.8	551.8	1	TGGT1_279100 [37-73]	8.83	100	1	340.7	364.8	412.6	617.3	551.8	515.9	10
High	[R].IFIEDTDSETEDFAGFTQSDLNGK.[T]	Cell division cycle-associated 7-like protein (Fragment) OS=Homo sapiens GN=CDCA7L PE=1 SV=1	1xTMT6plex [K24]; 1xTMT6plex [N-Term]; 2xPhospho [T6(100); S8(100)]	C9J8L0	0.00593338	1.69	0.76	C9J8L0 2xPhospho [T42(100); S44(100)]	101.9	172.2	1	C9J8L0 [37-60]	4.36	100	1	101.6	101.9	125.7	171.7	199.7	172.2	1
High	[K].DTRETLAGMNSPK.[T]	organism=Toxoplasma_gondii_GT1 | product=protein kinase G AGC kinase family member PKG | location=TGGT1_chrXI:1956120-1971174(-) | length=994 | sequence_SO=chromosome | SO=protein_coding	1xTMT6plex [K13]; 1xTMT6plex [N-Term]; 2xPhospho [T2(100); S11(100)]	TGGT1_311360	0.00593526	0.641	-0.64	TGGT1_311360 2xPhospho [T96(100); S105(100)]	647.5	414.9	1	TGGT1_311360 [95-107]	6.55	100	1	647.5	772.5	615.4	358.1	448.6	414.9	4
High	[K].LGEKPQAGGDGETAEGAEESGSDDEATTK.[T]	organism=Toxoplasma_gondii_GT1 | product=WD domain, G-beta repeat-containing protein | location=TGGT1_chrVI:2373989-2380246(+) | length=487 | sequence_SO=chromosome | SO=protein_coding	1xDeamidated [Q6]; 2xTMT6plex [K4; K29]; 1xTMT6plex [N-Term]; 2xPhospho [S20(100); S22(100)]	TGGT1_243240	0.00593783	0.455	-1.14	TGGT1_243240 2xPhospho [S110(100); S112(100)]	283.8	129.1	2	TGGT1_243240 [91-119]	5.15	100	1	283.8	327.9	232.7	88.8	129.9	129.1	6
High	[R].ASEVDPLQASSQRSPKGDSDSSDEDESVR.[S]	organism=Toxoplasma_gondii_GT1 | product=putative phosducin | location=TGGT1_chrXII:2596723-2598427(+) | length=318 | sequence_SO=chromosome | SO=protein_coding	1xTMT6plex [K16]; 1xTMT6plex [N-Term]; 3xPhospho [S14(97.1); S21(98.5); S22(98.5)]	TGGT1_246100	0.0059383	0.682	-0.55	TGGT1_246100 3xPhospho [S120(97.1); S127(98.5); S128(98.5)]	167.1	114	1	TGGT1_246100 [107-135]	4.74	100	1	167.1	182.2	154.7	122.6	114	113	1
High	[R].GSSESDKFGDSGDISK.[G]	organism=Toxoplasma_gondii_GT1 | product=hypothetical protein | location=TGGT1_chrX:2618782-2623220(-) | length=1075 | sequence_SO=chromosome | SO=protein_coding	2xTMT6plex [K7; K16]; 1xTMT6plex [N-Term]; 2xPhospho [S3(100); S5(100)]	TGGT1_224890	0.00594698	0.637	-0.65	TGGT1_224890 2xPhospho [S128(100); S130(100)]	602.5	383.8	1	TGGT1_224890 [126-141]	2.72	100	1	602.5	730.8	601.9	380.6	429	383.8	2
High	[R].EAAPKPPQPPRASQSPLR.[G]	Probable C-mannosyltransferase DPY19L1 OS=Homo sapiens GN=DPY19L1 PE=1 SV=1	1xDeamidated [Q14]; 1xTMT6plex [K5]; 1xTMT6plex [N-Term]; 2xPhospho [S13(100); S15(100)]	A0A1B0GW05	0.00595022	1.356	0.44	A0A1B0GW05 2xPhospho [S23(100); S25(100)]	265	359.5	1	A0A1B0GW05 [11-28]	3.42	100	1	231.2	274.2	265	359.5	413.5	355.4	1
High	[R].SESPEGDEKAPPK.[S]	organism=Toxoplasma_gondii_GT1 | product=putative kinesin heavy chain | location=TGGT1_chrVIII:3381230-3400326(-) | length=1641 | sequence_SO=chromosome | SO=protein_coding	2xTMT6plex [K9; K13]; 1xTMT6plex [N-Term]; 1xPhospho [S3(100)]	TGGT1_273560	0.00595368	0.669	-0.58	TGGT1_273560 1xPhospho [S791(100)]	1262.8	845.1	1	TGGT1_273560 [789-801]	3.27	100	1	1245.6	1494.6	1262.8	790.6	957.8	845.1	5
High	[K].LDDESDSEDEKIVFDISGR.[R]	organism=Toxoplasma_gondii_GT1 | product=putative KDEL endoplasmic reticulum proteinretention receptor 2 (KDELR2) | location=TGGT1_chrIa:643316-647084(+) | length=400 | sequence_SO=chromosome | SO=protein_coding	1xTMT6plex [K11]; 2xPhospho [S5(100); S7(100)]	TGGT1_294040	0.0059537	1.646	0.72	TGGT1_294040 2xPhospho [S356(100); S358(100)]	1821.3	2998.6	1	TGGT1_294040 [352-370]	2.76	100	1	1773.1	1821.3	2164.2	3385	2998.6	2753.7	37
High	[R].NSFDSRLTEGEVGGK.[A]	organism=Toxoplasma_gondii_GT1 | product=hypothetical protein | location=TGGT1_chrIa:262977-264056(-) | length=243 | sequence_SO=chromosome | SO=protein_coding	1xTMT6plex [K15]; 1xTMT6plex [N-Term]; 3xPhospho [S2(100); S5(100); T8(100)]	TGGT1_293360	0.00595431	0.601	-0.73	TGGT1_293360 3xPhospho [S9(100); S12(100); T15(100)]	1140.6	686.1	1	TGGT1_293360 [8-22]	4.03	100	1	1324.2	1140.6	1008.5	686.1	586.2	707.9	5
High	[R].YEEDSRYPSCSAR.[G]	organism=Toxoplasma_gondii_GT1 | product=putative cell-cycle-associated protein kinase CLK | location=TGGT1_chrX:2940747-2949601(-) | length=1699 | sequence_SO=chromosome | SO=protein_coding	1xCarbamidomethyl [C10]; 1xTMT6plex [N-Term]; 1xPhospho [S11(99.2)]	TGGT1_224480	0.00597414	1.23	0.3	TGGT1_224480 1xPhospho [S1217(99.2)]	139.1	171.1	1	TGGT1_224480 [1207-1219]	2.23	100	1	140.9	139.1	132.8	183.3	165.1	171.1	1
High	[R].QLQQTGEVDSEGEEESEENNDGKPGPDAGGQAPLSEAEGVGER.[E]	organism=Toxoplasma_gondii_GT1 | product=ThiF family protein | location=TGGT1_chrXI:2094508-2100197(-) | length=845 | sequence_SO=chromosome | SO=protein_coding	1xTMT6plex [K23]; 1xPhospho [T/S]	TGGT1_311500	0.00598175	7.217	2.85		11.6	83.8	1	TGGT1_311500 [121-163]	5.26	100	1	11.6	6.5	16.8	125.3	83.8	51.3	1
High	[R].TVDEGVVEENPSLQTAQTTEMETEGLR.[Y]	organism=Toxoplasma_gondii_GT1 | product=hypothetical protein | location=TGGT1_chrVIIb:2722823-2724032(+) | length=160 | sequence_SO=chromosome | SO=protein_coding	1xDeamidated [N/Q]; 1xTMT6plex [N-Term]; 1xPhospho [T/S]	TGGT1_259630	0.00598676	1.169	0.23		228.2	266.7	10	TGGT1_259630 [10-36]	7.2	100	1	222.3	235.8	228.2	284.3	266.7	263	22
High	[R].QTSSSGAFPQGR.[E]	organism=Toxoplasma_gondii_GT1 | product=phosphatidylinositol transfer protein | location=TGGT1_chrIX:3118897-3137754(+) | length=1912 | sequence_SO=chromosome | SO=protein_coding	1xTMT6plex [N-Term]; 1xPhospho [S3(100)]	TGGT1_289570	0.00598694	0.183	-2.45	TGGT1_289570 1xPhospho [S801(100)]	779.2	142.9	1	TGGT1_289570 [799-810]	3.5	100	1	779.2	849.6	503	94.4	142.9	205.4	2
High	[R].TAAADEEEESSRILPTFTVQDIPSGDADVHK.[A]	organism=Toxoplasma_gondii_GT1 | product=hypothetical protein | location=TGGT1_chrVIIb:3082018-3084228(-) | length=557 | sequence_SO=chromosome | SO=protein_coding	1xTMT6plex [K31]; 2xPhospho [S10(100); S11(98.8)]	TGGT1_258870A	0.00599452	2.98	1.58	TGGT1_258870A 2xPhospho [S255(100); S256(98.8)]	287.2	856	2	TGGT1_258870A [246-276]	6.79	100	1	214.7	290.6	287.2	1220.9	856	691.6	9
High	[R].HSAASSSRPASFLEDESHK.[S]	organism=Toxoplasma_gondii_GT1 | product=TBC domain-containing protein | location=TGGT1_chrX:7078476-7082020(+) | length=943 | sequence_SO=chromosome | SO=protein_coding	1xTMT6plex [K19]; 1xTMT6plex [N-Term]; 2xPhospho [S11(99.3); S]	TGGT1_275350	0.00599746	0.321	-1.64	TGGT1_275350 2xPhospho [S536(99.3); S]	224.7	72.2	1	TGGT1_275350 [526-544]	4.17	100	1	192.3	224.7	277.3	77.2	70.7	72.2	2
High	[R].ASHTLLPSHR.[L]	Apoptotic chromatin condensation inducer in the nucleus OS=Homo sapiens GN=ACIN1 PE=1 SV=2	1xTMT6plex [N-Term]; 1xPhospho [S2(100)]	Q9UKV3	0.00599852	1.658	0.73	Q9UKV3 1xPhospho [S561(100)]	97.5	161.7	1	Q9UKV3 [560-569]	3.05	100	1	97.5	96.5	108.4	161.7	171.5	139.9	1
High	[K].SDTGKVPEAMK.[Q]	organism=Toxoplasma_gondii_GT1 | product=hypothetical protein | location=TGGT1_chrIII:1976274-1981704(-) | length=428 | sequence_SO=chromosome | SO=protein_coding	2xTMT6plex [K5; K11]; 1xTMT6plex [N-Term]; 1xPhospho [T3(100)]	TGGT1_254870	0.00601588	0.413	-1.27	TGGT1_254870 1xPhospho [T125(100)]	614.7	254.2	1	TGGT1_254870 [123-133]	3.29	100	1	668.4	614.7	473.8	254.2	241.4	292.1	3
High	[R].GGAAKPPSAFSSLVSEMK.[E]	organism=Toxoplasma_gondii_GT1 | product=slc30a2 protein | location=TGGT1_chrXII:5421720-5427109(+) | length=896 | sequence_SO=chromosome | SO=protein_coding	2xTMT6plex [K5; K18]; 1xTMT6plex [N-Term]; 3xPhospho [S8(100); S11(100); S12(100)]	TGGT1_251630	0.00602765	0.632	-0.66	TGGT1_251630 3xPhospho [S196(100); S199(100); S200(100)]	215.5	136.3	1	TGGT1_251630 [189-206]	4.48	100	1	215.5	233.5	190.9	124.1	151.9	136.3	3
High	[R].EDGHETATDLSAEEQEAR.[R]	organism=Toxoplasma_gondii_GT1 | product=hypothetical protein | location=TGGT1_chrVIIb:3358848-3367769(-) | length=1651 | sequence_SO=chromosome | SO=protein_coding	1xTMT6plex [N-Term]; 3xPhospho [T6(100); T8(100); S11(100)]	TGGT1_258480	0.00603362	1.337	0.42	TGGT1_258480 3xPhospho [T1553(100); T1555(100); S1558(100)]	120.4	160.9	1	TGGT1_258480 [1548-1565]	5.8	100	1	120.4	127	115.3	177.6	160.9	153.9	1
High	[R].DSILLAPSSSR.[S]	organism=Toxoplasma_gondii_GT1 | product=arginine decarboxylase | location=TGGT1_chrVIIa:143677-151297(-) | length=1225 | sequence_SO=chromosome | SO=protein_coding	1xTMT6plex [N-Term]; 1xPhospho [S]	TGGT1_280700	0.00603755	1.954	0.97		195.9	382.8	1	TGGT1_280700 [23-33]	2.39	100	1	177.2	195.9	214.8	382.8	419.4	312.1	4
High	[K].YFAESDEEEDDVDFAMFN.[-]	DNA topoisomerase 2-beta OS=Homo sapiens GN=TOP2B PE=1 SV=3	1xTMT6plex [N-Term]; 1xPhospho [S5(100)]	Q02880	0.00603821	1.657	0.73	Q02880 1xPhospho [S1613(100)]	65.9	109.1	1	Q02880 [1609-1626]	3.66	100	1	62.3	65.9	68.4	114.6	94.5	109.1	2
High	[K].ASLVALPEQTASEEETPPPLLTK.[E]	Apoptotic chromatin condensation inducer in the nucleus OS=Homo sapiens GN=ACIN1 PE=1 SV=2	1xTMT6plex [K23]; 1xTMT6plex [N-Term]; 1xPhospho [S12(100)]	Q9UKV3	0.00605005	1.401	0.49	Q9UKV3 1xPhospho [S410(100)]	230.7	323.1	2	Q9UKV3 [399-421]	5.19	100	1	210.2	230.7	245.6	341.1	315.2	323.1	9
High	[R].MSLAEICEGDLSGLDR.[E]	organism=Toxoplasma_gondii_GT1 | product=hypothetical protein | location=TGGT1_chrVIIa:3240895-3248510(+) | length=1948 | sequence_SO=chromosome | SO=protein_coding	1xCarbamidomethyl [C7]; 1xTMT6plex [N-Term]; 2xPhospho [S2(100); S12(100)]	TGGT1_202410	0.00605199	1.161	0.22	TGGT1_202410 2xPhospho [S666(100); S676(100)]	292	339.1	1	TGGT1_202410 [665-680]	5.06	100	1	274.2	293.2	292	339.3	339.1	323.3	5
High	[R].TIDKLNSGDIYSGDVSGVSLTK.[A]	organism=Toxoplasma_gondii_GT1 | product=putative kinesin heavy chain | location=TGGT1_chrVIII:3381230-3400326(-) | length=1641 | sequence_SO=chromosome | SO=protein_coding	2xTMT6plex [K4; K22]; 2xPhospho [S7(100); S12(100)]	TGGT1_273560	0.00606095	3.337	1.74	TGGT1_273560 2xPhospho [S570(100); S575(100)]	361.5	1206.6	3	TGGT1_273560 [564-585]	5.25	100	1	361.5	337.5	406.9	1854	1206.6	1191.1	8
High	[R].RASSGLPR.[N]	Stomatin-like protein 2, mitochondrial OS=Homo sapiens GN=STOML2 PE=1 SV=1	1xTMT6plex [N-Term]; 1xPhospho [S]	Q9UJZ1	0.00606705	1.493	0.58		150.6	224.9	1	Q9UJZ1 [27-34]	2.65	100	1	169.2	139.2	150.6	246.5	224.9	217.4	2
High	[R].ASADKLSTAGEDPAAPVAQVAPDTSSSADGGPSNGASEPGK.[V]	organism=Toxoplasma_gondii_GT1 | product=putative P-type ATPase4 | location=TGGT1_chrXII:5863040-5875230(+) | length=1338 | sequence_SO=chromosome | SO=protein_coding	2xTMT6plex [K5; K41]; 1xTMT6plex [N-Term]; 2xPhospho [S2(100); S7(100)]	TGGT1_278660	0.00606973	0.279	-1.84	TGGT1_278660 2xPhospho [S6(100); S11(100)]	273.4	76.2	2	TGGT1_278660 [5-45]	9.42	100	1	281.3	273.4	216	75.6	76.2	116.7	4
High	[K].KGTDEGDWEMIR.[K]	organism=Toxoplasma_gondii_GT1 | product=GYF domain-containing protein | location=TGGT1_chrXI:6511021-6521705(+) | length=2331 | sequence_SO=chromosome | SO=protein_coding	1xTMT6plex [K1]; 1xPhospho [T3(100)]	TGGT1_298610	0.00607001	1.65	0.72	TGGT1_298610 1xPhospho [T831(100)]	104.5	172.4	1	TGGT1_298610 [829-840]	3.87	100	1	104.5	90.7	117	204.6	172.4	161	1
High	[K].QAFEEKSGDNLDYASFQK.[F]	organism=Toxoplasma_gondii_GT1 | product=myosin light chain MLC1 | location=TGGT1_chrVIIb:3843366-3845688(+) | length=213 | sequence_SO=chromosome | SO=protein_coding	2xTMT6plex [K6; K18]; 1xTMT6plex [N-Term]; 2xPhospho [S7(100); S15(100)]	TGGT1_257680	0.00607717	0.378	-1.4	TGGT1_257680 2xPhospho [S124(100); S132(100)]	613.5	231.8	1	TGGT1_257680 [118-135]	6.47	100	1	707.6	613.5	481.9	227.7	231.8	320.8	4
High	[R].SLSPNPAASDASNGGEEER.[R]	organism=Toxoplasma_gondii_GT1 | product=hypothetical protein | location=TGGT1_chrX:3601437-3606218(-) | length=1303 | sequence_SO=chromosome | SO=protein_coding	1xTMT6plex [N-Term]; 3xPhospho [S3(100); S9(100); S12(100)]	TGGT1_223610	0.00609702	1.604	0.68	TGGT1_223610 3xPhospho [S203(100); S209(100); S212(100)]	71.8	115.2	1	TGGT1_223610 [201-219]	4.79	100	1	64.8	71.8	76.5	115.2	117.6	96.8	1
High	[R].NEEENSGSPPPSSDADDPSSAAGADGQRSPPQEPDKELQMR.[K]	organism=Toxoplasma_gondii_GT1 | product=RNA recognition motif-containing protein | location=TGGT1_chrIX:1992388-1998489(-) | length=430 | sequence_SO=chromosome | SO=protein_coding	1xTMT6plex [K36]; 2xPhospho [S29(100); S]	TGGT1_264610	0.00610412	11.774	3.56	TGGT1_264610 2xPhospho [S111(100); S]	16.7	196.6	1	TGGT1_264610 [83-123]	7.45	100	1	22.4	16.4	16.7	264.3	196.6	110.1	2
High	[R].QGSGGGSPQSK.[G]	organism=Toxoplasma_gondii_GT1 | product=hypothetical protein | location=TGGT1_chrVIII:1804634-1839298(-) | length=10329 | sequence_SO=chromosome | SO=protein_coding	1xTMT6plex [K11]; 1xTMT6plex [N-Term]; 1xPhospho [S3(100)]	TGGT1_232080	0.00610882	0.312	-1.68	TGGT1_232080 1xPhospho [S4267(100)]	271.3	84.7	1	TGGT1_232080 [4265-4275]	3.77	100	1	280.6	271.3	186.3	74.6	84.7	116.4	2
High	[K].EAEPALAPLPGDADDLPSTFTDSSR.[T]	organism=Toxoplasma_gondii_GT1 | product=hypothetical protein | location=TGGT1_chrVIII:347644-355417(+) | length=1289 | sequence_SO=chromosome | SO=protein_coding	1xTMT6plex [N-Term]; 2xPhospho [S23(96.9); S/T]	TGGT1_229640	0.00611529	1.503	0.59	TGGT1_229640 2xPhospho [S1268(96.9); S/T]	60.3	90.6	1	TGGT1_229640 [1246-1270]	4.46	100	1	59.4	61.6	60.3	102.1	90.6	89.6	1
High	[R].RSTEETTDEFNIQGLDSRPEK.[L]	organism=Toxoplasma_gondii_GT1 | product=transporter, major facilitator family protein | location=TGGT1_chrX:1771859-1775439(-) | length=589 | sequence_SO=chromosome | SO=protein_coding	1xTMT6plex [K21]; 1xTMT6plex [N-Term]; 2xPhospho [T6(100); S/T]	TGGT1_226020	0.0061175	1.339	0.42	TGGT1_226020 2xPhospho [T25(100); S/T]	147.5	197.5	2	TGGT1_226020 [20-40]	5.92	100	1	147.5	144.2	164	213.1	197.5	191.8	2
High	[K].VPDKAEDDLSGSSDEEDVAVK.[Q]	organism=Toxoplasma_gondii_GT1 | product=micro-fibrillar-associated protein 1 | location=TGGT1_chrX:6277388-6283666(+) | length=438 | sequence_SO=chromosome | SO=protein_coding	2xTMT6plex [K4; K21]; 3xPhospho [S10(100); S12(100); S13(100)]	TGGT1_214590	0.00612625	1.852	0.89	TGGT1_214590 3xPhospho [S48(100); S50(100); S51(100)]	428.4	793.2	1	TGGT1_214590 [39-59]	5.52	100	1	428.4	312.8	444.6	1007	793.2	792.7	4
High	[R].GQTPLTEGSEDLDGHSDPEESFAR.[D]	Protein FAM134C OS=Homo sapiens GN=FAM134C PE=1 SV=1	1xDeamidated [Q2]; 1xTMT6plex [N-Term]; 2xPhospho [S9(99.1); S16(100)]	K7EQI9	0.00613413	1.531	0.61	K7EQI9 2xPhospho [S216(99.1); S223(100)]	127.5	195.2	1	K7EQI9 [208-231]	3.92	100	1	127.5	111.6	130.4	195.2	215.2	172.2	1
High	[R].DSVETPGSPR.[G]	organism=Toxoplasma_gondii_GT1 | product=hypothetical protein | location=TGGT1_chrIX:5506123-5536326(+) | length=8858 | sequence_SO=chromosome | SO=protein_coding	1xTMT6plex [N-Term]; 1xPhospho [S8(100)]	TGGT1_306020	0.00613675	1.77	0.82	TGGT1_306020 1xPhospho [S6687(100)]	304.7	539.1	1	TGGT1_306020 [6680-6689]	2.7	100	1	304.7	282	330.4	539.1	584.6	454.8	1
High	[K].DDECQYTPSTSPPVEVAEEATDDVEK.[I]	organism=Toxoplasma_gondii_GT1 | product=putative Acetyl-coenzyme A synthetase 2 | location=TGGT1_chrIX:887254-895827(+) | length=714 | sequence_SO=chromosome | SO=protein_coding	1xCarbamidomethyl [C4]; 1xDeamidated [Q5]; 1xTMT6plex [K26]; 2xPhospho [T7(98.9); S/T/Y]	TGGT1_266640	0.00613972	3.008	1.59	TGGT1_266640 2xPhospho [T34(98.9); S/T/Y]	69.5	208.9	1	TGGT1_266640 [28-53]	3.85	100	1	67.1	69.5	86.1	242.3	208.9	154.2	10
High	[K].AQFFITGGWSSAEEEEKK.[K]	organism=Toxoplasma_gondii_GT1 | product=AARP2CN (NUC121) domain-containing protein | location=TGGT1_chrXI:3674749-3684807(+) | length=1273 | sequence_SO=chromosome | SO=protein_coding	2xTMT6plex [K17; K18]; 1xTMT6plex [N-Term]; 2xPhospho [S10(100); S11(100)]	TGGT1_313830	0.00614764	0.544	-0.88	TGGT1_313830 2xPhospho [S792(100); S793(100)]	1566.8	852.4	1	TGGT1_313830 [783-800]	5.28	100	1	1566.8	1887.9	1363.6	717.6	852.4	892.2	9
High	[K].TSPENVQDR.[F]	E3 SUMO-protein ligase RanBP2 OS=Homo sapiens GN=RANBP2 PE=1 SV=2	1xTMT6plex [N-Term]; 1xPhospho [S2(99.6)]	P49792	0.00616236	1.461	0.55	P49792 1xPhospho [S1400(99.6)]	181	264.5	1	P49792 [1399-1407]	2.48	100	1	181	165.6	196.1	267.1	264.5	234.6	1
High	[R].SSRPSSAFGR.[G]	organism=Toxoplasma_gondii_GT1 | product=RNA pseudouridine synthase superfamily protein | location=TGGT1_chrIX:6025601-6045208(-) | length=6535 | sequence_SO=chromosome | SO=protein_coding	1xTMT6plex [N-Term]; 2xPhospho [S]	TGGT1_306660	0.00617476	1.163	0.22		440.9	513	1	TGGT1_306660 [135-144]	2.73	100	1	456.9	428.6	440.9	519.6	503.4	513	3
High	[R].DAPGSPASTSSPSVSLSK.[C]	organism=Toxoplasma_gondii_GT1 | product=ATPase, AAA family protein | location=TGGT1_chrXII:3240940-3256254(+) | length=3915 | sequence_SO=chromosome | SO=protein_coding	1xTMT6plex [K18]; 1xTMT6plex [N-Term]; 2xPhospho [S5(100); S8(100)]	TGGT1_247390	0.00617618	0.829	-0.27	TGGT1_247390 2xPhospho [S3539(100); S3542(100)]	202.3	167.8	1	TGGT1_247390 [3535-3552]	4.7	100	1	202.3	218.2	200.2	166.6	176.3	167.8	3
High	[K].FTPAGAAAASAQSSFKDK.[R]	organism=Toxoplasma_gondii_GT1 | product=hypothetical protein | location=TGGT1_chrXI:3049384-3050751(-) | length=455 | sequence_SO=chromosome | SO=protein_coding	2xTMT6plex [K16; K18]; 1xTMT6plex [N-Term]; 1xPhospho [S14(100)]	TGGT1_313080	0.0062184	0.422	-1.25	TGGT1_313080 1xPhospho [S429(100)]	1359.6	573.1	3	TGGT1_313080 [416-433]	6.03	100	1	1692.8	1359.6	1121	507.7	573.1	715.5	14
High	[R].KQDKDASSDEDPADAAPAVGSLPLTK.[G]	organism=Toxoplasma_gondii_GT1 | product=hypothetical protein | location=TGGT1_chrVIII:4830509-4837142(+) | length=1243 | sequence_SO=chromosome | SO=protein_coding	3xTMT6plex [K1; K4; K26]; 1xTMT6plex [N-Term]; 2xPhospho [S7(100); S8(100)]	TGGT1_270960	0.00621916	0.367	-1.45	TGGT1_270960 2xPhospho [S69(100); S70(100)]	1330.3	487.7	1	TGGT1_270960 [63-88]	7.05	100	1	1330.3	1611.2	1012.3	427.6	487.7	613.1	9
High	[R].HVLASGGESR.[G]	organism=Toxoplasma_gondii_GT1 | product=hypothetical protein | location=TGGT1_chrVI:2564580-2571836(-) | length=2011 | sequence_SO=chromosome | SO=protein_coding	1xTMT6plex [N-Term]; 1xPhospho [S9(100)]	TGGT1_243460	0.00622198	1.806	0.85	TGGT1_243460 1xPhospho [S1834(100)]	110.3	199.2	1	TGGT1_243460 [1826-1835]	2.65	100	1	110.3	115.9	97.1	205.8	199.2	160.4	1
High	[R].LGSTTAAGPDGPGSPLASAASVPSAPDLCASGGR.[L]	organism=Toxoplasma_gondii_GT1 | product=hypothetical protein | location=TGGT1_chrIX:4004987-4034538(-) | length=5394 | sequence_SO=chromosome | SO=protein_coding	1xCarbamidomethyl [C29]; 1xTMT6plex [N-Term]; 2xPhospho [S3(99.2); S14(100)]	TGGT1_291180	0.00622398	0.84	-0.25	TGGT1_291180 2xPhospho [S3623(99.2); S3634(100)]	155.2	130.4	2	TGGT1_291180 [3621-3654]	8	100	1	155.2	158.4	146.8	131.5	121.3	130.4	3
High	[R].SSLSSSSPSSSAALPSGSSPAAASSSHALGVVDSDR.[I]	organism=Toxoplasma_gondii_GT1 | product=hypothetical protein | location=TGGT1_chrV:1407962-1410454(-) | length=363 | sequence_SO=chromosome | SO=protein_coding	1xTMT6plex [N-Term]; 2xPhospho [S4(100); S5(99.2)]	TGGT1_287170	0.00622638	1.925	0.94	TGGT1_287170 2xPhospho [S77(100); S78(99.2)]	193.6	372.6	4	TGGT1_287170 [74-109]	7.71	100	1	193.6	173.5	224.4	395.9	372.6	301.3	7
High	[R].SLIPANSKLDDFGDLSDSCDKVK.[E]	organism=Toxoplasma_gondii_GT1 | product=hypothetical protein | location=TGGT1_chrIX:3301494-3313288(-) | length=1326 | sequence_SO=chromosome | SO=protein_coding	1xCarbamidomethyl [C19]; 3xTMT6plex [K8; K21; K23]; 1xTMT6plex [N-Term]; 2xPhospho [S7(100); S16(100)]	TGGT1_289880	0.00622679	0.291	-1.78	TGGT1_289880 2xPhospho [S242(100); S251(100)]	276.9	80.5	1	TGGT1_289880 [236-258]	3.56	100	1	312.7	276.9	186	70.5	80.5	105.1	1
High	[K].SVDKEITESEDEEKPAEDAEEK.[K]	organism=Toxoplasma_gondii_GT1 | product=heat shock protein HSP90 | location=TGGT1_chrIX:2294323-2298742(+) | length=708 | sequence_SO=chromosome | SO=protein_coding	3xTMT6plex [K4; K14; K22]; 1xTMT6plex [N-Term]; 2xPhospho [T7(100); S9(100)]	TGGT1_288380	0.00622799	0.282	-1.83	TGGT1_288380 2xPhospho [T220(100); S222(100)]	9240.4	2605.8	1	TGGT1_288380 [214-235]	6.23	100	1	8858.7	16519.3	9240.4	1900.5	2605.8	2623.1	59
High	[R].NSDFFDGQAPVDSLRPTNAGVDSK.[G]	organism=Toxoplasma_gondii_GT1 | product=dense granule protein GRA7 | location=TGGT1_chrVIIa:2502941-2503651(+) | length=236 | sequence_SO=chromosome | SO=protein_coding	1xTMT6plex [K24]; 1xTMT6plex [N-Term]; 1xPhospho [S23(100)]	TGGT1_203310	0.00623113	0.519	-0.95	TGGT1_203310 1xPhospho [S62(100)]	6005.6	3117.7	4	TGGT1_203310 [40-63]	5.18	100	1	5983.3	7781.2	6005.6	3117.7	2543.6	3687.7	27
High	[R].SAASPVVSSMPERASESSSEEKDDYEIFVK.[V]	Protein SON OS=Homo sapiens GN=SON PE=1 SV=4	2xTMT6plex [K22; K30]; 3xPhospho [S/Y]	P18583	0.00623176	2.093	1.07		733.1	1534.5	1	P18583 [1766-1795]	3.04	100	1	733.1	664.4	889.5	1691.3	1534.5	1504.6	6
High	[R].ALAGCARTDSAESVGDKPVASR.[D]	organism=Toxoplasma_gondii_GT1 | product=hypothetical protein | location=TGGT1_chrIX:4679284-4689544(+) | length=2469 | sequence_SO=chromosome | SO=protein_coding	1xCarbamidomethyl [C5]; 1xTMT6plex [K17]; 1xTMT6plex [N-Term]; 3xPhospho [T8(100); S10(100); S13(100)]	TGGT1_210300	0.00623366	0.422	-1.25	TGGT1_210300 3xPhospho [T891(100); S893(100); S896(100)]	289.4	122.1	1	TGGT1_210300 [884-905]	3.62	100	1	315.4	289.4	217.9	107.3	122.1	138	2
High	[R].QGLDVSASKPPPSPASGGKPVEAPLHSTPATGSPSETVR.[V]	organism=Toxoplasma_gondii_GT1 | product=hypothetical protein | location=TGGT1_chrV:140178-141758(-) | length=526 | sequence_SO=chromosome | SO=protein_coding	2xTMT6plex [K9; K19]; 1xTMT6plex [N-Term]; 1xPhospho [S33(100)]	TGGT1_220240	0.00623383	0.637	-0.65	TGGT1_220240 1xPhospho [S234(100)]	401.3	255.8	3	TGGT1_220240 [202-240]	5.71	100	1	401.3	397.4	498.9	278.6	217.9	255.8	3
High	[R].HSASQQDSATSHAASLTK.[S]	organism=Toxoplasma_gondii_GT1 | product=hypothetical protein | location=TGGT1_chrX:4150640-4163518(+) | length=2027 | sequence_SO=chromosome | SO=protein_coding	1xTMT6plex [K18]; 1xTMT6plex [N-Term]; 1xPhospho [S4(100)]	TGGT1_234270	0.00623789	0.773	-0.37	TGGT1_234270 1xPhospho [S1480(100)]	764.9	591.2	1	TGGT1_234270 [1477-1494]	5.78	100	1	713.8	819.6	764.9	529.7	596.5	591.2	6
High	[K].VGNNSETSGPYTHQATMGTAAYGSGR.[C]	organism=Toxoplasma_gondii_GT1 | product=glideosome-associated protein with multiple-membrane spans GAPM2B | location=TGGT1_chrVIIa:697425-699242(+) | length=426 | sequence_SO=chromosome | SO=protein_coding	1xDeamidated [Q14]; 1xTMT6plex [N-Term]; 2xPhospho [T16(100); S24(100)]	TGGT1_206690	0.00623918	0.622	-0.69	TGGT1_206690 2xPhospho [T338(100); S346(100)]	286.6	178.2	2	TGGT1_206690 [323-348]	3.45	100	1	254	286.6	286.6	175.3	178.2	181	2
High	[K].MSSPPSSPQKCPSPINEHNGLIK.[G]	Fibronectin type III domain containing 3A, isoform CRA_f OS=Homo sapiens GN=FNDC3A PE=1 SV=1	1xCarbamidomethyl [C11]; 2xTMT6plex [K10; K23]; 3xPhospho [S6(96.2); S7(96.2); S13(100)]	G5E9X3	0.00624106	2.923	1.55	G5E9X3 3xPhospho [S206(96.2); S207(96.2); S213(100)]	415.4	1214.4	2	G5E9X3 [201-223]	4.07	100	1	415.4	371.9	519.4	1214.4	1266.9	1162.8	5
High	[R].TCEERPAEDGSDEEDPDSMEAPTR.[I]	WD repeat-containing protein 55 OS=Homo sapiens GN=WDR55 PE=1 SV=2	1xCarbamidomethyl [C2]; 1xTMT6plex [N-Term]; 1xPhospho [S11(100)]	Q9H6Y2	0.00624612	1.838	0.88	Q9H6Y2 1xPhospho [S14(100)]	119	218.7	1	Q9H6Y2 [4-27]	4.2	100	1	119.6	115.8	119	218.7	220.6	188.6	1
High	[-K].MAPPPKEVEEDSEDEEMSEDEEDDSSGEEVVIPQK.[K]	Nucleolin OS=Homo sapiens GN=NCL PE=1 SV=3	1xDeamidated [Q34]; 2xTMT6plex [K6; K35]; 3xPhospho [S12(100); S18(99); S]	P19338	0.00624662	2.111	1.08	P19338 3xPhospho [S28(100); S34(99); S]	45.5	96	2	P19338 [17-51]	4.15	100	1	44	54.1	45.5	124.1	87.7	96	3
High	[K].QEEREDSGGISIIGR.[R]	organism=Toxoplasma_gondii_GT1 | product=hypothetical protein | location=TGGT1_chrXI:3358899-3359828(-) | length=309 | sequence_SO=chromosome | SO=protein_coding	1xTMT6plex [N-Term]; 2xPhospho [S7(100); S11(100)]	TGGT1_313440	0.00625856	1.28	0.36	TGGT1_313440 2xPhospho [S130(100); S134(100)]	97.2	124.4	1	TGGT1_313440 [124-138]	4.08	100	1	97.8	97.2	95	124.4	130.4	119	1
High	[R].HHGTPTSTK.[K]	BMP-2-inducible protein kinase OS=Homo sapiens GN=BMP2K PE=1 SV=2	1xTMT6plex [K9]; 1xTMT6plex [N-Term]; 1xPhospho [T4(100)]	Q9NSY1	0.00626681	1.827	0.87	Q9NSY1 1xPhospho [T1000(100)]	24.7	45.2	1	Q9NSY1 [997-1005]	1.62	100	1	23.3	24.7	28.1	50	38.1	45.2	1
High	[K].NANTDIEGATTDDQDLSEEDAKK.[T]	organism=Toxoplasma_gondii_GT1 | product=PLU-1 family protein | location=TGGT1_chrIII:1126566-1154665(-) | length=8088 | sequence_SO=chromosome | SO=protein_coding	1xDeamidated [Q14]; 2xTMT6plex [K22; K23]; 1xTMT6plex [N-Term]; 1xPhospho [S17(100)]	TGGT1_253750	0.0062738	0.686	-0.54	TGGT1_253750 1xPhospho [S3547(100)]	150.4	103.2	1	TGGT1_253750 [3531-3553]	5.72	100	1	150.4	172.7	149.8	84.9	105.1	103.2	1
High	[R].DSSTSPGDYVLSVSENSR.[V]	Adapter molecule crk OS=Homo sapiens GN=CRK PE=1 SV=1	1xTMT6plex [N-Term]; 1xPhospho [S/T/Y]	I3L297	0.00627902	1.513	0.6		132.5	200.5	1	I3L297 [39-56]	4.93	100	1	132.5	128.9	151.6	217.6	200.5	182.6	2
High	[R].LMAEQVMEDEFDLDSDDELQIDER.[L]	Histone lysine demethylase PHF8 (Fragment) OS=Homo sapiens GN=PHF8 PE=1 SV=1	1xTMT6plex [N-Term]; 1xPhospho [S15(100)]	H0Y589	0.00628401	1.377	0.46	H0Y589 1xPhospho [S379(100)]	81.7	112.5	1	H0Y589 [365-388]	5.31	100	1	77.6	81.7	84.1	119.8	112.5	103.4	2
High	[R].STSSDGASEKGK.[D]	organism=Toxoplasma_gondii_GT1 | product=Na+/H+ exchanger NHE1 | location=TGGT1_chrVIIb:2842787-2849858(-) | length=1450 | sequence_SO=chromosome | SO=protein_coding	2xTMT6plex [K10; K12]; 1xTMT6plex [N-Term]; 3xPhospho [S3(100); S4(100); S8(100)]	TGGT1_259200B	0.0062863	0.538	-0.9	TGGT1_259200B 3xPhospho [S1324(100); S1325(100); S1329(100)]	393.5	211.6	1	TGGT1_259200B [1322-1333]	3.27	100	1	389.2	508.2	393.5	211.6	243.3	170.4	1
High	[K].SVSIPDGEDLELTQANFSDSGQR.[K]	organism=Toxoplasma_gondii_GT1 | product=zinc finger (CCCH type) motif-containing protein | location=TGGT1_chrIII:1176975-1182093(+) | length=1417 | sequence_SO=chromosome | SO=protein_coding	1xTMT6plex [N-Term]; 1xPhospho [S18(100)]	TGGT1_253790	0.00629194	1.307	0.39	TGGT1_253790 1xPhospho [S128(100)]	108	141.2	1	TGGT1_253790 [111-133]	4.23	100	1	101.7	108	116.1	149.4	137.8	141.2	1
High	[K].QGASQLPNPGQGLETDSEKDDAETGGELR.[S]	organism=Toxoplasma_gondii_GT1 | product=hypothetical protein | location=TGGT1_chrVIII:1804634-1839298(-) | length=10329 | sequence_SO=chromosome | SO=protein_coding	1xTMT6plex [K19]; 1xTMT6plex [N-Term]; 2xPhospho [T15(100); S17(100)]	TGGT1_232080	0.00629853	0.616	-0.7	TGGT1_232080 2xPhospho [T440(100); S442(100)]	882	543.6	1	TGGT1_232080 [426-454]	7.5	100	1	882	1088.9	836.1	467.2	543.6	583.3	5
High	[K].AKPAADSSDSSGDSTEDETPQSKPVAK.[G]	organism=Toxoplasma_gondii_GT1 | product=RNA recognition motif-containing protein | location=TGGT1_chrIX:4212023-4217780(+) | length=705 | sequence_SO=chromosome | SO=protein_coding	3xTMT6plex [K2; K23; K27]; 3xPhospho [S14(100); T15(100); S/T]	TGGT1_291930	0.00631118	2.015	1.01	TGGT1_291930 3xPhospho [S118(100); T119(100); S/T]	110.8	223.2	1	TGGT1_291930 [105-131]	5.45	100	1	103.5	110.8	116.1	219.7	288.2	223.2	1
High	[R].SGSSQELDVKPSASPQER.[S]	Serine/arginine repetitive matrix protein 2 OS=Homo sapiens GN=SRRM2 PE=1 SV=2	1xTMT6plex [K10]; 3xPhospho [S14(98.8); S]	Q9UQ35	0.00631193	1.968	0.98	Q9UQ35 3xPhospho [S1552(98.8); S]	128.2	252.3	1	Q9UQ35 [1539-1556]	3.96	100	1	128.2	117.9	152.1	228	252.9	252.3	1
High	[K].SEELKIEDNSEATSPQEGK.[G]	organism=Toxoplasma_gondii_GT1 | product=hypothetical protein | location=TGGT1_chrVIIa:1385667-1389087(+) | length=739 | sequence_SO=chromosome | SO=protein_coding	2xTMT6plex [K5; K19]; 1xTMT6plex [N-Term]; 2xPhospho [S/T]	TGGT1_205320	0.00631723	0.606	-0.72		364.4	220.8	1	TGGT1_205320 [62-80]	3.87	100	1	345.4	425	364.4	220.5	240.5	220.8	2
High	[R].SAGGIPSSPFHAATPANPGAAPPPR.[T]	organism=Toxoplasma_gondii_GT1 | product=putative transport protein Sec24 | location=TGGT1_chrXII:6701488-6710271(-) | length=1019 | sequence_SO=chromosome | SO=protein_coding	1xTMT6plex [N-Term]; 1xPhospho [S1(100)]	TGGT1_277000	0.00632421	1.838	0.88	TGGT1_277000 1xPhospho [S95(100)]	293.6	539.5	1	TGGT1_277000 [95-119]	3.69	100	1	293.6	257.9	318	710.6	521.7	539.5	6
High	[R].NSDFFDGQAPVDSLRPTNAGVDSK.[G]	organism=Toxoplasma_gondii_GT1 | product=dense granule protein GRA7 | location=TGGT1_chrVIIa:2502941-2503651(+) | length=236 | sequence_SO=chromosome | SO=protein_coding	2xDeamidated [Q8; N18]; 1xTMT6plex [K24]; 1xTMT6plex [N-Term]; 1xPhospho [S23(100)]	TGGT1_203310	0.00632554	0.665	-0.59	TGGT1_203310 1xPhospho [S62(100)]	495.2	329.3	1	TGGT1_203310 [40-63]	3.63	100	1	495.2	604.1	483.9	329.3	289.6	331.6	5
High	[K].LSKQNSGDETAPTLR.[R]	organism=Toxoplasma_gondii_GT1 | product=CorA family Mg2+ transporter protein | location=TGGT1_chrVIII:3136059-3137672(-) | length=537 | sequence_SO=chromosome | SO=protein_coding	1xTMT6plex [K3]; 1xTMT6plex [N-Term]; 2xPhospho [S2(100); S6(100)]	TGGT1_273970	0.00633129	0.635	-0.66	TGGT1_273970 2xPhospho [S89(100); S93(100)]	310.5	197.2	1	TGGT1_273970 [88-102]	3.95	100	1	334.8	310.5	285.7	175.6	197.2	219.8	2
High	[R].SGVTAPGGDKDTEELASDDDSDDEAGDKDEDGETNRVPGR.[D]	organism=Toxoplasma_gondii_GT1 | product=hypothetical protein | location=TGGT1_chrXI:1072570-1075509(-) | length=979 | sequence_SO=chromosome | SO=protein_coding	1xDeamidated [N35]; 2xTMT6plex [K10; K28]; 1xTMT6plex [N-Term]; 2xPhospho [S17(100); S21(100)]	TGGT1_310170	0.00633176	0.41	-1.29	TGGT1_310170 2xPhospho [S878(100); S882(100)]	348.2	142.6	2	TGGT1_310170 [862-901]	8.34	100	1	348.2	488.2	305.1	103.5	142.6	163.5	7
High	[K].NKEESSDDEDKESEEEPPK.[K]	Protein DEK OS=Homo sapiens GN=DEK PE=1 SV=1	3xTMT6plex [K2; K11; K19]; 1xTMT6plex [N-Term]; 3xPhospho [S5(100); S6(100); S13(100)]	B4DFG0	0.00635574	0.236	-2.08	B4DFG0 3xPhospho [S215(100); S216(100); S223(100)]	2555.5	603.5	1	B4DFG0 [211-229]	5.45	100	1	2431.5	3085.5	2555.5	382.3	603.5	701.2	8
High	[K].ATEAQPTSGVPESDACEVDSNGPPGDER.[A]	organism=Toxoplasma_gondii_GT1 | product=hypothetical protein | location=TGGT1_chrVIII:6721802-6732429(-) | length=1190 | sequence_SO=chromosome | SO=protein_coding	1xCarbamidomethyl [C16]; 1xTMT6plex [N-Term]; 1xPhospho [S20(100)]	TGGT1_268000	0.00635799	1.86	0.9	TGGT1_268000 1xPhospho [S614(100)]	52.5	97.6	1	TGGT1_268000 [595-622]	5.15	100	1	46.1	56.2	52.5	109.6	97.6	81.2	1
High	[K].RIACDEEFSDSEDEGEGGRR.[N]	Histone deacetylase 2 OS=Homo sapiens GN=HDAC2 PE=1 SV=2	1xCarbamidomethyl [C4]; 1xTMT6plex [N-Term]; 2xPhospho [S9(100); S11(100)]	Q92769	0.00636319	1.842	0.88	Q92769 2xPhospho [S422(100); S424(100)]	250.1	460.6	1	Q92769 [414-433]	6.4	100	1	250.1	228	274.4	460.6	368	466.4	5
High	[R].DSSCSLAVLSSGEEDEDAVDPYR.[V]	organism=Toxoplasma_gondii_GT1 | product=Phosphoethanolamine-cytidyltransferase | location=TGGT1_chrXI:1182233-1186804(+) | length=1128 | sequence_SO=chromosome | SO=protein_coding	1xCarbamidomethyl [C4]; 1xTMT6plex [N-Term]; 2xPhospho [S10(100); S11(100)]	TGGT1_310280	0.00637283	2.025	1.02	TGGT1_310280 2xPhospho [S1053(100); S1054(100)]	81.9	165.8	1	TGGT1_310280 [1044-1066]	5.36	100	1	81.9	81.8	107.5	165.8	193.8	149.6	3
High	[R].GSSLGETSENPVPGETPDLGGATGQQSDSGK.[H]	organism=Toxoplasma_gondii_GT1 | product=hypothetical protein | location=TGGT1_chrXII:4556908-4566751(+) | length=1813 | sequence_SO=chromosome | SO=protein_coding	1xTMT6plex [K31]; 1xTMT6plex [N-Term]; 1xPhospho [S/T]	TGGT1_249550	0.00641456	1.175	0.23		494.2	580.9	1	TGGT1_249550 [94-124]	8.55	100	1	509.8	494.2	479.7	574.6	623.9	580.9	5
High	[K].DVMMEEESDEDSDDEEKSERPVK.[K]	organism=Toxoplasma_gondii_GT1 | product=RNA recognition motif-containing protein | location=TGGT1_chrIX:4212023-4217780(+) | length=705 | sequence_SO=chromosome | SO=protein_coding	2xTMT6plex [K17; K23]; 1xTMT6plex [N-Term]; 2xPhospho [S8(100); S12(100)]	TGGT1_291930	0.00641532	0.29	-1.78	TGGT1_291930 2xPhospho [S389(100); S393(100)]	3500.2	1016.6	1	TGGT1_291930 [382-404]	7.85	100	1	3500.2	4185	2785.1	1000.9	1016.6	1604.1	12
High	[K].EPTPSIASDISLPIATQELR.[Q]	Extended synaptotagmin-2 (Fragment) OS=Homo sapiens GN=ESYT2 PE=1 SV=1	1xTMT6plex [N-Term]; 3xPhospho [S5(100); S8(100); S11(100)]	H7BXI1	0.0064225	1.287	0.36	H7BXI1 3xPhospho [S718(100); S721(100); S724(100)]	421.2	542.3	1	H7BXI1 [714-733]	5.31	100	1	421.3	379.7	421.2	542.3	586.3	507.4	6
High	[R].QLSSSSSYSGDISR.[H]	Multidrug resistance-associated protein 1 (Fragment) OS=Homo sapiens GN=ABCC1 PE=1 SV=1	1xTMT6plex [N-Term]; 2xPhospho [S6(98.5); S7(100)]	I3L4X2	0.00642919	1.717	0.78	I3L4X2 2xPhospho [S827(98.5); S828(100)]	605.8	1040.2	1	I3L4X2 [822-835]	3.85	100	1	605.8	587.5	672.9	1110.1	885.7	1040.2	3
High	[R].DISEGGESPVVQSDEEEVQVDTALATSHTDR.[E]	Dysbindin OS=Homo sapiens GN=DTNBP1 PE=1 SV=1	1xTMT6plex [N-Term]; 2xPhospho [S13(100); S/T]	A0A087WYP9	0.00643151	1.403	0.49	A0A087WYP9 2xPhospho [S286(100); S/T]	235.3	330.1	2	A0A087WYP9 [274-304]	3.72	100	1	208.8	246.9	235.3	300.9	344.3	330.1	3
High	[R].SAASPVVSSMPER.[A]	Protein SON OS=Homo sapiens GN=SON PE=1 SV=4	1xTMT6plex [N-Term]; 1xPhospho [S4(100)]	P18583	0.00643313	1.355	0.44	P18583 1xPhospho [S1769(100)]	170.7	231.3	1	P18583 [1766-1778]	2.7	100	1	164.5	170.7	187.1	231.3	214.9	244.5	1
High	[R].SSSKSPKPSK.[S]	NF-kappa-B-activating protein OS=Homo sapiens GN=NKAP PE=1 SV=1	3xTMT6plex [K4; K7; K10]; 1xTMT6plex [N-Term]; 3xPhospho [S1(99.4); S3(99.4); S5(100)]	Q8N5F7	0.00643608	0.308	-1.7	Q8N5F7 3xPhospho [S23(99.4); S25(99.4); S27(100)]	820.5	252.9	2	Q8N5F7 [23-32]	2.52	100	1	820.5	847.4	785.3	202.5	252.9	294.7	4
High	[R].TSSLQGEENQVPENR.[S]	organism=Toxoplasma_gondii_GT1 | product=hypothetical protein | location=TGGT1_chrIV:1841664-1846284(-) | length=899 | sequence_SO=chromosome | SO=protein_coding	1xTMT6plex [N-Term]; 1xPhospho [S/T]	TGGT1_211220	0.00644169	2.24	1.16		73.6	164.9	2	TGGT1_211220 [675-689]	5.87	100	1	73	73.6	74.7	186.5	164.9	147.7	2
High	[R].SFAGPPTASSGFGAAGGPLEEEASNAQSPK.[R]	organism=Toxoplasma_gondii_GT1 | product=hypothetical protein | location=TGGT1_chrIX:3264596-3267776(-) | length=914 | sequence_SO=chromosome | SO=protein_coding	1xTMT6plex [K30]; 1xTMT6plex [N-Term]; 1xPhospho [S28(100)]	TGGT1_289790	0.00646097	0.777	-0.36	TGGT1_289790 1xPhospho [S153(100)]	240.3	186.6	1	TGGT1_289790 [126-155]	7.57	100	1	240.3	257.2	231.8	193.5	186.6	185.5	3
High	[K].SVDKEITESEDEEKPAEDAEEKKEEGEEEK.[K]	organism=Toxoplasma_gondii_GT1 | product=heat shock protein HSP90 | location=TGGT1_chrIX:2294323-2298742(+) | length=708 | sequence_SO=chromosome | SO=protein_coding	5xTMT6plex [K4; K14; K22; K23; K30]; 1xTMT6plex [N-Term]; 1xPhospho [T/S]	TGGT1_288380	0.00646812	0.208	-2.27		147	30.5	1	TGGT1_288380 [214-243]	3.38	100	1	147	176.9	103.9	30.1	35.3	30.5	1
High	[R].SCLLEEEEESGEEAAEAME.[-]	Ribonuclease P/MRP protein subunit POP5 OS=Homo sapiens GN=POP5 PE=1 SV=1	1xCarbamidomethyl [C2]; 1xTMT6plex [N-Term]; 1xPhospho [S10(100)]	Q969H6	0.00649314	1.452	0.54	Q969H6 1xPhospho [S154(100)]	249.2	361.8	1	Q969H6 [145-163]	4.51	100	1	249.2	248.7	284	370.5	361.8	338.7	4
High	[R].TQGGISEAGDPASDEEEQGGSR.[Q]	organism=Toxoplasma_gondii_GT1 | product=protein phosphatase 2C domain-containing protein | location=TGGT1_chrIb:746823-754030(-) | length=709 | sequence_SO=chromosome | SO=protein_coding	1xTMT6plex [N-Term]; 2xPhospho [S6(100); S13(100)]	TGGT1_208500	0.00651431	2.496	1.32	TGGT1_208500 2xPhospho [S619(100); S626(100)]	105.8	264	1	TGGT1_208500 [614-635]	7	100	1	95.5	105.8	118.9	191.2	264	268	2
High	[R].DDAEESSSEPEEENVGNDTK.[A]	Nucleolar GTP-binding protein 2 OS=Homo sapiens GN=GNL2 PE=1 SV=1	1xTMT6plex [K20]; 1xTMT6plex [N-Term]; 2xPhospho [S6(99.5); S/T]	Q13823	0.00652176	2.181	1.13	Q13823 2xPhospho [S580(99.5); S/T]	142.9	311.7	1	Q13823 [575-594]	3.64	100	1	142.9	128.6	156.9	311.7	321.8	237.1	1
High	[K].RGSADLLAPGVSTPVALGYK.[G]	organism=Toxoplasma_gondii_GT1 | product=hypothetical protein | location=TGGT1_chrXI:267813-271388(-) | length=654 | sequence_SO=chromosome | SO=protein_coding	1xTMT6plex [K20]; 1xTMT6plex [N-Term]; 2xPhospho [S3(100); T13(99.5)]	TGGT1_308860	0.00652275	0.732	-0.45	TGGT1_308860 2xPhospho [S508(100); T518(99.5)]	944.7	691.3	3	TGGT1_308860 [506-525]	6.59	100	1	944.7	1088.1	920.7	691.3	632.7	734.2	16
High	[R].AQSSPAAPASLSAPEPASQAR.[V]	Histone deacetylase 7 OS=Homo sapiens GN=HDAC7 PE=1 SV=2	1xTMT6plex [N-Term]; 1xPhospho [S3(99.5)]	Q8WUI4	0.00656628	0.387	-1.37	Q8WUI4 1xPhospho [S486(99.5)]	294.2	114	1	Q8WUI4 [484-504]	5.88	100	1	254.2	294.2	344.7	108.4	114.1	114	2
High	[R].IDKDDLPAEEQDLLEFLSEDSDEGEDDDSEQGEEK.[L]	organism=Toxoplasma_gondii_GT1 | product=putative eukaryotic translation initiation factor | location=TGGT1_chrII:1241196-1252687(-) | length=756 | sequence_SO=chromosome | SO=protein_coding	2xTMT6plex [K3; K35]; 1xTMT6plex [N-Term]; 3xPhospho [S18(100); S21(100); S29(100)]	TGGT1_222860	0.0065704	0.521	-0.94	TGGT1_222860 3xPhospho [S21(100); S24(100); S32(100)]	248.5	129.5	1	TGGT1_222860 [4-38]	7.33	100	1	248.5	319.3	223.8	108.6	143	129.5	3
High	[R].TDSREDEISPPPPNPVVK.[G]	cAMP-dependent protein kinase type I-alpha regulatory subunit OS=Homo sapiens GN=PRKAR1A PE=1 SV=1	1xTMT6plex [K18]; 1xTMT6plex [N-Term]; 2xPhospho [S3(100); S9(100)]	P10644	0.00657489	0.698	-0.52	P10644 2xPhospho [S77(100); S83(100)]	82.8	57.8	1	P10644 [75-92]	5.17	100	1	82.8	81.7	95.7	51.1	62.8	57.8	1
High	[R].SVPADAYSDGSVAEDMR.[M]	organism=Toxoplasma_gondii_GT1 | product=hypothetical protein | location=TGGT1_chrVI:1188384-1214121(+) | length=4955 | sequence_SO=chromosome | SO=protein_coding	1xTMT6plex [N-Term]; 1xPhospho [S8(100)]	TGGT1_240380	0.00658135	1.762	0.82	TGGT1_240380 1xPhospho [S2949(100)]	67.9	119.7	1	TGGT1_240380 [2942-2958]	3.81	100	1	63.8	79.1	67.9	119.7	108.9	144.1	1
High	[K].VKVEDTEGDKSSRGSVDCAHLDK.[M]	organism=Toxoplasma_gondii_GT1 | product=hypothetical protein | location=TGGT1_chrX:2080834-2083264(-) | length=485 | sequence_SO=chromosome | SO=protein_coding	1xCarbamidomethyl [C18]; 3xTMT6plex [K2; K10; K23]; 1xTMT6plex [N-Term]; 3xPhospho [S11(100); S12(100); S15(98.8)]	TGGT1_225540	0.00658431	0.27	-1.89	TGGT1_225540 3xPhospho [S65(100); S66(100); S69(98.8)]	682.8	184.3	2	TGGT1_225540 [55-77]	5.43	100	1	682.8	693.2	506.1	168.5	184.3	280.5	4
High	[R].ESGSAASPEKPANPEPAVPAAPVEK.[K]	organism=Toxoplasma_gondii_GT1 | product=hypothetical protein | location=TGGT1_chrXI:1293202-1295045(-) | length=210 | sequence_SO=chromosome | SO=protein_coding	2xTMT6plex [K10; K25]; 1xPhospho [S]	TGGT1_310420	0.0065926	3.056	1.61		377.1	1152.4	1	TGGT1_310420 [14-38]	4.56	100	1	345.7	377.1	443.8	1497.4	1152.4	911.1	5
High	[R].KDDPPDNKSTSETPEAK.[L]	organism=Toxoplasma_gondii_GT1 | product=rhoptry neck protein RON1 | location=TGGT1_chrXI:969238-974493(+) | length=1158 | sequence_SO=chromosome | SO=protein_coding	3xTMT6plex [K1; K8; K17]; 1xTMT6plex [N-Term]; 1xPhospho [S9(100)]	TGGT1_310010	0.0065981	0.322	-1.64	TGGT1_310010 1xPhospho [S116(100)]	4050.3	1303.9	1	TGGT1_310010 [108-124]	3.92	100	1	4050.3	5308.2	2961.4	896.3	1303.9	1512	5
High	[R].SLIPANSKLDDFGDLSDSCDK.[V]	organism=Toxoplasma_gondii_GT1 | product=hypothetical protein | location=TGGT1_chrIX:3301494-3313288(-) | length=1326 | sequence_SO=chromosome | SO=protein_coding	1xCarbamidomethyl [C19]; 1xDeamidated [N6]; 2xTMT6plex [K8; K21]; 2xPhospho [S16(100); S]	TGGT1_289880	0.00661192	1.726	0.79	TGGT1_289880 2xPhospho [S251(100); S]	99.1	171	1	TGGT1_289880 [236-256]	2.27	100	1	99.1	95.4	112.8	171.9	171	140.8	2
High	[K].SSGGGSGGSSVQTENPGR.[D]	organism=Toxoplasma_gondii_GT1 | product=hypothetical protein | location=TGGT1_chrVIIb:1712431-1719358(-) | length=1112 | sequence_SO=chromosome | SO=protein_coding	1xTMT6plex [N-Term]; 1xPhospho [S1(99.6)]	TGGT1_261450	0.00661427	1.405	0.49	TGGT1_261450 1xPhospho [S927(99.6)]	138.6	194.6	2	TGGT1_261450 [927-944]	5.81	100	1	137.1	150.2	138.6	194.6	210.4	180.1	3
High	[R].TVVAEVVEDDSKDSRASQDTMDNINHTTQR.[L]	organism=Toxoplasma_gondii_GT1 | product=hypothetical protein | location=TGGT1_chrVIIb:3082018-3084228(-) | length=557 | sequence_SO=chromosome | SO=protein_coding	1xTMT6plex [K12]; 2xPhospho [S11(100); S17(98.7)]	TGGT1_258870A	0.00661531	2.329	1.22	TGGT1_258870A 2xPhospho [S331(100); S337(98.7)]	151.5	353	3	TGGT1_258870A [321-350]	4.93	100	1	151.5	134.6	168.8	361.4	353	260	7
High	[K].TEPSSPLSDPSDIIR.[V]	Zinc finger and BTB domain-containing protein 21 OS=Homo sapiens GN=ZBTB21 PE=1 SV=2	1xTMT6plex [N-Term]; 1xPhospho [S5(100)]	Q9ULJ3	0.00662452	1.375	0.46	Q9ULJ3 1xPhospho [S435(100)]	362.3	498.2	1	Q9ULJ3 [431-445]	4.18	100	1	362.3	342.4	402.5	554.7	498.2	485.2	2
High	[K].LSSEDEEEDEAEDDQSEASGK.[K]	Neuroguidin OS=Homo sapiens GN=NGDN PE=1 SV=1	1xTMT6plex [K21]; 2xPhospho [S2(100); S3(100)]	Q8NEJ9	0.00662756	5.216	2.38	Q8NEJ9 2xPhospho [S142(100); S143(100)]	97.3	507.3	1	Q8NEJ9 [141-161]	5.47	100	1	97.3	62.4	129.2	507.3	603.8	291.9	1
High	[R].TNTMNGSKSPVISRPK.[S]	Protein enabled homolog OS=Homo sapiens GN=ENAH PE=1 SV=1	1xDeamidated [N5]; 2xTMT6plex [K8; K16]; 1xTMT6plex [N-Term]; 2xPhospho [T3(100); S9(99.2)]	A0A0U1RRM6	0.00663172	0.566	-0.82	A0A0U1RRM6 2xPhospho [T734(100); S740(99.2)]	911	515.3	2	A0A0U1RRM6 [732-747]	3.11	100	1	911	1000.2	774.5	409.3	544.1	515.3	5
High	[K].EEEEGISQESSEEEQ.[-]	High mobility group protein HMG-I/HMG-Y OS=Homo sapiens GN=HMGA1 PE=1 SV=3	1xTMT6plex [N-Term]; 1xPhospho [S7(100)]	P17096	0.00664047	1.829	0.87	P17096 1xPhospho [S99(100)]	334	611	4	P17096 [93-107]	3.71	100	1	306.9	334	337.4	539.3	611	697.3	4
High	[R].DAWEGEESDSEDKIR.[G]	organism=Toxoplasma_gondii_GT1 | product=hypothetical protein | location=TGGT1_chrIX:1349890-1353193(+) | length=329 | sequence_SO=chromosome | SO=protein_coding	1xTMT6plex [K13]; 1xTMT6plex [N-Term]; 1xPhospho [S8(100)]	TGGT1_265470	0.00666708	0.486	-1.04	TGGT1_265470 1xPhospho [S313(100)]	488.3	237.4	1	TGGT1_265470 [306-320]	4.51	100	1	488.3	617.9	429.6	213.8	237.4	271.1	5
High	[R].SQSGDRDGEEKEEEDLPPAPAPADIR.[S]	organism=Toxoplasma_gondii_GT1 | product=RNA recognition motif-containing protein | location=TGGT1_chrVIIa:2940119-2946876(+) | length=532 | sequence_SO=chromosome | SO=protein_coding	1xTMT6plex [K11]; 1xTMT6plex [N-Term]; 1xPhospho [S3(100)]	TGGT1_202770	0.00668122	0.551	-0.86	TGGT1_202770 1xPhospho [S418(100)]	2446.9	1348.6	2	TGGT1_202770 [416-441]	6.24	100	1	2446.9	3162.4	2309	1183.5	1348.6	1468.4	14
High	[K].ASGQQAAPEGDASDTSKDSDEESEAR.[D]	organism=Toxoplasma_gondii_GT1 | product=hypothetical protein | location=TGGT1_chrVIIa:2153059-2162964(-) | length=1396 | sequence_SO=chromosome | SO=protein_coding	1xTMT6plex [K17]; 3xPhospho [S19(100); S/T]	TGGT1_203760	0.00668134	2.234	1.16	TGGT1_203760 3xPhospho [S1263(100); S/T]	19.4	43.3	1	TGGT1_203760 [1245-1270]	1.8	100	1	20.2	14.4	19.4	48.9	43.2	43.3	1
High	[R].LCAADVVVVSDGEECSDSER.[G]	organism=Toxoplasma_gondii_GT1 | product=histone lysine-specific demethylase (LSD1) | location=TGGT1_chrX:7124101-7136533(-) | length=2966 | sequence_SO=chromosome | SO=protein_coding	2xCarbamidomethyl [C2; C15]; 1xTMT6plex [N-Term]; 2xPhospho [S10(100); S16(100)]	TGGT1_275420	0.00669225	1.58	0.66	TGGT1_275420 2xPhospho [S584(100); S590(100)]	34.8	54.9	1	TGGT1_275420 [575-594]	4.42	100	1	29.8	34.8	37.3	60.4	54.9	54.5	1
High	[R].ASVRGSSEEDEDARTPDR.[A]	LEM domain-containing protein 2 OS=Homo sapiens GN=LEMD2 PE=1 SV=1	1xTMT6plex [N-Term]; 2xPhospho [S6(100); S7(100)]	Q8NC56	0.00669608	1.928	0.95	Q8NC56 2xPhospho [S138(100); S139(100)]	312.3	602	2	Q8NC56 [133-150]	4.74	100	1	312.3	305.8	401.3	549.4	697.3	602	4
High	[R].HDGEASTEEEEDSEKPK.[G]	organism=Toxoplasma_gondii_GT1 | product=Sas10 C-terminal domain-containing protein | location=TGGT1_chrXI:5539468-5546574(-) | length=800 | sequence_SO=chromosome | SO=protein_coding	2xTMT6plex [K15; K17]; 2xPhospho [S6(100); T7(100)]	TGGT1_316900	0.00669772	4.598	2.2	TGGT1_316900 2xPhospho [S416(100); T417(100)]	163.1	750	1	TGGT1_316900 [411-427]	2.98	100	1	163.1	116	207.9	750	827	679.5	2
High	[R].GEAEAGTSSPQVFPGR.[E]	organism=Toxoplasma_gondii_GT1 | product=bromodomain-containing protein | location=TGGT1_chrIX:5876987-5883425(+) | length=1061 | sequence_SO=chromosome | SO=protein_coding	1xTMT6plex [N-Term]; 1xPhospho [S9(100)]	TGGT1_306460	0.00670119	1.108	0.15	TGGT1_306460 1xPhospho [S704(100)]	97.6	108.2	1	TGGT1_306460 [696-711]	3.43	100	1	97.8	95.4	97.6	112.2	106.4	108.2	2
High	[R].SGTVSGEGHLGGK.[Q]	organism=Toxoplasma_gondii_GT1 | product=TLD protein | location=TGGT1_chrX:5711509-5719913(+) | length=2190 | sequence_SO=chromosome | SO=protein_coding	1xTMT6plex [K13]; 1xTMT6plex [N-Term]; 2xPhospho [T3(99.3); S5(99.3)]	TGGT1_237280	0.00670759	1.308	0.39	TGGT1_237280 2xPhospho [T1224(99.3); S1226(99.3)]	307.8	402.5	1	TGGT1_237280 [1222-1234]	1.84	100	1	307.8	337.2	305.7	414.8	402.5	392.3	1
High	[K].FGSTTFVSEEAAR.[R]	organism=Toxoplasma_gondii_GT1 | product=5'-nucleotidase, C-terminal domain-containing protein | location=TGGT1_chrVI:797498-803758(-) | length=882 | sequence_SO=chromosome | SO=protein_coding	1xTMT6plex [N-Term]; 1xPhospho [S3(100)]	TGGT1_239620	0.00671097	0.718	-0.48	TGGT1_239620 1xPhospho [S529(100)]	211.8	151.9	1	TGGT1_239620 [527-539]	4.47	100	1	211.8	240.9	204.6	147.5	167.7	151.9	3
High	[R].SESPENKGNDKDNGSEGSWLAAATQAVTEVDSR.[N]	organism=Toxoplasma_gondii_GT1 | product=PGAP1 family protein | location=TGGT1_chrVIIa:1568087-1575644(-) | length=2110 | sequence_SO=chromosome | SO=protein_coding	1xDeamidated [N]; 2xTMT6plex [K7; K11]; 1xTMT6plex [N-Term]; 2xPhospho [S1(100); S15(97.3)]	TGGT1_205040	0.00671209	0.626	-0.68	TGGT1_205040 2xPhospho [S43(100); S57(97.3)]	50	31.3	2	TGGT1_205040 [43-75]	4.68	100	1	48.2	51.7	50	32.5	27	31.3	2
High	[K].QGVTLSPEASDSEEEAAAEDASEEDVPR.[D]	organism=Toxoplasma_gondii_GT1 | product=Noc2p family protein | location=TGGT1_chrVIIb:2326057-2331884(+) | length=1036 | sequence_SO=chromosome | SO=protein_coding	1xTMT6plex [N-Term]; 3xPhospho [S6(99.3); S10(100); S12(100)]	TGGT1_260320	0.00671354	1.478	0.56	TGGT1_260320 3xPhospho [S202(99.3); S206(100); S208(100)]	360.8	533.4	5	TGGT1_260320 [197-224]	6.86	100	1	317.8	360.8	364.3	533.4	624.4	499.5	9
High	[R].IEPAANAASSGASAGSSPVASNAENSAGGAAK.[Q]	organism=Toxoplasma_gondii_GT1 | product=tetratricopeptide repeat-containing protein | location=TGGT1_chrXI:3881643-3887836(+) | length=580 | sequence_SO=chromosome | SO=protein_coding	1xTMT6plex [K32]; 1xTMT6plex [N-Term]; 1xPhospho [S13(99.4)]	TGGT1_314100	0.00671564	1.161	0.22	TGGT1_314100 1xPhospho [S352(99.4)]	728.3	845.4	2	TGGT1_314100 [340-371]	9.32	100	1	718	747.4	728.3	857.9	805.8	845.4	8
High	[R].KKSDDKGEGSGLSSPASAHPR.[A]	organism=Toxoplasma_gondii_GT1 | product=hypothetical protein | location=TGGT1_chrX:5950527-5958108(+) | length=1975 | sequence_SO=chromosome | SO=protein_coding	3xTMT6plex [K1; K2; K6]; 1xTMT6plex [N-Term]; 2xPhospho [S3(98.8); S10(98.8)]	TGGT1_214140	0.00673055	0.632	-0.66	TGGT1_214140 2xPhospho [S137(98.8); S144(98.8)]	113.2	71.5	1	TGGT1_214140 [135-155]	3.68	100	1	110	139.9	113.2	62.8	79.4	71.5	1
High	[K].NGGLEHVPSSSSIHNGDMEK.[I]	BCL2/adenovirus E1B 19 kDa protein-interacting protein 3-like (Fragment) OS=Homo sapiens GN=BNIP3L PE=1 SV=1	1xDeamidated [N15]; 1xTMT6plex [K20]; 1xTMT6plex [N-Term]; 2xPhospho [S11(97.2); S12(97.2)]	H0YBC7	0.00676407	1.505	0.59	H0YBC7 2xPhospho [S42(97.2); S43(97.2)]	317.6	478	2	H0YBC7 [32-51]	3.89	100	1	317.6	294.9	357.8	478	514.3	436.2	5
High	[K].KASSDEEVVSLDR.[A]	organism=Toxoplasma_gondii_GT1 | product=putative DNA topoisomerase 2 | location=TGGT1_chrXI:2472947-2490813(-) | length=1658 | sequence_SO=chromosome | SO=protein_coding	1xTMT6plex [K1]; 2xPhospho [S3(100); S4(100)]	TGGT1_312230	0.00677354	6.346	2.67	TGGT1_312230 2xPhospho [S1596(100); S1597(100)]	73.7	467.5	1	TGGT1_312230 [1594-1606]	3.6	100	1	73.7	63.5	107	516.6	467.5	247.5	1
High	[K].AASQGDVQPSPLDEEKPVPSSPR.[E]	organism=Toxoplasma_gondii_GT1 | product=hypothetical protein | location=TGGT1_chrXII:3367351-3374920(+) | length=697 | sequence_SO=chromosome | SO=protein_coding	1xTMT6plex [K16]; 1xTMT6plex [N-Term]; 1xPhospho [S3(100)]	TGGT1_247600	0.0067765	0.8	-0.32	TGGT1_247600 1xPhospho [S41(100)]	2161.3	1729.4	2	TGGT1_247600 [39-61]	7.34	100	1	2161.3	2306.5	2088.5	1729.4	1708.8	1791.7	11
High	[R].ASLNGAQLSSQGSGSGR.[T]	organism=Toxoplasma_gondii_GT1 | product=membrane occupation and recognition nexus protein MORN2 | location=TGGT1_chrIX:4369445-4370842(+) | length=465 | sequence_SO=chromosome | SO=protein_coding	1xDeamidated [N4]; 1xTMT6plex [N-Term]; 2xPhospho [S2(100); S13(99.7)]	TGGT1_292120	0.00677721	2.336	1.22	TGGT1_292120 2xPhospho [S425(100); S436(99.7)]	234.3	547.2	1	TGGT1_292120 [424-440]	5.53	100	1	234.3	226.3	297.1	537.5	587.9	547.2	3
High	[R].EEGGDRPDAQTQDEKSEDGDCISSR.[L]	organism=Toxoplasma_gondii_GT1 | product=hypothetical protein | location=TGGT1_chrIb:1194711-1203766(+) | length=1602 | sequence_SO=chromosome | SO=protein_coding	1xCarbamidomethyl [C21]; 1xTMT6plex [K15]; 1xTMT6plex [N-Term]; 2xPhospho [T11(100); S16(100)]	TGGT1_209280	0.00678127	0.484	-1.05	TGGT1_209280 2xPhospho [T493(100); S498(100)]	629.1	304.3	1	TGGT1_209280 [483-507]	4.41	100	1	629.1	656.3	489.8	285.7	304.3	357.8	2
High	[R].SVSPQDDVSSK.[S]	organism=Toxoplasma_gondii_GT1 | product=hypothetical protein | location=TGGT1_chrVIIb:158774-174140(+) | length=2986 | sequence_SO=chromosome | SO=protein_coding	1xTMT6plex [K11]; 1xTMT6plex [N-Term]; 1xPhospho [S3(99.8)]	TGGT1_264090	0.00678145	1.354	0.44	TGGT1_264090 1xPhospho [S1212(99.8)]	116.1	157.2	1	TGGT1_264090 [1210-1220]	3.75	100	1	108.5	116.1	126.5	149.3	168.4	157.2	2
High	[R].ASSHSSQTQGGGSVTK.[K]	Prelamin-A/C OS=Homo sapiens GN=LMNA PE=1 SV=1	1xTMT6plex [K16]; 2xPhospho [S5(99); S/T]	P02545	0.00679185	13.312	3.73	P02545 2xPhospho [S406(99); S/T]	36.8	490.2	1	P02545 [402-417]	2.53	100	1	36.8	25.9	37.4	1238.4	490.2	427.3	10
High	[R].KESGTPNNAASPGSLK.[S]	organism=Toxoplasma_gondii_GT1 | product=putative phosphatidylserine synthase | location=TGGT1_chrVIII:3409334-3411178(+) | length=614 | sequence_SO=chromosome | SO=protein_coding	1xDeamidated [N8]; 2xTMT6plex [K1; K16]; 1xTMT6plex [N-Term]; 2xPhospho [S3(99.3); S11(100)]	TGGT1_273540	0.0067975	0.393	-1.35	TGGT1_273540 2xPhospho [S9(99.3); S17(100)]	250.9	98.7	1	TGGT1_273540 [7-22]	3	100	1	223	256.5	250.9	98.7	87.3	124.5	1
High	[R].VSSTSSETSPSPSGGTAVPLDAAER.[G]	organism=Toxoplasma_gondii_GT1 | product=WD domain, G-beta repeat-containing protein | location=TGGT1_chrVIII:4188982-4198970(+) | length=2899 | sequence_SO=chromosome | SO=protein_coding	1xTMT6plex [N-Term]; 1xPhospho [S11(98.8)]	TGGT1_272040	0.00679907	0.288	-1.79	TGGT1_272040 1xPhospho [S2671(98.8)]	305.7	88.1	1	TGGT1_272040 [2661-2685]	3.03	100	1	305.7	452.8	241.6	70.3	100.6	88.1	1
High	[R].DSACPLFPGENCSPAAAVYTAHTDSDTEGRK.[S]	organism=Toxoplasma_gondii_GT1 | product=hypothetical protein | location=TGGT1_chrVIII:5324535-5328853(+) | length=1296 | sequence_SO=chromosome | SO=protein_coding	2xCarbamidomethyl [C4; C12]; 1xDeamidated [N11]; 1xTMT6plex [K31]; 1xTMT6plex [N-Term]; 1xPhospho [S25(100)]	TGGT1_270220	0.00680331	0.735	-0.44	TGGT1_270220 1xPhospho [S439(100)]	329.7	242.2	1	TGGT1_270220 [415-445]	6.23	100	1	350.5	329.7	305	235.9	242.2	254.8	3
High	[K].LSGAEEGCQYEIAK.[S]	organism=Toxoplasma_gondii_GT1 | product=hypothetical protein | location=TGGT1_chrVIIa:1651032-1653481(-) | length=272 | sequence_SO=chromosome | SO=protein_coding	1xCarbamidomethyl [C8]; 1xTMT6plex [K14]; 1xTMT6plex [N-Term]; 1xPhospho [S2(100)]	TGGT1_204490	0.00680687	0.843	-0.25	TGGT1_204490 1xPhospho [S44(100)]	1293.4	1090.5	1	TGGT1_204490 [43-56]	5.94	100	1	1329.9	1293.4	1281	1087.2	1090.5	1159.9	6
High	[R].RPSAAEWEESDSEEEKADSPSPYK.[M]	organism=Toxoplasma_gondii_GT1 | product=putative 50S ribosomal protein L17 | location=TGGT1_chrII:1562808-1565863(+) | length=247 | sequence_SO=chromosome | SO=protein_coding	2xTMT6plex [K16; K24]; 1xTMT6plex [N-Term]; 2xPhospho [S10(100); S12(100)]	TGGT1_297170	0.00681028	0.265	-1.92	TGGT1_297170 2xPhospho [S198(100); S200(100)]	504.7	133.7	1	TGGT1_297170 [189-212]	6.73	100	1	504.7	545.1	320.4	121.6	133.7	180.3	4
High	[R].LSNGQSVDENATSLSPSCTTPK.[V]	organism=Toxoplasma_gondii_GT1 | product=PLU-1 family protein | location=TGGT1_chrIII:1126566-1154665(-) | length=8088 | sequence_SO=chromosome | SO=protein_coding	1xCarbamidomethyl [C18]; 1xTMT6plex [K22]; 1xTMT6plex [N-Term]; 2xPhospho [T19(100); T20(100)]	TGGT1_253750	0.00682187	0.752	-0.41	TGGT1_253750 2xPhospho [T5658(100); T5659(100)]	454.3	341.6	3	TGGT1_253750 [5640-5661]	5.66	100	1	418.6	466.1	454.3	306.7	341.6	353.4	4
High	[R].LKDDLSRPSSIAGDDDEDR.[A]	organism=Toxoplasma_gondii_GT1 | product=hypothetical protein | location=TGGT1_chrX:469350-486422(+) | length=3946 | sequence_SO=chromosome | SO=protein_coding	1xTMT6plex [K2]; 3xPhospho [S6(100); S9(100); S10(100)]	TGGT1_228120	0.00683237	3.208	1.68	TGGT1_228120 3xPhospho [S716(100); S719(100); S720(100)]	91	291.8	1	TGGT1_228120 [711-729]	4.21	100	1	91	71	118.8	291.8	310.9	198.3	1
High	[R].SGSSQELDVKPSASPQER.[S]	Serine/arginine repetitive matrix protein 2 OS=Homo sapiens GN=SRRM2 PE=1 SV=2	1xTMT6plex [K10]; 1xTMT6plex [N-Term]; 3xPhospho [S3(100); S4(100); S]	Q9UQ35	0.00684447	0.679	-0.56	Q9UQ35 3xPhospho [S1541(100); S1542(100); S]	672.2	456.2	2	Q9UQ35 [1539-1556]	4.1	100	1	594.4	704.3	672.2	389.1	470.5	456.2	2
High	[K].EDDQVVDLTLDSDDDDQR.[R]	organism=Toxoplasma_gondii_GT1 | product=hypothetical protein | location=TGGT1_chrX:6777250-6779867(+) | length=593 | sequence_SO=chromosome | SO=protein_coding	1xTMT6plex [N-Term]; 1xPhospho [S12(100)]	TGGT1_215300	0.00684784	1.657	0.73	TGGT1_215300 1xPhospho [S20(100)]	37.2	61.5	1	TGGT1_215300 [9-26]	3.38	100	1	37.2	38.9	29.7	73.3	55.9	61.5	1
High	[K].GGASHPASAESVDAAACEASAGSSDLGDGSR.[A]	organism=Toxoplasma_gondii_GT1 | product=hypothetical protein | location=TGGT1_chrVI:3366510-3368381(+) | length=623 | sequence_SO=chromosome | SO=protein_coding	1xCarbamidomethyl [C17]; 1xTMT6plex [N-Term]; 1xPhospho [S]	TGGT1_244690	0.00685533	1.714	0.78		79.2	135.7	1	TGGT1_244690 [124-154]	6.24	100	1	77.1	79.2	90.3	155.2	135.7	120.3	4
High	[R].ARSIELAHQPTGAGASLSSFEVGGAK.[Q]	organism=Toxoplasma_gondii_GT1 | product=transporter, major facilitator family protein | location=TGGT1_chrVIIb:3924727-3926365(-) | length=504 | sequence_SO=chromosome | SO=protein_coding	1xTMT6plex [K26]; 3xPhospho [S3(100); S16(100); S/T]	TGGT1_257530	0.00686443	5.247	2.39	TGGT1_257530 3xPhospho [S24(100); S37(100); S/T]	41.1	215.9	1	TGGT1_257530 [22-47]	6.84	100	1	41.1	31.7	62.8	426.7	215.9	181.6	3
High	[R].QDGEKSERDESTER.[S]	organism=Toxoplasma_gondii_GT1 | product=putative protein fam50a | location=TGGT1_chrIII:1345761-1349757(+) | length=462 | sequence_SO=chromosome | SO=protein_coding	1xTMT6plex [K5]; 1xTMT6plex [N-Term]; 2xPhospho [S6(100); S11(99.4)]	TGGT1_253950	0.0068659	0.502	-0.99	TGGT1_253950 2xPhospho [S236(100); S241(99.4)]	496.5	249.4	1	TGGT1_253950 [231-244]	4.01	100	1	496.5	600.9	423.7	208.3	288.6	249.4	1
High	[K].NKEESSDDEDKESEEEPPK.[K]	Protein DEK OS=Homo sapiens GN=DEK PE=1 SV=1	3xTMT6plex [K2; K11; K19]; 1xTMT6plex [N-Term]; 2xPhospho [S5(100); S6(100)]	B4DFG0	0.00687464	0.314	-1.67	B4DFG0 2xPhospho [S215(100); S216(100)]	654.7	205.7	1	B4DFG0 [211-229]	4.84	100	1	627.2	719	654.7	150.3	205.7	233.8	1
High	[R].TIPEEGGKPEAEITPK.[Q]	organism=Toxoplasma_gondii_GT1 | product=hypothetical protein | location=TGGT1_chrII:286177-292066(-) | length=875 | sequence_SO=chromosome | SO=protein_coding	2xTMT6plex [K8; K16]; 1xTMT6plex [N-Term]; 1xPhospho [T14(100)]	TGGT1_221390	0.00687563	0.67	-0.58	TGGT1_221390 1xPhospho [T653(100)]	385	258.1	1	TGGT1_221390 [640-655]	3.58	100	1	382.4	481.4	385	216.6	266.9	258.1	2
High	[R].DSSNSEDEETDADSDDDEFREEQEK.[A]	organism=Toxoplasma_gondii_GT1 | product=hypothetical protein | location=TGGT1_chrX:3912877-3924886(-) | length=1178 | sequence_SO=chromosome | SO=protein_coding	1xTMT6plex [K25]; 3xPhospho [S2(97.5); T10(100); S14(100)]	TGGT1_212150	0.00687862	6.271	2.65	TGGT1_212150 3xPhospho [S808(97.5); T816(100); S820(100)]	27.2	170.4	1	TGGT1_212150 [807-831]	4.07	100	1	24.3	27.2	33.8	194.5	170.4	98	1
High	[K].SGSMEEDVDTSPGGDYYTSPSSPTSSSR.[N]	Nuclear factor 1 C-type OS=Homo sapiens GN=NFIC PE=1 SV=2	1xTMT6plex [N-Term]; 1xPhospho [S22(98.8)]	P08651	0.00687965	1.388	0.47	P08651 1xPhospho [S305(98.8)]	166.3	230.9	1	P08651 [284-311]	6.32	100	1	166.5	165.5	166.3	243.9	221.2	230.9	2
High	[R].ALPSSSLTPTSTSGTGTAVGGGASPSGSSTNDGTR.[S]	organism=Toxoplasma_gondii_GT1 | product=MIF4G domain-containing protein | location=TGGT1_chrVIII:6008955-6021323(-) | length=2668 | sequence_SO=chromosome | SO=protein_coding	3xPhospho [S24; S26; S28]; 1xTMT6plex [N-Term]	TGGT1_269180	0.00689282	1.407	0.49	TGGT1_269180 3xPhospho [S749; S751; S753]	55.9	78.7	1	TGGT1_269180 [726-760]	6.44	100	1	53.9	55.9	59.2	74.8	88.3	78.7	1
High	[R].GSLSFDDLIAQVQK.[L]	organism=Toxoplasma_gondii_GT1 | product=hypothetical protein | location=TGGT1_chrVIIa:472199-474884(+) | length=761 | sequence_SO=chromosome | SO=protein_coding	1xTMT6plex [K14]; 1xTMT6plex [N-Term]; 2xPhospho [S2(100); S4(100)]	TGGT1_280370	0.00689714	1.34	0.42	TGGT1_280370 2xPhospho [S291(100); S293(100)]	132.2	177.2	1	TGGT1_280370 [290-303]	3.02	100	1	132.2	128.1	142.8	177.2	179.8	160.4	3
High	[K].KADSDDDSDDDGQNGK.[E]	organism=Toxoplasma_gondii_GT1 | product=putative eukaryotic initiation factor-5 | location=TGGT1_chrVI:3337752-3341085(+) | length=414 | sequence_SO=chromosome | SO=protein_coding	1xDeamidated [N14]; 2xTMT6plex [K1; K16]; 2xPhospho [S4(100); S8(100)]	TGGT1_244650	0.00690281	3.158	1.66	TGGT1_244650 2xPhospho [S189(100); S193(100)]	79.2	250	1	TGGT1_244650 [186-201]	2.56	100	1	79.2	60.1	103.5	265.7	250	181.8	1
High	[K].VLEPVHADSKEEELDDDEDESVSVPVDKR.[L]	organism=Toxoplasma_gondii_GT1 | product=hypothetical protein | location=TGGT1_chrX:5454717-5455361(-) | length=214 | sequence_SO=chromosome | SO=protein_coding	2xTMT6plex [K10; K28]; 3xPhospho [S9(100); S21(100); S23(100)]	TGGT1_236870	0.00691284	1.954	0.97	TGGT1_236870 3xPhospho [S108(100); S120(100); S122(100)]	287.4	561.6	1	TGGT1_236870 [100-128]	4.95	100	1	293.3	213.3	287.4	648	561.1	561.6	3
High	[K].DSELKTPPSVGPPSVTVVTLESAPSALEK.[T]	Msx2-interacting protein OS=Homo sapiens GN=SPEN PE=1 SV=1	2xTMT6plex [K5; K29]; 1xTMT6plex [N-Term]; 2xPhospho [T6(100); S9(100)]	Q96T58	0.00692285	0.615	-0.7	Q96T58 2xPhospho [T1633(100); S1636(100)]	104	64	1	Q96T58 [1628-1656]	3.77	100	1	104	118.5	103.9	59.1	75.3	64	1
[truncated: 24,727 more rows]

## Sheet: Toxo Increased (p-Value <=0.05)
Confidence	Annotated Sequence	Master Protein Descriptions	Modifications	Master Protein Accessions	Abundance Ratio P-Value: (IAA) / (EtOH)	Abundance Ratio: (IAA) / (EtOH)	Abundance Ratio (log2): (IAA) / (EtOH)	Modifications in Master Proteins	Abundances (Grouped): EtOH	Abundances (Grouped): IAA	# Isoforms	Positions in Master Proteins	XCorr (by Search Engine): Sequest HT	Channel Occupancy [%]	# Protein Groups	Abundances (Normalized): F2: 126, Sample, EtOH	Abundances (Normalized): F2: 130N, Sample, EtOH	Abundances (Normalized): F2: 131, Sample, EtOH	Abundances (Normalized): F2: 127C, Sample, IAA	Abundances (Normalized): F2: 129C, Sample, IAA	Abundances (Normalized): F2: 130C, Sample, IAA	# PSMs
[truncated: 1,829 more rows]

[truncated: 6 more sheets: Toxo Decreased (p-Value <=0.05), 6h Increased FC > 2, 6h Decreased FC < 0.5, Increased overlap with TurboID, Decreased overlap with TurboID, Proteins of Fig. 7A]
