# Supplementary material for: The protein phosphatase PPKL is a key regulator of daughter parasite development in Toxoplasma gondii
Source: mBio. 2023 Oct 25;14(6):e02254-23. doi: 10.1128/mbio.02254-23 (PMC10746186; doi:10.1128/mbio.02254-23)
Supplement: Data Set S4 — Phosphopeptides identified in PPKLAID parasites treated with auxin for 1 and 3 hours or ethanol for 1 hour. [file mbio.02254-23-s0004.xlsx]

## Sheet: Legend
Supplementary dataset 4. Listed are phosphopeptides identified in PPKLAID parasites treated with auxin for 1 and 3 h or ethanol for 1 h. The sheet ‘PeptideGroups’ lists all phosphopeptides identified in parasites and host cells. The phosphopeptides identified in parasites are shown in the sheet “Toxo peptides”. The phosphopeptides that are more/less abundant in 1 or 3 h auxin treated parasites we…

## Sheet: PeptideGroups
Checked	Confidence	Annotated Sequence	Master Protein Accessions	Master Protein Descriptions	Modifications	# PSMs	Abundance Ratio P-Value: (IAA_1hr) / (Cntrl)	Abundance Ratio P-Value: (IAA_3hr) / (Cntrl)	Abundance Ratio P-Value: (IAA_3hr) / (IAA_1hr)	Abundance Ratio: (IAA_1hr) / (Cntrl)	Abundance Ratio: (IAA_3hr) / (Cntrl)	Abundance Ratio: (IAA_3hr) / (IAA_1hr)	Abundance Ratio (log2): (IAA_1hr) / (Cntrl)	Abundance Ratio (log2): (IAA_3hr) / (Cntrl)	Abundance Ratio (log2): (IAA_3hr) / (IAA_1hr)	Abundances (Grouped): Cntrl	Abundances (Grouped): IAA_1hr	Abundances (Grouped): IAA_3hr	Quan Info	Found in Sample: [S2] F2: 126, Sample, Cntrl, 1	Found in Sample: [S11] F2: 127N, Sample, Cntrl, 2	Found in Sample: [S12] F2: 127C, Sample, Cntrl, 3	Found in Sample: [S13] F2: 128N, Sample, IAA_1hr, 1	Found in Sample: [S14] F2: 128C, Sample, IAA_1hr, 2	Found in Sample: [S15] F2: 129N, Sample, IAA_1hr, 3	Found in Sample: [S16] F2: 129C, Sample, IAA_3hr, 1	Found in Sample: [S17] F2: 130N, Sample, IAA_3hr, 2	Found in Sample: [S18] F2: 130C, Sample, IAA_3hr, 3	Positions in Master Proteins	Modifications in Master Proteins	XCorr (by Search Engine): Sequest HT	Channel Occupancy [%]	# Protein Groups	Abundances (Normalized): F2: 126, Sample, Cntrl, 1	Abundances (Normalized): F2: 127N, Sample, Cntrl, 2	Abundances (Normalized): F2: 127C, Sample, Cntrl, 3	Abundances (Normalized): F2: 128N, Sample, IAA_1hr, 1	Abundances (Normalized): F2: 128C, Sample, IAA_1hr, 2	Abundances (Normalized): F2: 129N, Sample, IAA_1hr, 3	Abundances (Normalized): F2: 129C, Sample, IAA_3hr, 1	Abundances (Normalized): F2: 130N, Sample, IAA_3hr, 2	Abundances (Normalized): F2: 130C, Sample, IAA_3hr, 3	Abundance: F2: 126, Sample, Cntrl, 1	Abundance: F2: 127N, Sample, Cntrl, 2	Abundance: F2: 127C, Sample, Cntrl, 3	Abundance: F2: 128N, Sample, IAA_1hr, 1	Abundance: F2: 128C, Sample, IAA_1hr, 2	Abundance: F2: 129N, Sample, IAA_1hr, 3	Abundance: F2: 129C, Sample, IAA_3hr, 1
FALSE	High	[K].KGFEEEHKDSDDDSSDDEQEKKPEAPK.[L]	E9PPJ0	Splicing factor 3B subunit 2 OS=Homo sapiens GN=SF3B2 PE=1 SV=1	5xTMT6plex [K1; K8; K21; K22; K27]; 1xTMT6plex [N-Term]; 3xPhospho [S10(100); S14(100); S15(100)]	2	0.644513	0.162498	0.397871	0.636	0.051	0.08	-0.65	-4.29	-3.64	76.1	48.4	3.9		High	Not Found	High	High	High	High	High	High	High	E9PPJ0 [405-431]	E9PPJ0 3xPhospho [S414(100); S418(100); S419(100)]	5.47	89	1	106.4	0	54.4	48.4	84.6	4.5	23	2.7	3.9	103.4	0	54.4	43.6	78.8	3.8	18.9
FALSE	High	[RK].AGLQFPVGR.[VI]	Q7L7L0; Q8IUE6; P16104; TGGT1_300200	Histone H2A type 3 OS=Homo sapiens GN=HIST3H2A PE=1 SV=3 Histone H2A type 2-B OS=Homo sapiens GN=HIST2H2AB PE=1 SV=3 Histone H2AX OS=Homo sapiens GN=H2AFX PE=1 SV=2 organism=Toxoplasma_gondii_GT1 | product=histone H2AZ | location=TGGT1_chrXII:122117-123855(-) | length=155 | sequence_SO=chromosome | SO=protein_coding	1xTMT6plex [N-Term]	2			0.878576	0.279	0.074	0.265	-1.84	-3.76	-1.92	98.5	27.5	7.3	Shared	Not Found	Not Found	High	Not Found	High	High	Not Found	High	High	Q7L7L0 [22-30]; Q8IUE6 [22-30]; P16104 [22-30]; TGGT1_300200 [46-54]		2.2	56	4	0	0	98.5	0	7.3	102.9	0	0.7	72.5	0	0	98.5	0	6.8	86.8	0
FALSE	High	[K].NEKDVMMEEESDEDSDDEEK.[S]	TGGT1_291930	organism=Toxoplasma_gondii_GT1 | product=RNA recognition motif-containing protein | location=TGGT1_chrIX:4212023-4217780(+) | length=705 | sequence_SO=chromosome | SO=protein_coding	2xTMT6plex [K3; K20]; 1xTMT6plex [N-Term]; 2xPhospho [S11(100); S15(100)]	3	0.937091	0.354212	0.233392	0.611	0.09	0.147	-0.71	-3.48	-2.77	45.2	27.6	4.1		High	High	High	High	High	High	High	High	High	TGGT1_291930 [379-398]	TGGT1_291930 2xPhospho [S389(100); S393(100)]	2.36	100	1	45.2	4.2	47.8	27.6	44.3	17.9	19.1	2.6	4.1	44	1.9	47.8	24.9	41.3	15.1	15.7
FALSE	High	[K].SVDKEITESEDEEKPAEDAEEK.[K]	TGGT1_288380	organism=Toxoplasma_gondii_GT1 | product=heat shock protein HSP90 | location=TGGT1_chrIX:2294323-2298742(+) | length=708 | sequence_SO=chromosome | SO=protein_coding	3xTMT6plex [K4; K14; K22]; 1xTMT6plex [N-Term]; 2xPhospho [T7(100); S9(100)]	7	0.855545	0.779397	0.482017	0.584	0.099	0.17	-0.78	-3.34	-2.56	358.7	209.4	35.5		High	High	High	High	High	High	High	High	High	TGGT1_288380 [214-235]	TGGT1_288380 2xPhospho [T220(100); S222(100)]	4.01	100	1	394.8	4	358.7	209.4	352.6	81.2	119.7	35.5	6.8	383.9	1.8	358.7	188.9	328.3	68.5	98.3
FALSE	High	[R].QMVRPSVMVNDSYGQDSD.[-]	TGGT1_260370	organism=Toxoplasma_gondii_GT1 | product=AtPH1 family protein | location=TGGT1_chrVIIb:2305993-2306664(-) | length=130 | sequence_SO=chromosome | SO=protein_coding	1xTMT6plex [N-Term]; 1xPhospho [S17(100)]	1	0.829959	0.204622	0.41571	0.285	0.1	0.352	-1.81	-3.31	-1.51	70.7	20.2	7.1		High	High	High	High	High	High	High	High	High	TGGT1_260370 [113-130]	TGGT1_260370 1xPhospho [S129(100)]	1.22	100	1	70.7	7.8	76.8	20.2	72.6	6	9.6	3.5	7.1	68.7	3.5	76.8	18.2	67.6	5.1	7.9
FALSE	High	[K].NTPSQHSHSIQHSPER.[S]	E9PK91	Bcl-2-associated transcription factor 1 OS=Homo sapiens GN=BCLAF1 PE=1 SV=1	1xTMT6plex [N-Term]; 1xPhospho [S13(100)]	7	0.921611	0.527921	0.744472	0.473	0.12	0.254	-1.08	-3.06	-1.98	99.1	46.8	11.9		High	High	High	High	High	High	High	High	High	E9PK91 [256-271]	E9PK91 1xPhospho [S268(100)]	6.42	100	1	163.5	9.3	99.1	46.8	115	8.8	35.9	11.9	11.8	158.9	4.2	99.1	42.2	107.1	7.4	29.5
FALSE	High	[R].SCFESSPDPELK.[S]	Q9UQ35	Serine/arginine repetitive matrix protein 2 OS=Homo sapiens GN=SRRM2 PE=1 SV=2	1xCarbamidomethyl [C2]; 1xTMT6plex [K12]; 1xTMT6plex [N-Term]; 2xPhospho [S5(100); S6(100)]	3	0.916035	0.296608	0.469575	0.448	0.128	0.286	-1.16	-2.97	-1.81	89.8	40.2	11.5		High	High	High	High	High	High	High	High	High	Q9UQ35 [871-882]	Q9UQ35 2xPhospho [S875(100); S876(100)]	2.1	100	1	89.8	14	107	40.2	103	12.9	26.7	11.5	9.8	87.3	6.3	107	36.3	95.9	10.9	21.9
FALSE	High	[R].KGAGDGSDEEVDGKADGAEAKPAE.[-]	P35579	Myosin-9 OS=Homo sapiens GN=MYH9 PE=1 SV=4	3xTMT6plex [K1; K14; K21]; 1xTMT6plex [N-Term]; 1xPhospho [S7(100)]	5	0.948781	0.777633	0.603234	0.999	0.133	0.133	0	-2.91	-2.91	162.1	161.9	21.5		High	High	High	High	High	High	High	High	High	P35579 [1937-1960]	P35579 1xPhospho [S1943(100)]	2.88	100	1	224.7	8.4	162.1	222.5	161.9	27.2	156	21.5	6.8	218.5	3.8	162.1	200.7	150.7	23	128.1
FALSE	High	[K].KGLSADSDDASDKVSETKS.[-]	TGGT1_286790	organism=Toxoplasma_gondii_GT1 | product=nuclear factor NF2 | location=TGGT1_chrV:1521521-1525782(+) | length=313 | sequence_SO=chromosome | SO=protein_coding	3xTMT6plex [K1; K13; K18]; 1xTMT6plex [N-Term]; 3xPhospho [S7(100); S11(100); S15(97.9)]	1	0.991846	0.510823	0.567675	0.529	0.145	0.274	-0.92	-2.78	-1.87	45.5	24.1	6.6		High	High	High	High	High	High	High	High	Not Found	TGGT1_286790 [295-313]	TGGT1_286790 3xPhospho [S301(100); S305(100); S309(97.9)]	2.35	89	1	45.5	4.6	52.4	24.1	45.1	7.2	12.2	3.6	0	44.3	2.1	52.4	21.7	42	6	10
FALSE	High	[R].ENSQENQNAEPGETHAETEEVESNASEKLAK.[V]	TGGT1_209060	organism=Toxoplasma_gondii_GT1 | product=thrombospondin type 1 domain-containing protein | location=TGGT1_chrIb:1036856-1043815(+) | length=876 | sequence_SO=chromosome | SO=protein_coding	2xTMT6plex [K28; K31]; 1xTMT6plex [N-Term]; 3xPhospho [S3(100); S23(98.5); S26(100)]	2	0.5789	0.239293	0.579092	0.605	0.149	0.246	-0.72	-2.75	-2.02	29.9	18.1	4.4		High	Not Found	High	High	High	High	High	High	Not Found	TGGT1_209060 [825-855]	TGGT1_209060 3xPhospho [S827(100); S847(98.5); S850(100)]	2.04	78	1	24.4	0	36.6	18.1	33.1	2.6	5.9	3.4	0	23.7	0	36.6	16.3	30.8	2.2	4.8
FALSE	High	[R].NKWPGVEEESSDDGDKEGGGPSGMR.[K]	TGGT1_229490	organism=Toxoplasma_gondii_GT1 | product=tetratricopeptide repeat-containing protein | location=TGGT1_chrVIII:295732-301948(+) | length=823 | sequence_SO=chromosome | SO=protein_coding	2xTMT6plex [K2; K16]; 1xTMT6plex [N-Term]; 2xPhospho [S10(100); S11(100)]	3	0.820438	0.137912	0.203074	0.587	0.15	0.256	-0.77	-2.74	-1.97	79	46.3	11.9		High	Not Found	High	High	High	High	High	High	Not Found	TGGT1_229490 [736-760]	TGGT1_229490 2xPhospho [S745(100); S746(100)]	2.42	78	1	61.7	0	101.1	46.3	123.8	23.8	22.6	6.2	0	60	0	101.1	41.8	115.2	20.1	18.5
FALSE	High	[K].SGTAETEPVEQDSSQPSLPLVR.[A]	A6NNK5	Tumor suppressor p53-binding protein 1 OS=Homo sapiens GN=TP53BP1 PE=1 SV=2	1xTMT6plex [N-Term]; 1xPhospho [S/T]	4	0.938274	0.416636	0.593018	0.641	0.158	0.247	-0.64	-2.66	-2.02	30.7	19.7	4.9		High	High	High	High	High	High	High	High	High	A6NNK5 [823-844]		1.34	100	1	30.7	4.7	31.9	19.7	34.1	3	8.9	3.7	4.9	29.9	2.1	31.9	17.7	31.8	2.5	7.3
FALSE	High	[K].SSSISEEKGDSDDEKPR.[K]	Q9UKV3	Apoptotic chromatin condensation inducer in the nucleus OS=Homo sapiens GN=ACIN1 PE=1 SV=2	2xTMT6plex [K8; K15]; 1xTMT6plex [N-Term]; 1xPhospho [S11(100)]	3	0.938106	0.814626	0.624286	1.028	0.158	0.154	0.04	-2.66	-2.7	57.2	58.8	9		High	High	High	High	High	High	High	High	High	Q9UKV3 [206-222]	Q9UKV3 1xPhospho [S216(100)]	3.13	100	1	106.4	3	57.2	73.3	58.8	13.7	49	9	4.9	103.4	1.4	57.2	66.1	54.7	11.6	40.3
FALSE	High	[K].KGLSADSDDASDKVSETKS.[-]	TGGT1_286790	organism=Toxoplasma_gondii_GT1 | product=nuclear factor NF2 | location=TGGT1_chrV:1521521-1525782(+) | length=313 | sequence_SO=chromosome | SO=protein_coding	3xTMT6plex [K1; K13; K18]; 1xTMT6plex [N-Term]; 2xPhospho [S11(100); S15(98)]	1	0.977575	0.405917	0.505435	0.418	0.163	0.389	-1.26	-2.62	-1.36	52.1	21.8	8.5		High	High	High	High	High	High	High	High	High	TGGT1_286790 [295-313]	TGGT1_286790 2xPhospho [S305(100); S309(98)]	2.38	100	1	52.1	5.7	66.9	21.8	55.7	9.8	17.5	8.5	4.2	50.7	2.6	66.9	19.7	51.9	8.3	14.3
FALSE	High	[R].NLEPDDISDPENEAAAPACAETGASR.[A]	TGGT1_281900	organism=Toxoplasma_gondii_GT1 | product=SET domain containing lysine methyltransferase KMTox | location=TGGT1_chrVIIa:4163235-4167746(-) | length=880 | sequence_SO=chromosome | SO=protein_coding	1xCarbamidomethyl [C19]; 1xTMT6plex [N-Term]; 1xPhospho [S8(100)]	1	0.507594			0.495	0.165	0.333	-1.01	-2.6	-1.59	14.4	7.1	2.4		High	Not Found	High	High	High	Not Found	High	Not Found	Not Found	TGGT1_281900 [224-249]	TGGT1_281900 1xPhospho [S231(100)]	1.57	56	1	11.5	0	18	4.4	11.5	0	2.4	0	0	11.2	0	18	4	10.7	0	1.9
FALSE	High	[R].LLKPGEEPSEYTDEEDTKDHNKQD.[-]	U3KQM0	Membrane-associated progesterone receptor component 2 OS=Homo sapiens GN=PGRMC2 PE=1 SV=1	3xTMT6plex [K3; K18; K22]; 1xTMT6plex [N-Term]; 2xPhospho [T12(99.3); T17(100)]	3	0.906205	0.624945	0.430182	0.724	0.165	0.227	-0.47	-2.6	-2.14	43.1	31.2	7.1		High	High	High	High	High	High	High	High	Not Found	U3KQM0 [68-91]	U3KQM0 2xPhospho [T79(99.3); T84(100)]	3.08	89	1	43.1	3.7	52	31.2	54.5	17	19.5	2.6	0	41.9	1.7	52	28.1	50.7	14.3	16
FALSE	High	[K].KAQEAEAQSEDDDEDTEEEQGEEKEK.[G]	Q5C9Z4	Nucleolar MIF4G domain-containing protein 1 OS=Homo sapiens GN=NOM1 PE=1 SV=1	3xTMT6plex [K1; K24; K26]; 1xTMT6plex [N-Term]; 2xPhospho [S9(100); T16(100)]	1	0.852986	0.33519	0.524783	1.064	0.168	0.158	0.09	-2.57	-2.66	36.8	39.2	6.2		High	Not Found	High	High	High	High	High	High	High	Q5C9Z4 [272-297]	Q5C9Z4 2xPhospho [S280(100); T287(100)]	3.86	89	1	42.3	0	32.1	39.2	47.9	4.7	26.7	6.2	2	41.1	0	32.1	35.3	44.6	4	21.9
FALSE	High	[R].LQLELSK.[V]	P02545	Prelamin-A/C OS=Homo sapiens GN=LMNA PE=1 SV=1	1xTMT6plex [K7]; 1xTMT6plex [N-Term]	2			0.935956	0.211	0.176	0.832	-2.24	-2.51	-0.26	45.7	9.6	8		Not Found	Not Found	High	High	High	High	High	High	High	P02545 [102-108]		2	78	1	0	0	45.7	5	9.6	51.3	3.7	8	31	0	0	45.7	4.5	9	43.2	3.1
FALSE	High	[R].DIEISTEEEKDTGDLKDSSLLK.[T]	Q4G0J3	La-related protein 7 OS=Homo sapiens GN=LARP7 PE=1 SV=1	3xTMT6plex [K10; K16; K22]; 1xTMT6plex [N-Term]; 2xPhospho [S5(99.1); T6(99.1)]	4	0.931886	0.691926	0.493515	1.347	0.18	0.134	0.43	-2.47	-2.9	77.5	104.4	14		High	High	High	High	High	High	High	High	High	Q4G0J3 [333-354]	Q4G0J3 2xPhospho [S337(99.1); T338(99.1)]	2.04	100	1	130.9	9.8	77.5	104.4	106.9	25.1	83.7	14	7.6	127.2	4.5	77.5	94.2	99.6	21.2	68.7
FALSE	High	[K].EGEDSGAEEEKEEEGQKR.[E]	TGGT1_224850	organism=Toxoplasma_gondii_GT1 | product=putative polyadenylate binding protein | location=TGGT1_chrX:2687512-2689821(+) | length=769 | sequence_SO=chromosome | SO=protein_coding	2xTMT6plex [K11; K17]; 1xTMT6plex [N-Term]; 1xPhospho [S5(100)]	1	0.452154	0.150605	0.562806	0.577	0.181	0.313	-0.79	-2.47	-1.68	48.3	27.9	8.7		High	Not Found	High	High	High	High	High	High	High	TGGT1_224850 [333-350]	TGGT1_224850 1xPhospho [S337(100)]	1.43	89	1	49.3	0	47.4	27.9	46.9	7.3	21.1	8.7	8.3	47.9	0	47.4	25.2	43.7	6.2	17.3
FALSE	High	[K].KSKGDSDISDEEAAQQSK.[K]	Q5T200	Zinc finger CCCH domain-containing protein 13 OS=Homo sapiens GN=ZC3H13 PE=1 SV=1	3xTMT6plex [K1; K3; K18]; 1xTMT6plex [N-Term]; 3xPhospho [S2(100); S6(100); S9(100)]	2	0.637651	0.218358	0.477198	0.633	0.182	0.287	-0.66	-2.46	-1.8	48.7	30.8	8.8		High	Not Found	High	High	High	High	High	High	Not Found	Q5T200 [1009-1026]	Q5T200 3xPhospho [S1010(100); S1014(100); S1017(100)]	2.25	78	1	62.9	0	37.7	30.8	44.5	9.4	20.1	3.9	0	61.1	0	37.7	27.8	41.4	7.9	16.5
FALSE	High	[R].KRSYSPDGKESPSDK.[K]	A8MXP9	Matrin-3 OS=Homo sapiens GN=MATR3 PE=1 SV=1	3xTMT6plex [K1; K9; K15]; 1xTMT6plex [N-Term]; 3xPhospho [S3(100); S5(100); S11(98.9)]	1	0.990162	0.63958	0.564691	1.12	0.182	0.162	0.16	-2.46	-2.62	75.3	84.4	13.7		High	High	High	High	High	High	High	High	High	A8MXP9 [594-608]	A8MXP9 3xPhospho [S596(100); S598(100); S604(98.9)]	2.13	100	1	118.2	8.5	75.3	84.4	87.1	15.4	60.3	13.7	5.8	114.9	3.9	75.3	76.1	81.1	13	49.5
FALSE	High	[K].DDSDDETKPAPPAK.[K]	TGGT1_214270	organism=Toxoplasma_gondii_GT1 | product=putative translation initiation factor IF-2 | location=TGGT1_chrX:6085732-6096115(-) | length=1146 | sequence_SO=chromosome | SO=protein_coding	2xTMT6plex [K8; K14]; 1xTMT6plex [N-Term]; 1xPhospho [S3(100)]	1	0.525379	0.0624765	0.180994	0.657	0.184	0.28	-0.61	-2.44	-1.84	35.5	23.4	6.5		High	Not Found	High	High	High	High	High	High	High	TGGT1_214270 [300-313]	TGGT1_214270 1xPhospho [S302(100)]	1.57	89	1	30.3	0	41.7	23.4	35	8.5	12.3	6.5	4	29.4	0	41.7	21.1	32.6	7.1	10.1
FALSE	High	[K].KKADSDDDSDDDGQNGK.[E]	TGGT1_244650	organism=Toxoplasma_gondii_GT1 | product=putative eukaryotic initiation factor-5 | location=TGGT1_chrVI:3337752-3341085(+) | length=414 | sequence_SO=chromosome | SO=protein_coding	3xTMT6plex [K1; K2; K17]; 1xTMT6plex [N-Term]; 2xPhospho [S5(100); S9(100)]	1	0.429898			0.388	0.197	0.509	-1.37	-2.34	-0.98	22.2	8.6	4.4		High	Not Found	High	High	High	High	High	Not Found	Not Found	TGGT1_244650 [185-201]	TGGT1_244650 2xPhospho [S189(100); S193(100)]	2.07	67	1	22.4	0	22	8.6	20.6	3.3	4.4	0	0	21.8	0	22	7.8	19.2	2.8	3.6
FALSE	High	[K].EASGDATPTHDAETDSWDDEKTEK.[E]	TGGT1_244650	organism=Toxoplasma_gondii_GT1 | product=putative eukaryotic initiation factor-5 | location=TGGT1_chrVI:3337752-3341085(+) | length=414 | sequence_SO=chromosome | SO=protein_coding	2xTMT6plex [K21; K24]; 1xTMT6plex [N-Term]; 2xPhospho [T/S]	1	0.825899	0.146757	0.234031	0.769	0.198	0.258	-0.38	-2.34	-1.96	26.8	20.6	5.3		High	Not Found	High	High	High	High	High	High	High	TGGT1_244650 [202-225]		1.68	89	1	27.9	0	25.7	20.6	28.3	12.1	19.9	4	5.3	27.2	0	25.7	18.6	26.4	10.2	16.3
FALSE	High	[K].RVTDAGAIKEGEDSGAEEEKEEEGQK.[R]	TGGT1_224850	organism=Toxoplasma_gondii_GT1 | product=putative polyadenylate binding protein | location=TGGT1_chrX:2687512-2689821(+) | length=769 | sequence_SO=chromosome | SO=protein_coding	3xTMT6plex [K9; K20; K26]; 1xTMT6plex [N-Term]; 1xPhospho [S14(100)]	3	0.974897	0.500938	0.39659	0.744	0.202	0.271	-0.43	-2.31	-1.88	110	81.8	22.2		High	High	High	High	High	High	High	High	High	TGGT1_224850 [324-349]	TGGT1_224850 1xPhospho [S337(100)]	4.94	100	1	110	8	207.2	81.8	132.9	33.6	47.8	22.2	3.8	106.9	3.6	207.2	73.7	123.7	28.3	39.3
FALSE	High	[R].RSHSPSPR.[R]	Q14966	Zinc finger protein 638 OS=Homo sapiens GN=ZNF638 PE=1 SV=2	1xTMT6plex [N-Term]; 1xPhospho [S4(100)]	2	0.491171	0.220114	0.779408	0.258	0.204	0.79	-1.96	-2.3	-0.34	37.4	9.6	7.6		High	High	High	High	High	High	High	High	High	Q14966 [487-494]	Q14966 1xPhospho [S490(100)]	2.43	100	1	37.4	10	51.2	9.6	35.4	6.3	6.9	7.6	11.9	36.3	4.5	51.2	8.7	33	5.3	5.6
FALSE	High	[K].KDDSDDETKPAPPAK.[K]	TGGT1_214270	organism=Toxoplasma_gondii_GT1 | product=putative translation initiation factor IF-2 | location=TGGT1_chrX:6085732-6096115(-) | length=1146 | sequence_SO=chromosome | SO=protein_coding	3xTMT6plex [K1; K9; K15]; 1xTMT6plex [N-Term]; 1xPhospho [S4(100)]	3	0.99636	0.25998	0.287117	0.703	0.206	0.293	-0.51	-2.28	-1.77	123	86.5	25.4		High	High	High	High	High	High	High	High	High	TGGT1_214270 [299-313]	TGGT1_214270 1xPhospho [S302(100)]	2.19	100	1	123	29.3	164.1	86.5	128.6	46.4	58.8	25.4	20.1	119.6	13.3	164.1	78	119.8	39.1	48.3
FALSE	High	[R].SGVTAPGGDKDTEELASDDDSDDEAGDKDEDGETNRVPGR.[D]	TGGT1_310170	organism=Toxoplasma_gondii_GT1 | product=hypothetical protein | location=TGGT1_chrXI:1072570-1075509(-) | length=979 | sequence_SO=chromosome | SO=protein_coding	2xTMT6plex [K10; K28]; 1xTMT6plex [N-Term]; 2xPhospho [S17(100); S21(100)]	3	0.996215	0.442351	0.40351	0.637	0.207	0.325	-0.65	-2.27	-1.62	85.6	54.5	17.7		High	High	High	High	High	High	High	High	High	TGGT1_310170 [862-901]	TGGT1_310170 2xPhospho [S878(100); S882(100)]	3.46	100	1	85.6	11.8	108.6	54.5	90.5	27	42.5	17.7	7.3	83.2	5.3	108.6	49.2	84.3	22.7	34.9
FALSE	High	[R].SSSSLGSAR.[V]	TGGT1_205130	organism=Toxoplasma_gondii_GT1 | product=hypothetical protein | location=TGGT1_chrVIIa:1506588-1532655(+) | length=4815 | sequence_SO=chromosome | SO=protein_coding	1xTMT6plex [N-Term]; 1xPhospho [S3(99.5)]	2	0.345698	0.0885037	0.443483	0.358	0.21	0.587	-1.48	-2.25	-0.77	30.1	10.8	6.3		High	High	High	High	High	High	High	High	High	TGGT1_205130 [4376-4384]	TGGT1_205130 1xPhospho [S4378(99.5)]	2.19	89	1	27.4	0	33	10.8	33.5	5.3	4.6	8.8	6.3	26.7	0	33	9.7	31.2	4.5	3.8
FALSE	High	[K].KSLDSDESEDEEDDYQQK.[R]	Q13442	28 kDa heat- and acid-stable phosphoprotein OS=Homo sapiens GN=PDAP1 PE=1 SV=1	2xTMT6plex [K1; K18]; 1xTMT6plex [N-Term]; 2xPhospho [S5(99.4); S8(100)]	3	0.953049	0.371577	0.439488	1.016	0.21	0.207	0.02	-2.25	-2.28	45.4	46.1	9.5		High	High	High	High	High	High	High	High	High	Q13442 [56-73]	Q13442 2xPhospho [S60(99.4); S63(100)]	2.87	89	1	70.9	0	29.1	65.9	46.1	12.7	44.5	2.6	9.5	69	0	29.1	59.4	43	10.7	36.6
FALSE	High	[K].DVMMEEESDEDSDDEEKSERPVKK.[R]	TGGT1_291930	organism=Toxoplasma_gondii_GT1 | product=RNA recognition motif-containing protein | location=TGGT1_chrIX:4212023-4217780(+) | length=705 | sequence_SO=chromosome | SO=protein_coding	3xTMT6plex [K17; K23; K24]; 1xTMT6plex [N-Term]; 2xPhospho [S18(99.3); S]	4	0.607737	0.157906	0.358069	0.584	0.214	0.366	-0.78	-2.23	-1.45	59.7	34.9	12.8		High	Not Found	High	High	High	High	High	High	Not Found	TGGT1_291930 [382-405]	TGGT1_291930 2xPhospho [S399(99.3); S]	2	78	1	51.8	0	68.9	34.9	57.1	17.3	25.5	6.4	0	50.4	0	68.9	31.5	53.2	14.6	21
FALSE	High	[K].QYIHLDALNEDVEPEIKEPSLRPLSQK.[A]	TGGT1_236890	organism=Toxoplasma_gondii_GT1 | product=hypothetical protein | location=TGGT1_chrX:5457347-5458367(-) | length=218 | sequence_SO=chromosome | SO=protein_coding	2xTMT6plex [K17; K27]; 1xTMT6plex [N-Term]; 2xPhospho [S20(100); S25(100)]	5	0.950238	0.309905	0.365222	1.093	0.216	0.198	0.13	-2.21	-2.34	40.3	44	8.7		High	Not Found	High	High	High	High	High	High	High	TGGT1_236890 [113-139]	TGGT1_236890 2xPhospho [S132(100); S137(100)]	2.06	89	1	56.5	0	28.7	44	50.7	14.2	37.1	8.7	4	55	0	28.7	39.7	47.2	11.9	30.5
FALSE	High	[R].KADSDSEDKGEESKPK.[K]	J3KS05	Chromobox protein homolog 1 (Fragment) OS=Homo sapiens GN=CBX1 PE=1 SV=8	4xTMT6plex [K1; K9; K14; K16]; 1xTMT6plex [N-Term]; 1xPhospho [S]	1	0.982898	0.84905	0.756011	1.433	0.216	0.151	0.52	-2.21	-2.73	50.5	72.3	10.9		High	High	High	High	High	High	High	High	High	J3KS05 [86-101]		1.69	100	1	138.4	6	50.5	72.3	81.4	12.4	71.3	10.9	9.4	134.5	2.7	50.5	65.3	75.8	10.4	58.6
FALSE	High	[K].KKGDSDSEEDASEGDLATSR.[S]	TGGT1_204160	organism=Toxoplasma_gondii_GT1 | product=GYF domain-containing protein | location=TGGT1_chrVIIa:1837536-1846324(-) | length=1797 | sequence_SO=chromosome | SO=protein_coding	2xTMT6plex [K1; K2]; 1xTMT6plex [N-Term]; 3xPhospho [S5(100); S7(100); S12(99.9)]	2	0.42005	0.0934658	0.379258	0.576	0.218	0.379	-0.8	-2.2	-1.4	29	16.7	6.3		High	High	High	High	High	High	High	High	High	TGGT1_204160 [368-387]	TGGT1_204160 3xPhospho [S372(100); S374(100); S379(99.9)]	2.39	89	1	24.2	0	34.9	16.7	24.7	5.5	11	6.3	3.3	23.5	0	34.9	15.1	23	4.6	9
FALSE	High	[K].KKGDSDSEEDASEGDLATSR.[S]	TGGT1_204160	organism=Toxoplasma_gondii_GT1 | product=GYF domain-containing protein | location=TGGT1_chrVIIa:1837536-1846324(-) | length=1797 | sequence_SO=chromosome | SO=protein_coding	2xTMT6plex [K1; K2]; 1xTMT6plex [N-Term]; 2xPhospho [S5(100); S7(100)]	3	0.989472	0.515181	0.444997	0.712	0.219	0.307	-0.49	-2.19	-1.7	95.1	67.7	20.8		High	High	High	High	High	High	High	High	High	TGGT1_204160 [368-387]	TGGT1_204160 2xPhospho [S372(100); S374(100)]	3.28	100	1	95.1	13.9	111.2	67.7	96.9	30.8	59.3	20.8	8.1	92.5	6.3	111.2	61.1	90.2	26	48.7
FALSE	High	[R].DLVQPDKPASPK.[F]	G3V4R5	Zinc finger CCCH domain-containing protein 14 (Fragment) OS=Homo sapiens GN=ZC3H14 PE=1 SV=1	2xTMT6plex [K7; K12]; 1xTMT6plex [N-Term]; 1xPhospho [S10(100)]	2	0.998021	0.535589	0.568138	1.092	0.222	0.203	0.13	-2.17	-2.3	45.7	49.9	10.1		High	High	High	High	High	High	High	High	High	G3V4R5 [183-194]	G3V4R5 1xPhospho [S192(100)]	2.52	100	1	68.1	13.4	45.7	49.9	53.1	13.9	45	9.2	10.1	66.2	6	45.7	45	49.4	11.7	36.9
FALSE	High	[R].QSQQPMKPISPVKDPVSPASQK.[M]	A6NNK5	Tumor suppressor p53-binding protein 1 OS=Homo sapiens GN=TP53BP1 PE=1 SV=2	3xTMT6plex [K7; K13; K22]; 1xTMT6plex [N-Term]; 2xPhospho [S10(100); S17(100)]	3	0.898664	0.353605	0.494926	0.991	0.227	0.229	-0.01	-2.14	-2.13	35.5	35.1	8.1		High	High	High	High	High	High	High	High	High	A6NNK5 [1090-1111]	A6NNK5 2xPhospho [S1099(100); S1106(100)]	2.03	89	1	48.9	0	25.7	35.1	37.1	12.1	38	8.1	4.1	47.6	0	25.7	31.7	34.6	10.2	31.2
FALSE	High	[R].SSFSQHAR.[T]	P02545	Prelamin-A/C OS=Homo sapiens GN=LMNA PE=1 SV=1	1xTMT6plex [N-Term]; 1xPhospho [S2(99.8)]	4	0.912267	0.387254	0.59556	0.825	0.229	0.277	-0.28	-2.13	-1.85	50.8	42	11.6		High	High	High	High	High	High	High	High	High	P02545 [428-435]	P02545 1xPhospho [S429(99.8)]	3.12	100	1	129.6	13.9	50.8	42	87.8	8.7	30.6	11.6	6.9	126	6.3	50.8	37.8	81.8	7.4	25.2
FALSE	High	[K].GNAEGSSDEEGKLVIDEPAK.[E]	P51858	Hepatoma-derived growth factor OS=Homo sapiens GN=HDGF PE=1 SV=1	2xTMT6plex [K12; K20]; 1xTMT6plex [N-Term]; 2xPhospho [S6(100); S7(100)]	4	0.953002	0.89097	0.691582	1.882	0.231	0.123	0.91	-2.11	-3.03	12.9	24.2	3		High	High	High	High	High	High	High	High	High	P51858 [127-146]	P51858 2xPhospho [S132(100); S133(100)]	4.04	89	1	44.1	0	3.8	39.2	24.2	7	45.1	3	2.7	42.8	0	3.8	35.4	22.5	5.9	37
FALSE	High	[K].DDSHSAEDSEDEKEDHK.[N]	Q9H1E3	Nuclear ubiquitous casein and cyclin-dependent kinase substrate 1 OS=Homo sapiens GN=NUCKS1 PE=1 SV=1	2xTMT6plex [K13; K17]; 1xTMT6plex [N-Term]; 2xPhospho [S5(100); S9(100)]	1	0.909952	0.520224	0.699126	1.22	0.232	0.19	0.29	-2.11	-2.4	46.3	56.4	10.7		High	Not Found	High	High	High	High	High	High	High	Q9H1E3 [71-87]	Q9H1E3 2xPhospho [S75(100); S79(100)]	2.09	89	1	68.7	0	31.1	70.9	56.4	8.4	44.3	10.7	10.4	66.8	0	31.1	63.9	52.6	7.1	36.4
FALSE	High	[K].IVDDITADQENDESGKSDESDADKAESREPDSK.[K]	TGGT1_216410	organism=Toxoplasma_gondii_GT1 | product=hypothetical protein | location=TGGT1_chrXI:6088277-6089486(+) | length=188 | sequence_SO=chromosome | SO=protein_coding	3xTMT6plex [K16; K24; K33]; 1xTMT6plex [N-Term]; 3xPhospho [T6(99.3); S]	1	0.862371			0.757	0.236	0.311	-0.4	-2.09	-1.68	16.6	12.5	3.9		High	Not Found	High	High	High	Not Found	High	Not Found	Not Found	TGGT1_216410 [59-91]	TGGT1_216410 3xPhospho [T64(99.3); S]	2.19	56	1	13.7	0	20.1	7.8	20.3	0	3.9	0	0	13.3	0	20.1	7	18.9	0	3.2
FALSE	High	[R].NSDFFDGQAPVDSLRPTNAGVDSKGTDDHLTTSMDK.[A]	TGGT1_203310	organism=Toxoplasma_gondii_GT1 | product=dense granule protein GRA7 | location=TGGT1_chrVIIa:2502941-2503651(+) | length=236 | sequence_SO=chromosome | SO=protein_coding	2xTMT6plex [K24; K36]; 1xTMT6plex [N-Term]; 3xPhospho [T31(96.2); S33(98.5); S/T]	4	0.910253	0.458969	0.284031	1.041	0.239	0.229	0.06	-2.07	-2.13	43.9	45.7	10.5		High	High	High	High	High	High	High	High	High	TGGT1_203310 [40-75]	TGGT1_203310 3xPhospho [T70(96.2); S72(98.5); S/T]	3.41	100	1	70.2	5.4	43.9	45.7	67.8	15.5	19	10.5	3.3	68.3	2.4	43.9	41.2	63.2	13.1	15.6
FALSE	High	[R].SGSAHGSGK.[S]	P62995	Transformer-2 protein homolog beta OS=Homo sapiens GN=TRA2B PE=1 SV=1	1xTMT6plex [K9]; 1xTMT6plex [N-Term]; 1xPhospho [S3(99.7)]	1	0.645646	0.125267	0.392213	0.383	0.242	0.633	-1.39	-2.05	-0.66	52.3	20	12.7		High	High	High	High	High	High	High	High	High	P62995 [20-28]	P62995 1xPhospho [S22(99.7)]	2.03	100	1	52.6	24.6	52.3	20	65.3	10.1	18	12.7	4.7	51.1	11.1	52.3	18	60.8	8.5	14.8
FALSE	High	[R].QEGNDKVPQSAAPSASRQQSEENK.[R]	TGGT1_264990	organism=Toxoplasma_gondii_GT1 | product=hypothetical protein | location=TGGT1_chrIX:1680342-1682033(+) | length=259 | sequence_SO=chromosome | SO=protein_coding	2xTMT6plex [K6; K24]; 1xTMT6plex [N-Term]; 2xPhospho [S]	1	0.992323	0.383129	0.333967	0.615	0.244	0.397	-0.7	-2.04	-1.33	65.5	40.3	16		High	High	High	High	High	High	High	High	High	TGGT1_264990 [141-164]		2.92	100	1	65.5	12.3	72.8	40.3	60.6	29	28.2	16	12.8	63.7	5.5	72.8	36.3	56.5	24.5	23.2
FALSE	High	[K].EIPEDVDMEEEKESEDSDEENDFTEK.[V]	Q8IWA0	WD repeat-containing protein 75 OS=Homo sapiens GN=WDR75 PE=1 SV=1	2xTMT6plex [K12; K26]; 1xTMT6plex [N-Term]; 2xPhospho [S14(100); S17(100)]	5	0.671322	0.192983	0.447618	0.867	0.245	0.282	-0.21	-2.03	-1.83	21.2	18.4	5.2		High	Not Found	High	High	High	High	High	High	High	Q8IWA0 [766-791]	Q8IWA0 2xPhospho [S779(100); S782(100)]	2.22	89	1	23.8	0	18.9	18.4	21.2	4.3	11.5	2.9	5.2	23.2	0	18.9	16.6	19.8	3.7	9.4
FALSE	High	[R].KKPEEVVISDSSDEERK.[T]	TGGT1_216600	organism=Toxoplasma_gondii_GT1 | product=exonuclease III APE | location=TGGT1_chrXI:5970848-5978564(-) | length=616 | sequence_SO=chromosome | SO=protein_coding	3xTMT6plex [K1; K2; K17]; 1xTMT6plex [N-Term]; 3xPhospho [S9(100); S11(100); S12(100)]	1	0.833771	0.151922	0.23833	0.867	0.246	0.283	-0.21	-2.03	-1.82	20.4	17.6	5		High	Not Found	High	High	High	High	High	High	High	TGGT1_216600 [579-595]	TGGT1_216600 3xPhospho [S587(100); S589(100); S590(100)]	1.49	89	1	23	0	18	17.6	26.3	7.2	12.4	5	3.9	22.3	0	18	15.9	24.5	6.1	10.1
FALSE	High	[K].NDKSEEEQSSSSVK.[K]	B4DY08; P07910	Heterogeneous nuclear ribonucleoproteins C1/C2 OS=Homo sapiens GN=HNRNPC PE=1 SV=1 Heterogeneous nuclear ribonucleoproteins C1/C2 OS=Homo sapiens GN=HNRNPC PE=1 SV=4	2xTMT6plex [K3; K14]; 1xTMT6plex [N-Term]; 1xPhospho [S4(100)]	2	0.922142	0.82354	0.609343	1.303	0.246	0.189	0.38	-2.02	-2.4	88.3	115	21.7	Shared	High	High	High	High	High	High	High	High	High	B4DY08 [217-230]; P07910 [230-243]	B4DY08 1xPhospho [S220(100)]; P07910 1xPhospho [S233(100)]	2.07	100	2	136.4	10	88.3	115	123.1	25.8	100.3	21.7	9.6	132.6	4.5	88.3	103.7	114.6	21.8	82.4
FALSE	High	[K].DVMMEEESDEDSDDEEKSERPVK.[K]	TGGT1_291930	organism=Toxoplasma_gondii_GT1 | product=RNA recognition motif-containing protein | location=TGGT1_chrIX:4212023-4217780(+) | length=705 | sequence_SO=chromosome | SO=protein_coding	2xTMT6plex [K17; K23]; 1xTMT6plex [N-Term]; 2xPhospho [S12(100); S18(98.8)]	3	0.932742	0.553115	0.753806	0.491	0.248	0.505	-1.03	-2.01	-0.98	43.9	21.6	10.9		High	High	High	High	High	High	High	High	High	TGGT1_291930 [382-404]	TGGT1_291930 2xPhospho [S393(100); S399(98.8)]	2.14	100	1	57.1	7.6	43.9	21.6	36.7	12.1	25.2	10.9	8.5	55.5	3.4	43.9	19.4	34.2	10.2	20.7
FALSE	High	[K].ADSDSEDKGEESKPK.[K]	J3KS05	Chromobox protein homolog 1 (Fragment) OS=Homo sapiens GN=CBX1 PE=1 SV=8	3xTMT6plex [K8; K13; K15]; 1xTMT6plex [N-Term]; 1xPhospho [S3(100)]	1	0.856587	0.528419	0.755068	0.903	0.255	0.282	-0.15	-1.97	-1.83	58.4	52.8	14.9		High	Not Found	High	High	High	High	High	High	Not Found	J3KS05 [87-101]	J3KS05 1xPhospho [S89(100)]	1.65	78	1	84.8	0	40.3	69.5	52.8	9.6	49.7	4.5	0	82.5	0	40.3	62.7	49.2	8.1	40.8
FALSE	High	[K].CDWDKWIDSDDEDAK.[G]	TGGT1_321520	organism=Toxoplasma_gondii_GT1 | product=hypothetical protein | location=TGGT1_chrIb:1764465-1766439(+) | length=232 | sequence_SO=chromosome | SO=protein_coding	1xCarbamidomethyl [C1]; 2xTMT6plex [K5; K15]; 1xTMT6plex [N-Term]; 1xPhospho [S9(100)]	2	0.969155	0.730323	0.5952	0.606	0.257	0.424	-0.72	-1.96	-1.24	86.8	52.6	22.3		High	High	High	High	High	High	High	High	High	TGGT1_321520 [101-115]	TGGT1_321520 1xPhospho [S109(100)]	1.91	100	1	86.8	9	116.9	52.6	98.9	31.1	53.3	22.3	12	84.4	4.1	116.9	47.4	92.1	26.2	43.8
FALSE	High	[K].THTTALAGRSPSPASGRR.[G]	Q9UQ35	Serine/arginine repetitive matrix protein 2 OS=Homo sapiens GN=SRRM2 PE=1 SV=2	1xTMT6plex [N-Term]; 2xPhospho [S10(100); S12(100)]	5	0.808546	0.306685	0.607665	0.756	0.257	0.34	-0.4	-1.96	-1.56	67.3	50.9	17.3		High	High	High	High	High	High	High	High	High	Q9UQ35 [286-303]	Q9UQ35 2xPhospho [S295(100); S297(100)]	6.45	100	1	107.2	21.6	67.3	50.9	68.6	14.4	35.2	14	17.3	104.3	9.8	67.3	45.9	63.9	12.2	28.9
FALSE	High	[K].AAEEQGDDQDSEKSKPAGSDGER.[R]	H3BQZ7	HCG2044799 OS=Homo sapiens GN=HNRNPUL2-BSCL2 PE=4 SV=1	2xTMT6plex [K13; K15]; 1xTMT6plex [N-Term]; 2xPhospho [S11(99.3); S14(99.3)]	1	0.763507	0.364735	0.631656	0.923	0.26	0.282	-0.12	-1.94	-1.83	30.2	27.9	7.9		High	Not Found	High	High	High	High	High	High	Not Found	H3BQZ7 [175-197]	H3BQZ7 2xPhospho [S185(99.3); S188(99.3)]	2.31	78	1	41	0	22.3	27.9	34.3	5.1	14.1	4.4	0	39.9	0	22.3	25.2	31.9	4.3	11.5
FALSE	High	[R].KSSAVSILFDAGK.[F]	TGGT1_314070	organism=Toxoplasma_gondii_GT1 | product=hypothetical protein | location=TGGT1_chrXI:3869843-3870803(-) | length=205 | sequence_SO=chromosome | SO=protein_coding	2xTMT6plex [K1; K13]; 1xTMT6plex [N-Term]; 2xPhospho [S2(100); S3(100)]	3	0.998906	0.477528	0.455322	0.589	0.261	0.444	-0.76	-1.94	-1.17	36.5	21.5	9.5		High	High	High	High	High	High	High	High	High	TGGT1_314070 [69-81]	TGGT1_314070 2xPhospho [S70(100); S71(100)]	4.16	100	1	36.5	7	41.6	21.5	28.4	18.6	20.1	7.5	9.5	35.5	3.2	41.6	19.4	26.5	15.7	16.5
FALSE	High	[K].KKPTGSAGATSPQAGEGATQANNSDDEKEDSPK.[S]	TGGT1_289290	organism=Toxoplasma_gondii_GT1 | product=hypothetical protein | location=TGGT1_chrIX:2957612-2961198(-) | length=510 | sequence_SO=chromosome | SO=protein_coding	4xTMT6plex [K1; K2; K28; K33]; 1xTMT6plex [N-Term]; 2xPhospho [T/S]	1	0.675974	0.196422	0.398315	0.751	0.264	0.351	-0.41	-1.92	-1.51	16.1	12.1	4.2		High	Not Found	High	High	High	High	High	High	Not Found	TGGT1_289290 [412-444]		1.76	78	1	15.4	0	16.9	12.1	18.2	4.2	6.7	2.7	0	15	0	16.9	10.9	16.9	3.5	5.5
FALSE	High	[K].IVDDITADQENDESGKSDESDADKAESR.[E]	TGGT1_216410	organism=Toxoplasma_gondii_GT1 | product=hypothetical protein | location=TGGT1_chrXI:6088277-6089486(+) | length=188 | sequence_SO=chromosome | SO=protein_coding	2xTMT6plex [K16; K24]; 1xTMT6plex [N-Term]; 3xPhospho [S14(100); S17(100); S20(100)]	1	0.603222			0.583	0.266	0.457	-0.78	-1.91	-1.13	16	9.4	4.3		High	Not Found	High	High	High	Not Found	High	Not Found	Not Found	TGGT1_216410 [59-86]	TGGT1_216410 3xPhospho [S72(100); S75(100); S78(100)]	1.86	56	1	19.6	0	13.1	6	14.7	0	4.3	0	0	19	0	13.1	5.4	13.7	0	3.5
FALSE	High	[K].KQSFDDNDSEELEDKDSK.[S]	O60841	Eukaryotic translation initiation factor 5B OS=Homo sapiens GN=EIF5B PE=1 SV=4	3xTMT6plex [K1; K15; K18]; 1xTMT6plex [N-Term]; 1xPhospho [S9(100)]	1	0.979585	0.769159	0.660239	1.933	0.266	0.138	0.95	-1.91	-2.86	38.4	74.2	10.2		High	High	High	High	High	High	High	High	High	O60841 [105-122]	O60841 1xPhospho [S113(100)]	3.17	100	1	106.2	11.4	38.4	89.3	74.2	12	70.9	9.2	10.2	103.3	5.2	38.4	80.5	69.1	10.1	58.3
FALSE	High	[R].NYQQNYQNSESGEKNEGSESAPEGQAQQR.[R]	P67809	Nuclease-sensitive element-binding protein 1 OS=Homo sapiens GN=YBX1 PE=1 SV=3	1xTMT6plex [K14]; 1xTMT6plex [N-Term]; 1xPhospho [S/Y]	8	0.846846	0.434361	0.676783	0.712	0.27	0.379	-0.49	-1.89	-1.4	14	9.9	3.8		High	Not Found	High	High	High	High	High	High	High	P67809 [157-185]		3.99	89	1	20.3	0	9.6	16.5	9.9	5.9	16.5	3.7	3.8	19.7	0	9.6	14.9	9.3	5	13.5
FALSE	High	[K].SEEEQSSSSVKKDETNVK.[M]	B4DY08; P07910	Heterogeneous nuclear ribonucleoproteins C1/C2 OS=Homo sapiens GN=HNRNPC PE=1 SV=1 Heterogeneous nuclear ribonucleoproteins C1/C2 OS=Homo sapiens GN=HNRNPC PE=1 SV=4	3xTMT6plex [K11; K12; K18]; 1xTMT6plex [N-Term]; 1xPhospho [S/T]	1	0.999927	0.67624	0.682796	1.392	0.271	0.195	0.48	-1.88	-2.36	30.8	42.9	8.3	Shared	High	High	High	High	High	High	High	High	High	B4DY08 [220-237]; P07910 [233-250]		1.77	100	2	49	9.2	30.8	43.7	42.9	7.2	41.5	8.3	4.5	47.7	4.1	30.8	39.4	39.9	6	34.1
FALSE	High	[R].NMPEAVPDQRGSEDESEKK.[S]	TGGT1_202760	organism=Toxoplasma_gondii_GT1 | product=hypothetical protein | location=TGGT1_chrVIIa:2950166-2953731(-) | length=364 | sequence_SO=chromosome | SO=protein_coding	2xTMT6plex [K18; K19]; 1xTMT6plex [N-Term]; 1xPhospho [S12(99.5)]	2	0.511805	0.101371	0.326663	0.675	0.273	0.405	-0.57	-1.87	-1.3	21.2	14.3	5.8		High	High	High	High	High	High	High	High	High	TGGT1_202760 [147-165]	TGGT1_202760 1xPhospho [S158(99.5)]	2.69	89	1	19.9	0	22.5	14.3	18.8	9.1	14.6	5.5	5.8	19.3	0	22.5	12.9	17.5	7.7	12
FALSE	High	[R].SDSNASGKHNSQK.[N]	TGGT1_254940	organism=Toxoplasma_gondii_GT1 | product=MIF4G domain-containing protein | location=TGGT1_chrIII:2027943-2043635(+) | length=3756 | sequence_SO=chromosome | SO=protein_coding	2xTMT6plex [K8; K13]; 1xTMT6plex [N-Term]; 2xPhospho [S3(100); S6(100)]	1	0.965918	0.661267	0.521925	0.817	0.274	0.335	-0.29	-1.87	-1.58	78.9	64.5	21.6		High	High	High	High	High	High	High	High	High	TGGT1_254940 [1197-1209]	TGGT1_254940 2xPhospho [S1199(100); S1202(100)]	2.02	100	1	94.5	12.2	78.9	64.5	88	26.6	47.8	21.6	14.3	91.9	5.5	78.9	58.2	82	22.5	39.3
FALSE	High	[R].SGSSPEVKDKPR.[A]	Q9UQ35	Serine/arginine repetitive matrix protein 2 OS=Homo sapiens GN=SRRM2 PE=1 SV=2	2xTMT6plex [K8; K10]; 1xTMT6plex [N-Term]; 2xPhospho [S3(100); S4(100)]	2	0.924693	0.75744	0.544821	0.916	0.274	0.299	-0.13	-1.87	-1.74	84.8	77.7	23.2		High	High	High	High	High	High	High	High	High	Q9UQ35 [1598-1609]	Q9UQ35 2xPhospho [S1600(100); S1601(100)]	1.62	100	1	85.5	13	84.8	77.7	90	28	51.5	23.2	19.4	83.1	5.9	84.8	70.1	83.8	23.6	42.3
FALSE	High	[K].NFPTPFEPKSDDDDDEDLDELR.[S]	TGGT1_228400	organism=Toxoplasma_gondii_GT1 | product=WD domain, G-beta repeat-containing protein | location=TGGT1_chrX:240768-248903(-) | length=632 | sequence_SO=chromosome | SO=protein_coding	1xTMT6plex [K9]; 1xTMT6plex [N-Term]; 1xPhospho [S10(100)]	6	0.994783	0.428048	0.475653	0.546	0.276	0.505	-0.87	-1.86	-0.99	100.1	54.7	27.6		High	High	High	High	High	High	High	High	High	TGGT1_228400 [607-628]	TGGT1_228400 1xPhospho [S616(100)]	2.87	100	1	100.1	17.1	103.5	54.7	97	27.9	38.5	27.6	14.1	97.3	7.7	103.5	49.3	90.3	23.5	31.6
FALSE	High	[K].AQFFITGGWSSAEEEEKK.[K]	TGGT1_313830	organism=Toxoplasma_gondii_GT1 | product=AARP2CN (NUC121) domain-containing protein | location=TGGT1_chrXI:3674749-3684807(+) | length=1273 | sequence_SO=chromosome | SO=protein_coding	2xTMT6plex [K17; K18]; 1xTMT6plex [N-Term]; 2xPhospho [S10(100); S11(100)]	7	0.999494	0.327069	0.338971	0.693	0.276	0.398	-0.53	-1.86	-1.33	84.1	58.3	23.2		High	High	High	High	High	High	High	High	High	TGGT1_313830 [783-800]	TGGT1_313830 2xPhospho [S792(100); S793(100)]	3.77	100	1	84.1	31.2	94.5	58.3	107.9	37.8	57.9	23.2	20.8	81.8	14.1	94.5	52.5	100.5	31.9	47.6
FALSE	High	[K].DGQDAIAQSPEKESK.[D]	Q9NWH9	SAFB-like transcription modulator OS=Homo sapiens GN=SLTM PE=1 SV=2	2xTMT6plex [K12; K15]; 1xTMT6plex [N-Term]; 1xPhospho [S9(100)]	2	0.76481	0.198244	0.375875	0.901	0.276	0.307	-0.15	-1.86	-1.71	24.9	22.4	6.9		High	High	High	High	High	High	High	High	High	Q9NWH9 [281-295]	Q9NWH9 1xPhospho [S289(100)]	1.97	89	1	30.2	0	20.5	24.4	22.4	9.6	19.1	6.9	5.4	29.4	0	20.5	22	20.9	8.1	15.7
FALSE	High	[K].QAVEMKNDKSEEEQSSSSVK.[K]	B4DY08; P07910	Heterogeneous nuclear ribonucleoproteins C1/C2 OS=Homo sapiens GN=HNRNPC PE=1 SV=1 Heterogeneous nuclear ribonucleoproteins C1/C2 OS=Homo sapiens GN=HNRNPC PE=1 SV=4	1xDeamidated [N7]; 3xTMT6plex [K6; K9; K20]; 1xTMT6plex [N-Term]; 1xPhospho [S10(100)]	1	0.799453	0.544733	0.893191	0.951	0.276	0.29	-0.07	-1.86	-1.79	38.6	36.7	10.6	Shared	High	High	High	High	High	High	High	High	High	B4DY08 [211-230]; P07910 [224-243]	B4DY08 1xPhospho [S220(100)]; P07910 1xPhospho [S233(100)]	1.73	100	2	50.7	19.4	38.6	36.7	44.6	6.3	39	10.1	10.6	49.3	8.8	38.6	33.1	41.6	5.3	32
FALSE	High	[R].LVSASSVMTQQLGK.[S]	TGGT1_256760	organism=Toxoplasma_gondii_GT1 | product=pyruvate kinase PyK1 | location=TGGT1_chrVIIb:4413512-4417055(-) | length=531 | sequence_SO=chromosome | SO=protein_coding	1xTMT6plex [K14]; 1xTMT6plex [N-Term]; 2xPhospho [S3(100); S6(99.6)]	7	0.914017	0.754105	0.526802	0.903	0.278	0.308	-0.15	-1.85	-1.7	25.7	23.2	7.2		High	High	High	High	High	High	High	High	High	TGGT1_256760 [22-35]	TGGT1_256760 2xPhospho [S24(100); S27(99.6)]	2.81	100	1	3.1	32.9	25.7	10.9	24.3	23.2	5.1	15.3	7.2	3	14.9	25.7	9.8	22.6	19.6	4.2
FALSE	High	[R].LLEMNVGCHEEKESDEDDGDKK.[R]	TGGT1_219150	organism=Toxoplasma_gondii_GT1 | product=zinc finger, zz type domain-containing protein | location=TGGT1_chrXII:1042433-1047423(-) | length=843 | sequence_SO=chromosome | SO=protein_coding	1xCarbamidomethyl [C8]; 3xTMT6plex [K12; K21; K22]; 1xTMT6plex [N-Term]; 1xPhospho [S14(100)]	2	0.998175	0.800656	0.7733	0.655	0.28	0.427	-0.61	-1.84	-1.23	39.6	25.9	11.1		High	High	High	High	High	High	High	High	Not Found	TGGT1_219150 [114-135]	TGGT1_219150 1xPhospho [S127(100)]	2.4	89	1	39.6	3.9	63.4	25.9	46.8	9.4	16.9	7.3	0	38.5	1.8	63.4	23.4	43.6	7.9	13.8
FALSE	High	[R].KSGSSSLQNSIFGK.[M]	TGGT1_318570	organism=Toxoplasma_gondii_GT1 | product=SFT2 family protein | location=TGGT1_chrIV:1161596-1163379(-) | length=317 | sequence_SO=chromosome | SO=protein_coding	2xTMT6plex [K1; K14]; 1xTMT6plex [N-Term]; 2xPhospho [S6(99.5); S]	3	0.672657	0.201961	0.412778	0.55	0.281	0.512	-0.86	-1.83	-0.97	22.1	12.2	6.2		High	Not Found	High	High	High	High	High	High	Not Found	TGGT1_318570 [51-64]	TGGT1_318570 2xPhospho [S56(99.5); S]	1.11	78	1	15.9	0	30.8	12.2	29.5	7	8.3	4.7	0	15.5	0	30.8	11	27.5	5.9	6.8
FALSE	High	[K].SGEKPGSAADSADEDSPSRGPLPAASLK.[R]	TGGT1_203370	organism=Toxoplasma_gondii_GT1 | product=hypothetical protein | location=TGGT1_chrVIIa:2439891-2442215(-) | length=774 | sequence_SO=chromosome | SO=protein_coding	2xTMT6plex [K4; K28]; 1xTMT6plex [N-Term]; 2xPhospho [S11(100); S16(98.8)]	2	0.99868	0.351853	0.332215	0.691	0.282	0.408	-0.53	-1.83	-1.29	68.8	47.6	19.4		High	High	High	High	High	High	High	High	High	TGGT1_203370 [547-574]	TGGT1_203370 2xPhospho [S557(100); S562(98.8)]	3.71	100	1	68.8	23.9	73.1	47.6	67.4	39.8	49.7	19.3	19.4	66.9	10.8	73.1	42.9	62.7	33.6	40.8
FALSE	High	[R].DSSCSLAVLSSGEEDEDAVDPYRVPK.[E]	TGGT1_310280	organism=Toxoplasma_gondii_GT1 | product=Phosphoethanolamine-cytidyltransferase | location=TGGT1_chrXI:1182233-1186804(+) | length=1128 | sequence_SO=chromosome | SO=protein_coding	1xCarbamidomethyl [C4]; 1xTMT6plex [K26]; 1xTMT6plex [N-Term]; 2xPhospho [S10(100); S11(100)]	1	0.94089	0.199628	0.233327	1.004	0.286	0.284	0.01	-1.81	-1.81	12.7	12.8	3.6		High	Not Found	High	High	High	High	High	High	High	TGGT1_310280 [1044-1069]	TGGT1_310280 2xPhospho [S1053(100); S1054(100)]	1.89	89	1	13.8	0	11.7	12.8	17.1	5.8	9.7	3	3.6	13.5	0	11.7	11.5	15.9	4.9	8
FALSE	High	[K].GEQVSQNGLPAEQGSPR.[M]	Q01082	Spectrin beta chain, non-erythrocytic 1 OS=Homo sapiens GN=SPTBN1 PE=1 SV=2	1xDeamidated [N/Q]; 1xTMT6plex [N-Term]; 1xPhospho [S15(99.5)]	3	0.867466	0.732974	0.452582	1.313	0.286	0.218	0.39	-1.8	-2.2	29.7	38.9	8.5		High	High	High	High	High	High	High	High	High	Q01082 [2124-2140]	Q01082 1xPhospho [S2138(99.5)]	1.65	100	1	40.6	5.2	29.7	38.9	47.8	11.6	30.1	8.5	3.9	39.4	2.4	29.7	35.1	44.5	9.8	24.7
FALSE	High	[K].KGLSADSDDASDKVSETK.[S]	TGGT1_286790	organism=Toxoplasma_gondii_GT1 | product=nuclear factor NF2 | location=TGGT1_chrV:1521521-1525782(+) | length=313 | sequence_SO=chromosome | SO=protein_coding	3xTMT6plex [K1; K13; K18]; 1xTMT6plex [N-Term]; 1xPhospho [S7(100)]	2	0.997846	0.467965	0.499801	0.728	0.287	0.395	-0.46	-1.8	-1.34	83	60.4	23.9		High	High	High	High	High	High	High	High	High	TGGT1_286790 [295-312]	TGGT1_286790 1xPhospho [S301(100)]	3.09	100	1	83	21.1	85.7	60.4	80.1	28.1	51.6	23.9	16.4	80.7	9.5	85.7	54.5	74.5	23.7	42.4
FALSE	High	[R].LSSSPSAHRPSSPR.[H]	TGGT1_238510	organism=Toxoplasma_gondii_GT1 | product=hypothetical protein | location=TGGT1_chrVI:255604-259176(+) | length=1082 | sequence_SO=chromosome | SO=protein_coding	1xTMT6plex [N-Term]; 2xPhospho [S4(99.2); S6(100)]	3	0.850885	0.413855	0.706659	0.544	0.29	0.533	-0.88	-1.79	-0.91	14.2	7.7	4.1		High	High	High	High	High	High	High	High	High	TGGT1_238510 [109-122]	TGGT1_238510 2xPhospho [S112(99.2); S114(100)]	2.21	100	1	14.2	4.8	18.4	7.7	15.7	4.1	4.1	2.9	10.7	13.8	2.2	18.4	7	14.6	3.5	3.4
FALSE	High	[K].KPATPAEDDEDDDIDLFGSDNEEEDKEAAQLREER.[L]	P29692	Elongation factor 1-delta OS=Homo sapiens GN=EEF1D PE=1 SV=5	2xTMT6plex [K1; K26]; 1xTMT6plex [N-Term]; 1xPhospho [S19(100)]	3	0.97239	0.674841	0.757233	1.055	0.292	0.277	0.08	-1.78	-1.85	15.4	16.2	4.5		High	Not Found	High	High	High	High	High	High	High	P29692 [144-178]	P29692 1xPhospho [S162(100)]	2.22	89	1	21.5	0	11	28.5	16.2	4.6	23	4.5	4.3	20.9	0	11	25.7	15.1	3.9	18.9
FALSE	High	[R].VGSDACASPTVKPAAAEAPELEEK.[K]	TGGT1_243960	organism=Toxoplasma_gondii_GT1 | product=nuclear transport factor 2 (ntf2) domain-containing protein | location=TGGT1_chrVI:2828443-2833407(-) | length=797 | sequence_SO=chromosome | SO=protein_coding	1xCarbamidomethyl [C6]; 2xTMT6plex [K12; K24]; 1xTMT6plex [N-Term]; 2xPhospho [S3(100); S8(100)]	3	0.385119			0.538	0.293	0.545	-0.89	-1.77	-0.88	14.1	7.6	4.1		High	Not Found	High	High	High	High	High	Not Found	Not Found	TGGT1_243960 [403-426]	TGGT1_243960 2xPhospho [S405(100); S410(100)]	2.6	67	1	13	0	15.2	7.6	12.8	4.5	4.1	0	0	12.7	0	15.2	6.8	11.9	3.8	3.4
FALSE	High	[K].TGVTSTSDSEEEGDDQEGEKKR.[K]	O75475	PC4 and SFRS1-interacting protein OS=Homo sapiens GN=PSIP1 PE=1 SV=1	2xTMT6plex [K20; K21]; 1xTMT6plex [N-Term]; 2xPhospho [T6(96.6); S/T]	1	0.991266	0.570332	0.640988	0.922	0.294	0.319	-0.12	-1.77	-1.65	18.8	17.3	5.5		High	High	High	High	High	High	High	High	High	O75475 [267-288]	O75475 2xPhospho [T272(96.6); S/T]	1.52	100	1	23.2	6.3	18.8	17.3	25.7	4.8	15.4	4.6	5.5	22.5	2.8	18.8	15.6	24	4.1	12.6
FALSE	High	[K].NEKDVMMEEESDEDSDDEEKSERPVKK.[R]	TGGT1_291930	organism=Toxoplasma_gondii_GT1 | product=RNA recognition motif-containing protein | location=TGGT1_chrIX:4212023-4217780(+) | length=705 | sequence_SO=chromosome | SO=protein_coding	1xOxidation [M7]; 4xTMT6plex [K3; K20; K26; K27]; 1xTMT6plex [N-Term]; 2xPhospho [S]	1	0.529013			0.539	0.296	0.549	-0.89	-1.76	-0.86	28.4	15.3	8.4		High	Not Found	High	High	High	High	High	Not Found	Not Found	TGGT1_291930 [379-405]		2.29	67	1	23.2	0	34.7	15.3	27.4	4.9	8.4	0	0	22.5	0	34.7	13.8	25.5	4.2	6.9
FALSE	High	[K].NEKDVMMEEESDEDSDDEEKSERPVK.[K]	TGGT1_291930	organism=Toxoplasma_gondii_GT1 | product=RNA recognition motif-containing protein | location=TGGT1_chrIX:4212023-4217780(+) | length=705 | sequence_SO=chromosome | SO=protein_coding	3xTMT6plex [K3; K20; K26]; 1xTMT6plex [N-Term]; 2xPhospho [S11(100); S15(100)]	2	0.975678	0.564211	0.68324	0.636	0.296	0.465	-0.65	-1.76	-1.11	31.5	20	9.3		High	High	High	High	High	High	High	High	High	TGGT1_291930 [379-404]	TGGT1_291930 2xPhospho [S389(100); S393(100)]	2.24	100	1	31.5	8.1	37	20	35	9.5	19.8	9.3	9	30.6	3.7	37	18.1	32.6	8	16.3
FALSE	High	[K].KGLSADSDDASDKVSETK.[S]	TGGT1_286790	organism=Toxoplasma_gondii_GT1 | product=nuclear factor NF2 | location=TGGT1_chrV:1521521-1525782(+) | length=313 | sequence_SO=chromosome | SO=protein_coding	3xTMT6plex [K1; K13; K18]; 1xTMT6plex [N-Term]; 2xPhospho [S7(100); S11(99.2)]	1	0.626184	0.417305	0.86766	0.441	0.3	0.68	-1.18	-1.74	-0.56	16.1	7.1	4.8		High	High	High	High	High	High	High	High	Not Found	TGGT1_286790 [295-312]	TGGT1_286790 2xPhospho [S301(100); S305(99.2)]	1.88	89	1	16.1	5.5	17.7	7.1	13.6	3.1	8	2.9	0	15.7	2.5	17.7	6.4	12.7	2.6	6.6
FALSE	High	[R].KEEETPQEEPAENLSDDMTDDEDMGEKK.[R]	TGGT1_230118	organism=Toxoplasma_gondii_GT1 | product=hypothetical protein | location=TGGT1_chrVIII:608143-610056(+) | length=177 | sequence_SO=chromosome | SO=protein_coding	3xTMT6plex [K1; K27; K28]; 1xTMT6plex [N-Term]; 2xPhospho [S15(100); T19(100)]	1	0.858788	0.145549	0.212566	1.036	0.301	0.29	0.05	-1.73	-1.79	23.4	24.3	7		High	Not Found	High	High	High	High	High	High	High	TGGT1_230118 [58-85]	TGGT1_230118 2xPhospho [S72(100); T76(100)]	2.06	89	1	18.7	0	29.4	24.3	24.3	9.4	13.9	7	3.5	18.2	0	29.4	21.9	22.6	7.9	11.4
FALSE	High	[R].QSHSSSSPHPK.[V]	Q9UQ35	Serine/arginine repetitive matrix protein 2 OS=Homo sapiens GN=SRRM2 PE=1 SV=2	1xTMT6plex [K11]; 1xTMT6plex [N-Term]; 1xPhospho [S5(99.7)]	1	0.908036	0.327597	0.522748	0.65	0.306	0.471	-0.62	-1.71	-1.09	30.5	19.8	9.3		High	High	High	High	High	High	High	High	High	Q9UQ35 [833-843]	Q9UQ35 1xPhospho [S837(99.7)]	3.75	100	1	30.5	9	47.2	19.8	52.8	5.1	9.9	9.3	5	29.6	4.1	47.2	17.9	49.1	4.3	8.1
FALSE	High	[R].GSSPDVHALLEITEESDAVLVDKSDSD.[-]	Q6NZI2	Polymerase I and transcript release factor OS=Homo sapiens GN=PTRF PE=1 SV=1	1xTMT6plex [K23]; 1xTMT6plex [N-Term]; 3xPhospho [T13(99.1); S26(100); S]	14	0.956455	0.55307	0.409272	0.973	0.306	0.314	-0.04	-1.71	-1.67	28.5	27.8	8.7		High	High	High	High	High	High	High	High	High	Q6NZI2 [364-390]	Q6NZI2 3xPhospho [T376(99.1); S389(100); S]	4.79	100	1	36.8	15.1	28.5	27.8	58	16	38.7	7.2	8.7	35.8	6.8	28.5	25	54	13.5	31.7
FALSE	High	[K].RSSSHSSPGSPK.[K]	Q6NZY4	Zinc finger CCHC domain-containing protein 8 OS=Homo sapiens GN=ZCCHC8 PE=1 SV=2	1xTMT6plex [K12]; 1xTMT6plex [N-Term]; 1xPhospho [S10(100)]	1	0.999275	0.394832	0.329657	1.038	0.306	0.295	0.05	-1.71	-1.76	13.6	14.1	4.2		High	Not Found	High	High	High	High	High	High	Not Found	Q6NZY4 [418-429]	Q6NZY4 1xPhospho [S427(100)]	3.2	78	1	6.5	0	28.3	14.1	32.2	6	5.2	3.3	0	6.3	0	28.3	12.7	30	5	4.3
FALSE	High	[R].GSSESDKFGDSGDISKGDEGQGQGQDLATEIGLR.[G]	TGGT1_224890	organism=Toxoplasma_gondii_GT1 | product=hypothetical protein | location=TGGT1_chrX:2618782-2623220(-) | length=1075 | sequence_SO=chromosome | SO=protein_coding	2xTMT6plex [K7; K16]; 1xTMT6plex [N-Term]; 1xPhospho [S3(97.5)]	1	0.532909	0.106794	0.328472	0.824	0.309	0.375	-0.28	-1.7	-1.42	22.4	18.5	6.9		High	Not Found	High	High	High	High	High	High	High	TGGT1_224890 [126-159]	TGGT1_224890 1xPhospho [S128(97.5)]	1.92	89	1	24	0	21	18.5	20.4	6.6	11.4	6.9	4.8	23.4	0	21	16.7	19	5.6	9.4
FALSE	High	[K].ESDQTLAALLSPK.[E]	P18583	Protein SON OS=Homo sapiens GN=SON PE=1 SV=4	1xTMT6plex [K13]; 1xTMT6plex [N-Term]; 1xPhospho [S11(100)]	3	0.972546	0.278713	0.293776	1.001	0.31	0.31	0	-1.69	-1.69	10.7	10.7	3.3		High	Not Found	High	High	High	High	High	High	High	P18583 [1687-1699]	P18583 1xPhospho [S1697(100)]	3.71	89	1	14	0	8.1	14	10.7	5.9	9.7	3.3	3	13.6	0	8.1	12.6	9.9	4.9	8
FALSE	High	[K].RKSLSDSESDDSK.[S]	Q13185	Chromobox protein homolog 3 OS=Homo sapiens GN=CBX3 PE=1 SV=4	2xTMT6plex [K2; K13]; 1xTMT6plex [N-Term]; 2xPhospho [S3(100); S5(99.5)]	1	0.967275	0.812406	0.676274	1.276	0.311	0.244	0.35	-1.68	-2.03	48.5	61.9	15.1		High	High	High	High	High	High	High	High	High	Q13185 [91-103]	Q13185 2xPhospho [S93(100); S95(99.5)]	2.19	100	1	99.4	11.1	48.5	91.1	61.9	18.5	91.1	15.1	7.2	96.7	5	48.5	82.1	57.6	15.6	74.9
FALSE	High	[K].NAEQKPEVPVAPVADEDAGSEEESSSHYGVK.[T]	TGGT1_290700	organism=Toxoplasma_gondii_GT1 | product=hypothetical protein | location=TGGT1_chrIX:3657972-3658910(+) | length=312 | sequence_SO=chromosome | SO=protein_coding	2xTMT6plex [K5; K31]; 1xTMT6plex [N-Term]; 3xPhospho [S20(99.6); S/Y]	2	0.981235	0.149614	0.139303	0.943	0.313	0.332	-0.08	-1.67	-1.59	23.9	22.6	7.5		High	Not Found	High	High	High	High	High	High	High	TGGT1_290700 [47-77]	TGGT1_290700 3xPhospho [S66(99.6); S/Y]	3.03	89	1	24.3	0	23.5	22.6	27.6	17	18.8	7.5	4.2	23.6	0	23.5	20.3	25.7	14.3	15.4
FALSE	High	[K].KGNAEGSSDEEGKLVIDEPAKEK.[N]	P51858	Hepatoma-derived growth factor OS=Homo sapiens GN=HDGF PE=1 SV=1	4xTMT6plex [K1; K13; K21; K23]; 1xTMT6plex [N-Term]; 2xPhospho [S7(100); S8(100)]	1	0.922747	0.851146	0.641382	2.038	0.314	0.154	1.03	-1.67	-2.7	20.1	41.1	6.3		High	High	High	High	High	High	High	High	High	P51858 [126-148]	P51858 2xPhospho [S132(100); S133(100)]	2.46	100	1	61	2.9	20.1	68.2	41.1	5.1	39	6.3	1.9	59.3	1.3	20.1	61.5	38.2	4.3	32
FALSE	High	[K].EAQESSDDEDEDDAHFDGEDLK.[V]	TGGT1_209600	organism=Toxoplasma_gondii_GT1 | product=hypothetical protein | location=TGGT1_chrIb:1372263-1374087(-) | length=451 | sequence_SO=chromosome | SO=protein_coding	1xDeamidated [Q3]; 1xTMT6plex [K22]; 1xTMT6plex [N-Term]; 2xPhospho [S5(100); S6(100)]	3	0.757683	0.0996582	0.178974	0.756	0.316	0.418	-0.4	-1.66	-1.26	17.4	13.1	5.5		High	High	High	High	High	High	High	High	High	TGGT1_209600 [275-296]	TGGT1_209600 2xPhospho [S279(100); S280(100)]	1.83	89	1	14.9	0	20.3	13.1	21.3	7.5	9.5	5.5	3.7	14.5	0	20.3	11.9	19.8	6.3	7.8
FALSE	High	[K].DEGAGVDKASK.[K]	TGGT1_227280	organism=Toxoplasma_gondii_GT1 | product=dense granule protein GRA3 | location=TGGT1_chrX:956231-956899(-) | length=222 | sequence_SO=chromosome | SO=protein_coding	2xTMT6plex [K8; K11]; 1xTMT6plex [N-Term]; 1xPhospho [S10(100)]	1	0.926095	0.611419	0.416196	1.277	0.316	0.248	0.35	-1.66	-2.01	47.1	60.2	14.9		High	High	High	High	High	High	High	High	High	TGGT1_227280 [209-219]	TGGT1_227280 1xPhospho [S218(100)]	1.72	100	1	70.9	13.1	47.1	60.2	69.9	21	43.6	10.6	14.9	68.9	5.9	47.1	54.3	65.1	17.7	35.8
FALSE	High	[R].FSPDSLQEYPESWEGVDEGEETESEKEAR.[A]	TGGT1_234230	organism=Toxoplasma_gondii_GT1 | product=hypothetical protein | location=TGGT1_chrX:4104920-4121364(-) | length=4625 | sequence_SO=chromosome | SO=protein_coding	1xTMT6plex [K26]; 1xTMT6plex [N-Term]; 2xPhospho [T22(98.4); S24(98.4)]	1	0.527756	0.0650488	0.159298	0.695	0.32	0.461	-0.52	-1.64	-1.12	12.5	8.7	4		High	Not Found	High	High	High	Not Found	High	High	Not Found	TGGT1_234230 [148-176]	TGGT1_234230 2xPhospho [T169(98.4); S171(98.4)]	1.24	67	1	16.3	0	9.6	8.3	9	0	5.2	3.1	0	15.9	0	9.6	7.5	8.4	0	4.2
FALSE	High	[K].LLKEGEEPTVYSDEEEPKDESAR.[K]	O00264	Membrane-associated progesterone receptor component 1 OS=Homo sapiens GN=PGRMC1 PE=1 SV=3	2xTMT6plex [K3; K18]; 1xTMT6plex [N-Term]; 1xPhospho [S12(99.4)]	4	0.707426	0.961531	0.556985	1.522	0.321	0.211	0.61	-1.64	-2.25	39.9	60.7	12.8		High	High	High	High	High	High	High	High	High	O00264 [170-192]	O00264 1xPhospho [S181(99.4)]	3.33	100	1	39.9	4	59.5	60.7	76	17.1	40.3	9.1	12.8	38.8	1.8	59.5	54.8	70.7	14.4	33.1
FALSE	High	[K].QKSDAEEDGGTVSQEEEDRKPK.[A]	P27824	Calnexin OS=Homo sapiens GN=CANX PE=1 SV=2	3xTMT6plex [K2; K20; K22]; 1xTMT6plex [N-Term]; 2xPhospho [S3(100); S13(100)]	4	0.874103	0.736869	0.46306	1.523	0.321	0.211	0.61	-1.64	-2.25	42.9	65.4	13.8		High	High	High	High	High	High	High	High	High	P27824 [552-573]	P27824 2xPhospho [S554(100); S564(100)]	4.54	100	1	72.3	4.5	42.9	65.4	69.4	16	44.2	13.8	1.8	70.3	2	42.9	59	64.6	13.5	36.3
FALSE	High	[R].AASASSSRPSANSPTSTSK.[Y]	TGGT1_289970	organism=Toxoplasma_gondii_GT1 | product=hypothetical protein | location=TGGT1_chrIX:3366173-3367777(+) | length=232 | sequence_SO=chromosome | SO=protein_coding	1xTMT6plex [K19]; 1xTMT6plex [N-Term]; 1xPhospho [S13(100)]	1	0.933356	0.680124	0.869948	0.535	0.324	0.604	-0.9	-1.63	-0.73	124.6	66.7	40.3		High	High	High	High	High	High	High	High	High	TGGT1_289970 [185-203]	TGGT1_289970 1xPhospho [S197(100)]	3.8	100	1	16.9	124.6	129.1	27.1	70.7	66.7	14.9	40.3	71.7	16.5	56.4	129.1	24.4	65.8	56.3	12.2
FALSE	High	[R].GRASSHSSQTQGGGSVTK.[K]	P02545	Prelamin-A/C OS=Homo sapiens GN=LMNA PE=1 SV=1	1xTMT6plex [K18]; 1xTMT6plex [N-Term]; 1xPhospho [S4(99.5)]	3	0.995308	0.542247	0.592951	1.026	0.324	0.315	0.04	-1.63	-1.66	58	59.5	18.8		High	High	High	High	High	High	High	High	High	P02545 [400-417]	P02545 1xPhospho [S403(99.5)]	3.75	100	1	129.2	19.2	58	59.5	88.7	23	53.4	18.8	17.6	125.6	8.7	58	53.7	82.5	19.4	43.8
FALSE	High	[R].LLKPGEEPSEYTDEEDTKDHNKQD.[-]	U3KQM0	Membrane-associated progesterone receptor component 2 OS=Homo sapiens GN=PGRMC2 PE=1 SV=1	3xTMT6plex [K3; K18; K22]; 1xTMT6plex [N-Term]; 1xPhospho [Y/T/S]	3	0.972543	0.375146	0.407969	1.168	0.326	0.279	0.22	-1.62	-1.84	44.4	51.8	14.5		High	Not Found	High	High	High	High	High	High	High	U3KQM0 [68-91]		2.88	89	1	54.3	0	36.2	51.8	62.4	18.5	42.5	14.5	11.7	52.8	0	36.2	46.8	58.1	15.6	34.9
FALSE	High	[K].KGLSADSDDASDKVSETKS.[-]	TGGT1_286790	organism=Toxoplasma_gondii_GT1 | product=nuclear factor NF2 | location=TGGT1_chrV:1521521-1525782(+) | length=313 | sequence_SO=chromosome | SO=protein_coding	3xTMT6plex [K1; K13; K18]; 1xTMT6plex [N-Term]; 1xPhospho [S15(99.5)]	2	0.912709	0.653473	0.434918	0.808	0.327	0.404	-0.31	-1.61	-1.31	63.9	51.7	20.9		High	High	High	High	High	High	High	High	High	TGGT1_286790 [295-313]	TGGT1_286790 1xPhospho [S309(99.5)]	1.56	100	1	63.9	11.7	75	51.7	71.6	29.4	30	20.5	20.9	62.1	5.3	75	46.6	66.6	24.8	24.6
FALSE	High	[R].DYDEEEQGYDSEKEK.[K]	Q5T757	Serine/arginine-rich-splicing factor 11 OS=Homo sapiens GN=SRSF11 PE=1 SV=1	2xTMT6plex [K13; K15]; 1xTMT6plex [N-Term]; 1xPhospho [Y/S]	2	0.932413	0.654158	0.46069	2.104	0.328	0.156	1.07	-1.61	-2.68	19.3	40.5	6.3		High	High	High	High	High	High	High	High	High	Q5T757 [364-378]		0.95	100	1	67.2	6.8	19.3	43.9	40.5	11.5	30.1	6.3	5.4	65.3	3.1	19.3	39.6	37.7	9.7	24.8
FALSE	High	[K].IPSTLPGNAGTATPSGHLTPR.[N]	TGGT1_314740	organism=Toxoplasma_gondii_GT1 | product=PSP protein | location=TGGT1_chrXI:4206581-4212262(+) | length=758 | sequence_SO=chromosome | SO=protein_coding	1xTMT6plex [N-Term]; 2xPhospho [T13(99.3); T19(100)]	5	0.967138	0.372541	0.488982	1.151	0.329	0.285	0.2	-1.61	-1.81	17.2	19.8	5.6		High	High	High	High	High	High	High	High	High	TGGT1_314740 [604-624]	TGGT1_314740 2xPhospho [T616(99.3); T622(100)]	2.67	100	1	39.1	6.9	17.2	19.8	28.8	5.2	10.2	5.6	5.5	38	3.1	17.2	17.8	26.8	4.4	8.4
FALSE	High	[K].TSAAACAVTDLSDDSDFDEKAK.[L]	Q9NQZ2	Something about silencing protein 10 OS=Homo sapiens GN=UTP3 PE=1 SV=1	1xCarbamidomethyl [C6]; 2xTMT6plex [K20; K22]; 1xTMT6plex [N-Term]; 2xPhospho [S12(100); S15(100)]	2	0.731014	0.279253	0.566658	1.046	0.332	0.317	0.06	-1.59	-1.66	22.1	23.2	7.3		High	Not Found	High	High	High	High	High	High	High	Q9NQZ2 [354-375]	Q9NQZ2 2xPhospho [S365(100); S368(100)]	3.2	89	1	20.4	0	24.1	24	23.2	3.9	11.4	7.3	3.6	19.8	0	24.1	21.7	21.6	3.3	9.3
FALSE	High	[K].FTDKDQQPSGSEGEDDDAEAALKK.[E]	H3BNW0	THUMP domain-containing protein 1 OS=Homo sapiens GN=THUMPD1 PE=1 SV=1	2xPhospho [S9(100); S11(100)]; 3xTMT6plex [K4; K23; K24]; 1xTMT6plex [N-Term]	3	0.847545	0.951597	0.684489	2.573	0.332	0.129	1.36	-1.59	-2.96	17.8	45.7	5.9		High	High	High	High	High	High	High	High	High	H3BNW0 [78-101]	H3BNW0 2xPhospho [S86(100); S88(100)]	1.9	100	1	76.7	5.4	17.8	70.6	45.7	12.9	83.8	5.7	5.9	74.6	2.4	17.8	63.7	42.6	10.9	68.8
FALSE	High	[R].VSSLSPETDKGEPASVSFQEAGK.[K]	TGGT1_247450	organism=Toxoplasma_gondii_GT1 | product=hypothetical protein | location=TGGT1_chrXII:3275746-3284022(+) | length=2303 | sequence_SO=chromosome | SO=protein_coding	2xTMT6plex [K10; K23]; 1xTMT6plex [N-Term]; 2xPhospho [S3(99.1); S5(100)]	4	0.982898	0.555357	0.462902	0.67	0.333	0.497	-0.58	-1.59	-1.01	41.4	27.7	13.8		High	High	High	High	High	High	High	High	High	TGGT1_247450 [463-485]	TGGT1_247450 2xPhospho [S465(99.1); S467(100)]	4.02	100	1	41.4	7.4	49.1	27.7	49.3	16.1	26.2	13.8	3.9	40.3	3.3	49.1	25	45.9	13.5	21.5
FALSE	High	[R].RESSKDLHAEK.[T]	TGGT1_250830	organism=Toxoplasma_gondii_GT1 | product=SAC3/GANP family protein | location=TGGT1_chrXII:5179299-5183301(+) | length=376 | sequence_SO=chromosome | SO=protein_coding	2xTMT6plex [K5; K11]; 1xTMT6plex [N-Term]; 2xPhospho [S3(100); S4(100)]	2	0.995313	0.457688	0.504521	0.67	0.333	0.496	-0.58	-1.59	-1.01	63.2	42.4	21		High	High	High	High	High	High	High	High	High	TGGT1_250830 [269-279]	TGGT1_250830 2xPhospho [S271(100); S272(100)]	2.88	100	1	63.2	19.2	78.3	42.4	75.4	26	42.2	21	16.2	61.4	8.7	78.3	38.2	70.2	21.9	34.6
FALSE	High	[K].SESPKEPEQLRK.[L]	F8W6I7	Heterogeneous nuclear ribonucleoprotein A1 OS=Homo sapiens GN=HNRNPA1 PE=1 SV=2	2xTMT6plex [K5; K12]; 1xTMT6plex [N-Term]; 1xPhospho [S3(99.4)]	2	0.99781	0.681129	0.645302	1.183	0.335	0.283	0.24	-1.58	-1.82	131.1	155.1	43.9		High	High	High	High	High	High	High	High	High	F8W6I7 [4-15]	F8W6I7 1xPhospho [S6(99.4)]	2.81	100	1	194	34.1	131.1	160.5	155.1	40.1	150.2	43.9	18.7	188.6	15.4	131.1	144.8	144.4	33.9	123.3
FALSE	High	[R].LALSDDEEKMETPPSIRR.[R]	TGGT1_290640	organism=Toxoplasma_gondii_GT1 | product=putative DNA mismatch repair protein MSH6-1 | location=TGGT1_chrIX:3604395-3616262(-) | length=1561 | sequence_SO=chromosome | SO=protein_coding	1xTMT6plex [K9]; 1xTMT6plex [N-Term]; 3xPhospho [S4(100); T12(100); S15(100)]	3	0.999834	0.611577	0.603085	0.691	0.336	0.487	-0.53	-1.57	-1.04	25	17.3	8.4		High	High	High	High	High	High	High	High	High	TGGT1_290640 [181-198]	TGGT1_290640 3xPhospho [S184(100); T192(100); S195(100)]	2.92	89	1	25	6	25.2	17.3	25	9	13.2	5.4	0	24.3	2.7	25.2	15.6	23.3	7.6	10.8
FALSE	High	[R].KVELSESEEDKGGK.[M]	A9Z1X7	Serine/arginine repetitive matrix protein 1 OS=Homo sapiens GN=SRRM1 PE=1 SV=1	3xTMT6plex [K1; K11; K14]; 1xTMT6plex [N-Term]; 2xPhospho [S5(100); S7(100)]	1	0.997518	0.474335	0.441249	1.297	0.336	0.259	0.37	-1.57	-1.95	37.5	48.7	12.6		High	High	High	High	High	High	High	High	High	A9Z1X7 [454-467]	A9Z1X7 2xPhospho [S458(100); S460(100)]	3.57	100	1	69.1	11.9	37.5	48.7	53.5	13.9	36.9	12.6	3.8	67.2	5.4	37.5	43.9	49.8	11.7	30.3
FALSE	High	[R].RPSAAEWEESDSEEEKADSPSPYK.[M]	TGGT1_297170	organism=Toxoplasma_gondii_GT1 | product=putative 50S ribosomal protein L17 | location=TGGT1_chrII:1562808-1565863(+) | length=247 | sequence_SO=chromosome | SO=protein_coding	2xTMT6plex [K16; K24]; 1xTMT6plex [N-Term]; 2xPhospho [S10(98.5); S12(98.5)]	2	0.979337	0.654844	0.546165	0.609	0.34	0.558	-0.72	-1.56	-0.84	22.6	13.8	7.7		High	High	High	High	High	High	High	High	High	TGGT1_297170 [189-212]	TGGT1_297170 2xPhospho [S198(98.5); S200(98.5)]	2.09	100	1	22.6	4.1	30.5	13.8	30.6	9.5	6.7	7.7	10.8	22	1.8	30.5	12.4	28.5	8	5.5
FALSE	High	[K].GGHDKPEENDSSEKAEEK.[G]	TGGT1_310010	organism=Toxoplasma_gondii_GT1 | product=rhoptry neck protein RON1 | location=TGGT1_chrXI:969238-974493(+) | length=1158 | sequence_SO=chromosome | SO=protein_coding	3xTMT6plex [K5; K14; K18]; 1xTMT6plex [N-Term]; 1xPhospho [S11(99.5)]	4	0.865946	0.368818	0.196534	0.851	0.34	0.4	-0.23	-1.56	-1.32	71.8	61.1	24.4		High	High	High	High	High	High	High	High	High	TGGT1_310010 [712-729]; [730-747]; [748-765]; [766-783]; [784-801]	TGGT1_310010 1xPhospho [S722(99.5)]; 1xPhospho [S740(99.5)]; 1xPhospho [S758(99.5)]; 1xPhospho [S776(99.5)]; 1xPhospho [S794(99.5)]	1.86	100	1	71.8	16.1	126.5	61.1	154.1	40.1	25.8	24.4	15.7	69.8	7.3	126.5	55.1	143.4	33.8	21.2
FALSE	High	[K].DMSPLSETEMALGK.[D]	P27816	Microtubule-associated protein 4 OS=Homo sapiens GN=MAP4 PE=1 SV=3	1xTMT6plex [K14]; 1xTMT6plex [N-Term]; 1xPhospho [S3(100)]	4	0.998087	0.318031	0.340988	0.964	0.341	0.354	-0.05	-1.55	-1.5	16.8	16.2	5.7		High	High	High	High	High	High	High	High	High	P27816 [505-518]	P27816 1xPhospho [S507(100)]	2.11	100	1	21.1	16.8	14.3	23.7	16.2	12.1	23.2	5.7	3.8	20.5	7.6	14.3	21.4	15.1	10.2	19
FALSE	High	[R].KGAGDGSDEEVDGK.[A]	P35579	Myosin-9 OS=Homo sapiens GN=MYH9 PE=1 SV=4	2xTMT6plex [K1; K14]; 1xTMT6plex [N-Term]; 1xPhospho [S7(100)]	7	0.889749	0.765384	0.507012	1.138	0.342	0.3	0.19	-1.55	-1.73	138	157	47.2		High	High	High	High	High	High	High	High	High	P35579 [1937-1950]	P35579 1xPhospho [S1943(100)]	2.49	100	1	258.9	24.7	138	233.2	157	84	205.1	47.2	13.5	251.7	11.2	138	210.3	146.2	70.9	168.5
FALSE	High	[R].EPALPLEPDSGGNTSPGVTANGEAR.[T]	V9GYM8	Rho guanine nucleotide exchange factor 2 OS=Homo sapiens GN=ARHGEF2 PE=1 SV=1	1xDeamidated [N]; 1xTMT6plex [N-Term]; 1xPhospho [S/T]	3	0.313726	0.103552	0.444939	0.511	0.346	0.678	-0.97	-1.53	-0.56	11	5.6	3.8		High	Not Found	High	High	High	High	High	High	High	V9GYM8 [727-751]		1.07	78	1	12.3	0	9.9	4.2	9.6	5.6	5.3	2.8	0	12	0	9.9	3.8	8.9	4.8	4.3
FALSE	High	[K].EIPEDVDMEEEKESEDSDEENDFTEK.[V]	Q8IWA0	WD repeat-containing protein 75 OS=Homo sapiens GN=WDR75 PE=1 SV=1	1xOxidation [M8]; 2xTMT6plex [K12; K26]; 1xTMT6plex [N-Term]; 2xPhospho [S14(99); S17(99)]	2	0.909809	0.225754	0.345889	0.839	0.349	0.416	-0.25	-1.52	-1.27	9.9	8.3	3.5		High	High	High	High	High	High	High	High	High	Q8IWA0 [766-791]	Q8IWA0 2xPhospho [S779(99); S782(99)]	1.78	89	1	14	4.8	9.9	8.3	11.5	4.1	4.9	2.5	0	13.6	2.2	9.9	7.5	10.7	3.4	4
FALSE	High	[K].FSAFADNDSEGGDSSGEEDVILSSPPVPTAETQSTGK.[Q]	TGGT1_321680	organism=Toxoplasma_gondii_GT1 | product=hypothetical protein | location=TGGT1_chrIb:1645852-1649258(-) | length=372 | sequence_SO=chromosome | SO=protein_coding	1xTMT6plex [K37]; 3xPhospho [S9(100); S14(100); S15(100)]	3			0.568554	0.043	0.35	8.058	-4.53	-1.52	3.01	402.8	17.5	140.9		Not Found	High	Not Found	High	Not Found	High	High	High	High	TGGT1_321680 [16-52]	TGGT1_321680 3xPhospho [S24(100); S29(100); S30(100)]	5	67	1	0	402.8	0	3.7	0	82.2	21.3	140.9	321.6	0	182.2	0	3.4	0	69.3	17.5
FALSE	High	[R].TGSDMNLPQIQK.[R]	TGGT1_225560	organism=Toxoplasma_gondii_GT1 | product=hypothetical protein | location=TGGT1_chrX:2061073-2067167(-) | length=1116 | sequence_SO=chromosome | SO=protein_coding	1xTMT6plex [K12]; 1xTMT6plex [N-Term]; 1xPhospho [S3(99.7)]	5	0.843479	0.0992022	0.203291	0.529	0.35	0.662	-0.92	-1.51	-0.6	25.1	13.3	8.8		High	High	High	High	High	High	High	High	High	TGGT1_225560 [866-877]	TGGT1_225560 1xPhospho [S868(99.7)]	2.26	100	1	25.1	10.1	25.1	13.3	24.8	11.1	8.8	6.9	9	24.4	4.6	25.1	12	23.1	9.4	7.2
FALSE	High	[R].AAAAAATAPPSPGPAQPGPR.[A]	Q6SPF0	Atherin OS=Homo sapiens GN=SAMD1 PE=1 SV=1	1xTMT6plex [N-Term]; 1xPhospho [T7(99.4)]	1	0.565846	0.998991	0.542569	2.126	0.351	0.165	1.09	-1.51	-2.6	31.9	67.7	11.2		High	High	High	High	High	High	High	High	High	Q6SPF0 [151-170]	Q6SPF0 1xPhospho [T157(99.4)]	1.51	100	1	54.7	3.2	31.9	70.9	67.7	19	41.5	10.9	11.2	53.2	1.5	31.9	63.9	63.1	16	34.1
FALSE	High	[R].ASSHSSQTQGGGSVTKK.[R]	P02545	Prelamin-A/C OS=Homo sapiens GN=LMNA PE=1 SV=1	2xTMT6plex [K16; K17]; 1xPhospho [S/T]	1				0.136	0.352	2.596	-2.88	-1.51	1.38	154.5	20.9	54.3		Not Found	High	Not Found	Not Found	Not Found	High	High	High	High	P02545 [402-418]		2.76	56	1	0	154.5	0	0	0	20.9	4	54.3	112.4	0	69.9	0	0	0	17.7	3.3
FALSE	High	[R].LGTAQGMWGEESSKGTPR.[A]	TGGT1_226680	organism=Toxoplasma_gondii_GT1 | product=hypothetical protein | location=TGGT1_chrX:1350715-1356291(-) | length=899 | sequence_SO=chromosome | SO=protein_coding	1xTMT6plex [K14]; 1xTMT6plex [N-Term]; 2xPhospho [S/T]	1	0.687802	0.165768	0.46062	0.626	0.353	0.563	-0.68	-1.5	-0.83	14.7	9.2	5.2		High	High	High	High	High	High	High	High	High	TGGT1_226680 [637-654]		1.68	100	1	15.8	6.7	14.7	9.2	14.6	4.5	6.4	4.5	5.2	15.4	3	14.7	8.3	13.6	3.8	5.3
FALSE	High	[R].YRPGTVALR.[E]	TGGT1_218260; Q5TEC6	organism=Toxoplasma_gondii_GT1 | product=histone H3.3 | location=TGGT1_chrXII:1578063-1578473(+) | length=136 | sequence_SO=chromosome | SO=protein_coding Histone H3 OS=Homo sapiens GN=HIST2H3PS2 PE=1 SV=1	1xTMT6plex [N-Term]	3	0.999963	0.68846	0.637354	0.717	0.354	0.493	-0.48	-1.5	-1.02	25.1	18	8.9	Shared	High	High	High	High	High	High	High	High	High	TGGT1_218260 [42-50]; Q5TEC6 [42-50]		1.52	89	2	13.9	0	45.3	11.8	18	72.8	7.8	8.9	30.9	13.5	0	45.3	10.7	16.8	61.4	6.4
FALSE	High	[K].AQFFITGGWSSAEEEEKKK.[E]	TGGT1_313830	organism=Toxoplasma_gondii_GT1 | product=AARP2CN (NUC121) domain-containing protein | location=TGGT1_chrXI:3674749-3684807(+) | length=1273 | sequence_SO=chromosome | SO=protein_coding	3xTMT6plex [K17; K18; K19]; 1xTMT6plex [N-Term]; 2xPhospho [S10(100); S11(100)]	3	0.610155	0.26731	0.608539	0.632	0.355	0.561	-0.66	-1.5	-0.83	29.4	18.6	10.4		High	Not Found	High	High	High	High	High	High	Not Found	TGGT1_313830 [783-801]	TGGT1_313830 2xPhospho [S792(100); S793(100)]	1.78	78	1	23.7	0	36.4	18.6	30.3	9.5	17.1	6.3	0	23.1	0	36.4	16.7	28.2	8	14.1
FALSE	High	[K].ITITNDK.[G]	TGGT1_311720; P11142; P34931	organism=Toxoplasma_gondii_GT1 | product=chaperonin protein BiP | location=TGGT1_chrXI:2188121-2191497(-) | length=668 | sequence_SO=chromosome | SO=protein_coding Heat shock cognate 71 kDa protein OS=Homo sapiens GN=HSPA8 PE=1 SV=1 Heat shock 70 kDa protein 1-like OS=Homo sapiens GN=HSPA1L PE=1 SV=2	1xTMT6plex [K7]; 1xTMT6plex [N-Term]	1			0.948319	0.472	0.356	0.755	-1.08	-1.49	-0.4	46.3	21.8	16.5	Shared	Not Found	Not Found	High	Not Found	High	High	Not Found	High	High	TGGT1_311720 [531-537]; P11142 [501-507]; P34931 [503-509]		1.99	56	3	0	0	46.3	0	12.9	37	0	8	33.9	0	0	46.3	0	12	31.2	0
FALSE	High	[K].ALEQQEAESDSSDTEEKDDDDDDEEDVGK.[R]	Q9BXY0	Protein MAK16 homolog OS=Homo sapiens GN=MAK16 PE=1 SV=2	2xTMT6plex [K17; K29]; 1xTMT6plex [N-Term]; 3xPhospho [S/T]	1	0.654619			0.77	0.356	0.462	-0.38	-1.49	-1.11	11.3	8.7	4		High	Not Found	High	High	High	High	High	Not Found	Not Found	Q9BXY0 [189-217]	Q9BXY0 3xPhospho [S/T]	1.94	67	1	18.7	0	6.8	9.7	8.7	3.3	4	0	0	18.2	0	6.8	8.8	8.1	2.8	3.3
FALSE	High	[R].SFSPKSPLELGEK.[L]	Q15742	NGFI-A-binding protein 2 OS=Homo sapiens GN=NAB2 PE=1 SV=1	2xTMT6plex [K5; K13]; 1xTMT6plex [N-Term]; 2xPhospho [S3(100); S6(100)]	2	0.971229	0.631086	0.71168	1.093	0.357	0.327	0.13	-1.48	-1.61	45.4	49.6	16.2		High	Not Found	High	High	High	High	High	High	High	Q15742 [157-169]	Q15742 2xPhospho [S159(100); S162(100)]	1.95	89	1	82.7	0	24.9	67.6	49.6	16.4	61.1	16.2	10.4	80.4	0	24.9	61	46.2	13.8	50.2
FALSE	High	[R].SSSSSSASPLFHPASAGIQDSSPR.[R]	TGGT1_311920	organism=Toxoplasma_gondii_GT1 | product=GRAM domain-containing protein | location=TGGT1_chrXI:2336545-2355556(+) | length=2528 | sequence_SO=chromosome | SO=protein_coding	1xTMT6plex [N-Term]; 1xPhospho [S]	2	0.254631	0.148302	0.904882	0.559	0.36	0.644	-0.84	-1.47	-0.63	15.2	8.5	5.5		High	High	High	High	High	High	High	High	High	TGGT1_311920 [1611-1634]		1.77	100	1	19	8	15.2	4.3	10.7	8.5	5.4	5.5	8.7	18.5	3.6	15.2	3.9	10	7.2	4.4
FALSE	High	[K].GNIVDAELLPNDGSGSPKDK.[G]	TGGT1_318140	organism=Toxoplasma_gondii_GT1 | product=SART-1 family protein | location=TGGT1_chrIV:1468174-1476334(+) | length=861 | sequence_SO=chromosome | SO=protein_coding	2xTMT6plex [K18; K20]; 1xTMT6plex [N-Term]; 1xPhospho [S16(99.4)]	9	0.978956	0.440461	0.352604	0.689	0.361	0.524	-0.54	-1.47	-0.93	43.5	30	15.7		High	High	High	High	High	High	High	High	High	TGGT1_318140 [595-614]	TGGT1_318140 1xPhospho [S610(99.4)]	1.7	100	1	43.5	11.8	45	30	43.7	22.9	25.1	15.7	10.3	42.3	5.3	45	27	40.7	19.4	20.6
FALSE	High	[R].AAEDADEGEEIASQLQSLDLSDGSKKK.[R]	TGGT1_216730	organism=Toxoplasma_gondii_GT1 | product=MCM2/3/5 family protein | location=TGGT1_chrXI:5853958-5863220(-) | length=1028 | sequence_SO=chromosome | SO=protein_coding	3xTMT6plex [K25; K26; K27]; 1xTMT6plex [N-Term]; 2xPhospho [S21(99.1); S24(100)]	3	0.417394	0.199432	0.659469	0.507	0.364	0.718	-0.98	-1.46	-0.48	14	7.1	5.1		High	High	High	High	High	High	High	High	High	TGGT1_216730 [901-927]	TGGT1_216730 2xPhospho [S921(99.1); S924(100)]	2.73	78	1	13	0	15	7.1	14.9	4.1	6.1	4.2	0	12.6	0	15	6.4	13.8	3.5	5
FALSE	High	[K].KKPSTDEQTSSAEEDVPTCGYLNVLSNSR.[W]	Q8N556	Actin filament-associated protein 1 OS=Homo sapiens GN=AFAP1 PE=1 SV=2	1xCarbamidomethyl [C19]; 2xTMT6plex [K1; K2]; 1xTMT6plex [N-Term]; 2xPhospho [S10(99.2); S11(100)]	5	0.999515	0.684311	0.646078	1.132	0.365	0.322	0.18	-1.46	-1.63	10.8	12.2	3.9		High	Not Found	High	High	High	High	High	High	High	Q8N556 [333-361]	Q8N556 2xPhospho [S342(99.2); S343(100)]	4.06	89	1	16.2	0	7.1	16.6	12.2	5.8	17.2	3.4	3.9	15.7	0	7.1	15	11.3	4.9	14.2
FALSE	High	[K].LSSERPSSDGEGVVENGITTCNGK.[E]	Q8N556	Actin filament-associated protein 1 OS=Homo sapiens GN=AFAP1 PE=1 SV=2	1xCarbamidomethyl [C21]; 1xTMT6plex [K24]; 1xTMT6plex [N-Term]; 2xPhospho [S7(97.7); S8(97.7)]	1	0.247501	0.168895	0.83446	0.601	0.366	0.61	-0.73	-1.45	-0.71	15.8	9.5	5.8		High	Not Found	High	High	High	High	High	High	Not Found	Q8N556 [276-299]	Q8N556 2xPhospho [S282(97.7); S283(97.7)]	1.96	78	1	19.3	0	12.9	9.5	10.4	4	7.4	4.5	0	18.7	0	12.9	8.5	9.7	3.3	6.1
FALSE	High	[R].GRSAAGRPPGGK.[S]	TGGT1_206450	organism=Toxoplasma_gondii_GT1 | product=putative autophagy-related cysteine peptidase atg4 | location=TGGT1_chrVIIa:933771-945932(-) | length=3753 | sequence_SO=chromosome | SO=protein_coding	1xTMT6plex [K12]; 1xTMT6plex [N-Term]; 1xPhospho [S3(100)]	3	0.597427	0.337202	0.857929	0.634	0.366	0.577	-0.66	-1.45	-0.79	24.9	15.8	9.1		High	High	High	High	High	High	High	High	High	TGGT1_206450 [2270-2281]	TGGT1_206450 1xPhospho [S2272(100)]	3.33	100	1	14.6	27.9	24.9	10.5	15.8	19.3	7.5	9.1	25.6	14.2	12.6	24.9	9.5	14.7	16.3	6.1
FALSE	High	[R].ENSQENQNAEPGETHAETEEVESNASEKLAK.[V]	TGGT1_209060	organism=Toxoplasma_gondii_GT1 | product=thrombospondin type 1 domain-containing protein | location=TGGT1_chrIb:1036856-1043815(+) | length=876 | sequence_SO=chromosome | SO=protein_coding	2xTMT6plex [K28; K31]; 1xTMT6plex [N-Term]; 2xPhospho [T/S]	1	0.568764	0.273103	0.663069	0.754	0.366	0.485	-0.41	-1.45	-1.04	20.4	15.4	7.5		High	Not Found	High	High	High	High	High	High	Not Found	TGGT1_209060 [825-855]		2.77	78	1	18.3	0	22.8	15.4	15.5	6.9	13.8	4	0	17.7	0	22.8	13.9	14.4	5.8	11.3
FALSE	High	[R].VHSGAATPVGEGKK.[S]	TGGT1_239620	organism=Toxoplasma_gondii_GT1 | product=5'-nucleotidase, C-terminal domain-containing protein | location=TGGT1_chrVI:797498-803758(-) | length=882 | sequence_SO=chromosome | SO=protein_coding	2xTMT6plex [K13; K14]; 1xTMT6plex [N-Term]; 2xPhospho [S3(100); T7(100)]	1	0.977629	0.428197	0.530645	0.965	0.368	0.381	-0.05	-1.44	-1.39	33.8	32.6	12.4		High	High	High	High	High	High	High	High	High	TGGT1_239620 [745-758]	TGGT1_239620 2xPhospho [S747(100); T751(100)]	3.92	100	1	33.8	13	46.4	33.7	32.6	14.3	24.7	12.4	11.8	32.8	5.9	46.4	30.4	30.3	12	20.2
FALSE	High	[R].MLPHAPGVQMQAIPEDAIPEESGDEDEDDPDK.[R]	Q13547	Histone deacetylase 1 OS=Homo sapiens GN=HDAC1 PE=1 SV=1	1xTMT6plex [K32]; 1xTMT6plex [N-Term]; 1xPhospho [S22(100)]	1	0.817308			0.753	0.372	0.494	-0.41	-1.43	-1.02	12.3	9.2	4.6		High	Not Found	High	High	High	High	High	Not Found	Not Found	Q13547 [372-403]	Q13547 1xPhospho [S393(100)]	1.4	67	1	11.8	0	12.8	9.2	18.5	2.9	4.6	0	0	11.4	0	12.8	8.3	17.2	2.5	3.7
FALSE	High	[R].LFSFGCQQK.[D]	TGGT1_214880	organism=Toxoplasma_gondii_GT1 | product=hypothetical protein | location=TGGT1_chrX:6454346-6458141(-) | length=931 | sequence_SO=chromosome | SO=protein_coding	1xCarbamidomethyl [C6]; 1xTMT6plex [K9]; 1xTMT6plex [N-Term]; 1xPhospho [S3(100)]	1	0.893174	0.103738	0.185718	0.758	0.372	0.491	-0.4	-1.43	-1.03	14.8	11.2	5.5		High	High	High	High	High	High	High	High	High	TGGT1_214880 [341-349]	TGGT1_214880 1xPhospho [S343(100)]	1.91	100	1	14.8	12.6	17.6	10.9	17.8	11.2	4.9	13.2	5.5	14.3	5.7	17.6	9.8	16.6	9.4	4
FALSE	High	[K].ASLGSLEGEAEAEASSPKGK.[F]	Q09666	Neuroblast differentiation-associated protein AHNAK OS=Homo sapiens GN=AHNAK PE=1 SV=2	2xTMT6plex [K18; K20]; 1xTMT6plex [N-Term]; 3xPhospho [S2(100); S5(100); S16(99.2)]	2	0.998803	0.850758	0.844501	1.028	0.372	0.361	0.04	-1.43	-1.47	12.1	12.5	4.5		High	High	High	High	High	High	High	High	High	Q09666 [5748-5767]	Q09666 3xPhospho [S5749(100); S5752(100); S5763(99.2)]	4.08	89	1	21.8	0	6.7	31.7	12.5	4	21.3	4.5	4.5	21.2	0	6.7	28.6	11.6	3.4	17.5
FALSE	High	[K].TGSAGASPVHGAGR.[G]	TGGT1_294640	organism=Toxoplasma_gondii_GT1 | product=ribonucleoside-diphosphate reductase large chain | location=TGGT1_chrIa:1013691-1019168(+) | length=877 | sequence_SO=chromosome | SO=protein_coding	1xTMT6plex [N-Term]; 1xPhospho [S3(100)]	4	0.859766	0.314517	0.562796	0.725	0.373	0.514	-0.46	-1.42	-0.96	121.9	88.4	45.5		High	High	High	High	High	High	High	High	High	TGGT1_294640 [45-58]	TGGT1_294640 1xPhospho [S47(100)]	5.09	100	1	205.2	51.8	121.9	88.4	157.3	42.1	79.1	45.5	32.7	199.5	23.4	121.9	79.7	146.4	35.6	64.9
FALSE	High	[R].IGSDPLAYEPK.[E]	P19634	Sodium/hydrogen exchanger 1 OS=Homo sapiens GN=SLC9A1 PE=1 SV=2	1xTMT6plex [K11]; 1xTMT6plex [N-Term]; 1xPhospho [S3(100)]	2	0.299127	0.114855	0.650498	0.609	0.374	0.615	-0.72	-1.42	-0.7	22.1	13.5	8.3		High	High	High	High	High	High	High	High	High	P19634 [701-711]	P19634 1xPhospho [S703(100)]	3.18	89	1	27.3	0	18	13.5	15.7	6.7	12.9	8.3	4.9	26.5	0	18	12.2	14.6	5.6	10.6
FALSE	High	[K].AEDSPKAGSRRPSFLSLK.[K]	TGGT1_220900	organism=Toxoplasma_gondii_GT1 | product=hypothetical protein | location=TGGT1_chrII:27409-29529(+) | length=706 | sequence_SO=chromosome | SO=protein_coding	2xTMT6plex [K6; K18]; 1xTMT6plex [N-Term]; 3xPhospho [S4(100); S9(100); S13(98.8)]	3	0.972205	0.275796	0.208264	0.756	0.375	0.497	-0.4	-1.41	-1.01	92.1	69.7	34.6		High	High	High	High	High	High	High	High	High	TGGT1_220900 [61-78]	TGGT1_220900 3xPhospho [S64(100); S69(100); S73(98.8)]	1.63	100	1	92.1	28.7	146.3	69.7	136.6	55.8	39.6	34.6	26.2	89.6	13	146.3	62.8	127.2	47.1	32.5
FALSE	High	[R].VSSLSPETDKGEPASVSFQEAGK.[K]	TGGT1_247450	organism=Toxoplasma_gondii_GT1 | product=hypothetical protein | location=TGGT1_chrXII:3275746-3284022(+) | length=2303 | sequence_SO=chromosome | SO=protein_coding	2xTMT6plex [K10; K23]; 1xTMT6plex [N-Term]; 3xPhospho [S3(98.4); S5(98.5); S15(97)]	4	0.568632	0.112125	0.262795	0.727	0.376	0.517	-0.46	-1.41	-0.95	29.1	21.2	10.9		High	Not Found	High	High	High	High	High	High	Not Found	TGGT1_247450 [463-485]	TGGT1_247450 3xPhospho [S465(98.4); S467(98.5); S477(97)]	1.22	78	1	23.8	0	35.6	21.2	30.7	12.9	13.2	9.1	0	23.2	0	35.6	19.1	28.5	10.9	10.8
FALSE	High	[R].TSMQESSEQPGSPSTKPGSPSGHANK.[S]	TGGT1_240060	organism=Toxoplasma_gondii_GT1 | product=hypothetical protein | location=TGGT1_chrVI:1027949-1030621(+) | length=844 | sequence_SO=chromosome | SO=protein_coding	2xTMT6plex [K16; K26]; 1xTMT6plex [N-Term]; 2xPhospho [S/T]	5	0.69395	0.994486	0.637058	0.985	0.378	0.384	-0.02	-1.4	-1.38	35	34.4	13.2		High	High	High	High	High	High	High	High	High	TGGT1_240060 [221-246]		4.31	100	1	38.5	4.7	35	34.4	40.8	23.1	35.8	13.2	10.9	37.4	2.1	35	31.1	38	19.5	29.4
FALSE	High	[K].DAAIFPGADEIHETSSENDKK.[S]	TGGT1_216460	organism=Toxoplasma_gondii_GT1 | product=hypothetical protein | location=TGGT1_chrXI:6052022-6054177(+) | length=604 | sequence_SO=chromosome | SO=protein_coding	2xTMT6plex [K20; K21]; 1xTMT6plex [N-Term]; 2xPhospho [T/S]	2	0.744166	0.454734	0.822274	0.576	0.379	0.658	-0.8	-1.4	-0.6	9.8	5.7	3.7		High	Not Found	High	High	High	High	High	High	High	TGGT1_216460 [171-191]		1.16	89	1	8.2	0	11.8	5.4	10.4	5.7	12.1	3.7	3.2	8	0	11.8	4.9	9.7	4.8	9.9
FALSE	High	[R].KAEDSDSEPEPEDNVR.[L]	Q9H0D6	5'-3' exoribonuclease 2 OS=Homo sapiens GN=XRN2 PE=1 SV=1	1xTMT6plex [K1]; 1xTMT6plex [N-Term]; 2xPhospho [S5(100); S7(100)]	1	0.999815	0.357581	0.417396	0.821	0.38	0.463	-0.28	-1.39	-1.11	12.4	10.2	4.7		High	High	High	High	High	Not Found	High	High	High	Q9H0D6 [495-510]	Q9H0D6 2xPhospho [S499(100); S501(100)]	1.66	89	1	12.4	15.1	5.5	8.3	12.5	0	9.6	4.1	4.7	12.1	6.8	5.5	7.5	11.6	0	7.9
FALSE	High	[R].ALSSQHQAR.[I]	P11021	78 kDa glucose-regulated protein OS=Homo sapiens GN=HSPA5 PE=1 SV=2	1xTMT6plex [N-Term]	3			0.32305	0.778	0.388	0.499	-0.36	-1.36	-1	15.1	11.8	5.9		High	High	High	High	High	High	High	High	High	P11021 [298-306]		3.13	67	1	0	0	15.1	0	13.4	10.3	3.5	5.9	9.8	0	0	15.1	0	12.5	8.7	2.9
FALSE	High	[R].VTDAGAIKEGEDSGAEEEKEEEGQKR.[E]	TGGT1_224850	organism=Toxoplasma_gondii_GT1 | product=putative polyadenylate binding protein | location=TGGT1_chrX:2687512-2689821(+) | length=769 | sequence_SO=chromosome | SO=protein_coding	3xTMT6plex [K8; K19; K25]; 1xTMT6plex [N-Term]; 1xPhospho [S13(100)]	1	0.985293	0.479384	0.566214	0.685	0.389	0.568	-0.54	-1.36	-0.82	54.6	37.5	21.3		High	High	High	High	High	High	High	High	High	TGGT1_224850 [325-350]	TGGT1_224850 1xPhospho [S337(100)]	1.93	100	1	54.6	16	99.3	37.5	66.3	26.7	38.2	21.3	14.4	53.1	7.2	99.3	33.8	61.7	22.5	31.3
FALSE	High	[R].SAPLAGDADSDSDEESKRR.[K]	TGGT1_203870	organism=Toxoplasma_gondii_GT1 | product=RAB43, member RAS oncogene family protein | location=TGGT1_chrVIIa:2071934-2075396(-) | length=285 | sequence_SO=chromosome | SO=protein_coding	1xTMT6plex [K17]; 1xTMT6plex [N-Term]; 2xPhospho [S10(100); S12(100)]	1	0.98566	0.264361	0.321535	0.771	0.389	0.505	-0.38	-1.36	-0.99	17.3	13.4	6.7		High	High	High	High	High	High	High	High	High	TGGT1_203870 [202-220]	TGGT1_203870 2xPhospho [S211(100); S213(100)]	3.66	100	1	17.3	8	19.1	13.4	17.4	9.5	13.1	6.7	4	16.9	3.6	19.1	12.1	16.2	8	10.7
FALSE	High	[R].TVVAEVVEDDSKDSRASQDTMDNINHTTQR.[L]	TGGT1_258870A	organism=Toxoplasma_gondii_GT1 | product=hypothetical protein | location=TGGT1_chrVIIb:3082018-3084228(-) | length=557 | sequence_SO=chromosome | SO=protein_coding	1xDeamidated [Q18]; 1xTMT6plex [K12]; 1xTMT6plex [N-Term]; 2xPhospho [S11(100); S/T]	1	0.663552	0.0967012	0.298	0.738	0.39	0.528	-0.44	-1.36	-0.92	9.9	7.3	3.8		High	High	High	High	High	High	High	High	High	TGGT1_258870A [321-350]	TGGT1_258870A 2xPhospho [S331(100); S/T]	2.01	100	1	7.4	9.9	12.1	7.3	10.1	5	7.5	2.5	3.8	7.2	4.5	12.1	6.6	9.4	4.3	6.2
FALSE	High	[R].EGLGPEGDEAKKSISPR.[H]	TGGT1_243460	organism=Toxoplasma_gondii_GT1 | product=hypothetical protein | location=TGGT1_chrVI:2564580-2571836(-) | length=2011 | sequence_SO=chromosome | SO=protein_coding	2xTMT6plex [K11; K12]; 1xTMT6plex [N-Term]; 2xPhospho [S13(100); S15(100)]	1	0.682237	0.161098	0.454376	0.852	0.392	0.46	-0.23	-1.35	-1.12	19.1	16.3	7.5		High	High	High	High	High	High	High	High	High	TGGT1_243460 [196-212]	TGGT1_243460 2xPhospho [S208(100); S210(100)]	1.65	100	1	19.1	10.4	24	16.3	18.2	6.5	9.9	7.5	6.8	18.6	4.7	24	14.7	17	5.5	8.1
FALSE	High	[R].RKGDVPEDADDESEGAGEQK.[R]	TGGT1_248940	organism=Toxoplasma_gondii_GT1 | product=hypothetical protein | location=TGGT1_chrXII:4192819-4196503(-) | length=492 | sequence_SO=chromosome | SO=protein_coding	2xTMT6plex [K2; K20]; 1xTMT6plex [N-Term]; 1xPhospho [S13(100)]	2	0.755485	0.0951246	0.170581	0.859	0.392	0.457	-0.22	-1.35	-1.13	27.4	23.5	10.8		High	Not Found	High	High	High	High	High	High	High	TGGT1_248940 [275-294]	TGGT1_248940 1xPhospho [S287(100)]	2.57	89	1	19.8	0	37.9	23.5	32.2	12.6	12.9	10.8	9	19.3	0	37.9	21.2	30	10.6	10.6
FALSE	High	[K].SDDSKSSSPELVTHLK.[W]	E9PNR6	Rho GTPase-activating protein 1 (Fragment) OS=Homo sapiens GN=ARHGAP1 PE=1 SV=1	2xTMT6plex [K5; K16]; 1xTMT6plex [N-Term]; 2xPhospho [S8(99.7); S/T]	2	0.723528	0.889041	0.467754	1.224	0.393	0.321	0.29	-1.35	-1.64	17.8	21.8	7		High	High	High	High	High	High	High	High	High	E9PNR6 [44-59]	E9PNR6 2xPhospho [S51(99.7); S/T]	4.02	100	1	24.2	4	17.8	21.8	23.1	13.7	21.1	7	5.1	23.6	1.8	17.8	19.7	21.5	11.6	17.3
FALSE	High	[K].EGREEEEEETASEEEDEHAEPKK.[K]	TGGT1_321680	organism=Toxoplasma_gondii_GT1 | product=hypothetical protein | location=TGGT1_chrIb:1645852-1649258(-) | length=372 | sequence_SO=chromosome | SO=protein_coding	2xTMT6plex [K22; K23]; 1xTMT6plex [N-Term]; 2xPhospho [T10(100); S12(100)]	2	0.778654	0.781747	0.411811	0.878	0.394	0.449	-0.19	-1.34	-1.16	64.3	56.4	25.3		High	High	High	High	High	High	High	High	High	TGGT1_321680 [280-302]	TGGT1_321680 2xPhospho [T289(100); S291(100)]	4.26	100	1	64.3	11.9	85.3	56.4	77.9	46.9	44.6	25.3	18.3	62.5	5.4	85.3	50.9	72.5	39.6	36.6
FALSE	High	[R].KESGESQQEQALKPLFTSTQR.[L]	TGGT1_266300	organism=Toxoplasma_gondii_GT1 | product=hypothetical protein | location=TGGT1_chrIX:1056786-1057602(-) | length=209 | sequence_SO=chromosome | SO=protein_coding	2xTMT6plex [K1; K13]; 1xTMT6plex [N-Term]; 2xPhospho [S3(100); S6(100)]	4	0.910597	0.303404	0.181285	0.913	0.394	0.431	-0.13	-1.34	-1.21	76.8	70.2	30.2		High	High	High	High	High	High	High	High	High	TGGT1_266300 [174-194]	TGGT1_266300 2xPhospho [S176(100); S179(100)]	2.11	100	1	92.7	25.2	76.8	70.2	87.5	47.9	41.1	30.2	20.6	90.1	11.4	76.8	63.3	81.5	40.4	33.8
FALSE	High	[R].NKSNEDQSMGNWQIK.[R]	P02545	Prelamin-A/C OS=Homo sapiens GN=LMNA PE=1 SV=1	2xTMT6plex [K2; K15]; 1xTMT6plex [N-Term]; 1xPhospho [S3(100)]	4	0.997714	0.711109	0.674561	1.462	0.394	0.269	0.55	-1.35	-1.89	35.7	52.1	14		High	High	High	High	High	High	High	High	High	P02545 [456-470]	P02545 1xPhospho [S458(100)]	2.43	100	1	66.2	13.6	35.7	59.6	52.1	12	56.1	14	6.3	64.4	6.1	35.7	53.7	48.5	10.1	46.1
FALSE	High	[K].FGTFGGLGSK.[S]	Q09666	Neuroblast differentiation-associated protein AHNAK OS=Homo sapiens GN=AHNAK PE=1 SV=2	1xTMT6plex [K10]; 1xTMT6plex [N-Term]; 1xPhospho [S9(100)]	1	0.831691	0.85017	0.528091	2.453	0.394	0.161	1.29	-1.34	-2.64	10.5	25.7	4.1		High	High	High	High	High	High	High	High	High	Q09666 [5822-5831]	Q09666 1xPhospho [S5830(100)]	2.19	100	1	35.7	4.2	10.5	41.2	25.7	8	36.6	4.1	2.2	34.7	1.9	10.5	37.2	24	6.7	30
FALSE	High	[R].RVVSSDDEDGPDFEEGK.[S]	TGGT1_321440	organism=Toxoplasma_gondii_GT1 | product=SWI2/SNF2 ISWI-like SANT | location=TGGT1_chrIb:1813361-1823041(+) | length=1249 | sequence_SO=chromosome | SO=protein_coding	1xTMT6plex [K17]; 1xTMT6plex [N-Term]; 2xPhospho [S4(100); S5(100)]	3	0.272699	0.00760793	0.0319356	0.742	0.396	0.534	-0.43	-1.33	-0.9	9.3	6.9	3.7		High	High	High	High	High	High	High	High	High	TGGT1_321440 [195-211]	TGGT1_321440 2xPhospho [S198(100); S199(100)]	2.4	89	1	9.3	7	10.1	6.9	8.1	5.4	3.8	3.6	0	9.1	3.2	10.1	6.2	7.6	4.6	3.1
FALSE	High	[R].LGSGNNFDEQKHQDSFR.[F]	TGGT1_304970	organism=Toxoplasma_gondii_GT1 | product=putative cell-cycle-associated protein kinase CDK | location=TGGT1_chrIX:4910810-4921648(+) | length=1373 | sequence_SO=chromosome | SO=protein_coding	1xTMT6plex [K11]; 1xTMT6plex [N-Term]; 1xPhospho [S3(100)]	1	0.833504	0.435706	0.7524	0.55	0.399	0.727	-0.86	-1.32	-0.46	13.2	7.3	5.3		High	High	High	High	High	High	High	High	High	TGGT1_304970 [1324-1340]	TGGT1_304970 1xPhospho [S1326(100)]	1.72	100	1	13.2	4.4	15.3	7.3	13.3	4	5.3	3.4	7.6	12.9	2	15.3	6.6	12.3	3.4	4.3
FALSE	High	[K].NAGAVIGK.[G]	P61978	Heterogeneous nuclear ribonucleoprotein K OS=Homo sapiens GN=HNRNPK PE=1 SV=1	1xTMT6plex [K8]; 1xTMT6plex [N-Term]	1	0.656425	0.470944	0.919588	0.596	0.399	0.669	-0.75	-1.33	-0.58	18	10.7	7.2		High	Not Found	High	High	High	High	High	High	High	P61978 [53-60]		1.76	89	1	24	0	13.5	17.1	10.7	4.7	20.1	7.2	2.9	23.3	0	13.5	15.4	10	4	16.5
FALSE	High	[K].KLEKEEEEGISQESSEEEQ.[-]	P17096	High mobility group protein HMG-I/HMG-Y OS=Homo sapiens GN=HMGA1 PE=1 SV=3	2xTMT6plex [K1; K4]; 1xTMT6plex [N-Term]; 3xPhospho [S11(100); S14(100); S15(100)]	4	0.753575	0.939565	0.563496	1.58	0.399	0.253	0.66	-1.32	-1.98	50	78.9	20		High	High	High	High	High	High	High	High	High	P17096 [89-107]	P17096 3xPhospho [S99(100); S102(100); S103(100)]	2.93	100	1	83.7	11.3	50	78.9	89.7	30.1	73.2	20	16.1	81.4	5.1	50	71.2	83.5	25.4	60.1
FALSE	High	[R].MHHAGSGSFGSR.[A]	TGGT1_265310	organism=Toxoplasma_gondii_GT1 | product=putative heat shock protein 40 | location=TGGT1_chrIX:1440716-1446749(+) | length=336 | sequence_SO=chromosome | SO=protein_coding	1xTMT6plex [N-Term]; 1xPhospho [S6(100)]	3	0.616674	0.411758	0.918872	0.419	0.402	0.958	-1.25	-1.32	-0.06	39.5	16.6	15.9		High	High	High	High	High	High	High	High	High	TGGT1_265310 [141-152]	TGGT1_265310 1xPhospho [S146(100)]	3.54	100	1	39.5	12.4	59.4	9.3	39.4	16.6	15.9	10.7	19.2	38.4	5.6	59.4	8.4	36.7	14	13
FALSE	High	[R].HNSWSSSSR.[H]	H3BQ37	Enhancer of mRNA-decapping protein 3 (Fragment) OS=Homo sapiens GN=EDC3 PE=1 SV=8	1xTMT6plex [N-Term]; 1xPhospho [S3(100)]	1	0.333483	0.0756262	0.504709	0.601	0.403	0.671	-0.74	-1.31	-0.58	27.4	16.5	11		High	High	High	High	High	High	High	High	High	H3BQ37 [159-167]	H3BQ37 1xPhospho [S161(100)]	2.67	100	1	29.1	12.6	27.4	11.1	16.5	16.8	9.3	11	12.1	28.3	5.7	27.4	10	15.3	14.2	7.6
FALSE	High	[R].ALYCVSEPASPDLRDR.[Q]	TGGT1_224260	organism=Toxoplasma_gondii_GT1 | product=PHD-finger domain-containing protein | location=TGGT1_chrX:3059832-3081619(-) | length=5658 | sequence_SO=chromosome | SO=protein_coding	1xCarbamidomethyl [C4]; 1xTMT6plex [N-Term]; 2xPhospho [S6(100); S10(100)]	1	0.698542	0.0508928	0.145586	0.731	0.404	0.553	-0.45	-1.31	-0.85	12.4	9.1	5		High	High	High	High	High	High	High	High	High	TGGT1_224260 [5183-5198]	TGGT1_224260 2xPhospho [S5188(100); S5192(100)]	1.43	100	1	13.3	12.2	12.4	8.8	13.7	9.1	10	5	4.2	12.9	5.5	12.4	7.9	12.7	7.7	8.2
FALSE	High	[R].VGSDACASPTVKPAAAEAPELEEK.[K]	TGGT1_243960	organism=Toxoplasma_gondii_GT1 | product=nuclear transport factor 2 (ntf2) domain-containing protein | location=TGGT1_chrVI:2828443-2833407(-) | length=797 | sequence_SO=chromosome | SO=protein_coding	1xCarbamidomethyl [C6]; 2xTMT6plex [K12; K24]; 1xTMT6plex [N-Term]; 1xPhospho [S3(100)]	7	0.991857	0.941689	0.894648	0.641	0.405	0.632	-0.64	-1.3	-0.66	27.3	17.5	11.1		High	High	High	High	High	High	High	High	High	TGGT1_243960 [403-426]	TGGT1_243960 1xPhospho [S405(100)]	2.53	100	1	27.3	7.1	28.6	23.6	17.5	16	31.3	11.1	9.7	26.6	3.2	28.6	21.3	16.3	13.5	25.7
FALSE	High	[K].KSSEDGSPTPGK.[R]	Q8WVJ9	Twist-related protein 2 OS=Homo sapiens GN=TWIST2 PE=1 SV=1	2xTMT6plex [K1; K12]; 1xTMT6plex [N-Term]; 3xPhospho [S2(100); S3(100); S7(100)]	1	0.976468	0.655738	0.772745	0.99	0.405	0.409	-0.01	-1.3	-1.29	22.9	22.6	9.3		High	High	High	High	High	High	High	High	High	Q8WVJ9 [38-49]	Q8WVJ9 3xPhospho [S39(100); S40(100); S44(100)]	1.35	100	1	29.7	6.8	22.9	23.5	22.6	6.1	17	9.3	6.3	28.8	3.1	22.9	21.2	21.1	5.2	14
FALSE	High	[K].DGTVQEFQGTSKTFDSDSD.[-]	TGGT1_291930	organism=Toxoplasma_gondii_GT1 | product=RNA recognition motif-containing protein | location=TGGT1_chrIX:4212023-4217780(+) | length=705 | sequence_SO=chromosome | SO=protein_coding	1xTMT6plex [K12]; 1xTMT6plex [N-Term]; 3xPhospho [S16(100); S18(100); T/S]	2	0.522197	0.0552437	0.236139	0.83	0.406	0.489	-0.27	-1.3	-1.03	10.1	8.3	4.1		High	High	High	High	High	High	High	High	High	TGGT1_291930 [687-705]	TGGT1_291930 3xPhospho [S702(100); S704(100); T/S]	1.45	100	1	12.4	7.2	10.1	8.3	9.9	4.4	5.7	4.1	3.8	12.1	3.3	10.1	7.5	9.2	3.7	4.7
FALSE	High	[R].ELLAALQK.[V]	Q8IWX8	Calcium homeostasis endoplasmic reticulum protein OS=Homo sapiens GN=CHERP PE=1 SV=3	1xDeamidated [Q7]; 1xTMT6plex [K8]; 1xTMT6plex [N-Term]	2			0.939929	0.347	0.407	1.175	-1.53	-1.3	0.23	21	7.3	8.6		High	Not Found	Not Found	High	High	High	High	High	High	Q8IWX8 [232-239]		2.38	67	1	21	0	0	17.9	3	0	34	8.6	3.9	20.4	0	0	16.1	2.8	0	27.9
FALSE	High	[K].LGVHCEAK.[R]	TGGT1_264610	organism=Toxoplasma_gondii_GT1 | product=RNA recognition motif-containing protein | location=TGGT1_chrIX:1992388-1998489(-) | length=430 | sequence_SO=chromosome | SO=protein_coding	1xCarbamidomethyl [C5]; 1xTMT6plex [K8]; 1xTMT6plex [N-Term]	2			0.80214	0.323	0.408	1.262	-1.63	-1.29	0.34	36.9	11.9	15.1		High	High	High	High	High	High	High	High	High	TGGT1_264610 [280-287]		2.1	78	1	0	0	36.9	8.1	11.9	27.8	2.9	15.1	16.4	0	0	36.9	7.3	11.1	23.4	2.4
FALSE	High	[K].LDDFGDLSDSCDKVK.[E]	TGGT1_289880	organism=Toxoplasma_gondii_GT1 | product=hypothetical protein | location=TGGT1_chrIX:3301494-3313288(-) | length=1326 | sequence_SO=chromosome | SO=protein_coding	1xCarbamidomethyl [C11]; 2xTMT6plex [K13; K15]; 1xTMT6plex [N-Term]; 1xPhospho [S8(100)]	2	0.73419	0.688255	0.308802	0.795	0.408	0.513	-0.33	-1.29	-0.96	20.7	16.5	8.4		High	High	High	High	High	High	High	High	High	TGGT1_289880 [244-258]	TGGT1_289880 1xPhospho [S251(100)]	1.43	100	1	21.7	6	20.7	16.5	27.6	15.1	14.3	8.4	7.9	21.1	2.7	20.7	14.8	25.7	12.8	11.7
FALSE	High	[K].SHMSGSPGPGGSNTAPSTPVIGGSDKPGMEEK.[A]	H7BXI1	Extended synaptotagmin-2 (Fragment) OS=Homo sapiens GN=ESYT2 PE=1 SV=1	2xTMT6plex [K26; K32]; 1xTMT6plex [N-Term]; 2xPhospho [S4(100); S6(100)]	1	0.999559	0.730321	0.69677	1.044	0.408	0.39	0.06	-1.29	-1.36	10.8	11.3	4.4		High	Not Found	High	High	High	High	High	High	High	H7BXI1 [651-682]	H7BXI1 2xPhospho [S654(100); S656(100)]	2.74	89	1	12.1	0	9.6	13	11.3	8.2	19.4	4.4	4.4	11.8	0	9.6	11.7	10.5	6.9	15.9
FALSE	High	[K].SDILSEPGVVDSEGK.[V]	TGGT1_225690	organism=Toxoplasma_gondii_GT1 | product=hypothetical protein | location=TGGT1_chrX:2025685-2031135(+) | length=1816 | sequence_SO=chromosome | SO=protein_coding	1xTMT6plex [K15]; 1xTMT6plex [N-Term]; 1xPhospho [S5(100)]	1	0.940654	0.178382	0.202498	0.97	0.409	0.422	-0.04	-1.29	-1.25	9.2	8.9	3.8		High	Not Found	High	High	High	High	High	High	Not Found	TGGT1_225690 [515-529]	TGGT1_225690 1xPhospho [S519(100)]	2.79	78	1	8.1	0	10.5	6.2	9.8	8.9	6.2	2.3	0	7.9	0	10.5	5.6	9.1	7.5	5.1
FALSE	High	[R].VGSEVGDTEGGDGCSLADKFR.[L]	TGGT1_246720	organism=Toxoplasma_gondii_GT1 | product=hypothetical protein | location=TGGT1_chrXII:2874731-2876239(+) | length=502 | sequence_SO=chromosome | SO=protein_coding	1xCarbamidomethyl [C14]; 1xTMT6plex [K19]; 1xTMT6plex [N-Term]; 1xPhospho [S3(100)]	1	0.566995	0.10754	0.40162	0.709	0.411	0.579	-0.5	-1.28	-0.79	21.2	15	8.7		High	High	High	High	High	High	High	High	High	TGGT1_246720 [295-315]	TGGT1_246720 1xPhospho [S297(100)]	1.5	100	1	21.2	12	34.9	15	22.7	8.2	8.7	10.2	6.9	20.6	5.4	34.9	13.6	21.2	6.9	7.2
FALSE	High	[K].SSHASSSSSSLSK.[G]	TGGT1_221710	organism=Toxoplasma_gondii_GT1 | product=TBC domain-containing protein | location=TGGT1_chrII:581382-588632(-) | length=1707 | sequence_SO=chromosome | SO=protein_coding	1xTMT6plex [K13]; 1xTMT6plex [N-Term]; 1xPhospho [S6(99.6)]	1	0.148485	0.0353964	0.386845	0.489	0.412	0.843	-1.03	-1.28	-0.25	12.3	6	5.1		High	Not Found	High	High	High	High	High	High	High	TGGT1_221710 [842-854]	TGGT1_221710 1xPhospho [S847(99.6)]	2.26	89	1	10.8	0	13.9	6	10.9	6	6.4	5.1	5	10.5	0	13.9	5.4	10.1	5	5.3
FALSE	High	[K].KLPSEEGSDYGYPQKPQK.[Y]	TGGT1_263520	organism=Toxoplasma_gondii_GT1 | product=microtubule associated protein SPM1 | location=TGGT1_chrVIIb:473105-475119(+) | length=351 | sequence_SO=chromosome | SO=protein_coding	1xDeamidated [Q14]; 3xTMT6plex [K1; K15; K18]; 1xTMT6plex [N-Term]; 2xPhospho [S4(100); S8(100)]	2	0.943013	0.20658	0.309248	0.915	0.412	0.45	-0.13	-1.28	-1.15	15.8	14.5	6.5		High	High	High	High	High	High	High	High	High	TGGT1_263520 [11-28]	TGGT1_263520 2xPhospho [S14(100); S18(100)]	2.87	100	1	15.8	6.5	22.2	15.4	14.5	7	8.2	4.3	6.5	15.4	3	22.2	13.9	13.5	5.9	6.8
FALSE	High	[K].KPATPAEDDEDDDIDLFGSDNEEEDKEAAQLR.[E]	P29692	Elongation factor 1-delta OS=Homo sapiens GN=EEF1D PE=1 SV=5	2xTMT6plex [K1; K26]; 1xTMT6plex [N-Term]; 1xPhospho [S19(100)]	5	0.954117	0.894051	0.745783	1.574	0.412	0.262	0.65	-1.28	-1.93	24.7	38.9	10.2		High	High	High	High	High	High	High	High	High	P29692 [144-175]	P29692 1xPhospho [S162(100)]	3.63	100	1	93.5	11.9	24.7	89.5	38.9	16.9	87.7	9.4	10.2	90.9	5.4	24.7	80.7	36.2	14.3	72
FALSE	High	[R].EKSSIKNEIEVGGVHEEE.[-]	TGGT1_253700	organism=Toxoplasma_gondii_GT1 | product=transporter, major facilitator family protein | location=TGGT1_chrIII:1085722-1092339(-) | length=1302 | sequence_SO=chromosome | SO=protein_coding	2xTMT6plex [K2; K6]; 1xTMT6plex [N-Term]; 2xPhospho [S3(100); S4(100)]	2	0.668391			0.698	0.413	0.592	-0.52	-1.28	-0.76	16.6	11.6	6.9		High	Not Found	High	High	High	High	High	High	High	TGGT1_253700 [1285-1302]	TGGT1_253700 2xPhospho [S1287(100); S1288(100)]	2.26	67	1	15.5	0	17.9	11.6	19	3.5	6.9	0	0	15	0	17.9	10.5	17.7	3	5.6
FALSE	High	[K].LATDLGIMDPEEKDK.[A]	TGGT1_309210	organism=Toxoplasma_gondii_GT1 | product=putative peroxiredoxin 6 | location=TGGT1_chrXI:521482-524360(-) | length=402 | sequence_SO=chromosome | SO=protein_coding	2xTMT6plex [K13; K15]; 1xTMT6plex [N-Term]	1	0.988719	0.402302	0.399549	0.938	0.414	0.442	-0.09	-1.27	-1.18	11.5	10.8	4.8		High	Not Found	High	High	High	High	High	High	High	TGGT1_309210 [286-300]		1.26	89	1	11.7	0	11.3	11.2	10.8	10.7	14.3	4.6	4.8	11.3	0	11.3	10.1	10	9	11.7
FALSE	High	[K].KAEQGSEEEGEGEEEEEEGGESK.[A]	Q8NE71	ATP-binding cassette sub-family F member 1 OS=Homo sapiens GN=ABCF1 PE=1 SV=2	2xTMT6plex [K1; K23]; 1xTMT6plex [N-Term]; 1xPhospho [S6(100)]	1	0.994099	0.733661	0.747165	1.33	0.414	0.312	0.41	-1.27	-1.68	22.3	29.6	9.2		High	Not Found	High	High	High	High	High	High	High	Q8NE71 [223-245]	Q8NE71 1xPhospho [S228(100)]	2.96	89	1	29.2	0	17	38.3	29.6	7.8	33	7.1	9.2	28.4	0	17	34.5	27.6	6.6	27.1
FALSE	High	[R].LTSGASLGLR.[R]	TGGT1_309590	organism=Toxoplasma_gondii_GT1 | product=rhoptry protein ROP1 | location=TGGT1_chrXI:707942-709312(+) | length=456 | sequence_SO=chromosome | SO=protein_coding	1xTMT6plex [N-Term]	1	0.873969	0.959819	0.972274	0.207	0.418	2.018	-2.27	-1.26	1.01	36.7	7.6	15.4		High	High	High	High	High	High	High	High	High	TGGT1_309590 [368-377]		2.42	100	1	2.3	36.7	61.6	1.2	7.6	66.7	2.4	15.4	44.6	2.3	16.6	61.6	1.1	7.1	56.3	2
FALSE	High	[K].KEDADGSGDEDDEDNGPPPEGNGGK.[T]	TGGT1_233680	organism=Toxoplasma_gondii_GT1 | product=nuclear movement family protein | location=TGGT1_chrVIII:2721542-2723727(+) | length=347 | sequence_SO=chromosome | SO=protein_coding	1xDeamidated [N]; 2xTMT6plex [K1; K25]; 1xTMT6plex [N-Term]; 1xPhospho [S7(100)]	2	0.710218	0.0741672	0.207975	0.753	0.42	0.557	-0.41	-1.25	-0.84	36.7	27.7	15.4		High	High	High	High	High	High	High	High	High	TGGT1_233680 [150-174]	TGGT1_233680 1xPhospho [S156(100)]	3.27	100	1	36.7	25.8	46.5	27.7	34.7	22.8	26.6	10	15.4	35.7	11.7	46.5	24.9	32.3	19.3	21.9
FALSE	High	[R].SSLSGDEEDELFK.[G]	A0A0A0MT60	Peptidylprolyl isomerase (Fragment) OS=Homo sapiens GN=FKBP15 PE=1 SV=1	1xTMT6plex [K13]; 1xTMT6plex [N-Term]; 2xPhospho [S1(100); S4(100)]	2	0.873262	0.708189	0.437312	1.398	0.421	0.301	0.48	-1.25	-1.73	17.6	24.6	7.4		High	High	High	High	High	High	High	High	High	A0A0A0MT60 [1186-1198]	A0A0A0MT60 2xPhospho [S1186(100); S1189(100)]	2.51	100	1	34.6	7.6	17.6	31.4	24.6	14.5	28.9	7.4	5.1	33.7	3.4	17.6	28.3	22.9	12.2	23.7
FALSE	High	[R].ERSDASRGPLVEALGGVDQTGADKDEK.[S]	TGGT1_212770	organism=Toxoplasma_gondii_GT1 | product=hypothetical protein | location=TGGT1_chrV:456259-461225(-) | length=940 | sequence_SO=chromosome | SO=protein_coding	2xTMT6plex [K24; K27]; 1xTMT6plex [N-Term]; 2xPhospho [S3(100); S6(100)]	1	0.719783	0.362072	0.721235	0.647	0.424	0.655	-0.63	-1.24	-0.61	14.6	9.5	6.2		High	High	High	High	High	High	High	High	Not Found	TGGT1_212770 [244-270]	TGGT1_212770 2xPhospho [S246(100); S249(100)]	3.52	89	1	14.6	8.1	17.3	9.5	13.3	5.9	11.2	3.4	0	14.2	3.7	17.3	8.5	12.4	5	9.2
FALSE	High	[K].NEEPSEEEIDAPKPK.[K]	Q9NR30	Nucleolar RNA helicase 2 OS=Homo sapiens GN=DDX21 PE=1 SV=5	2xTMT6plex [K13; K15]; 1xTMT6plex [N-Term]; 1xPhospho [S5(100)]	1	0.983712	0.544918	0.577492	0.944	0.426	0.451	-0.08	-1.23	-1.15	16.1	15.2	6.9		High	Not Found	High	High	High	High	High	High	High	Q9NR30 [117-131]	Q9NR30 1xPhospho [S121(100)]	1.38	89	1	20.1	0	12.9	15.2	20.6	9.8	23	6.9	3.5	19.6	0	12.9	13.7	19.2	8.2	18.9
FALSE	High	[R].RETREEEASSEEEEEDEEEEEEPTKFK.[R]	TGGT1_234310	organism=Toxoplasma_gondii_GT1 | product=hypothetical protein | location=TGGT1_chrX:4195728-4198221(+) | length=176 | sequence_SO=chromosome | SO=protein_coding	2xTMT6plex [K25; K27]; 1xTMT6plex [N-Term]; 3xPhospho [T3(100); S9(100); S10(100)]	2	0.764188	0.0289426	0.0691951	0.961	0.426	0.443	-0.06	-1.23	-1.17	46.2	44.4	19.7		High	High	High	High	High	High	High	High	High	TGGT1_234310 [42-68]	TGGT1_234310 3xPhospho [T44(100); S50(100); S51(100)]	2.55	100	1	46.2	33.1	73.7	44.4	45.4	34.3	27.8	19.7	18.7	44.9	15	73.7	40.1	42.3	29	22.8
FALSE	High	[R].EHSPDSDAYNSGDDKNEK.[H]	Q5T200	Zinc finger CCCH domain-containing protein 13 OS=Homo sapiens GN=ZC3H13 PE=1 SV=1	2xTMT6plex [K15; K18]; 1xTMT6plex [N-Term]; 3xPhospho [S3(99.2); S11(99.2); S/Y]	1	0.89583	0.49389	0.665462	1.104	0.426	0.386	0.14	-1.23	-1.37	19.3	21.3	8.2		High	Not Found	High	High	High	High	High	Not Found	High	Q5T200 [843-860]	Q5T200 3xPhospho [S845(99.2); S853(99.2); S/Y]	1.08	78	1	24.6	0	15.1	21.4	21.3	6.7	16	0	4.2	23.9	0	15.1	19.3	19.8	5.7	13.1
FALSE	High	[K].KLSVPTSDEEDEVPAPKPR.[G]	Q8NE71	ATP-binding cassette sub-family F member 1 OS=Homo sapiens GN=ABCF1 PE=1 SV=2	2xTMT6plex [K1; K17]; 1xTMT6plex [N-Term]; 3xPhospho [S3(100); T6(100); S7(100)]	2	0.920739	0.628128	0.805102	1.185	0.428	0.361	0.25	-1.23	-1.47	25.4	30.1	10.9		High	Not Found	High	High	High	High	High	High	High	Q8NE71 [103-121]	Q8NE71 3xPhospho [S105(100); T108(100); S109(100)]	3.22	89	1	28.2	0	22.9	32.6	30.1	8.6	30.5	9.5	10.9	27.4	0	22.9	29.4	28.1	7.2	25
FALSE	High	[R].KTDRSPSHGR.[S]	TGGT1_285230	organism=Toxoplasma_gondii_GT1 | product=PRP38 family protein | location=TGGT1_chrV:2356663-2366520(-) | length=614 | sequence_SO=chromosome | SO=protein_coding	1xTMT6plex [K1]; 2xPhospho [S5(100); S7(100)]	2			0.337008	0.056	0.429	7.669	-4.16	-1.22	2.94	124.2	7	53.4		Not Found	High	Not Found	High	High	High	High	High	High	TGGT1_285230 [526-535]	TGGT1_285230 2xPhospho [S530(100); S532(100)]	1.56	78	1	0	124.2	0	4.7	7	41.5	16.2	53.4	110.9	0	56.2	0	4.2	6.5	35	13.3
FALSE	High	[K].KEDSDEEEDDDSEEDEEDDEDEDEDEDEIEPAAMK.[A]	P19338	Nucleolin OS=Homo sapiens GN=NCL PE=1 SV=3	2xTMT6plex [K1; K35]; 1xTMT6plex [N-Term]; 2xPhospho [S4(100); S12(100)]	3	0.9988	0.480148	0.460703	1.031	0.429	0.416	0.04	-1.22	-1.26	13.9	14.3	6		High	Not Found	High	High	High	High	High	High	Not Found	P19338 [142-176]	P19338 2xPhospho [S145(100); S153(100)]	2.34	67	1	19.9	0	9.7	14	14.7	0	12	3	0	19.4	0	9.7	12.6	13.7	0	9.9
FALSE	High	[R].LSLNNDIFEANSDSDQQSETKEDTSPK.[K]	Q99549	M-phase phosphoprotein 8 OS=Homo sapiens GN=MPHOSPH8 PE=1 SV=2	2xTMT6plex [K21; K27]; 1xTMT6plex [N-Term]; 2xPhospho [S12(100); S14(100)]	1	0.973871	0.254034	0.263066	1.066	0.43	0.404	0.09	-1.22	-1.31	13.5	14.4	5.8		High	Not Found	High	High	High	High	High	High	High	Q99549 [125-151]	Q99549 2xPhospho [S136(100); S138(100)]	2.46	89	1	15.3	0	12	14.4	14.5	8.6	11.9	2.6	5.8	14.9	0	12	13	13.5	7.3	9.8
FALSE	High	[R].KRSDDSDEDEPCAISGK.[W]	Q96QB1	Rho GTPase-activating protein 7 OS=Homo sapiens GN=DLC1 PE=1 SV=4	1xCarbamidomethyl [C12]; 2xTMT6plex [K1; K17]; 1xTMT6plex [N-Term]; 2xPhospho [S3(100); S6(100)]	2	0.973739	0.540996	0.429175	1.308	0.431	0.33	0.39	-1.21	-1.6	9.7	12.7	4.2		High	High	High	High	High	High	High	High	High	Q96QB1 [521-537]	Q96QB1 2xPhospho [S523(100); S526(100)]	1.49	100	1	9.7	6.4	9.8	12.7	12.8	4.9	11.1	3.2	4.2	9.4	2.9	9.8	11.4	11.9	4.2	9.1
FALSE	High	[K].TGVTSTSDSEEEGDDQEGEKK.[R]	O75475	PC4 and SFRS1-interacting protein OS=Homo sapiens GN=PSIP1 PE=1 SV=1	2xTMT6plex [K20; K21]; 1xTMT6plex [N-Term]; 2xPhospho [S/T]	2	0.891192	0.721525	0.911337	1.142	0.432	0.378	0.19	-1.21	-1.4	30.4	34.7	13.1		High	Not Found	High	High	High	High	High	High	Not Found	O75475 [267-287]		2.14	78	1	42.2	0	21.9	34.7	43.7	4.9	29.1	5.9	0	41	0	21.9	31.3	40.7	4.1	23.9
FALSE	High	[K].THTTALAGRSPSPASGR.[R]	Q9UQ35	Serine/arginine repetitive matrix protein 2 OS=Homo sapiens GN=SRRM2 PE=1 SV=2	1xTMT6plex [N-Term]; 2xPhospho [S10(100); S12(100)]	6	0.928513	0.608303	0.81381	1.058	0.433	0.409	0.08	-1.21	-1.29	236	249.7	102.2		High	High	High	High	High	High	High	High	High	Q9UQ35 [286-302]	Q9UQ35 2xPhospho [S295(100); S297(100)]	5.69	100	1	612.9	99.8	236	249.7	333.6	89.9	250.2	102.2	96.7	595.9	45.2	236	225.2	310.6	75.8	205.5
FALSE	High	[R].SYSPDGKESPSDK.[K]	A8MXP9	Matrin-3 OS=Homo sapiens GN=MATR3 PE=1 SV=1	2xTMT6plex [K7; K13]; 1xTMT6plex [N-Term]; 2xPhospho [S3(100); S9(100)]	1	0.983458	0.574567	0.672583	1.049	0.434	0.414	0.07	-1.21	-1.27	41.5	43.5	18		High	High	High	High	High	High	High	High	High	A8MXP9 [596-608]	A8MXP9 2xPhospho [S598(100); S604(100)]	1.75	100	1	76.6	17.1	41.5	43.5	47.2	20.3	43.7	18	14.1	74.5	7.7	41.5	39.2	43.9	17.2	35.9
FALSE	High	[R].VGSGQGGSPCWK.[K]	Q9UMN6	Histone-lysine N-methyltransferase 2B OS=Homo sapiens GN=KMT2B PE=1 SV=1	1xCarbamidomethyl [C10]; 1xTMT6plex [K12]; 1xTMT6plex [N-Term]; 1xPhospho [S8(100)]	1	0.212535	0.206006	0.999659	0.427	0.435	1.018	-1.23	-1.2	0.03	10.4	4.4	4.5		High	High	High	High	High	High	High	High	High	Q9UMN6 [344-355]	Q9UMN6 1xPhospho [S351(100)]	1.44	100	1	11.6	10.4	6.2	4.4	7.8	2.6	6.8	2.8	4.5	11.2	4.7	6.2	4	7.2	2.2	5.5
FALSE	High	[K].KTENSEDDADGEKENETEAEAADAGDEAEDEGR.[T]	TGGT1_201250	organism=Toxoplasma_gondii_GT1 | product=putative histone lysine methyltransferase, SET | location=TGGT1_chrVIIa:3839435-3846508(+) | length=1635 | sequence_SO=chromosome | SO=protein_coding	2xTMT6plex [K1; K13]; 1xTMT6plex [N-Term]; 1xPhospho [T/S]	1	0.909905	0.453186	0.678897	0.665	0.435	0.654	-0.59	-1.2	-0.61	14.4	9.6	6.3		High	High	High	High	High	High	High	High	High	TGGT1_201250 [1533-1565]		2.17	100	1	14.4	5.5	18.8	9.6	15.1	5.5	11.5	3.1	6.3	14	2.5	18.8	8.6	14.1	4.7	9.4
FALSE	High	[K].VLEPVHADSKEEELDDDEDESVSVPVDK.[R]	TGGT1_236870	organism=Toxoplasma_gondii_GT1 | product=hypothetical protein | location=TGGT1_chrX:5454717-5455361(-) | length=214 | sequence_SO=chromosome | SO=protein_coding	2xTMT6plex [K10; K28]; 1xTMT6plex [N-Term]; 3xPhospho [S9(100); S21(100); S23(100)]	2	0.813434	0.667023	0.385842	1.377	0.435	0.316	0.46	-1.2	-1.66	15.5	21.4	6.8		High	High	High	High	High	High	High	High	Not Found	TGGT1_236870 [100-127]	TGGT1_236870 3xPhospho [S108(100); S120(100); S122(100)]	2.52	89	1	23.2	4.5	15.5	21.4	21.4	9.9	10.6	4.3	0	22.6	2	15.5	19.3	19.9	8.4	8.7
FALSE	High	[R].NRSPHHSTVK.[V]	Q8TAD8	Smad nuclear-interacting protein 1 OS=Homo sapiens GN=SNIP1 PE=1 SV=1	1xTMT6plex [K10]; 1xTMT6plex [N-Term]; 1xPhospho [S3(100)]	3	0.940124	0.363868	0.525055	1.433	0.435	0.304	0.52	-1.2	-1.72	129.4	185.5	56.3		High	High	High	High	High	High	High	High	High	Q8TAD8 [97-106]	Q8TAD8 1xPhospho [S99(100)]	3.09	100	1	311.3	99.3	129.4	185.5	202.4	59.7	165.2	56.3	33.7	302.6	44.9	129.4	167.3	188.5	50.4	135.7
FALSE	High	[R].LGEHNIDVLEGNEQFINAAK.[I]	P00761	Trypsin CONTAMINANT OS=Sus scrofa PE=1 SV=1	1xTMT6plex [K20]; 1xTMT6plex [N-Term]	4	0.998622	0.570317	0.59805	0.688	0.436	0.633	-0.54	-1.2	-0.66	12.5	8.6	5.5		High	High	High	High	High	High	High	High	High	P00761 [58-77]		3.25	100	1	6.4	12.5	15.3	16	8.6	8.3	15.1	5.5	3.7	6.2	5.7	15.3	14.4	8	7	12.4
FALSE	High	[K].KLPSEEGSDYGYPQKPQK.[Y]	TGGT1_263520	organism=Toxoplasma_gondii_GT1 | product=microtubule associated protein SPM1 | location=TGGT1_chrVIIb:473105-475119(+) | length=351 | sequence_SO=chromosome | SO=protein_coding	3xTMT6plex [K1; K15; K18]; 1xTMT6plex [N-Term]; 2xPhospho [S4(100); S8(100)]	4	0.953588	0.379351	0.267272	0.861	0.437	0.507	-0.22	-1.19	-0.98	60.5	52.1	26.4		High	High	High	High	High	High	High	High	High	TGGT1_263520 [11-28]	TGGT1_263520 2xPhospho [S14(100); S18(100)]	3.15	100	1	60.5	20.9	88.6	52.1	70.8	42.7	35	26.4	22.6	58.9	9.4	88.6	47	65.9	36	28.7
FALSE	High	[K].GEKPTETSESSDVEKYEPYLEGMSK.[L]	TGGT1_263060	organism=Toxoplasma_gondii_GT1 | product=Proteasome/cyclosome repeat-containing protein | location=TGGT1_chrVIIb:808223-820242(-) | length=988 | sequence_SO=chromosome | SO=protein_coding	3xTMT6plex [K3; K15; K25]; 1xTMT6plex [N-Term]; 1xPhospho [S/T/Y]	2	0.931536	0.335793	0.216222	1.247	0.438	0.351	0.32	-1.19	-1.51	16.5	20.6	7.2		High	High	High	High	High	High	High	High	High	TGGT1_263060 [756-780]		1.11	100	1	16.5	8.5	29.1	20.6	23.6	12.7	14	7.2	7.1	16	3.9	29.1	18.6	22	10.7	11.5
FALSE	High	[K].EGEEPTVYSDEEEPKDESARK.[N]	O00264	Membrane-associated progesterone receptor component 1 OS=Homo sapiens GN=PGRMC1 PE=1 SV=3	2xTMT6plex [K15; K21]; 1xTMT6plex [N-Term]; 1xPhospho [S9(99.4)]	3	0.920459	0.827504	0.637263	1.196	0.44	0.368	0.26	-1.18	-1.44	23.8	28.4	10.5		High	High	High	High	High	High	High	High	Not Found	O00264 [173-193]	O00264 1xPhospho [S181(99.4)]	2.5	89	1	27.9	6.4	23.8	28.4	32.4	9.9	21.6	5.1	0	27.1	2.9	23.8	25.6	30.2	8.3	17.7
FALSE	High	[K].ASVGGEDESEEEKSVK.[F]	TGGT1_214090	organism=Toxoplasma_gondii_GT1 | product=signal peptidase | location=TGGT1_chrX:5908335-5920860(+) | length=1859 | sequence_SO=chromosome | SO=protein_coding	2xTMT6plex [K13; K16]; 1xTMT6plex [N-Term]; 1xPhospho [S9(99.3)]	1	0.913902	0.700927	0.477453	0.93	0.441	0.474	-0.1	-1.18	-1.08	25.7	23.9	11.3		High	High	High	High	High	High	High	High	High	TGGT1_214090 [863-878]	TGGT1_214090 1xPhospho [S871(99.3)]	1.21	100	1	25.7	8.9	32.2	23.9	36.2	14.4	21.3	11.3	10.5	25	4	32.2	21.5	33.7	12.2	17.5
FALSE	High	[R].STGVSFWTQDSDENEQEQQSDTEEGSNKK.[E]	O14974	Protein phosphatase 1 regulatory subunit 12A OS=Homo sapiens GN=PPP1R12A PE=1 SV=1	2xTMT6plex [K28; K29]; 1xTMT6plex [N-Term]; 1xPhospho [S20(96)]	1	0.993089	0.683031	0.746289	1.205	0.441	0.366	0.27	-1.18	-1.45	11.8	14.2	5.2		High	High	High	High	High	High	High	High	High	O14974 [852-880]	O14974 1xPhospho [S871(96)]	1.89	100	1	19.4	5.7	11.8	18.8	14.2	3.8	19	5.2	2.1	18.8	2.6	11.8	16.9	13.2	3.2	15.6
FALSE	High	[K].YTEKDVAMSQVD.[-]	TGGT1_248390	organism=Toxoplasma_gondii_GT1 | product=ribosomal protein RPL26 | location=TGGT1_chrXII:3763041-3764059(-) | length=141 | sequence_SO=chromosome | SO=protein_coding	1xTMT6plex [K4]; 1xTMT6plex [N-Term]; 1xPhospho [S9(100)]	1	0.185567	0.0541941	0.451493	0.61	0.442	0.725	-0.71	-1.18	-0.46	10.5	6.4	4.6		High	High	High	High	High	High	High	High	Not Found	TGGT1_248390 [130-141]	TGGT1_248390 1xPhospho [S138(100)]	1.25	89	1	10.5	8.2	12.1	6.4	7.9	5.2	3.4	6.3	0	10.2	3.7	12.1	5.8	7.3	4.4	2.8
FALSE	High	[R].TEEDSKSIKSDVPVYLK.[R]	Q5SW79	Centrosomal protein of 170 kDa OS=Homo sapiens GN=CEP170 PE=1 SV=1	3xTMT6plex [K6; K9; K17]; 1xTMT6plex [N-Term]; 2xPhospho [S7(99.3); S10(99.3)]	1	0.971755	0.961262	0.87532	1.28	0.445	0.348	0.36	-1.17	-1.52	22.3	28.6	9.9		High	High	High	High	High	High	High	High	High	Q5SW79 [350-366]	Q5SW79 2xPhospho [S356(99.3); S359(99.3)]	1.9	100	1	50.2	4.1	22.3	34.3	28.6	8	29.4	9.9	8.4	48.8	1.9	22.3	30.9	26.6	6.8	24.2
FALSE	High	[K].LQDDSEKSAGGK.[V]	TGGT1_225540	organism=Toxoplasma_gondii_GT1 | product=hypothetical protein | location=TGGT1_chrX:2080834-2083264(-) | length=485 | sequence_SO=chromosome | SO=protein_coding	2xTMT6plex [K7; K12]; 1xTMT6plex [N-Term]; 1xPhospho [S8(100)]	1	0.893364	0.180261	0.317019	0.833	0.446	0.536	-0.26	-1.16	-0.9	50.5	42	22.5		High	High	High	High	High	High	High	High	High	TGGT1_225540 [43-54]	TGGT1_225540 1xPhospho [S50(100)]	1.6	100	1	50.5	30.8	60.1	42	51.6	29.3	39.5	22.5	18.4	49.1	13.9	60.1	37.9	48	24.7	32.4
FALSE	High	[K].YPIEHGIITNWDDMEK.[I]	P63267; TGGT1_411760	Actin, gamma-enteric smooth muscle OS=Homo sapiens GN=ACTG2 PE=1 SV=1 organism=Toxoplasma_gondii_GT1 | product=actin | location=AAQM03000536:57-991(+) | length=287 | sequence_SO=contig | SO=protein_coding	1xTMT6plex [K16]; 1xTMT6plex [N-Term]	3	0.998296	0.231229	0.247746	1.011	0.448	0.443	0.02	-1.16	-1.17	16.3	16.5	7.3	Shared	High	High	High	High	High	High	High	High	High	P63267 [70-85]; TGGT1_411760 [70-85]		1.24	100	2	12.3	16.3	23.8	16.5	13.7	19.9	7.3	17.8	5.5	11.9	7.4	23.8	14.8	12.8	16.8	6
FALSE	High	[R].RPSESDKEDELDKVK.[S]	Q02952	A-kinase anchor protein 12 OS=Homo sapiens GN=AKAP12 PE=1 SV=4	3xTMT6plex [K7; K13; K15]; 1xTMT6plex [N-Term]; 1xPhospho [S3(99.2)]	1	0.999099	0.874168	0.857286	0.978	0.449	0.459	-0.03	-1.16	-1.12	30.7	30	13.8		High	High	High	High	High	High	High	High	Not Found	Q02952 [625-639]	Q02952 1xPhospho [S627(99.2)]	2.05	89	1	41.5	6.9	30.7	30	36.9	8.6	25.9	7.3	0	40.4	3.1	30.7	27	34.4	7.3	21.3
FALSE	High	[K].SDAEEDGGTVSQEEEDRKPK.[A]	P27824	Calnexin OS=Homo sapiens GN=CANX PE=1 SV=2	2xTMT6plex [K18; K20]; 1xTMT6plex [N-Term]; 1xPhospho [S11(100)]	4	0.741719	0.957848	0.58345	1.647	0.449	0.273	0.72	-1.16	-1.88	62.2	102.3	27.9		High	High	High	High	High	High	High	High	High	P27824 [554-573]	P27824 1xPhospho [S564(100)]	5.08	100	1	106	10	62.2	102.3	104.1	38.2	95.5	27.9	12.6	103.1	4.5	62.2	92.3	97	32.2	78.5
FALSE	High	[R].KPSTTDDDEDLPEEGTISEPK.[L]	TGGT1_240500	organism=Toxoplasma_gondii_GT1 | product=hypothetical protein | location=TGGT1_chrVI:1267554-1269034(+) | length=293 | sequence_SO=chromosome | SO=protein_coding	2xTMT6plex [K1; K21]; 1xTMT6plex [N-Term]; 1xPhospho [S/T]	1	0.965309	0.359877	0.477277	0.804	0.45	0.56	-0.31	-1.15	-0.84	15.5	12.5	7		High	High	High	High	High	High	High	High	High	TGGT1_240500 [191-211]		1.34	100	1	16.3	5.8	15.5	14.3	12.5	6.3	8.1	5.3	7	15.8	2.6	15.5	12.9	11.6	5.3	6.6
FALSE	High	[R].ESRQESDPEDDDVKKPALQSSVVATSK.[E]	Q9H307	Pinin OS=Homo sapiens GN=PNN PE=1 SV=4	3xTMT6plex [K14; K15; K27]; 1xTMT6plex [N-Term]; 1xPhospho [S6(99.2)]	3	0.919672	0.719806	0.50211	1.247	0.452	0.362	0.32	-1.15	-1.46	26.8	33.4	12.1		High	High	High	High	High	High	High	High	High	Q9H307 [95-121]	Q9H307 1xPhospho [S100(99.2)]	1.92	100	1	26.8	11.3	37.2	34.7	33.4	17.2	34.4	12.1	8.5	26	5.1	37.2	31.3	31.1	14.5	28.3
FALSE	High	[K].QKSDAEEDGGTVSQEEEDRKPK.[A]	P27824	Calnexin OS=Homo sapiens GN=CANX PE=1 SV=2	1xDeamidated [Q14]; 3xTMT6plex [K2; K20; K22]; 1xTMT6plex [N-Term]; 2xPhospho [S3(100); T11(98.5)]	1	0.771897	0.765848	0.433334	1.675	0.452	0.27	0.74	-1.15	-1.89	12.6	21	5.7		High	High	High	High	High	High	High	High	Not Found	P27824 [552-573]	P27824 2xPhospho [S554(100); T562(98.5)]	3.29	89	1	18.7	3.8	12.6	21	21.2	7.9	12.3	2.6	0	18.2	1.7	12.6	19	19.8	6.7	10.1
FALSE	High	[K].IAKEEESEDESNEEEEEEDEEESESEAK.[S]	B1ALF6	Probable global transcription activator SNF2L2 OS=Homo sapiens GN=SMARCA2 PE=1 SV=1	2xTMT6plex [K3; K28]; 1xTMT6plex [N-Term]; 3xPhospho [S7(100); S11(100); S23(98.3)]	1	0.994515	0.64458	0.649832	1.462	0.455	0.311	0.55	-1.14	-1.69	9.9	14.5	4.5		High	Not Found	High	High	High	High	High	High	Not Found	B1ALF6 [194-221]	B1ALF6 3xPhospho [S200(100); S204(100); S216(98.3)]	2.58	78	1	13.3	0	7.4	14.5	20.3	2.6	6.3	3.2	0	12.9	0	7.4	13.1	18.9	2.2	5.2
FALSE	High	[R].SSSHSSPGSPK.[K]	Q6NZY4	Zinc finger CCHC domain-containing protein 8 OS=Homo sapiens GN=ZCCHC8 PE=1 SV=2	1xTMT6plex [K11]; 1xTMT6plex [N-Term]; 1xPhospho [S9(100)]	4	0.997966	0.804319	0.771679	1.528	0.455	0.297	0.61	-1.14	-1.75	45.8	70	20.8		High	High	High	High	High	High	High	High	High	Q6NZY4 [419-429]	Q6NZY4 1xPhospho [S427(100)]	4.8	100	1	82.5	13.3	45.8	79.8	70	10.4	56.7	20.8	8.7	80.2	6	45.8	72	65.2	8.8	46.6
FALSE	High	[R].AGSSSSASGPTHQK.[L]	TGGT1_257430	organism=Toxoplasma_gondii_GT1 | product=hypothetical protein | location=TGGT1_chrVIIb:3984968-3993377(+) | length=2250 | sequence_SO=chromosome | SO=protein_coding	1xTMT6plex [K14]; 1xTMT6plex [N-Term]; 1xPhospho [S3(99.6)]	9	0.989575	0.109105	0.0915248	0.886	0.456	0.515	-0.18	-1.13	-0.96	19	16.9	8.7		High	High	High	High	High	High	High	High	High	TGGT1_257430 [2158-2171]	TGGT1_257430 1xPhospho [S2160(99.6)]	2.88	100	1	19	16.2	19.5	16.9	36.6	11.1	7	10.6	8.7	18.5	7.3	19.5	15.2	34	9.4	5.7
FALSE	High	[R].SASQSSLDKLDQELK.[E]	O60271	C-Jun-amino-terminal kinase-interacting protein 4 OS=Homo sapiens GN=SPAG9 PE=1 SV=4	2xTMT6plex [K9; K15]; 1xTMT6plex [N-Term]; 2xPhospho [S3(98.9); S]	1	0.784455	0.434275	0.752129	0.927	0.456	0.491	-0.11	-1.13	-1.03	21.9	20.4	10		High	Not Found	High	High	High	High	High	High	High	O60271 [728-742]	O60271 2xPhospho [S730(98.9); S]	1.36	89	1	31.6	0	15.2	23.2	20.4	8.8	20.1	8.4	10	30.7	0	15.2	21	18.9	7.4	16.5
FALSE	High	[K].KGNAEGSSDEEGKLVIDEPAK.[E]	P51858	Hepatoma-derived growth factor OS=Homo sapiens GN=HDGF PE=1 SV=1	3xTMT6plex [K1; K13; K21]; 1xTMT6plex [N-Term]; 2xPhospho [S7(100); S8(100)]	3	0.999912	0.847009	0.8143	1.305	0.459	0.352	0.38	-1.12	-1.51	19.2	25.1	8.8		High	Not Found	High	High	High	High	High	High	Not Found	P51858 [126-146]	P51858 2xPhospho [S132(100); S133(100)]	2.89	78	1	43.9	0	8.4	51.9	25.1	5.7	35.2	2.2	0	42.7	0	8.4	46.8	23.4	4.8	28.9
FALSE	High	[K].GRAEGEWEDQEALDYFSDKESGK.[Q]	E9PK91	Bcl-2-associated transcription factor 1 OS=Homo sapiens GN=BCLAF1 PE=1 SV=1	2xTMT6plex [K19; K23]; 1xTMT6plex [N-Term]; 1xPhospho [S17(99.4)]	3	0.996419	0.440401	0.402702	1.381	0.459	0.332	0.47	-1.12	-1.59	31.2	43.1	14.3		High	High	High	High	High	High	High	High	High	E9PK91 [369-391]	E9PK91 1xPhospho [S385(99.4)]	2.55	100	1	38.2	17	31.2	43.1	45.9	11.9	29.5	14.3	4.2	37.1	7.7	31.2	38.9	42.7	10	24.2
FALSE	High	[K].EAQESSDDEDEDDAHFDGEDLK.[V]	TGGT1_209600	organism=Toxoplasma_gondii_GT1 | product=hypothetical protein | location=TGGT1_chrIb:1372263-1374087(-) | length=451 | sequence_SO=chromosome | SO=protein_coding	1xTMT6plex [K22]; 1xTMT6plex [N-Term]; 2xPhospho [S5(100); S6(100)]	7	0.349095	0.0745193	0.365063	0.598	0.46	0.77	-0.74	-1.12	-0.38	39.1	23.4	18		High	High	High	High	High	High	High	High	High	TGGT1_209600 [275-296]	TGGT1_209600 2xPhospho [S279(100); S280(100)]	2.73	89	1	40.8	0	37.5	23.4	40.7	21.4	25.1	17.7	18	39.7	0	37.5	21.1	37.9	18.1	20.7
FALSE	High	[R].QLSAATDQYIASLPR.[S]	TGGT1_296950	organism=Toxoplasma_gondii_GT1 | product=hypothetical protein | location=TGGT1_chrII:1463843-1472321(-) | length=1376 | sequence_SO=chromosome | SO=protein_coding	1xTMT6plex [N-Term]; 1xPhospho [S12(100)]	1	0.991179	0.873831	0.926894	0.871	0.46	0.528	-0.2	-1.12	-0.92	8.3	7.2	3.8		High	High	High	High	High	High	High	High	High	TGGT1_296950 [1266-1280]	TGGT1_296950 1xPhospho [S1277(100)]	1.61	100	1	8.3	10.6	3.4	8	7.2	4.3	11.3	3.8	3.5	8	4.8	3.4	7.2	6.7	3.7	9.3
FALSE	High	[R].QATTTMFGIPSR.[F]	TGGT1_316340	organism=Toxoplasma_gondii_GT1 | product=hypothetical protein | location=TGGT1_chrXI:5191484-5192942(+) | length=243 | sequence_SO=chromosome | SO=protein_coding	1xTMT6plex [N-Term]; 1xPhospho [T3(100)]	1	0.609523	0.276261	0.695549	0.574	0.461	0.804	-0.8	-1.12	-0.32	15.1	8.7	7		Not Found	High	High	High	High	High	High	High	High	TGGT1_316340 [94-105]	TGGT1_316340 1xPhospho [T96(100)]	1.39	89	1	0	27.4	8.3	4.5	13.9	8.7	2.4	8.3	7	0	12.4	8.3	4.1	13	7.3	1.9
FALSE	High	[K].KVEETPEDSEDDTAAAVPLLTR.[R]	TGGT1_245570	organism=Toxoplasma_gondii_GT1 | product=origin recognition complex subunit 2 protein | location=TGGT1_chrXII:2321928-2330622(-) | length=884 | sequence_SO=chromosome | SO=protein_coding	1xTMT6plex [K1]; 1xTMT6plex [N-Term]; 2xPhospho [T5(100); S9(98.4)]	1	0.285075	0.0193085	0.096796	0.672	0.461	0.687	-0.57	-1.12	-0.54	10.6	7.1	4.9		High	High	High	High	High	High	High	High	Not Found	TGGT1_245570 [493-514]	TGGT1_245570 2xPhospho [T497(100); S501(98.4)]	0.85	89	1	11.1	10.6	9.4	6.7	10.2	7.1	5.9	4	0	10.8	4.8	9.4	6	9.5	6	4.8
FALSE	High	[R].RGSEETAETATPGK.[R]	TGGT1_304650	organism=Toxoplasma_gondii_GT1 | product=histidine acid phosphatase superfamily protein | location=TGGT1_chrVIIa:565293-584527(-) | length=2917 | sequence_SO=chromosome | SO=protein_coding	1xTMT6plex [K14]; 1xTMT6plex [N-Term]; 1xPhospho [S3(100)]	1	0.997727	0.302441	0.27983	0.994	0.463	0.466	-0.01	-1.11	-1.1	23.2	23	10.7		High	High	High	High	High	High	High	High	High	TGGT1_304650 [2129-2142]	TGGT1_304650 1xPhospho [S2131(100)]	2.36	100	1	26.3	13.3	23.2	23	28.2	13.2	18.7	10.7	8.6	25.5	6	23.2	20.7	26.3	11.2	15.4
FALSE	High	[K].SGSLEFLMK.[H]	TGGT1_292920	organism=Toxoplasma_gondii_GT1 | product=putative heat shock protein 75 | location=TGGT1_chrIa:3979-11415(+) | length=861 | sequence_SO=chromosome | SO=protein_coding	1xTMT6plex [K9]; 1xTMT6plex [N-Term]; 1xPhospho [S3(99.7)]	1	0.903296	0.0776614	0.134792	0.748	0.464	0.62	-0.42	-1.11	-0.69	14.7	11	6.8		High	High	High	High	High	High	High	High	High	TGGT1_292920 [257-265]	TGGT1_292920 1xPhospho [S259(99.7)]	1.71	100	1	19.7	10	14.7	11	18.4	10.5	9.4	6.8	6.6	19.2	4.5	14.7	9.9	17.1	8.9	7.7
FALSE	High	[K].STATANKPGETKDPSTPLAGAEGR.[K]	TGGT1_213067	organism=Toxoplasma_gondii_GT1 | product=hypothetical protein | location=TGGT1_chrV:709637-710995(-) | length=452 | sequence_SO=chromosome | SO=protein_coding	2xTMT6plex [K7; K12]; 1xTMT6plex [N-Term]; 1xPhospho [T/S]	1	0.912012	0.942385	0.74934	0.893	0.464	0.52	-0.16	-1.11	-0.94	30.3	27	14.1		High	High	High	High	High	High	High	High	High	TGGT1_213067 [118-141]		2.21	100	1	36.4	6.5	30.3	27	34.6	16.3	37.2	14.1	7.4	35.4	2.9	30.3	24.4	32.2	13.8	30.6
FALSE	High	[K].QSVDKVTSPTKV.[-]	E7EX44	Caldesmon OS=Homo sapiens GN=CALD1 PE=1 SV=1	2xTMT6plex [K5; K11]; 1xTMT6plex [N-Term]; 1xPhospho [S8(99.7)]	3	0.992421	0.435491	0.317288	1.383	0.464	0.336	0.47	-1.11	-1.57	23.7	32.8	11		High	High	High	High	High	High	High	High	High	E7EX44 [546-557]	E7EX44 1xPhospho [S553(99.7)]	1.49	89	1	18.9	0	29.7	33.2	32.8	14.2	23.7	9.3	11	18.4	0	29.7	29.9	30.5	12	19.5
FALSE	High	[R].RVSDQLMSLDSSASLAATPKPTK.[E]	TGGT1_294350	organism=Toxoplasma_gondii_GT1 | product=DEAD/DEAH box helicase domain-containing protein | location=TGGT1_chrIa:802644-825713(-) | length=2434 | sequence_SO=chromosome | SO=protein_coding	2xTMT6plex [K20; K23]; 1xTMT6plex [N-Term]; 3xPhospho [S3(100); S/T]	2	0.784139	0.347917	0.150344	1.186	0.465	0.392	0.25	-1.11	-1.35	12.2	14.5	5.7		High	High	High	High	High	High	High	High	High	TGGT1_294350 [171-193]	TGGT1_294350 3xPhospho [S173(100); S/T]	2.44	100	1	4.8	12.2	16.5	9.4	14.5	17.6	2.6	8.7	5.7	4.7	5.5	16.5	8.5	13.5	14.9	2.1
FALSE	High	[K].KVLSDSEDEEKDADVPGTSTR.[K]	Q8WWQ0	PH-interacting protein OS=Homo sapiens GN=PHIP PE=1 SV=2	2xTMT6plex [K1; K11]; 1xTMT6plex [N-Term]; 2xPhospho [S4(100); S6(100)]	1	0.805284	0.980142	0.699952	1.439	0.465	0.323	0.53	-1.11	-1.63	24.8	35.8	11.6		High	High	High	High	High	High	High	High	High	Q8WWQ0 [1278-1298]	Q8WWQ0 2xPhospho [S1281(100); S1283(100)]	2.48	100	1	44.3	4.1	24.8	35.8	43.8	11.2	24.2	10.7	11.6	43	1.9	24.8	32.3	40.8	9.5	19.9
FALSE	High	[K].EGEEPTVYSDEEEPKDESAR.[K]	O00264	Membrane-associated progesterone receptor component 1 OS=Homo sapiens GN=PGRMC1 PE=1 SV=3	1xTMT6plex [K15]; 1xTMT6plex [N-Term]; 1xPhospho [Y/S/T]	4	0.778363	0.982556	0.67827	1.436	0.466	0.324	0.52	-1.1	-1.62	48	68.9	22.3		High	High	High	High	High	High	High	High	High	O00264 [173-192]		3.03	100	1	85.2	6.7	48	69.7	68.9	27.4	58.5	22.3	13.9	82.8	3	48	62.9	64.1	23.1	48.1
FALSE	High	[K].IAAPELHKGDSDSEEDEPTK.[K]	Q92733	Proline-rich protein PRCC OS=Homo sapiens GN=PRCC PE=1 SV=1	2xTMT6plex [K8; K20]; 1xTMT6plex [N-Term]; 2xPhospho [S11(100); S13(100)]	4	0.880508	0.807711	0.53772	2.1	0.466	0.222	1.07	-1.1	-2.17	21.8	45.8	10.2		High	High	High	High	High	High	High	High	High	Q92733 [147-166]	Q92733 2xPhospho [S157(100); S159(100)]	2.19	100	1	64	12.7	21.8	45.8	47.7	20.9	54.9	9.2	10.2	62.2	5.7	21.8	41.3	44.4	17.6	45.1
FALSE	High	[K].VEKGDSMETK.[D]	TGGT1_311010	organism=Toxoplasma_gondii_GT1 | product=hypothetical protein | location=TGGT1_chrXI:1687767-1688366(-) | length=199 | sequence_SO=chromosome | SO=protein_coding	2xTMT6plex [K3; K10]; 1xTMT6plex [N-Term]; 1xPhospho [S6(100)]	1	0.98151	0.737376	0.63305	0.824	0.468	0.568	-0.28	-1.09	-0.82	70.3	57.9	32.9		High	High	High	High	High	High	High	High	High	TGGT1_311010 [83-92]	TGGT1_311010 1xPhospho [S88(100)]	1.86	100	1	70.3	17.4	88.3	57.9	94.1	27.2	51.6	32.9	17.2	68.3	7.9	88.3	52.2	87.6	22.9	42.4
FALSE	High	[K].VPLPAPSSDSNGSGEWR.[S]	TGGT1_269260	organism=Toxoplasma_gondii_GT1 | product=hypothetical protein | location=TGGT1_chrVIII:5955672-5958237(-) | length=648 | sequence_SO=chromosome | SO=protein_coding	1xTMT6plex [N-Term]; 2xPhospho [S13(98.8); S]	2	0.248064	0.186574	0.971981	0.569	0.469	0.824	-0.81	-1.09	-0.28	12.4	7.1	5.8		High	High	High	High	High	High	High	High	High	TGGT1_269260 [167-183]	TGGT1_269260 2xPhospho [S179(98.8); S]	1.24	100	1	12.4	5.8	12.5	4.4	7.4	7.1	6.5	5.8	5.2	12.1	2.6	12.5	4	6.9	6	5.3
FALSE	High	[R].LELLLADAKSECADDTK.[A]	TGGT1_250820	organism=Toxoplasma_gondii_GT1 | product=hypothetical protein | location=TGGT1_chrXII:5170586-5175102(+) | length=1156 | sequence_SO=chromosome | SO=protein_coding	1xCarbamidomethyl [C12]; 2xTMT6plex [K9; K17]; 1xTMT6plex [N-Term]; 1xPhospho [S10(100)]	5	0.852001	0.825665	0.523787	0.914	0.47	0.514	-0.13	-1.09	-0.96	47.6	43.5	22.4		High	High	High	High	High	High	High	High	High	TGGT1_250820 [446-462]	TGGT1_250820 1xPhospho [S455(100)]	3.12	100	1	47.6	10.3	57.5	43.5	58.1	26.6	35.2	22.4	13.8	46.3	4.7	57.5	39.3	54.1	22.5	28.9
FALSE	High	[R].LKSEDGVEGDLGETQSR.[T]	Q09666	Neuroblast differentiation-associated protein AHNAK OS=Homo sapiens GN=AHNAK PE=1 SV=2	1xTMT6plex [K2]; 1xTMT6plex [N-Term]; 1xPhospho [S3(100)]	3	0.988976	0.841051	0.766469	1.031	0.47	0.455	0.04	-1.09	-1.13	32	33	15		High	High	High	High	High	High	High	High	High	Q09666 [133-149]	Q09666 1xPhospho [S135(100)]	3.01	100	1	73.4	14.6	32	65.7	33	20.7	64.3	12	15	71.3	6.6	32	59.3	30.7	17.5	52.8
FALSE	High	[R].FASSEEMEETFK.[G]	TGGT1_285650	organism=Toxoplasma_gondii_GT1 | product=hypothetical protein | location=TGGT1_chrV:2175312-2182741(-) | length=2263 | sequence_SO=chromosome | SO=protein_coding	1xTMT6plex [K12]; 1xTMT6plex [N-Term]; 2xPhospho [S3(100); S4(100)]	1	0.935716	0.309925	0.436514	0.664	0.471	0.71	-0.59	-1.09	-0.49	10.1	6.7	4.8		High	High	High	High	High	High	High	Not Found	High	TGGT1_285650 [1115-1126]	TGGT1_285650 2xPhospho [S1117(100); S1118(100)]	2.4	89	1	10.1	5.8	10.7	6.3	10.5	6.7	3.1	0	7.3	9.8	2.6	10.7	5.7	9.8	5.7	2.5
FALSE	High	[K].LEPVSPPSPPHTDPELELVPPR.[L]	C9JE98	Nuclear receptor corepressor 2 OS=Homo sapiens GN=NCOR2 PE=1 SV=1	1xTMT6plex [N-Term]; 2xPhospho [S5(100); S/T]	5	0.666454	0.656118	0.99299	0.868	0.471	0.542	-0.2	-1.09	-0.88	11.2	9.7	5.3		High	High	High	High	High	High	High	High	High	C9JE98 [145-166]	C9JE98 2xPhospho [S149(100); S/T]	1.93	89	1	11.2	13.1	5.4	9.9	9.7	1.9	4.9	5.7	0	10.9	5.9	5.4	9	9.1	1.6	4
FALSE	High	[K].WAHDKFSGEEGEIEDDESGTENREEKDNIQPTTE.[-]	Q9Y2W1	Thyroid hormone receptor-associated protein 3 OS=Homo sapiens GN=THRAP3 PE=1 SV=2	2xTMT6plex [K5; K26]; 1xTMT6plex [N-Term]; 2xPhospho [S7(100); S/T]	2	0.956498	0.791138	0.631453	1.382	0.471	0.341	0.47	-1.09	-1.55	26.9	37.1	12.7		High	High	High	High	High	High	High	High	High	Q9Y2W1 [922-955]	Q9Y2W1 2xPhospho [S928(100); S/T]	2.15	100	1	59.5	7.7	26.9	37.1	44.9	15	50.4	12.7	3.6	57.8	3.5	26.9	33.5	41.8	12.7	41.4
FALSE	High	[K].KPATPAEDDEDDDIDLFGSDNEEEDKEAAQLREER.[L]	P29692	Elongation factor 1-delta OS=Homo sapiens GN=EEF1D PE=1 SV=5	1xDeamidated [N21]; 2xTMT6plex [K1; K26]; 1xTMT6plex [N-Term]; 1xPhospho [S19(100)]	1	0.937232	0.460503	0.64622	0.967	0.473	0.489	-0.05	-1.08	-1.03	12.6	12.2	6		High	High	High	High	High	High	High	High	High	P29692 [144-178]	P29692 1xPhospho [S162(100)]	3.19	100	1	17.4	9.4	12.6	15.6	12.2	6.2	17.8	2.6	6	16.9	4.2	12.6	14.1	11.4	5.3	14.6
FALSE	High	[K].QQHVISTEEGDMMETNSTDDEKSTAK.[S]	H7BXF5	Histone deacetylase complex subunit SAP130 OS=Homo sapiens GN=SAP130 PE=1 SV=1	2xTMT6plex [K22; K26]; 1xTMT6plex [N-Term]; 2xPhospho [S17(99); T18(99)]	3	0.874642	0.761802	0.518255	1.027	0.473	0.461	0.04	-1.08	-1.12	13.1	13.4	6.2		High	High	High	High	High	High	High	High	Not Found	H7BXF5 [847-872]	H7BXF5 2xPhospho [S863(99); T864(99)]	1.92	89	1	15.8	3.9	13.1	13.4	15.5	8.4	10.8	3.5	0	15.4	1.8	13.1	12.1	14.4	7.1	8.9
FALSE	High	[K].STGKSNQITITNDK.[G]	TGGT1_273760	organism=Toxoplasma_gondii_GT1 | product=heat shock protein HSP70 | location=TGGT1_chrVIII:3285695-3287698(-) | length=667 | sequence_SO=chromosome | SO=protein_coding	2xTMT6plex [K4; K14]; 1xTMT6plex [N-Term]; 1xPhospho [T/S]	5	0.786756	0.176525	0.0749423	1.411	0.473	0.335	0.5	-1.08	-1.58	26.4	37.3	12.5		High	High	High	High	High	High	High	High	High	TGGT1_273760 [496-509]		1.57	100	1	26.4	25.9	38.5	32.2	37.3	38.4	12.2	12.5	31.1	25.7	11.7	38.5	29	34.7	32.4	10
FALSE	High	[K].TESGEETDLISPPQEEVKSSEPTEDVEPK.[E]	O43493	Trans-Golgi network integral membrane protein 2 OS=Homo sapiens GN=TGOLN2 PE=1 SV=2	2xTMT6plex [K18; K29]; 1xTMT6plex [N-Term]; 2xPhospho [S3(99.1); S11(98.2)]	1	0.999975	0.640945	0.584205	1.518	0.473	0.312	0.6	-1.08	-1.68	10.4	15.8	4.9		High	Not Found	High	High	High	High	High	High	High	O43493 [296-324]	O43493 2xPhospho [S298(99.1); S306(98.2)]	3.2	89	1	21.2	0	5.2	19.9	15.8	3.6	9.4	2.9	4.9	20.6	0	5.2	17.9	14.8	3	7.7
FALSE	High	[R].DGSRSLIGTENPGK.[A]	TGGT1_213067	organism=Toxoplasma_gondii_GT1 | product=hypothetical protein | location=TGGT1_chrV:709637-710995(-) | length=452 | sequence_SO=chromosome | SO=protein_coding	1xTMT6plex [K14]; 1xTMT6plex [N-Term]; 2xPhospho [S3(100); S5(100)]	1	0.999783	0.515917	0.526424	0.812	0.474	0.583	-0.3	-1.08	-0.78	13.8	11.2	6.5		High	High	High	High	High	High	High	High	High	TGGT1_213067 [163-176]	TGGT1_213067 2xPhospho [S165(100); S167(100)]	1.56	100	1	24.3	5.7	13.8	11.2	20	8.3	13.7	6.5	3.5	23.7	2.6	13.8	10.1	18.7	7	11.3
FALSE	High	[K].ISMQDVDLSLGSPK.[L]	Q09666	Neuroblast differentiation-associated protein AHNAK OS=Homo sapiens GN=AHNAK PE=1 SV=2	1xTMT6plex [K14]; 1xTMT6plex [N-Term]; 1xPhospho [S12(100)]	7	0.0467835	0.011503	0.318774	0.516	0.476	0.923	-0.95	-1.07	-0.12	10.6	5.5	5		High	High	High	High	High	High	High	High	High	Q09666 [500-513]	Q09666 1xPhospho [S511(100)]	3.27	89	1	9.5	0	11.8	8	5.5	5.1	5	4.2	5.1	9.2	0	11.8	7.2	5.1	4.3	4.1
FALSE	High	[K].HIASANNRG.[-]	TGGT1_265330	organism=Toxoplasma_gondii_GT1 | product=putative cell-cycle-associated protein kinase GSK | location=TGGT1_chrIX:1430680-1432489(-) | length=394 | sequence_SO=chromosome | SO=protein_coding	1xTMT6plex [N-Term]	2	0.176163	0.0746705	0.786076	0.533	0.477	0.894	-0.91	-1.07	-0.16	22.1	11.8	10.6		High	High	High	High	High	High	High	High	High	TGGT1_265330 [386-394]		1.43	100	1	14.8	34.7	22.1	18.6	11.8	10	10.6	13	9.5	14.3	15.7	22.1	16.8	11	8.5	8.7
FALSE	High	[K].HAVSEGTK.[A]	Q16778; Q5QNW6; TGGT1_209910; TGGT1_305160	Histone H2B type 2-E OS=Homo sapiens GN=HIST2H2BE PE=1 SV=3 Histone H2B type 2-F OS=Homo sapiens GN=HIST2H2BF PE=1 SV=3 organism=Toxoplasma_gondii_GT1 | product=histone H2Bv | location=TGGT1_chrIb:1562803-1563174(+) | length=123 | sequence_SO=chromosome | SO=protein_coding organism=Toxoplasma_gondii_GT1 | product=histone H2Ba | location=TGGT1_chrIX:5039074-5039424(+) | length=116 | sequence_SO=ch…	1xTMT6plex [K8]; 1xTMT6plex [N-Term]	6	0.847555	0.319949	0.584622	0.548	0.477	0.871	-0.87	-1.07	-0.2	188.8	103.4	90.1	Shared	High	High	High	High	High	High	High	High	High	Q16778 [110-117]; Q5QNW6 [110-117]; TGGT1_209910 [106-113]; TGGT1_305160 [101-108]		3.4	100	4	224.6	73.7	188.8	103.4	182.9	93.8	90.1	97.9	70.1	218.4	33.3	188.8	93.3	170.3	79.1	74
FALSE	High	[R].VGSRSPTPVVK.[R]	TGGT1_266030	organism=Toxoplasma_gondii_GT1 | product=putative pre-mRNA splicing factor | location=TGGT1_chrIX:1169984-1171558(-) | length=524 | sequence_SO=chromosome | SO=protein_coding	1xTMT6plex [K11]; 1xTMT6plex [N-Term]; 3xPhospho [S3(100); S5(100); T7(100)]	1	0.98162	0.202153	0.254169	0.634	0.478	0.755	-0.66	-1.06	-0.41	16.8	10.7	8.1		High	High	High	High	High	High	High	High	High	TGGT1_266030 [368-378]	TGGT1_266030 3xPhospho [S370(100); S372(100); T374(100)]	2.37	100	1	16.8	7.7	20.5	9.6	21.2	10.7	8.7	8.1	4.4	16.4	3.5	20.5	8.6	19.7	9	7.2
FALSE	High	[K].LSGATVGALTTTSSGADEDKRQDVAETEK.[I]	TGGT1_294640	organism=Toxoplasma_gondii_GT1 | product=ribonucleoside-diphosphate reductase large chain | location=TGGT1_chrIa:1013691-1019168(+) | length=877 | sequence_SO=chromosome | SO=protein_coding	2xTMT6plex [K20; K29]; 1xTMT6plex [N-Term]; 1xPhospho [S2(99.1)]	2	0.797149	0.466024	0.778606	0.709	0.478	0.674	-0.5	-1.07	-0.57	24	17	11.5		High	Not Found	High	High	High	High	High	High	High	TGGT1_294640 [823-851]	TGGT1_294640 1xPhospho [S824(99.1)]	1.75	89	1	21.6	0	26.7	17	26.3	7.8	25.5	11.5	3.2	21	0	26.7	15.4	24.5	6.5	20.9
FALSE	High	[R].QNGSNDSDRYSDNEEDSKIELK.[L]	G5E972	Lamina-associated polypeptide 2, isoforms beta/gamma OS=Homo sapiens GN=TMPO PE=1 SV=1	2xTMT6plex [K18; K22]; 1xTMT6plex [N-Term]; 2xPhospho [S11(99.5); S/Y]	2	0.998833	0.559259	0.52937	1.456	0.478	0.328	0.54	-1.07	-1.61	26.2	38.2	12.5		High	High	High	High	High	High	High	High	High	G5E972 [174-195]	G5E972 2xPhospho [S184(99.5); S/Y]	1.94	78	1	32.2	0	21.3	38.2	39.5	11	21.9	7.2	0	31.3	0	21.3	34.4	36.8	9.3	18
FALSE	High	[K].KEPDDSRDEDEDEDESSEEDSEDEEPPPK.[R]	Q5SSJ5	Heterochromatin protein 1-binding protein 3 OS=Homo sapiens GN=HP1BP3 PE=1 SV=1	2xTMT6plex [K1; K29]; 1xTMT6plex [N-Term]; 3xPhospho [S16(100); S17(100); S21(100)]	7	0.488657	0.974072	0.384446	1.486	0.478	0.322	0.57	-1.06	-1.63	14.7	21.8	7		High	High	High	High	High	High	High	High	High	Q5SSJ5 [426-454]	Q5SSJ5 3xPhospho [S441(100); S442(100); S446(100)]	3.37	100	1	14.8	4.8	14.7	26.1	21.8	11.8	21.4	7	5	14.4	2.2	14.7	23.5	20.3	10	17.6
FALSE	High	[K].DAAIFPGADEIHETSSENDKK.[S]	TGGT1_216460	organism=Toxoplasma_gondii_GT1 | product=hypothetical protein | location=TGGT1_chrXI:6052022-6054177(+) | length=604 | sequence_SO=chromosome | SO=protein_coding	2xTMT6plex [K20; K21]; 1xTMT6plex [N-Term]; 1xPhospho [T/S]	3	0.675587	0.0951478	0.175845	0.775	0.479	0.617	-0.37	-1.06	-0.7	11.2	8.7	5.4		High	Not Found	High	High	High	High	High	High	Not Found	TGGT1_216460 [171-191]		1.53	78	1	10.4	0	12.1	10.8	8.7	8	3.9	7.4	0	10.1	0	12.1	9.7	8.1	6.8	3.2
FALSE	High	[K].NKLEGDSDVDSELEDRVDGVK.[S]	Q92614	Unconventional myosin-XVIIIa OS=Homo sapiens GN=MYO18A PE=1 SV=3	2xTMT6plex [K2; K21]; 1xTMT6plex [N-Term]; 1xPhospho [S7(100)]	1	0.800804	0.61894	0.903587	0.931	0.479	0.514	-0.1	-1.06	-0.96	17	15.8	8.1		High	Not Found	High	High	High	High	High	High	Not Found	Q92614 [1964-1984]	Q92614 1xPhospho [S1970(100)]	1.58	78	1	20.2	0	14.3	18.1	15.8	4.5	16.3	4	0	19.6	0	14.3	16.4	14.7	3.8	13.4
FALSE	High	[K].SSSVSPSSWKSPPASPESWK.[S]	Q96JM3	Chromosome alignment-maintaining phosphoprotein 1 OS=Homo sapiens GN=CHAMP1 PE=1 SV=2	2xTMT6plex [K10; K20]; 1xTMT6plex [N-Term]; 2xPhospho [S11(100); S15(100)]	3	0.896778	0.943731	0.731079	1.481	0.479	0.324	0.57	-1.06	-1.63	15.3	22.6	7.3		High	High	High	High	High	High	High	High	High	Q96JM3 [372-391]	Q96JM3 2xPhospho [S382(100); S386(100)]	3.5	100	1	30	4.9	15.3	25.4	22.6	9.2	27.2	6.1	7.3	29.2	2.2	15.3	22.9	21.1	7.8	22.4
FALSE	High	[R].RKEPEEEEGEEEETEESAEELQK.[A]	TGGT1_214090	organism=Toxoplasma_gondii_GT1 | product=signal peptidase | location=TGGT1_chrX:5908335-5920860(+) | length=1859 | sequence_SO=chromosome | SO=protein_coding	2xTMT6plex [K2; K23]; 1xTMT6plex [N-Term]; 2xPhospho [T14(100); S17(100)]	5	0.964444	0.61961	0.498096	1.116	0.48	0.43	0.16	-1.06	-1.22	21.1	23.5	10.1		High	High	High	High	High	High	High	High	High	TGGT1_214090 [1556-1578]	TGGT1_214090 2xPhospho [T1569(100); S1572(100)]	2.04	89	1	21.1	7.6	30.8	23.5	28.6	10.6	12.6	8.1	0	20.5	3.4	30.8	21.2	26.6	8.9	10.3
FALSE	High	[R].LGQLVHQK.[N]	TGGT1_261570	organism=Toxoplasma_gondii_GT1 | product=ribosomal protein RPL7A | location=TGGT1_chrVIIb:1628077-1630958(+) | length=276 | sequence_SO=chromosome | SO=protein_coding	1xTMT6plex [K8]; 1xTMT6plex [N-Term]	1			0.999549	0.311	0.481	1.546	-1.68	-1.06	0.63	23.2	7.2	11.2		Not Found	Not Found	High	High	High	High	High	High	High	TGGT1_261570 [197-204]		1.69	78	1	0	0	23.2	2.2	7.2	28.5	2.3	11.2	16.1	0	0	23.2	2	6.7	24	1.9
FALSE	High	[K].VQSLEGEKLSPKSDISPLTPR.[E]	P46821	Microtubule-associated protein 1B OS=Homo sapiens GN=MAP1B PE=1 SV=2	2xTMT6plex [K8; K12]; 1xTMT6plex [N-Term]; 3xPhospho [S10(100); S13(99.3); S/T]	2	0.999468	0.584405	0.601719	1.788	0.481	0.269	0.84	-1.06	-1.9	7.8	13.9	3.7		High	High	High	High	High	High	High	High	High	P46821 [1770-1790]	P46821 3xPhospho [S1779(100); S1782(99.3); S/T]	1.45	100	1	22.5	7.1	7.8	14.8	13.9	5.7	17.1	3	3.7	21.9	3.2	7.8	13.3	12.9	4.8	14.1
FALSE	High	[R].LDTRDADELEFAEAANR.[A]	TGGT1_234270	organism=Toxoplasma_gondii_GT1 | product=hypothetical protein | location=TGGT1_chrX:4150640-4163518(+) | length=2027 | sequence_SO=chromosome | SO=protein_coding	1xTMT6plex [N-Term]; 1xPhospho [T3(100)]	1	0.841509	0.0104269	0.0193936	0.89	0.482	0.542	-0.17	-1.05	-0.88	7.9	7	3.8		High	High	High	High	High	High	High	High	High	TGGT1_234270 [246-262]	TGGT1_234270 1xPhospho [T248(100)]	1.8	100	1	7.9	6.8	9.5	7	6.8	8.2	5.4	3.3	3.8	7.7	3.1	9.5	6.3	6.3	6.9	4.4
FALSE	High	[K].DELAELSEAESEGDEKPK.[L]	Q3L8U1	Chromodomain-helicase-DNA-binding protein 9 OS=Homo sapiens GN=CHD9 PE=1 SV=2	2xTMT6plex [K16; K18]; 1xTMT6plex [N-Term]; 2xPhospho [S7(100); S11(100)]	1	0.999538	0.170778	0.131701	1.136	0.483	0.425	0.18	-1.05	-1.23	9.2	10.5	4.5		High	Not Found	High	High	High	High	High	High	High	Q3L8U1 [1462-1479]	Q3L8U1 2xPhospho [S1468(100); S1472(100)]	2.37	89	1	13.7	0	6.2	13.4	10.5	5.4	4.9	2.9	4.5	13.3	0	6.2	12.1	9.7	4.6	4
FALSE	High	[R].QESDPEDDDVKKPALQSSVVATSK.[E]	Q9H307	Pinin OS=Homo sapiens GN=PNN PE=1 SV=4	3xTMT6plex [K11; K12; K24]; 1xTMT6plex [N-Term]; 1xPhospho [S3(100)]	2	0.884433	0.940535	0.70981	1.27	0.483	0.38	0.34	-1.05	-1.39	64.8	82.2	31.3		High	High	High	High	High	High	High	High	High	Q9H307 [98-121]	Q9H307 1xPhospho [S100(100)]	4.64	100	1	112.5	6.1	64.8	84.7	82.2	26.9	83.7	31.3	6.2	109.3	2.8	64.8	76.4	76.5	22.7	68.8
FALSE	High	[R].VHDADLLTQR.[C]	TGGT1_202530	organism=Toxoplasma_gondii_GT1 | product=aspartate-tRNA ligase | location=TGGT1_chrVIIa:3153086-3158845(-) | length=773 | sequence_SO=chromosome | SO=protein_coding	1xTMT6plex [N-Term]	1	0.061703	0.0892203	0.928352	0.528	0.484	0.916	-0.92	-1.05	-0.13	11.1	5.9	5.4		High	Not Found	High	High	High	High	High	High	High	TGGT1_202530 [704-713]		2.1	89	1	14.4	0	8.6	6.4	5.9	3.5	6.6	4.8	5.4	14	0	8.6	5.8	5.5	3	5.4
FALSE	High	[K].SGEKPGSAADSADEDSPSRGPLPAASLK.[R]	TGGT1_203370	organism=Toxoplasma_gondii_GT1 | product=hypothetical protein | location=TGGT1_chrVIIa:2439891-2442215(-) | length=774 | sequence_SO=chromosome | SO=protein_coding	2xTMT6plex [K4; K28]; 1xTMT6plex [N-Term]; 1xPhospho [S11(97)]	3	0.992299	0.0718968	0.0619745	1.153	0.484	0.42	0.21	-1.05	-1.25	19.8	22.8	9.6		High	High	High	High	High	High	High	High	High	TGGT1_203370 [547-574]	TGGT1_203370 1xPhospho [S557(97)]	1.17	100	1	19.8	12.2	34.4	17.2	23.3	22.8	11.3	9.6	8.4	19.2	5.5	34.4	15.5	21.7	19.2	9.3
FALSE	High	[K].NLQEAEEWYKSK.[FY]	P08670	Vimentin OS=Homo sapiens GN=VIM PE=1 SV=4	2xTMT6plex [K10; K12]; 1xTMT6plex [N-Term]	1	0.988037	0.793409	0.71171	1.49	0.484	0.325	0.58	-1.05	-1.62	13.6	20.2	6.6		High	High	High	High	High	High	High	High	High	P08670 [283-294]		1.41	100	1	19.3	5.2	13.6	20.2	28.3	3.3	16.3	6.6	2.9	18.7	2.4	13.6	18.2	26.3	2.8	13.4
FALSE	High	[K].IEDVGSDEEDDSGKDK.[K]	P08238	Heat shock protein HSP 90-beta OS=Homo sapiens GN=HSP90AB1 PE=1 SV=4	2xTMT6plex [K14; K16]; 1xTMT6plex [N-Term]; 1xPhospho [S6(99.5)]	2	0.993342	0.848799	0.792209	1.502	0.484	0.322	0.59	-1.05	-1.63	31	46.6	15		High	High	High	High	High	High	High	High	High	P08238 [250-265]	P08238 1xPhospho [S255(99.5)]	1.42	100	1	81.9	15.8	31	63.9	46.6	16.7	64	15	14.2	79.6	7.1	31	57.7	43.4	14.1	52.6
FALSE	High	[K].IFSSDEEEHWTK.[A]	TGGT1_231200	organism=Toxoplasma_gondii_GT1 | product=hypothetical protein | location=TGGT1_chrVIII:1309878-1321341(+) | length=2685 | sequence_SO=chromosome | SO=protein_coding	1xTMT6plex [K12]; 1xTMT6plex [N-Term]; 2xPhospho [S3(100); S4(100)]	4	0.985984	0.829637	0.743806	0.786	0.485	0.617	-0.35	-1.04	-0.7	53.3	41.9	25.9		High	High	High	High	High	High	High	High	High	TGGT1_231200 [2416-2427]	TGGT1_231200 2xPhospho [S2418(100); S2419(100)]	2.36	100	1	53.3	17.7	55.7	41.9	65	23.4	39.2	25.9	25.1	51.8	8	55.7	37.8	60.5	19.8	32.2
FALSE	High	[R].AESCEALHEIDSADEK.[A]	TGGT1_293170	organism=Toxoplasma_gondii_GT1 | product=hypothetical protein | location=TGGT1_chrIa:111048-121227(-) | length=3263 | sequence_SO=chromosome | SO=protein_coding	1xCarbamidomethyl [C4]; 1xTMT6plex [K16]; 1xTMT6plex [N-Term]; 2xPhospho [S3(100); S12(100)]	1	0.880039	0.548856	0.321332	1.288	0.485	0.377	0.37	-1.04	-1.41	17.9	23	8.7		High	High	High	High	High	High	High	High	High	TGGT1_293170 [433-448]	TGGT1_293170 2xPhospho [S435(100); S444(100)]	2.64	100	1	17.9	8.5	19.9	24.4	23	9.3	14	8.7	7.3	17.4	3.8	19.9	22	21.4	7.8	11.5
FALSE	High	[K].VEMYSGSDDDDDFNKLPK.[K]	O60841	Eukaryotic translation initiation factor 5B OS=Homo sapiens GN=EIF5B PE=1 SV=4	2xTMT6plex [K15; K18]; 1xTMT6plex [N-Term]; 2xPhospho [S5(100); S7(100)]	4	0.688188	0.577761	0.949195	0.676	0.487	0.72	-0.56	-1.04	-0.47	10.3	6.9	5		High	Not Found	High	High	High	High	High	High	Not Found	O60841 [131-148]	O60841 2xPhospho [S135(100); S137(100)]	2.22	78	1	13.3	0	7.9	11.8	6.9	2.7	8.5	3	0	12.9	0	7.9	10.6	6.5	2.3	6.9
FALSE	High	[R].RESSILK.[T]	TGGT1_304520	organism=Toxoplasma_gondii_GT1 | product=hypothetical protein | location=TGGT1_chrVIIa:508692-521331(+) | length=1015 | sequence_SO=chromosome | SO=protein_coding	1xTMT6plex [K7]; 1xTMT6plex [N-Term]; 2xPhospho [S3(100); S4(100)]	1	0.9866	0.0645692	0.078623	0.883	0.487	0.552	-0.18	-1.04	-0.86	46.7	41.2	22.7		High	High	High	High	High	High	High	High	High	TGGT1_304520 [62-68]	TGGT1_304520 2xPhospho [S64(100); S65(100)]	3.32	100	1	48.7	35	46.7	41.2	54.2	32	32	22.7	15.5	47.4	15.8	46.7	37.2	50.5	27	26.3
FALSE	High	[R].ASSHSSQTQGGGSVTK.[K]	P02545	Prelamin-A/C OS=Homo sapiens GN=LMNA PE=1 SV=1	1xTMT6plex [K16]; 1xTMT6plex [N-Term]; 1xPhospho [S13(100)]	29	0.985995	0.603394	0.694058	1.509	0.487	0.323	0.59	-1.04	-1.63	689.1	1039.7	335.7		High	High	High	High	High	High	High	High	High	P02545 [402-417]	P02545 1xPhospho [S414(100)]	5.18	100	1	2043.3	368.2	689.1	1039.7	1364.6	262.8	939.1	335.7	209.8	1986.6	166.6	689.1	937.8	1270.5	221.7	771.3
FALSE	High	[R].EKDEDSSEEEEDLDTGFMNENPMGHGLAEALK.[Y]	TGGT1_318140	organism=Toxoplasma_gondii_GT1 | product=SART-1 family protein | location=TGGT1_chrIV:1468174-1476334(+) | length=861 | sequence_SO=chromosome | SO=protein_coding	2xTMT6plex [K2; K32]; 1xTMT6plex [N-Term]; 2xPhospho [S6(100); S7(100)]	4	0.943098	0.945751	0.80071	0.715	0.488	0.683	-0.48	-1.03	-0.55	42.4	30.3	20.7		High	High	High	High	High	High	High	High	High	TGGT1_318140 [713-744]	TGGT1_318140 2xPhospho [S718(100); S719(100)]	3.35	100	1	42.4	5.9	55	30.3	57.2	15.7	30.7	20.7	11.2	41.2	2.7	55	27.3	53.3	13.3	25.2
FALSE	High	[R].MLQAISPK.[Q]	P49585	Choline-phosphate cytidylyltransferase A OS=Homo sapiens GN=PCYT1A PE=1 SV=2	1xTMT6plex [K8]; 1xTMT6plex [N-Term]; 1xPhospho [S6(100)]	6	0.513363	0.245016	0.0431397	1.636	0.488	0.298	0.71	-1.04	-1.75	16	26.1	7.8		High	Not Found	High	High	High	High	High	High	High	P49585 [310-317]	P49585 1xPhospho [S315(100)]	1.65	89	1	12.2	0	20.9	26.1	36.4	14.5	11.2	7.8	6.9	11.9	0	20.9	23.6	33.9	12.2	9.2
FALSE	High	[K].IEANVNSVVTEEKDDAVTSAGSEEK.[C]	Q8NFC6	Biorientation of chromosomes in cell division protein 1-like 1 OS=Homo sapiens GN=BOD1L1 PE=1 SV=2	2xDeamidated [N4; N6]; 2xTMT6plex [K13; K25]; 1xTMT6plex [N-Term]; 1xPhospho [T/S]	3	0.833233	0.242465	0.478488	0.653	0.489	0.749	-0.62	-1.03	-0.42	32.1	21	15.7		High	High	High	High	High	High	High	High	High	Q8NFC6 [1638-1662]		1.29	100	1	32.1	17.6	32.6	21	33.3	17	15.7	21	14.3	31.2	8	32.6	18.9	31	14.4	12.9
FALSE	High	[K].DTGDGQGNLVYLSEGSLSAER.[I]	TGGT1_216460	organism=Toxoplasma_gondii_GT1 | product=hypothetical protein | location=TGGT1_chrXI:6052022-6054177(+) | length=604 | sequence_SO=chromosome | SO=protein_coding	1xTMT6plex [N-Term]; 1xPhospho [S/T/Y]	3	0.930689	0.281086	0.352774	0.838	0.489	0.583	-0.26	-1.03	-0.78	9.6	8	4.7		High	Not Found	High	High	High	High	High	High	High	TGGT1_216460 [112-132]		2.14	89	1	13	0	7.1	8	13.3	5.6	7.3	4.7	4.1	12.6	0	7.1	7.2	12.4	4.7	6
FALSE	High	[K].SLSPGKENVSALDMEK.[E]	Q9H307	Pinin OS=Homo sapiens GN=PNN PE=1 SV=4	2xTMT6plex [K6; K16]; 1xTMT6plex [N-Term]; 1xPhospho [S3(100)]	1	0.948206	0.684279	0.511394	1.615	0.489	0.303	0.69	-1.03	-1.72	19.8	32	9.7		High	High	High	High	High	High	High	High	High	Q9H307 [441-456]	Q9H307 1xPhospho [S443(100)]	1.87	100	1	45.9	7.4	19.8	38.6	32	12.7	39.8	9.7	1.7	44.7	3.3	19.8	34.8	29.8	10.7	32.7
FALSE	High	[R].VTGAATAVAESSETSEKDEK.[Q]	TGGT1_268950	organism=Toxoplasma_gondii_GT1 | product=hypothetical protein | location=TGGT1_chrVIII:6183799-6188591(-) | length=543 | sequence_SO=chromosome | SO=protein_coding	2xTMT6plex [K17; K20]; 1xTMT6plex [N-Term]; 3xPhospho [T6(99); S15(99); S/T]	1	0.71515	0.168083	0.352966	0.744	0.493	0.662	-0.43	-1.02	-0.6	8.3	6.2	4.1		High	Not Found	High	High	High	High	High	High	High	TGGT1_268950 [480-499]	TGGT1_268950 3xPhospho [T485(99); S494(99); S/T]	1.86	89	1	7.9	0	8.7	5.4	9.1	6.2	7.1	3.6	4.1	7.7	0	8.7	4.9	8.5	5.2	5.8
FALSE	High	[R].AEESSSDEEDDGDEIQFK.[A]	TGGT1_228490	organism=Toxoplasma_gondii_GT1 | product=hypothetical protein | location=TGGT1_chrX:200935-204627(-) | length=394 | sequence_SO=chromosome | SO=protein_coding	1xTMT6plex [K18]; 1xTMT6plex [N-Term]; 3xPhospho [S4(100); S5(100); S6(100)]	3	0.626935	0.0725744	0.244454	0.691	0.495	0.717	-0.53	-1.01	-0.48	8.9	6.1	4.4		High	High	High	High	High	High	High	High	High	TGGT1_228490 [33-50]	TGGT1_228490 3xPhospho [S36(100); S37(100); S38(100)]	1.98	100	1	9.8	5.6	8.9	6.1	7.4	5.6	3	5.8	4.4	9.5	2.5	8.9	5.5	6.9	4.7	2.4
FALSE	High	[R].NSDFFDGQAPVDSLRPTNAGVDSKGTDDHLTTSMDK.[A]	TGGT1_203310	organism=Toxoplasma_gondii_GT1 | product=dense granule protein GRA7 | location=TGGT1_chrVIIa:2502941-2503651(+) | length=236 | sequence_SO=chromosome | SO=protein_coding	2xTMT6plex [K24; K36]; 1xTMT6plex [N-Term]; 2xPhospho [S/T]	6	0.66051			0.73	0.496	0.68	-0.45	-1.01	-0.56	11.5	8.4	5.7		High	Not Found	High	High	High	High	High	High	Not Found	TGGT1_203310 [40-75]		2.97	67	1	12.6	0	10.5	8.4	12.8	3.4	5.7	0	0	12.3	0	10.5	7.6	11.9	2.8	4.7
FALSE	High	[R].HTHSLSPVSQPHSSSSR.[E]	TGGT1_249350	organism=Toxoplasma_gondii_GT1 | product=esterase/lipase/thioesterase domain-containing protein | location=TGGT1_chrXII:4407829-4412404(-) | length=417 | sequence_SO=chromosome | SO=protein_coding	1xTMT6plex [N-Term]; 2xPhospho [S4(100); S6(99.3)]	1	0.999688	0.178792	0.184263	0.841	0.496	0.59	-0.25	-1.01	-0.76	18.6	15.6	9.2		High	High	High	High	High	High	High	High	High	TGGT1_249350 [166-182]	TGGT1_249350 2xPhospho [S169(100); S171(99.3)]	2.78	100	1	18.6	11.1	39.3	13.2	38.4	15.6	9.2	7.6	9.4	18.1	5	39.3	11.9	35.8	13.2	7.6
FALSE	High	[K].DGDKSPMSSLQISNEK.[N]	Q9UER7	Death domain-associated protein 6 OS=Homo sapiens GN=DAXX PE=1 SV=2	2xTMT6plex [K4; K16]; 1xTMT6plex [N-Term]; 1xPhospho [S5(100)]	3	0.986234	0.932942	0.866707	1.157	0.496	0.429	0.21	-1.01	-1.22	20.7	23.9	10.3		High	High	High	High	High	High	High	High	High	Q9UER7 [491-506]	Q9UER7 1xPhospho [S495(100)]	2.08	100	1	35.7	5.8	20.7	32.2	23.9	7.7	29.9	10.3	6.8	34.7	2.6	20.7	29	22.3	6.5	24.6
FALSE	High	[R].EGTGAGEPVKATEESGDERK.[E]	TGGT1_310900	organism=Toxoplasma_gondii_GT1 | product=AP2 domain transcription factor AP2XI-2 | location=TGGT1_chrXI:1609168-1617013(-) | length=2243 | sequence_SO=chromosome | SO=protein_coding	2xTMT6plex [K10; K20]; 1xTMT6plex [N-Term]; 1xPhospho [S15(100)]	1	0.975525	0.374181	0.473444	0.772	0.497	0.644	-0.37	-1.01	-0.64	95.9	74	47.6		High	High	High	High	High	High	High	High	High	TGGT1_310900 [863-882]	TGGT1_310900 1xPhospho [S877(100)]	4.76	100	1	95.9	38.9	137.6	74	97.7	55.6	67	47.6	30.1	93.2	17.6	137.6	66.7	91	46.9	55
FALSE	High	[R].LSKSHVSLKELVETAR.[Q]	TGGT1_278660	organism=Toxoplasma_gondii_GT1 | product=putative P-type ATPase4 | location=TGGT1_chrXII:5863040-5875230(+) | length=1338 | sequence_SO=chromosome | SO=protein_coding	2xTMT6plex [K3; K9]; 1xTMT6plex [N-Term]; 2xPhospho [S4(99.3); S7(100)]	1	0.974861	0.327138	0.199568	0.926	0.497	0.537	-0.11	-1.01	-0.9	16.1	14.9	8		High	Not Found	High	High	High	High	High	High	High	TGGT1_278660 [139-154]	TGGT1_278660 2xPhospho [S142(99.3); S145(100)]	1.51	89	1	11.2	0	23.1	14.9	36.1	11.1	11.2	8	3.3	10.9	0	23.1	13.4	33.6	9.3	9.2
FALSE	High	[R].EKPDSDDDLDIASLVTAK.[L]	Q86V48	Leucine zipper protein 1 OS=Homo sapiens GN=LUZP1 PE=1 SV=2	2xTMT6plex [K2; K18]; 1xTMT6plex [N-Term]; 1xPhospho [S5(100)]	6	0.98407	0.794465	0.699814	1.179	0.497	0.421	0.24	-1.01	-1.25	38.3	45.1	19		High	High	High	High	High	High	High	High	High	Q86V48 [655-672]	Q86V48 1xPhospho [S659(100)]	2.39	100	1	69.2	14	38.3	45.1	45.2	23.5	46.4	19	15.5	67.3	6.3	38.3	40.7	42.1	19.8	38.1
FALSE	High	[R].QNGSNDSDRYSDNEEDSKIELK.[L]	G5E972	Lamina-associated polypeptide 2, isoforms beta/gamma OS=Homo sapiens GN=TMPO PE=1 SV=1	1xDeamidated [N2]; 2xTMT6plex [K18; K22]; 1xTMT6plex [N-Term]; 2xPhospho [S11(99.5); S/Y]	4	0.625495	0.953387	0.466831	1.963	0.497	0.253	0.97	-1.01	-1.98	73.7	144.7	36.6		High	High	High	High	High	High	High	High	High	G5E972 [174-195]	G5E972 2xPhospho [S184(99.5); S/Y]	1.9	100	1	123.7	6	73.7	144.7	208.5	41	93.4	36.6	6.1	120.2	2.7	73.7	130.5	194.1	34.6	76.7
FALSE	High	[R].HSSSRPPSER.[D]	TGGT1_221660	organism=Toxoplasma_gondii_GT1 | product=DEAD/DEAH box helicase domain-containing protein | location=TGGT1_chrII:500317-513716(+) | length=1850 | sequence_SO=chromosome | SO=protein_coding	1xTMT6plex [N-Term]; 1xPhospho [S]	2	0.993876	0.621255	0.562495	0.651	0.498	0.765	-0.62	-1.01	-0.39	22.8	14.9	11.4		High	High	High	High	High	High	High	High	High	TGGT1_221660 [56-65]		1.66	100	1	22.8	8	28.3	14.1	27.8	14.9	16.1	9.1	11.4	22.2	3.6	28.3	12.8	25.9	12.6	13.2
FALSE	High	[K].VEPDAVDGVGEADTEGQSVKEEK.[E]	TGGT1_203980	organism=Toxoplasma_gondii_GT1 | product=hypothetical protein | location=TGGT1_chrVIIa:1963789-1975923(+) | length=1920 | sequence_SO=chromosome | SO=protein_coding	2xTMT6plex [K20; K23]; 1xTMT6plex [N-Term]; 1xPhospho [S18(99.2)]	2	0.994054	0.635195	0.694276	1.104	0.498	0.451	0.14	-1	-1.15	27	29.8	13.5		High	High	High	High	High	High	High	High	High	TGGT1_203980 [437-459]	TGGT1_203980 1xPhospho [S454(99.2)]	1.65	100	1	27	12.9	33.9	29.8	33.2	10.3	26.4	13.5	8.9	26.3	5.8	33.9	26.9	30.9	8.7	21.6
FALSE	High	[K].YGSGSGEQNK.[H]	TGGT1_208970	organism=Toxoplasma_gondii_GT1 | product=RNA recognition motif-containing protein | location=TGGT1_chrIb:942283-944701(-) | length=283 | sequence_SO=chromosome | SO=protein_coding	1xTMT6plex [K10]; 1xTMT6plex [N-Term]; 1xPhospho [S5(99.6)]	1	0.964301	0.457437	0.342067	0.708	0.5	0.706	-0.5	-1	-0.5	44.1	31.2	22.1		High	High	High	High	High	High	High	High	High	TGGT1_208970 [133-142]	TGGT1_208970 1xPhospho [S137(99.6)]	1.71	100	1	50.6	14.5	44.1	31.2	57.7	24.8	22.1	24.1	12.1	49.2	6.5	44.1	28.2	53.8	21	18.1
FALSE	High	[R].GTGQSDDSDIWDDTALIK.[A]	B4DP61	Survival motor neuron protein OS=Homo sapiens GN=SMN2 PE=1 SV=1	1xTMT6plex [K18]; 1xTMT6plex [N-Term]; 1xPhospho [S5(99)]	4	0.994484	0.605756	0.550415	1.099	0.5	0.455	0.14	-1	-1.14	6.6	7.3	3.3		High	High	High	High	High	High	High	High	High	B4DP61 [24-41]	B4DP61 1xPhospho [S28(99)]	1.95	100	1	12.8	6.6	5.2	11.6	6	7.3	11.6	3.1	3.3	12.4	3	5.2	10.4	5.6	6.2	9.5
FALSE	High	[R].RLSVSSRKSANEEDGEGAQESTAAK.[L]	TGGT1_220900	organism=Toxoplasma_gondii_GT1 | product=hypothetical protein | location=TGGT1_chrII:27409-29529(+) | length=706 | sequence_SO=chromosome | SO=protein_coding	2xTMT6plex [K8; K25]; 1xTMT6plex [N-Term]; 3xPhospho [S3(97.5); S9(97.5); S21(98.7)]	3	0.94822	0.497758	0.352395	0.839	0.501	0.598	-0.25	-1	-0.74	66.1	55.4	33.1		High	High	High	High	High	High	High	High	High	TGGT1_220900 [395-419]	TGGT1_220900 3xPhospho [S397(97.5); S403(97.5); S415(98.7)]	3.09	100	1	66.1	20.1	85.4	55.4	90.9	35.1	37.3	33.1	16.8	64.2	9.1	85.4	50	84.7	29.6	30.7
FALSE	High	[K].KELDDSADEMEATETGVK.[T]	TGGT1_310330	organism=Toxoplasma_gondii_GT1 | product=hypothetical protein | location=TGGT1_chrXI:1227355-1230872(-) | length=645 | sequence_SO=chromosome | SO=protein_coding	2xTMT6plex [K1; K18]; 1xTMT6plex [N-Term]; 1xPhospho [S6(100)]	2	0.541982	0.0981762	0.390194	0.933	0.501	0.537	-0.1	-1	-0.9	30.1	28.1	15.1		High	High	High	High	High	High	High	High	High	TGGT1_310330 [570-587]	TGGT1_310330 1xPhospho [S575(100)]	2.55	100	1	31.2	26.2	30.1	28.1	29.1	14.8	22	15.1	14.7	30.3	11.9	30.1	25.3	27.1	12.5	18.1
FALSE	High	[R].AEGEWEDQEALDYFSDKESGK.[Q]	E9PK91	Bcl-2-associated transcription factor 1 OS=Homo sapiens GN=BCLAF1 PE=1 SV=1	2xTMT6plex [K17; K21]; 1xTMT6plex [N-Term]; 1xPhospho [S15(99.6)]	5	0.605228	0.716898	0.990715	0.588	0.502	0.855	-0.77	-0.99	-0.23	11.6	6.8	5.8		High	High	High	High	High	High	High	High	High	E9PK91 [371-391]	E9PK91 1xPhospho [S385(99.6)]	2.74	78	1	14.7	0	9.1	11.9	6.8	1.8	11.3	3	0	14.3	0	9.1	10.7	6.3	1.5	9.2
FALSE	High	[R].AATPVRDRSPHPTSEAPK.[V]	TGGT1_230940	organism=Toxoplasma_gondii_GT1 | product=hypothetical protein | location=TGGT1_chrVIII:1112065-1119747(+) | length=1523 | sequence_SO=chromosome | SO=protein_coding	1xTMT6plex [K18]; 1xTMT6plex [N-Term]; 2xPhospho [T3(100); S9(100)]	2	0.760362	0.158022	0.382797	0.701	0.502	0.716	-0.51	-0.99	-0.48	29.3	20.5	14.7		High	High	High	High	High	High	High	High	High	TGGT1_230940 [385-402]	TGGT1_230940 2xPhospho [T387(100); S393(100)]	1.86	100	1	29.3	13.8	30.2	16.8	20.5	21.6	14.7	12.4	15.5	28.5	6.2	30.2	15.1	19.1	18.3	12.1
FALSE	High	[K].KFTPAGAAAASAQSSFKDK.[R]	TGGT1_313080	organism=Toxoplasma_gondii_GT1 | product=hypothetical protein | location=TGGT1_chrXI:3049384-3050751(-) | length=455 | sequence_SO=chromosome | SO=protein_coding	3xTMT6plex [K1; K17; K19]; 1xTMT6plex [N-Term]; 2xPhospho [S15(99.6); S/T]	3	0.735461	0.576045	0.242921	0.886	0.502	0.566	-0.17	-0.99	-0.82	41.4	36.7	20.8		High	High	High	High	High	High	High	High	High	TGGT1_313080 [415-433]	TGGT1_313080 2xPhospho [S429(99.6); S/T]	4.06	100	1	41.4	10.3	54.8	36.7	91.7	28.8	25.1	20.8	6.5	40.3	4.7	54.8	33.1	85.4	24.3	20.6
FALSE	High	[R].LGDKGDDESDEEHER.[R]	TGGT1_316900	organism=Toxoplasma_gondii_GT1 | product=Sas10 C-terminal domain-containing protein | location=TGGT1_chrXI:5539468-5546574(-) | length=800 | sequence_SO=chromosome | SO=protein_coding	1xTMT6plex [K4]; 1xTMT6plex [N-Term]; 1xPhospho [S9(100)]	1	0.916763	0.362627	0.223555	1.057	0.502	0.475	0.08	-1	-1.08	32	33.8	16.1		High	High	High	High	High	High	High	High	High	TGGT1_316900 [82-96]	TGGT1_316900 1xPhospho [S90(100)]	3.48	100	1	35.5	14.2	32	33.8	38.9	17.9	16.1	18.6	13.1	34.5	6.4	32	30.5	36.2	15.1	13.2
FALSE	High	[K].QGPPCSDSEEEVER.[K]	E9PPY3	Ribosomal RNA-processing protein 8 OS=Homo sapiens GN=RRP8 PE=1 SV=1	1xCarbamidomethyl [C5]; 1xTMT6plex [N-Term]; 2xPhospho [S6(100); S8(100)]	1	0.868863	0.567034	0.848035	0.74	0.507	0.685	-0.43	-0.98	-0.55	10.3	7.7	5.2		High	High	High	High	High	High	High	High	High	E9PPY3 [99-112]	E9PPY3 2xPhospho [S104(100); S106(100)]	0.87	100	1	10.3	13	4.7	5.4	9.2	7.7	9.3	5.2	4.5	10.1	5.9	4.7	4.9	8.6	6.5	7.6
FALSE	High	[R].SEETLFDHGKTDSDSERR.[A]	TGGT1_227800	organism=Toxoplasma_gondii_GT1 | product=EF hand domain-containing protein | location=TGGT1_chrX:720180-729168(-) | length=1280 | sequence_SO=chromosome | SO=protein_coding	1xTMT6plex [K10]; 1xTMT6plex [N-Term]; 2xPhospho [T11(100); S13(100)]	2	0.986989	0.297512	0.357162	0.882	0.507	0.575	-0.18	-0.98	-0.8	39.4	34.7	20		High	High	High	High	High	High	High	High	High	TGGT1_227800 [583-600]	TGGT1_227800 2xPhospho [T593(100); S595(100)]	2.54	100	1	39.4	21.5	48.3	34.7	46.9	22.2	26.3	20	19.9	38.3	9.7	48.3	31.3	43.6	18.7	21.6
FALSE	High	[K].KSASSESEAENLEAQPQSTVRPEEIPPIPENR.[F]	E9PG73	Peptidyl-prolyl cis-trans isomerase G OS=Homo sapiens GN=PPIG PE=1 SV=1	1xTMT6plex [K1]; 1xTMT6plex [N-Term]; 3xPhospho [S4(98.6); S5(98.6); S7(98.6)]	2	0.844117	0.242112	0.168691	1.023	0.507	0.495	0.03	-0.98	-1.01	9.3	9.5	4.7		High	High	High	High	High	High	High	High	Not Found	E9PG73 [238-269]	E9PG73 3xPhospho [S241(98.6); S242(98.6); S244(98.6)]	2.21	78	1	10.9	5.3	9.3	8	11.3	0	5.3	4.2	0	10.6	2.4	9.3	7.2	10.5	0	4.3
FALSE	High	[K].GGVTGSPEASISGSKGDLK.[S]	Q09666	Neuroblast differentiation-associated protein AHNAK OS=Homo sapiens GN=AHNAK PE=1 SV=2	2xTMT6plex [K15; K19]; 1xTMT6plex [N-Term]; 1xPhospho [S14(98.9)]	4	0.959521	0.875153	0.960195	0.941	0.508	0.54	-0.09	-0.98	-0.89	15.6	14.7	7.9		High	High	High	High	High	High	High	High	High	Q09666 [5726-5744]	Q09666 1xPhospho [S5739(98.9)]	1.31	78	1	30.4	0	8	30.8	14.7	3	30.5	0	2.1	29.6	0	8	27.8	13.7	2.6	25
FALSE	High	[K].ASLGSLEGEAEAEASSPKGK.[F]	Q09666	Neuroblast differentiation-associated protein AHNAK OS=Homo sapiens GN=AHNAK PE=1 SV=2	2xTMT6plex [K18; K20]; 1xTMT6plex [N-Term]; 1xPhospho [S16(98.9)]	1	0.346225	0.130258	0.724347	0.559	0.509	0.91	-0.84	-0.97	-0.14	9.4	5.2	4.8		High	High	High	High	High	High	High	High	High	Q09666 [5748-5767]	Q09666 1xPhospho [S5763(98.9)]	2.12	100	1	9.5	6.7	9.4	9.2	5.2	4.5	6.2	4.3	4.8	9.2	3	9.4	8.3	4.9	3.8	5.1
FALSE	High	[K].KSPVGKSPPSTGSTYGSSQK.[E]	Q9Y2W1	Thyroid hormone receptor-associated protein 3 OS=Homo sapiens GN=THRAP3 PE=1 SV=2	3xTMT6plex [K1; K6; K20]; 1xTMT6plex [N-Term]; 2xPhospho [S2(100); S7(100)]	5	0.760963	0.953577	0.594797	1.365	0.509	0.373	0.45	-0.97	-1.42	51.7	70.6	26.3		High	High	High	High	High	High	High	High	High	Q9Y2W1 [314-333]	Q9Y2W1 2xPhospho [S315(100); S320(100)]	3.52	100	1	103.1	7.6	51.7	82.8	70.6	39.7	72.8	26.3	10.4	100.3	3.4	51.7	74.7	65.7	33.5	59.8
FALSE	High	[R].SPAAGSSQSSGWPNDVDAGPASLKK.[S]	Q14938	Nuclear factor 1 X-type OS=Homo sapiens GN=NFIX PE=1 SV=2	2xTMT6plex [K24; K25]; 1xTMT6plex [N-Term]; 1xPhospho [S]	4	0.983314	0.717228	0.812848	0.736	0.51	0.693	-0.44	-0.97	-0.53	7.5	5.5	3.8		High	High	High	High	High	High	High	High	High	Q14938 [301-325]		1.27	100	1	8.2	7.5	4.5	5.5	7.6	5.5	10.2	3.1	3.8	8	3.4	4.5	4.9	7.1	4.7	8.4
FALSE	High	[R].ALSDEGDEGEEREK.[K]	TGGT1_229940	organism=Toxoplasma_gondii_GT1 | product=putative cyclophilin | location=TGGT1_chrVIII:474597-479274(+) | length=587 | sequence_SO=chromosome | SO=protein_coding	1xTMT6plex [K14]; 1xTMT6plex [N-Term]; 1xPhospho [S3(100)]	1	0.957847	0.0375186	0.0528385	0.903	0.51	0.565	-0.15	-0.97	-0.82	38.7	34.9	19.7		High	High	High	High	High	High	High	High	High	TGGT1_229940 [288-301]	TGGT1_229940 1xPhospho [S290(100)]	2.23	100	1	38.7	26.3	43.2	37.2	34.9	29.7	25.4	19.7	19.3	37.6	11.9	43.2	33.6	32.5	25.1	20.9
FALSE	High	[R].DLSSSSAFPVHQR.[E]	TGGT1_240890	organism=Toxoplasma_gondii_GT1 | product=6-phosphofructokinase | location=TGGT1_chrVI:1494349-1507600(+) | length=1399 | sequence_SO=chromosome | SO=protein_coding	1xTMT6plex [N-Term]; 2xPhospho [S4(99.5); S5(99.5)]	3	0.954018	0.579558	0.427955	0.841	0.511	0.608	-0.25	-0.97	-0.72	59.8	50.3	30.5		High	High	High	High	High	High	High	High	High	TGGT1_240890 [110-122]	TGGT1_240890 2xPhospho [S113(99.5); S114(99.5)]	2.97	100	1	79.4	16.1	59.8	50.3	61.7	37.6	38.2	30.5	14.5	77.2	7.3	59.8	45.3	57.5	31.7	31.4
FALSE	High	[K].IMDEHNQTQDGSPGTEQK.[K]	TGGT1_232440	organism=Toxoplasma_gondii_GT1 | product=Brf1p family coiled coil protein | location=TGGT1_chrVIII:2091405-2096025(+) | length=468 | sequence_SO=chromosome | SO=protein_coding	1xTMT6plex [K18]; 1xTMT6plex [N-Term]; 1xPhospho [T/S]	2	0.135276	0.0198039	0.327048	0.675	0.512	0.759	-0.57	-0.96	-0.4	12.7	8.6	6.5		High	High	High	High	High	High	High	High	High	TGGT1_232440 [320-337]		1.36	100	1	8.5	12.7	13.5	8.6	7.1	9	7.4	6.5	5.7	8.3	5.7	13.5	7.7	6.6	7.6	6.1
FALSE	High	[R].SVCQDSEMMTQPSMAYHQNSITR.[E]	TGGT1_205650	organism=Toxoplasma_gondii_GT1 | product=AP2 domain transcription factor AP2VIIa-3 | location=TGGT1_chrVIIa:1146601-1151044(-) | length=998 | sequence_SO=chromosome | SO=protein_coding	1xCarbamidomethyl [C3]; 1xTMT6plex [N-Term]; 1xPhospho [T/S/Y]	4	0.876589	0.794398	0.985187	0.743	0.512	0.69	-0.43	-0.96	-0.54	10.5	7.8	5.4		High	High	High	High	High	High	High	High	High	TGGT1_205650 [84-106]		0.77	100	1	12.6	4.3	10.5	7.8	11.8	3.3	8.7	5.4	5.2	12.3	2	10.5	7	11	2.8	7.2
FALSE	High	[K].AESSSGEDEPLVALKEESR.[V]	TGGT1_234360	organism=Toxoplasma_gondii_GT1 | product=putative DNA topoisomerase I | location=TGGT1_chrX:4208855-4220190(+) | length=890 | sequence_SO=chromosome | SO=protein_coding	1xTMT6plex [K15]; 1xTMT6plex [N-Term]; 3xPhospho [S3(100); S4(100); S5(100)]	1	0.999257	0.41812	0.401285	0.754	0.512	0.679	-0.41	-0.97	-0.56	15.2	11.4	7.8		High	High	High	High	High	High	High	High	High	TGGT1_234360 [675-693]	TGGT1_234360 3xPhospho [S677(100); S678(100); S679(100)]	1.69	100	1	16.6	6.1	15.2	11.4	17	8.3	7.8	6	8.9	16.1	2.8	15.2	10.3	15.8	7	6.4
FALSE	High	[K].QTGYGWICQECDSSSSKEDENEAERK.[N]	A0A0U1RRH6	PHD finger protein 14 OS=Homo sapiens GN=PHF14 PE=1 SV=1	2xCarbamidomethyl [C8; C11]; 2xTMT6plex [K17; K26]; 1xTMT6plex [N-Term]; 2xPhospho [S/T/Y]	2	0.688683	0.670621	0.992249	0.778	0.512	0.658	-0.36	-0.97	-0.6	20.6	16	10.5		High	Not Found	High	High	High	High	High	Not Found	High	A0A0U1RRH6 [908-933]		1.79	78	1	28.7	0	14.8	16	23.3	4	15.4	0	7.2	27.9	0	14.8	14.5	21.7	3.4	12.6
FALSE	High	[R].QGSGCSALGYTR.[T]	TGGT1_248700	organism=Toxoplasma_gondii_GT1 | product=alveolin domain containing intermediate filament IMC12 | location=TGGT1_chrXII:4033434-4035280(+) | length=277 | sequence_SO=chromosome | SO=protein_coding	1xCarbamidomethyl [C5]; 1xTMT6plex [N-Term]; 2xPhospho [S3(100); S6(100)]	2	0.965895	0.524626	0.66421	0.51	0.514	1.007	-0.97	-0.96	0.01	14.5	7.4	7.5		High	High	High	High	High	High	High	High	High	TGGT1_248700 [198-209]	TGGT1_248700 2xPhospho [S200(100); S203(100)]	2.32	100	1	14.5	5.8	14.9	7.4	18.8	6.6	4.7	7.5	8.9	14.1	2.6	14.9	6.7	17.5	5.6	3.9
FALSE	High	[R].NLLANHPEYDPK.[Y]	TGGT1_215350	organism=Toxoplasma_gondii_GT1 | product=hypothetical protein | location=TGGT1_chrX:6812523-6813631(-) | length=145 | sequence_SO=chromosome | SO=protein_coding	1xTMT6plex [K12]; 1xTMT6plex [N-Term]	1	0.25174	0.115396	0.81668	0.724	0.514	0.709	-0.47	-0.96	-0.5	8.1	5.9	4.2		High	High	High	High	High	High	High	High	High	TGGT1_215350 [83-94]		1.63	100	1	8.1	10.6	7.8	7.1	5.9	4.6	8	4.2	3.8	7.9	4.8	7.8	6.4	5.5	3.9	6.6
FALSE	High	[R].NDREYDSGDTDEIIAMK.[K]	Q76FK4	Nucleolar protein 8 OS=Homo sapiens GN=NOL8 PE=1 SV=1	1xTMT6plex [K17]; 1xTMT6plex [N-Term]; 2xPhospho [S7(100); T10(100)]	2	0.954448	0.539723	0.644443	1.037	0.515	0.496	0.05	-0.96	-1.01	19.5	20.2	10		High	Not Found	High	High	High	High	High	High	High	Q76FK4 [372-388]	Q76FK4 2xPhospho [S378(100); T381(100)]	1.37	89	1	26.6	0	14.3	20.2	22.3	11.3	22.6	7.7	10	25.9	0	14.3	18.2	20.8	9.5	18.6
FALSE	High	[R].IGELGAPEVWGLSPK.[N]	Q8N5F7	NF-kappa-B-activating protein OS=Homo sapiens GN=NKAP PE=1 SV=1	1xTMT6plex [K15]; 1xTMT6plex [N-Term]; 1xPhospho [S13(100)]	5	0.973492	0.778456	0.888651	1.296	0.516	0.398	0.37	-0.96	-1.33	9.1	11.8	4.7		High	High	High	High	High	High	High	High	High	Q8N5F7 [137-151]	Q8N5F7 1xPhospho [S149(100)]	3.13	100	1	20.4	4.7	9.1	11.8	16.2	3.1	12.6	4.2	4.7	19.8	2.1	9.1	10.6	15	2.6	10.4
FALSE	High	[R].GKGDEEASGDEGASGGKEQPLGPPSGIPR.[R]	TGGT1_291960	organism=Toxoplasma_gondii_GT1 | product=rhoptry kinase family protein ROP40 (incomplete catalytic triad) | location=TGGT1_chrIX:4241532-4244563(+) | length=525 | sequence_SO=chromosome | SO=protein_coding	2xTMT6plex [K2; K17]; 1xTMT6plex [N-Term]; 1xPhospho [S8(100)]	3	0.99031	0.883158	0.818695	0.74	0.517	0.698	-0.43	-0.95	-0.52	41.1	30.4	21.2		High	High	High	High	High	High	High	High	High	TGGT1_291960 [91-119]	TGGT1_291960 1xPhospho [S98(100)]	1.64	100	1	14.1	41.1	52	20.1	59.2	30.4	19	38.8	21.2	13.7	18.6	52	18.1	55.1	25.7	15.6
FALSE	High	[K].KDETQATVENGDSSVPVQAVKSEVSIADR.[G]	TGGT1_316340	organism=Toxoplasma_gondii_GT1 | product=hypothetical protein | location=TGGT1_chrXI:5191484-5192942(+) | length=243 | sequence_SO=chromosome | SO=protein_coding	2xTMT6plex [K1; K21]; 1xTMT6plex [N-Term]; 2xPhospho [S22(96.4); S25(96.4)]	2	0.568056	0.141849	0.409178	0.778	0.517	0.664	-0.36	-0.95	-0.59	10.5	8.1	5.4		High	Not Found	High	High	High	High	High	High	High	TGGT1_316340 [22-50]	TGGT1_316340 2xPhospho [S43(96.4); S46(96.4)]	1.57	89	1	7.4	0	14.8	8.1	10.3	4.9	5.8	5.4	4	7.2	0	14.8	7.3	9.6	4.2	4.8
FALSE	High	[R].DDFSDSPALSQLER.[N]	TGGT1_202120	organism=Toxoplasma_gondii_GT1 | product=hypothetical protein | location=TGGT1_chrVIIa:3483252-3507091(-) | length=1323 | sequence_SO=chromosome | SO=protein_coding	1xTMT6plex [N-Term]; 1xPhospho [S4(99.6)]	1	0.957673	0.172109	0.244967	0.917	0.517	0.564	-0.13	-0.95	-0.83	10	9.1	5.2		High	High	High	High	High	High	High	High	High	TGGT1_202120 [267-280]	TGGT1_202120 1xPhospho [S270(99.6)]	1.75	100	1	11.2	10	8.8	13.2	9.1	6.6	9	5.2	4.8	10.9	4.5	8.8	11.9	8.5	5.6	7.4
FALSE	High	[R].STGVSFWTQDSDENEQEQQSDTEEGSNK.[K]	O14974	Protein phosphatase 1 regulatory subunit 12A OS=Homo sapiens GN=PPP1R12A PE=1 SV=1	1xTMT6plex [K28]; 1xTMT6plex [N-Term]; 1xPhospho [T/S]	10	0.967615	0.876052	0.749972	1.014	0.517	0.51	0.02	-0.95	-0.97	15.3	15.5	7.9		High	High	High	High	High	High	High	High	High	O14974 [852-879]		2.16	100	1	19.8	6.7	15.3	16.9	15.5	10.7	22	7.9	6.2	19.2	3	15.3	15.2	14.4	9	18
FALSE	High	[K].QAQAAPEEGENASASSEKLSCPR.[A]	TGGT1_308810A	organism=Toxoplasma_gondii_GT1 | product=rhoptry neck protein RON9 | location=TGGT1_chrXI:238804-240535(+) | length=577 | sequence_SO=chromosome | SO=protein_coding	1xCarbamidomethyl [C21]; 1xTMT6plex [K18]; 1xTMT6plex [N-Term]; 2xPhospho [S]	2	0.86374	0.873059	0.590059	1.03	0.517	0.501	0.04	-0.95	-1	12.5	12.8	6.4		High	High	High	High	High	High	High	High	High	TGGT1_308810A [227-249]		1.58	100	1	4.6	13.5	12.5	6	20	12.8	6.4	10.9	5.8	4.5	6.1	12.5	5.4	18.6	10.8	5.3
FALSE	High	[R].LGSGNNFDEQK.[H]	TGGT1_304970	organism=Toxoplasma_gondii_GT1 | product=putative cell-cycle-associated protein kinase CDK | location=TGGT1_chrIX:4910810-4921648(+) | length=1373 | sequence_SO=chromosome | SO=protein_coding	1xTMT6plex [K11]; 1xTMT6plex [N-Term]; 1xPhospho [S3(100)]	4	0.999836	0.600038	0.609698	0.697	0.518	0.743	-0.52	-0.95	-0.43	64.7	45.1	33.5		High	High	High	High	High	High	High	High	High	TGGT1_304970 [1324-1334]	TGGT1_304970 1xPhospho [S1326(100)]	2.25	100	1	64.7	23.9	78.7	45.1	79.1	33.5	39.7	33.5	29.9	62.9	10.8	78.7	40.7	73.6	28.3	32.6
FALSE	High	[R].NSDFFDGQAPVDSLRPTNAGVDSKGTDDHLTTSMDK.[A]	TGGT1_203310	organism=Toxoplasma_gondii_GT1 | product=dense granule protein GRA7 | location=TGGT1_chrVIIa:2502941-2503651(+) | length=236 | sequence_SO=chromosome | SO=protein_coding	2xTMT6plex [K24; K36]; 1xTMT6plex [N-Term]; 1xPhospho [S/T]	7	0.418058	0.0474008	0.173419	0.788	0.519	0.658	-0.34	-0.95	-0.6	9.8	7.7	5.1		High	High	High	High	High	High	High	High	High	TGGT1_203310 [40-75]		1.77	89	1	8.6	0	11.1	8.3	6.4	7.7	6.7	5.1	3.7	8.4	0	11.1	7.4	5.9	6.5	5.5
FALSE	High	[R].TSMQESSEQPGSPSTKPGSPSGHANKSPPLPLQEQGR.[A]	TGGT1_240060	organism=Toxoplasma_gondii_GT1 | product=hypothetical protein | location=TGGT1_chrVI:1027949-1030621(+) | length=844 | sequence_SO=chromosome | SO=protein_coding	2xTMT6plex [K16; K26]; 1xTMT6plex [N-Term]; 3xPhospho [S27(99.9); S/T]	4	0.920556	0.651115	0.467426	1.039	0.519	0.5	0.05	-0.94	-1	15.5	16.1	8.1		High	High	High	High	High	High	High	High	High	TGGT1_240060 [221-257]	TGGT1_240060 3xPhospho [S247(99.9); S/T]	3.43	89	1	15.5	7.7	19.8	16.1	25	10.4	15.8	4.1	0	15.1	3.5	19.8	14.5	23.3	8.8	13
FALSE	High	[K].GFINDDDDEDEGEEDEGSDSGDSEDDVGHKK.[R]	Q7KZ85	Transcription elongation factor SPT6 OS=Homo sapiens GN=SUPT6H PE=1 SV=2	2xTMT6plex [K30; K31]; 1xTMT6plex [N-Term]; 3xPhospho [S18(100); S20(100); S23(100)]	2	0.766121	0.972264	0.638564	1.763	0.52	0.295	0.82	-0.94	-1.76	15.8	27.9	8.2		High	High	High	High	High	High	High	High	High	Q7KZ85 [56-86]	Q7KZ85 3xPhospho [S73(100); S75(100); S78(100)]	4.82	100	1	37.9	4.8	15.8	36.7	27.9	11.7	29.2	7.7	8.2	36.9	2.2	15.8	33.1	26	9.9	24
FALSE	High	[R].QLHNAVFIK.[V]	TGGT1_314810	organism=Toxoplasma_gondii_GT1 | product=ribosomal protein RPL7 | location=TGGT1_chrXI:4256933-4260657(+) | length=258 | sequence_SO=chromosome | SO=protein_coding	1xTMT6plex [K9]; 1xTMT6plex [N-Term]	2	0.294991	0.0766117	0.450118	0.541	0.521	0.963	-0.89	-0.94	-0.05	11	5.9	5.7		High	High	High	High	High	High	High	High	High	TGGT1_314810 [120-128]		2.45	89	1	0	12.8	9.4	5.9	5.6	10.3	5.7	6.3	3.8	0	5.8	9.4	5.3	5.2	8.7	4.7
FALSE	High	[R].APSYCAELVK.[S]	TGGT1_202900	organism=Toxoplasma_gondii_GT1 | product=zinc finger (CCCH type) motif-containing protein | location=TGGT1_chrVIIa:2849287-2853372(+) | length=1298 | sequence_SO=chromosome | SO=protein_coding	1xCarbamidomethyl [C5]; 1xTMT6plex [K10]; 1xTMT6plex [N-Term]; 1xPhospho [S3(100)]	1	0.670269	0.120708	0.360979	0.639	0.521	0.816	-0.65	-0.94	-0.29	25.8	16.5	13.4		High	High	High	High	High	High	High	High	High	TGGT1_202900 [51-60]	TGGT1_202900 1xPhospho [S53(100)]	1.51	100	1	25.8	15.8	27.5	16.5	27.5	13.3	14	11.3	13.4	25.1	7.1	27.5	14.9	25.6	11.2	11.5
FALSE	High	[R].VGSRSPTPVVK.[R]	TGGT1_266030	organism=Toxoplasma_gondii_GT1 | product=putative pre-mRNA splicing factor | location=TGGT1_chrIX:1169984-1171558(-) | length=524 | sequence_SO=chromosome | SO=protein_coding	1xTMT6plex [K11]; 1xTMT6plex [N-Term]; 2xPhospho [S3(100); S5(100)]	2	0.665577	0.18447	0.523965	0.723	0.521	0.72	-0.47	-0.94	-0.47	12.4	9	6.5		High	High	High	High	High	High	High	High	High	TGGT1_266030 [368-378]	TGGT1_266030 2xPhospho [S370(100); S372(100)]	1.61	100	1	20.8	9.3	12.4	9	18.9	5.5	5.6	6.5	7.6	20.2	4.2	12.4	8.1	17.6	4.6	4.6
FALSE	High	[R].SLVHEVGKPPQDVTDDSPPSK.[K]	Q96T58	Msx2-interacting protein OS=Homo sapiens GN=SPEN PE=1 SV=1	2xTMT6plex [K8; K21]; 1xTMT6plex [N-Term]; 1xPhospho [T/S]	2	0.745256	0.431276	0.748323	0.702	0.522	0.745	-0.51	-0.94	-0.43	9.1	6.4	4.8		High	Not Found	High	High	High	High	High	High	Not Found	Q96T58 [1206-1226]		1.13	78	1	6.5	0	12.8	4.2	10.6	6.4	6.7	3.4	0	6.3	0	12.8	3.8	9.9	5.4	5.5
FALSE	High	[K].GDTDGSGNLPSPK.[R]	TGGT1_247600	organism=Toxoplasma_gondii_GT1 | product=hypothetical protein | location=TGGT1_chrXII:3367351-3374920(+) | length=697 | sequence_SO=chromosome | SO=protein_coding	1xTMT6plex [K13]; 1xTMT6plex [N-Term]; 1xPhospho [S11(100)]	1	0.974339	0.51874	0.638607	0.886	0.522	0.59	-0.18	-0.94	-0.76	9.2	8.2	4.8		High	High	High	High	High	High	High	High	High	TGGT1_247600 [100-112]	TGGT1_247600 1xPhospho [S110(100)]	1.34	100	1	9.2	6	9.3	8.2	15	3.2	4.8	6.2	4.5	9	2.7	9.3	7.4	13.9	2.7	4
FALSE	High	[R].RPTSCTAEEDSDDDASFGPQPLR.[S]	TGGT1_257560	organism=Toxoplasma_gondii_GT1 | product=WD domain, G-beta repeat-containing protein | location=TGGT1_chrVIIb:3904702-3908262(+) | length=1017 | sequence_SO=chromosome | SO=protein_coding	1xCarbamidomethyl [C5]; 1xTMT6plex [N-Term]; 1xPhospho [S11(99.9)]	1	0.981098	0.43812	0.354887	0.913	0.523	0.573	-0.13	-0.94	-0.8	8.8	8	4.6		High	High	High	High	High	High	High	High	High	TGGT1_257560 [124-146]	TGGT1_257560 1xPhospho [S134(99.9)]	1.56	100	1	11.2	8.8	5	11.2	8	6.5	8.6	3.7	4.6	10.9	4	5	10.1	7.5	5.5	7
FALSE	High	[R].LLQPVPLSATEMAAICQEPIHEADEEESDGER.[L]	TGGT1_242570	organism=Toxoplasma_gondii_GT1 | product=hypothetical protein | location=TGGT1_chrVI:1981264-1985802(-) | length=884 | sequence_SO=chromosome | SO=protein_coding	1xCarbamidomethyl [C16]; 1xDeamidated [Q17]; 1xTMT6plex [N-Term]; 1xPhospho [S28(97.9)]	2	0.802933	0.32719	0.183775	1.277	0.523	0.409	0.35	-0.94	-1.29	8.9	11.3	4.6		High	Not Found	High	High	High	High	High	High	Not Found	TGGT1_242570 [634-665]	TGGT1_242570 1xPhospho [S661(97.9)]	1.48	67	1	14	0	5.6	11.8	10.9	0	4.7	4.6	0	13.6	0	5.6	10.7	10.1	0	3.8
FALSE	High	[K].CLFDIETSSQSDLK.[G]	TGGT1_239100	organism=Toxoplasma_gondii_GT1 | product=ribosomal protein RPS7 | location=TGGT1_chrVI:457170-458270(+) | length=196 | sequence_SO=chromosome | SO=protein_coding	1xCarbamidomethyl [C1]; 1xTMT6plex [K14]; 1xTMT6plex [N-Term]; 1xPhospho [T/S]	5	0.670747	0.360544	0.772965	0.858	0.524	0.611	-0.22	-0.93	-0.71	8.5	7.3	4.5		High	High	High	High	High	High	High	High	High	TGGT1_239100 [26-39]		2.73	89	1	13.1	0	5.5	7.7	7.3	4.5	4.4	4.5	6.8	12.8	0	5.5	6.9	6.8	3.8	3.6
FALSE	High	[K].LDDFGDLSDSCDKVKEER.[S]	TGGT1_289880	organism=Toxoplasma_gondii_GT1 | product=hypothetical protein | location=TGGT1_chrIX:3301494-3313288(-) | length=1326 | sequence_SO=chromosome | SO=protein_coding	1xCarbamidomethyl [C11]; 2xTMT6plex [K13; K15]; 1xTMT6plex [N-Term]; 1xPhospho [S8(100)]	3	0.997803	0.308084	0.285494	0.939	0.524	0.558	-0.09	-0.93	-0.84	33.6	31.5	17.6		High	High	High	High	High	High	High	High	High	TGGT1_289880 [244-261]	TGGT1_289880 1xPhospho [S251(100)]	2.13	100	1	33.6	18.3	60.3	31.5	63.9	20.4	26.5	17.6	5.9	32.7	8.3	60.3	28.4	59.5	17.2	21.7
FALSE	High	[R].RGSNAHLGEANNQPEKK.[K]	TGGT1_318310	organism=Toxoplasma_gondii_GT1 | product=transketolase | location=TGGT1_chrIV:1364235-1371398(-) | length=699 | sequence_SO=chromosome | SO=protein_coding	2xTMT6plex [K16; K17]; 1xTMT6plex [N-Term]; 1xPhospho [S3(100)]	1	0.990895	0.378686	0.437538	0.941	0.525	0.558	-0.09	-0.93	-0.84	32.3	30.4	17		High	High	High	High	High	High	High	High	High	TGGT1_318310 [6-22]	TGGT1_318310 1xPhospho [S8(100)]	2.19	100	1	41.4	17.6	32.3	30.4	34.4	18.9	30.6	17	6.4	40.2	8	32.3	27.4	32	16	25.2
FALSE	High	[K].SKLLSDSDDDAPVKPSR.[S]	TGGT1_288570	organism=Toxoplasma_gondii_GT1 | product=hypothetical protein | location=TGGT1_chrIX:2433882-2435903(-) | length=417 | sequence_SO=chromosome | SO=protein_coding	2xTMT6plex [K2; K14]; 1xTMT6plex [N-Term]; 2xPhospho [S5(99.2); S7(100)]	3	0.866454	0.915426	0.682033	1.016	0.525	0.517	0.02	-0.93	-0.95	15.9	16.2	8.4		High	High	High	High	High	High	High	High	High	TGGT1_288570 [84-100]	TGGT1_288570 2xPhospho [S88(99.2); S90(100)]	1.55	89	1	15.9	4.3	17.9	16.2	24.4	7.4	12.7	5.5	0	15.5	2	17.9	14.6	22.7	6.3	10.4
FALSE	High	[K].DMHPSGALK.[G]	TGGT1_248270	organism=Toxoplasma_gondii_GT1 | product=zinc finger (CCCH type) motif-containing protein | location=TGGT1_chrXII:3703436-3706196(+) | length=818 | sequence_SO=chromosome | SO=protein_coding	1xTMT6plex [K9]; 1xTMT6plex [N-Term]	1	0.74244	0.380013	0.778883	0.686	0.526	0.767	-0.54	-0.93	-0.38	12.1	8.3	6.4		High	High	High	High	High	High	High	High	High	TGGT1_248270 [266-274]		1.45	100	1	12.1	13	7.1	6.1	8.3	11.8	10.2	5.2	6.4	11.8	5.9	7.1	5.5	7.7	10	8.4
FALSE	High	[R].EESQSEDSSEEAVQHLR.[K]	TGGT1_244280	organism=Toxoplasma_gondii_GT1 | product=hypothetical protein | location=TGGT1_chrVI:3070946-3071335(+) | length=129 | sequence_SO=chromosome | SO=protein_coding	1xDeamidated [Q14]; 1xTMT6plex [N-Term]; 1xPhospho [S]	2	0.973826	0.151958	0.200803	0.752	0.526	0.699	-0.41	-0.93	-0.52	17.1	12.9	9		High	High	High	High	High	High	High	High	High	TGGT1_244280 [98-114]		2.09	100	1	20.1	8.2	17.1	12.9	16.1	11.6	9	6.8	9	19.5	3.7	17.1	11.6	15	9.8	7.4
FALSE	High	[K].KKPTGSAGATSPQAGEGATQANNSDDEKEDSPK.[S]	TGGT1_289290	organism=Toxoplasma_gondii_GT1 | product=hypothetical protein | location=TGGT1_chrIX:2957612-2961198(-) | length=510 | sequence_SO=chromosome | SO=protein_coding	4xTMT6plex [K1; K2; K28; K33]; 1xTMT6plex [N-Term]; 1xPhospho [S24(98.8)]	2	0.314092			0.565	0.527	0.932	-0.82	-0.92	-0.1	12.6	7.1	6.6		High	Not Found	High	High	High	High	High	Not Found	Not Found	TGGT1_289290 [412-444]	TGGT1_289290 1xPhospho [S435(98.8)]	2.74	67	1	11.4	0	13.9	7.1	8.9	3	6.6	0	0	11.1	0	13.9	6.4	8.3	2.5	5.4
FALSE	High	[R].WDQTADQTPGATPKK.[L]	O75533	Splicing factor 3B subunit 1 OS=Homo sapiens GN=SF3B1 PE=1 SV=3	2xTMT6plex [K14; K15]; 1xTMT6plex [N-Term]; 2xPhospho [T8(99.4); T12(100)]	1	0.878143	0.32742	0.482706	0.959	0.527	0.549	-0.06	-0.92	-0.86	14.3	13.7	7.5		High	Not Found	High	High	High	High	High	High	High	O75533 [200-214]	O75533 2xPhospho [T207(99.4); T211(100)]	1.43	89	1	15.5	0	13.2	13.7	15	8.5	14.2	5.2	7.5	15.1	0	13.2	12.4	14	7.2	11.7
FALSE	High	[K].GEEGSDDDETENGPKPK.[K]	Q6PD62	RNA polymerase-associated protein CTR9 homolog OS=Homo sapiens GN=CTR9 PE=1 SV=1	2xTMT6plex [K15; K17]; 1xTMT6plex [N-Term]; 1xPhospho [S5(100)]	1	0.908859	0.849353	0.619383	1.283	0.527	0.411	0.36	-0.92	-1.28	25.2	32.4	13.3		High	High	High	High	High	High	High	High	High	Q6PD62 [966-982]	Q6PD62 1xPhospho [S970(100)]	2.03	100	1	48.2	6.5	25.2	38.8	32.4	16.2	40.7	13.3	4.2	46.9	2.9	25.2	35	30.1	13.7	33.4
FALSE	High	[K].SSSWFSWK.[S]	TGGT1_203390	organism=Toxoplasma_gondii_GT1 | product=CRAL/TRIO domain-containing protein | location=TGGT1_chrVIIa:2421687-2423720(-) | length=456 | sequence_SO=chromosome | SO=protein_coding	1xTMT6plex [K8]; 1xPhospho [S]	2				0.355	0.528	1.487	-1.49	-0.92	0.57	35	12.4	18.5		Not Found	High	Not Found	Not Found	Not Found	High	Not Found	High	High	TGGT1_203390 [153-160]		1.71	44	1	0	35	0	0	0	12.4	0	12.8	26.7	0	15.8	0	0	0	10.5	0
FALSE	High	[R].ADSPKPAFHGNAGFGDLWSGEK.[A]	TGGT1_261410	organism=Toxoplasma_gondii_GT1 | product=protein-tyrosine-phosphatase | location=TGGT1_chrVIIb:1737178-1741612(+) | length=440 | sequence_SO=chromosome | SO=protein_coding	2xTMT6plex [K5; K22]; 1xTMT6plex [N-Term]; 1xPhospho [S3(100)]	4	0.439025	0.251706	0.764059	0.546	0.528	0.966	-0.87	-0.92	-0.05	22.8	12.5	12		High	Not Found	High	High	High	High	High	High	Not Found	TGGT1_261410 [248-269]	TGGT1_261410 1xPhospho [S250(100)]	1.76	78	1	20.8	0	25	11.6	23.4	12.5	15.6	9.3	0	20.3	0	25	10.5	21.8	10.5	12.8
FALSE	High	[R].STEETTDEFNIQGLDSRPEK.[L]	TGGT1_226020	organism=Toxoplasma_gondii_GT1 | product=transporter, major facilitator family protein | location=TGGT1_chrX:1771859-1775439(-) | length=589 | sequence_SO=chromosome | SO=protein_coding	1xTMT6plex [K20]; 1xTMT6plex [N-Term]; 1xPhospho [S1(99.3)]	1	0.839752	0.232721	0.112769	1.063	0.529	0.498	0.09	-0.92	-1.01	12.5	13.3	6.6		High	High	High	High	High	High	High	High	High	TGGT1_226020 [21-40]	TGGT1_226020 1xPhospho [S21(99.3)]	2.96	100	1	14.5	8.1	12.5	11.7	14.8	13.3	4.6	6.6	11.2	14.1	3.6	12.5	10.5	13.8	11.3	3.7
FALSE	High	[K].SGEKPGSAADSADEDSPSR.[G]	TGGT1_203370	organism=Toxoplasma_gondii_GT1 | product=hypothetical protein | location=TGGT1_chrVIIa:2439891-2442215(-) | length=774 | sequence_SO=chromosome | SO=protein_coding	1xTMT6plex [K4]; 1xTMT6plex [N-Term]; 1xPhospho [S]	2	0.999004	0.264101	0.278187	0.903	0.53	0.586	-0.15	-0.92	-0.77	44.5	40.2	23.5		High	High	High	High	High	High	High	High	High	TGGT1_203370 [547-565]		1.55	100	1	44.5	22.8	47.1	40.2	41	28.1	30.4	23.5	18.5	43.2	10.3	47.1	36.2	38.2	23.7	24.9
FALSE	High	[R].KASDTPPTSPTVAWSSPK.[A]	TGGT1_315150	organism=Toxoplasma_gondii_GT1 | product=putative eukaryotic initiation factor-4E | location=TGGT1_chrXI:4467998-4473119(+) | length=455 | sequence_SO=chromosome | SO=protein_coding	2xTMT6plex [K1; K18]; 1xTMT6plex [N-Term]; 2xPhospho [T5(100); T/S]	4	0.739878	0.0337974	0.0141865	1.048	0.53	0.506	0.07	-0.91	-0.98	24.6	25.8	13.1		High	High	High	High	High	High	High	High	High	TGGT1_315150 [70-87]	TGGT1_315150 2xPhospho [T74(100); T/S]	2.06	100	1	25.7	23.7	24.6	25.8	35.8	23.6	19.1	13.1	11.5	25	10.7	24.6	23.3	33.3	19.9	15.7
FALSE	High	[R].VFSPGEAVGSPK.[K]	TGGT1_293510	organism=Toxoplasma_gondii_GT1 | product=poly(ADP-ribose) polymerase and DNA-Ligase Zn-finger region domain-containing protein | location=TGGT1_chrIa:371571-373049(-) | length=392 | sequence_SO=chromosome | SO=protein_coding	1xTMT6plex [K12]; 1xTMT6plex [N-Term]; 2xPhospho [S3(100); S10(100)]	3	0.937131	0.524994	0.717614	0.591	0.531	0.898	-0.76	-0.91	-0.15	31.8	18.8	16.9		High	High	High	High	High	High	High	High	High	TGGT1_293510 [259-270]	TGGT1_293510 2xPhospho [S261(100); S268(100)]	4.07	100	1	31.8	13.5	39.3	18.8	35.8	16.8	24.9	16.9	10.8	30.9	6.1	39.3	16.9	33.4	14.2	20.4
FALSE	High	[R].NLLMPPSEGELTPK.[A]	TGGT1_261620	organism=Toxoplasma_gondii_GT1 | product=hypothetical protein | location=TGGT1_chrVIIb:1597684-1599891(-) | length=254 | sequence_SO=chromosome | SO=protein_coding	1xTMT6plex [K14]; 1xTMT6plex [N-Term]; 2xPhospho [S7(100); T12(100)]	5	0.850252	0.541606	0.293106	0.915	0.531	0.58	-0.13	-0.91	-0.79	19.6	17.9	10.4		High	High	High	High	High	High	High	High	High	TGGT1_261620 [199-212]	TGGT1_261620 2xPhospho [S205(100); T210(100)]	2.08	100	1	24	7.9	19.6	20.1	17.9	16.6	13.3	10.4	10.1	23.3	3.6	19.6	18.1	16.7	14	10.9
FALSE	High	[K].IEEVLSPEGSPSKSPSK.[K]	Q9UEY8	Gamma-adducin OS=Homo sapiens GN=ADD3 PE=1 SV=1	2xTMT6plex [K13; K17]; 1xTMT6plex [N-Term]; 2xPhospho [S10(99.1); S]	2	0.996282	0.902321	0.934211	1.156	0.531	0.459	0.21	-0.91	-1.12	17.3	20	9.2		High	High	High	High	High	High	High	High	High	Q9UEY8 [668-684]	Q9UEY8 2xPhospho [S677(99.1); S]	1.75	100	1	28	10.6	17.3	23.4	20	9.8	33.5	9.2	9	27.3	4.8	17.3	21.1	18.6	8.3	27.6
FALSE	High	[R].GGRLSSSRPYTGPEETSREPK.[A]	TGGT1_247450	organism=Toxoplasma_gondii_GT1 | product=hypothetical protein | location=TGGT1_chrXII:3275746-3284022(+) | length=2303 | sequence_SO=chromosome | SO=protein_coding	1xTMT6plex [K21]; 1xTMT6plex [N-Term]; 1xPhospho [S5(98.2)]	1	0.755499	0.595199	0.956766	0.522	0.532	1.019	-0.94	-0.91	0.03	54.5	28.5	29		High	High	High	High	High	High	High	High	High	TGGT1_247450 [868-888]	TGGT1_247450 1xPhospho [S872(98.2)]	2.15	100	1	21.7	54.5	57.5	28.1	38.4	28.5	16.7	29	46.5	21.1	24.7	57.5	25.3	35.8	24	13.7
FALSE	High	[R].DFVFPEADSEDEAEETAK.[W]	TGGT1_268990	organism=Toxoplasma_gondii_GT1 | product=hypothetical protein | location=TGGT1_chrVIII:6157705-6162078(-) | length=1250 | sequence_SO=chromosome | SO=protein_coding	1xTMT6plex [K18]; 1xTMT6plex [N-Term]; 1xPhospho [S9(100)]	4	0.404489	0.129693	0.548949	0.646	0.532	0.823	-0.63	-0.91	-0.28	9.5	6.1	5		High	High	High	High	High	High	High	High	High	TGGT1_268990 [421-438]	TGGT1_268990 1xPhospho [S429(100)]	1.71	89	1	10.6	0	8.5	6.1	9.2	5.1	5	3.7	7	10.3	0	8.5	5.5	8.5	4.3	4.1
FALSE	High	[K].FTPAGAAAASAQSSFKDK.[R]	TGGT1_313080	organism=Toxoplasma_gondii_GT1 | product=hypothetical protein | location=TGGT1_chrXI:3049384-3050751(-) | length=455 | sequence_SO=chromosome | SO=protein_coding	2xTMT6plex [K16; K18]; 1xTMT6plex [N-Term]; 2xPhospho [S13(99.3); S14(100)]	9	0.99239	0.353988	0.248344	1.143	0.532	0.465	0.19	-0.91	-1.1	12.7	14.5	6.7		High	High	High	High	High	High	High	High	High	TGGT1_313080 [416-433]	TGGT1_313080 2xPhospho [S428(99.3); S429(100)]	3.9	89	1	11.7	0	13.7	14.5	25.4	6.4	8.2	5.3	6.7	11.4	0	13.7	13	23.6	5.4	6.7
FALSE	High	[R].GPSQEEEDNHSDEEDRASEPKSQDQDSEVNELSR.[G]	Q86VM9	Zinc finger CCCH domain-containing protein 18 OS=Homo sapiens GN=ZC3H18 PE=1 SV=2	1xTMT6plex [K21]; 3xPhospho [S]	1			0.0330486	0.341	0.533	1.561	-1.55	-0.91	0.64	21.8	7.4	11.6		Not Found	High	Not Found	High	Not Found	High	High	High	High	Q86VM9 [57-90]	Q86VM9 3xPhospho [S]	1.33	67	1	0	21.8	0	8.1	0	6.8	11	13.3	11.6	0	9.9	0	7.3	0	5.7	9.1
FALSE	High	[R].QVPSSENIDEMAQQGEAPQVEGESIQEESKK.[S]	TGGT1_220510	organism=Toxoplasma_gondii_GT1 | product=hypothetical protein | location=TGGT1_chrV:328785-330623(+) | length=612 | sequence_SO=chromosome | SO=protein_coding	2xTMT6plex [K30; K31]; 1xTMT6plex [N-Term]; 1xPhospho [S]	3	0.798389	0.00181507	0.00319831	0.903	0.533	0.59	-0.15	-0.91	-0.76	8.2	7.4	4.3		High	High	High	High	High	High	High	High	High	TGGT1_220510 [545-575]		1.81	100	1	8.2	7	8.2	7	7.4	7.6	3.6	5.1	4.3	8	3.2	8.2	6.3	6.9	6.4	3
FALSE	High	[K].AKSPGNLSPAAVAAGK.[A]	TGGT1_308860	organism=Toxoplasma_gondii_GT1 | product=hypothetical protein | location=TGGT1_chrXI:267813-271388(-) | length=654 | sequence_SO=chromosome | SO=protein_coding	2xTMT6plex [K2; K16]; 1xTMT6plex [N-Term]; 2xPhospho [S3(100); S8(100)]	4	0.955773	0.0394641	0.0280135	1.252	0.534	0.427	0.32	-0.9	-1.23	38.3	47.9	20.5		High	High	High	High	High	High	High	High	High	TGGT1_308860 [633-648]	TGGT1_308860 2xPhospho [S635(100); S640(100)]	3.3	100	1	31.6	38.3	62.3	32.8	58.1	47.9	17.4	20.5	23.4	30.7	17.3	62.3	29.6	54.1	40.4	14.3
FALSE	High	[R].SLEGSYDERPLDRPR.[Q]	TGGT1_254210	organism=Toxoplasma_gondii_GT1 | product=RNA recognition motif-containing protein | location=TGGT1_chrIII:1510977-1517378(+) | length=1123 | sequence_SO=chromosome | SO=protein_coding	1xTMT6plex [N-Term]; 1xPhospho [S1(100)]	2	0.474135	0.220649	0.798436	0.736	0.535	0.727	-0.44	-0.9	-0.46	21.2	15.6	11.3		High	High	High	High	High	High	High	High	High	TGGT1_254210 [9-23]	TGGT1_254210 1xPhospho [S9(100)]	1.34	100	1	21.2	26.1	13.5	15.6	17.4	12.2	10.8	11.3	17.5	20.6	11.8	13.5	14.1	16.2	10.3	8.9
FALSE	High	[K].RPNEDSDEDEEKGAVVPPVHDIYR.[A]	Q12996	Cleavage stimulation factor subunit 3 OS=Homo sapiens GN=CSTF3 PE=1 SV=1	1xTMT6plex [K12]; 1xTMT6plex [N-Term]; 1xPhospho [S6(100)]	5	0.999472	0.677129	0.694699	1.062	0.535	0.504	0.09	-0.9	-0.99	32.3	34.3	17.3		High	High	High	High	High	High	High	High	High	Q12996 [686-709]	Q12996 1xPhospho [S691(100)]	4.7	100	1	32.3	17	33	34.3	40.2	12.7	25.5	17.3	15.9	31.4	7.7	33	30.9	37.4	10.7	20.9
FALSE	High	[R].VQCFPSEEGNASETSAEEAKK.[V]	TGGT1_309220	organism=Toxoplasma_gondii_GT1 | product=GTPase activating protein for Arf protein | location=TGGT1_chrXI:525668-532349(-) | length=557 | sequence_SO=chromosome | SO=protein_coding	1xCarbamidomethyl [C3]; 1xDeamidated [N10]; 2xTMT6plex [K20; K21]; 1xTMT6plex [N-Term]; 2xPhospho [S/T]	3	0.608189	0.0944068	0.327494	0.767	0.536	0.699	-0.38	-0.9	-0.52	10.4	8	5.6		High	High	High	High	High	High	High	High	High	TGGT1_309220 [170-190]		0.98	100	1	9.7	12.7	10.4	9.8	8	7.9	9.6	3.6	5.6	9.5	5.7	10.4	8.8	7.4	6.7	7.9
FALSE	High	[K].GFTAAGVLAAHK.[I]	E2QRB3	Pyrroline-5-carboxylate reductase 1, isoform CRA_c OS=Homo sapiens GN=PYCR1 PE=1 SV=2	1xTMT6plex [K12]; 1xTMT6plex [N-Term]	1	0.919274	0.573182	0.74695	0.619	0.537	0.868	-0.69	-0.9	-0.2	8.7	5.4	4.7		High	Not Found	High	High	High	High	High	High	High	E2QRB3 [18-29]		2.36	89	1	6.6	0	11.6	5.4	5.2	13.3	4.7	3.1	9.8	6.4	0	11.6	4.9	4.9	11.2	3.9
FALSE	High	[K].FVVVHDAFGSQSTK.[A]	TGGT1_289830	organism=Toxoplasma_gondii_GT1 | product=putative eukaryotic initiation factor-3, delta subunit | location=TGGT1_chrIX:3281722-3286956(+) | length=335 | sequence_SO=chromosome | SO=protein_coding	1xTMT6plex [K14]; 1xTMT6plex [N-Term]; 1xPhospho [S10(99.5)]	4	0.914388	0.339622	0.530619	0.912	0.538	0.59	-0.13	-0.89	-0.76	10.7	9.8	5.8		High	High	High	High	High	High	High	High	High	TGGT1_289830 [111-124]	TGGT1_289830 1xPhospho [S120(99.5)]	2.36	100	1	6.5	16.3	10.7	8.1	10.2	9.8	5.8	10.3	5.2	6.3	7.4	10.7	7.3	9.5	8.3	4.7
FALSE	High	[K].RRSLSPKPR.[D]	Q13523	Serine/threonine-protein kinase PRP4 homolog OS=Homo sapiens GN=PRPF4B PE=1 SV=3	1xTMT6plex [K7]; 1xTMT6plex [N-Term]; 2xPhospho [S3(100); S5(100)]	2	0.992636	0.58031	0.517588	1.228	0.539	0.439	0.3	-0.89	-1.19	276.4	339.3	148.9		High	High	High	High	High	High	High	High	High	Q13523 [352-360]	Q13523 2xPhospho [S354(100); S356(100)]	2.75	100	1	353.7	168.2	276.4	359.2	339.3	153.5	302	148.9	114.7	343.8	76.1	276.4	324	316	129.5	248
FALSE	High	[R].AFNGESSGELAK.[G]	TGGT1_247440	organism=Toxoplasma_gondii_GT1 | product=hypothetical protein | location=TGGT1_chrXII:3270269-3271405(-) | length=378 | sequence_SO=chromosome | SO=protein_coding	1xTMT6plex [K12]; 1xTMT6plex [N-Term]; 2xPhospho [S6(100); S7(100)]	1	0.983566	0.296142	0.239443	1.069	0.54	0.505	0.1	-0.89	-0.99	13.2	14.1	7.1		High	High	High	High	High	High	High	High	High	TGGT1_247440 [62-73]	TGGT1_247440 2xPhospho [S67(100); S68(100)]	2.68	100	1	20.8	12.1	13.2	12.8	22.1	14.1	16.6	7.1	5	20.2	5.5	13.2	11.5	20.6	11.9	13.6
FALSE	High	[K].RGSAATPEEGETPPAGQVAQK.[T]	TGGT1_216670	organism=Toxoplasma_gondii_GT1 | product=FUSE-binding protein 2 / KH-type splicing regulatory protein | location=TGGT1_chrXI:5891708-5895741(-) | length=941 | sequence_SO=chromosome | SO=protein_coding	1xTMT6plex [K21]; 1xTMT6plex [N-Term]; 1xPhospho [S/T]	2	0.980254	0.54721	0.653423	1.191	0.54	0.453	0.25	-0.89	-1.14	8.2	9.8	4.4		High	High	High	High	High	High	High	High	High	TGGT1_216670 [6-26]		1.6	100	1	6.1	8.2	11.9	4.5	11	9.8	4.4	9.8	4.3	5.9	3.7	11.9	4.1	10.2	8.3	3.6
FALSE	High	[K].SDLRKSPVFSDEDSDLDFDISK.[L]	O00566	U3 small nucleolar ribonucleoprotein protein MPP10 OS=Homo sapiens GN=MPHOSPH10 PE=1 SV=2	2xTMT6plex [K5; K22]; 1xTMT6plex [N-Term]; 3xPhospho [S6(98.7); S10(100); S14(100)]	3	0.999997	0.447905	0.378476	1.212	0.54	0.446	0.28	-0.89	-1.17	15.2	18.5	8.2		High	High	High	High	High	High	High	High	High	O00566 [158-179]	O00566 3xPhospho [S163(98.7); S167(100); S171(100)]	2.12	89	1	20.8	0	11.2	19.2	18.5	10	15.9	8.2	4	20.2	0	11.2	17.3	17.2	8.5	13.1
FALSE	High	[R].SGSGEVPESHRK.[C]	TGGT1_291820	organism=Toxoplasma_gondii_GT1 | product=RNA helicase (UPF2 interacting domain) protein | location=TGGT1_chrIX:4174342-4181401(-) | length=1539 | sequence_SO=chromosome | SO=protein_coding	1xTMT6plex [K12]; 1xTMT6plex [N-Term]; 1xPhospho [S]	2	0.965238	0.267524	0.362311	0.712	0.541	0.76	-0.49	-0.89	-0.4	38	27.1	20.6		High	High	High	High	High	High	High	High	High	TGGT1_291820 [236-247]		1.68	100	1	38.8	20.1	38	25.3	36.8	27.1	25.2	18.9	20.6	37.7	9.1	38	22.8	34.3	22.8	20.7
FALSE	High	[R].LRSVSPFLAGAK.[R]	TGGT1_299100	organism=Toxoplasma_gondii_GT1 | product=hypothetical protein | location=TGGT1_chrIII:2162728-2169237(-) | length=2169 | sequence_SO=chromosome | SO=protein_coding	1xTMT6plex [K12]; 1xTMT6plex [N-Term]; 2xPhospho [S3(100); S5(100)]	2	0.902029	0.1031	0.162072	0.922	0.541	0.587	-0.12	-0.89	-0.77	8.9	8.2	4.8		High	High	High	High	High	High	High	High	High	TGGT1_299100 [1878-1889]	TGGT1_299100 2xPhospho [S1880(100); S1882(100)]	2.23	89	1	8.9	12.5	6.4	6.8	9.7	8.2	5.7	4.1	0	8.7	5.7	6.4	6.1	9.1	6.9	4.7
FALSE	High	[K].DVTAGGQSPGGPR.[V]	TGGT1_320750	organism=Toxoplasma_gondii_GT1 | product=hypothetical protein | location=TGGT1_chrIV:42608-46741(+) | length=1377 | sequence_SO=chromosome | SO=protein_coding	1xTMT6plex [N-Term]; 1xPhospho [S8(100)]	1	0.98525	0.510579	0.599888	1.146	0.541	0.472	0.2	-0.89	-1.08	38.4	44	20.8		High	High	High	High	High	High	High	High	High	TGGT1_320750 [1033-1045]	TGGT1_320750 1xPhospho [S1040(100)]	2.23	100	1	49.5	27	38.4	44	58.9	16.5	33.5	20	20.8	48.1	12.2	38.4	39.7	54.9	13.9	27.5
FALSE	High	[R].TAEELEEENRISDDEDDQQAAK.[A]	TGGT1_221950	organism=Toxoplasma_gondii_GT1 | product=putative splicesome-associated protein | location=TGGT1_chrII:703092-709611(-) | length=559 | sequence_SO=chromosome | SO=protein_coding	1xTMT6plex [K22]; 1xTMT6plex [N-Term]; 1xPhospho [S12(100)]	3	0.992082	0.0716669	0.0834048	0.821	0.542	0.66	-0.29	-0.88	-0.6	44.6	36.6	24.1		High	High	High	High	High	High	High	High	High	TGGT1_221950 [396-417]	TGGT1_221950 1xPhospho [S407(100)]	3.42	100	1	46.9	28.2	44.6	36.6	47.8	31.5	27.1	19.4	24.1	45.5	12.7	44.6	33	44.5	26.6	22.2
FALSE	High	[R].DHINDIIK.[I]	A0A0J9YXZ5	Ras GTPase-activating-like protein IQGAP1 OS=Homo sapiens GN=IQGAP1 PE=1 SV=1	1xTMT6plex [K8]; 1xTMT6plex [N-Term]	1	0.896662	0.785544	0.972217	0.726	0.543	0.748	-0.46	-0.88	-0.42	9.3	6.8	5.1		High	High	High	High	High	High	High	High	High	A0A0J9YXZ5 [834-841]		2.18	100	1	14.3	5.2	9.3	9.5	6.8	6.1	14.9	5.1	3.9	13.9	2.4	9.3	8.5	6.3	5.2	12.3
FALSE	High	[R].IGSQVGSALLQEGGK.[L]	TGGT1_267300	organism=Toxoplasma_gondii_GT1 | product=hypothetical protein | location=TGGT1_chrIX:568020-572078(-) | length=265 | sequence_SO=chromosome | SO=protein_coding	1xTMT6plex [K15]; 1xTMT6plex [N-Term]; 1xPhospho [S3(100)]	7	0.95876	0.493553	0.363378	0.823	0.543	0.659	-0.28	-0.88	-0.6	23.8	19.6	12.9		High	High	High	High	High	High	High	High	High	TGGT1_267300 [76-90]	TGGT1_267300 1xPhospho [S78(100)]	2.74	100	1	25.1	12.4	23.8	19.6	39.4	13.5	12.9	20	6.4	24.4	5.6	23.8	17.7	36.6	11.4	10.6
FALSE	High	[R].CVEGAPEVQNSASSSTEDPLSPGNAR.[G]	TGGT1_309190	organism=Toxoplasma_gondii_GT1 | product=hypothetical protein | location=TGGT1_chrXI:506755-512407(+) | length=822 | sequence_SO=chromosome | SO=protein_coding	1xCarbamidomethyl [C1]; 1xTMT6plex [N-Term]; 1xPhospho [S21(94)]	1	0.985938	0.287996	0.185108	1.146	0.543	0.474	0.2	-0.88	-1.08	8.6	9.8	4.6		High	Not Found	High	High	High	High	High	High	High	TGGT1_309190 [50-75]	TGGT1_309190 1xPhospho [S70(94)]	1.27	89	1	7.3	0	10	9.8	10.7	6.8	8.1	4.5	4.6	7.1	0	10	8.8	9.9	5.7	6.7
FALSE	High	[R].QEVNPVRQEIESETTSEEQIQEEK.[S]	P13611	Versican core protein OS=Homo sapiens GN=VCAN PE=1 SV=3	1xTMT6plex [K24]; 1xTMT6plex [N-Term]; 1xPhospho [T/S]	3	0.986897	0.489009	0.348451	1.044	0.545	0.522	0.06	-0.88	-0.94	7.5	7.8	4.1		High	Not Found	High	High	High	High	High	High	High	P13611 [2101-2124]		1.13	89	1	7.5	0	7.5	8.7	7.8	7.5	9.6	2.4	4.1	7.3	0	7.5	7.9	7.3	6.3	7.9
FALSE	High	[K].FHSSDSEEEEHKK.[Q]	Q96ST2	Protein IWS1 homolog OS=Homo sapiens GN=IWS1 PE=1 SV=2	2xTMT6plex [K12; K13]; 1xTMT6plex [N-Term]; 2xPhospho [S3(99.5); S6(99.5)]	2	0.963536	0.847377	0.70747	1.199	0.545	0.455	0.26	-0.88	-1.14	36	43.1	19.6		High	High	High	High	High	High	High	High	High	Q96ST2 [360-372]	Q96ST2 2xPhospho [S362(99.5); S365(99.5)]	2.25	100	1	70.5	15.4	36	52.5	43.1	26	57.4	19.6	14.5	68.6	7	36	47.4	40.2	21.9	47.1
FALSE	High	[R].VGHFSSLFK.[W]	TGGT1_295850	organism=Toxoplasma_gondii_GT1 | product=cyclic nucleotide-binding domain-containing protein | location=TGGT1_chrIa:1477996-1491633(-) | length=3062 | sequence_SO=chromosome | SO=protein_coding	1xTMT6plex [K9]; 1xTMT6plex [N-Term]; 2xPhospho [S5(100); S6(100)]	2	0.906216	0.20102	0.116894	1.261	0.545	0.432	0.33	-0.88	-1.21	6.9	8.7	3.8		High	High	High	High	High	High	High	High	High	TGGT1_295850 [1393-1401]	TGGT1_295850 2xPhospho [S1397(100); S1398(100)]	1.83	100	1	6.9	4.8	9.6	8.7	10.7	4.9	3	5.3	3.8	6.7	2.2	9.6	7.8	10	4.1	2.5
FALSE	High	[R].HSNGPLTTAQIR.[Q]	TGGT1_215590	organism=Toxoplasma_gondii_GT1 | product=flavoprotein subunit of succinate dehydrogenase | location=TGGT1_chrX:6924001-6933881(-) | length=669 | sequence_SO=chromosome | SO=protein_coding	1xTMT6plex [N-Term]	2	0.0769536	0.027155	0.459745	0.602	0.547	0.909	-0.73	-0.87	-0.14	10.8	6.5	5.9		High	High	High	High	High	High	High	High	Not Found	TGGT1_215590 [521-532]		2.07	89	1	10.8	11.5	9.2	6.5	9.3	6.1	6.1	5.7	0	10.5	5.2	9.2	5.9	8.7	5.1	5
FALSE	High	[K].FTPAGAAAASAQSSFKDKR.[G]	TGGT1_313080	organism=Toxoplasma_gondii_GT1 | product=hypothetical protein | location=TGGT1_chrXI:3049384-3050751(-) | length=455 | sequence_SO=chromosome | SO=protein_coding	2xTMT6plex [K16; K18]; 1xTMT6plex [N-Term]; 2xPhospho [S10(99.8); S/T]	4	0.724551	0.114748	0.0428494	0.94	0.548	0.584	-0.09	-0.87	-0.78	17.5	16.4	9.6		High	High	High	High	High	High	High	High	High	TGGT1_313080 [416-434]	TGGT1_313080 2xPhospho [S425(99.8); S/T]	3.05	100	1	17.5	13.7	19.8	16.4	28.6	16.2	13	9.6	8.8	17	6.2	19.8	14.8	26.6	13.7	10.7
FALSE	High	[K].KGTDEGDWEMIR.[K]	TGGT1_298610	organism=Toxoplasma_gondii_GT1 | product=GYF domain-containing protein | location=TGGT1_chrXI:6511021-6521705(+) | length=2331 | sequence_SO=chromosome | SO=protein_coding	1xTMT6plex [K1]; 1xTMT6plex [N-Term]; 1xPhospho [T3(100)]	1	0.86943	0.804459	0.521541	1.008	0.548	0.543	0.01	-0.87	-0.88	17.5	17.6	9.6		High	High	High	High	High	High	High	High	High	TGGT1_298610 [829-840]	TGGT1_298610 1xPhospho [T831(100)]	1.58	100	1	22	5.5	17.5	17.7	17.6	12.2	13.5	9.6	7.8	21.4	2.5	17.5	16	16.4	10.3	11.1
FALSE	High	[R].SALAAPASGDCAEVQRPASSR.[A]	TGGT1_220190	organism=Toxoplasma_gondii_GT1 | product=hypothetical protein | location=TGGT1_chrV:94557-99395(-) | length=560 | sequence_SO=chromosome | SO=protein_coding	1xCarbamidomethyl [C11]; 1xTMT6plex [N-Term]; 1xPhospho [S]	2	0.0740476	0.378111	0.442073	0.468	0.549	1.173	-1.09	-0.86	0.23	11.1	5.2	6.1		High	High	High	High	High	High	High	High	High	TGGT1_220190 [252-272]		1.41	100	1	11.1	14.4	8.7	6.9	5.2	4.6	6.1	5.8	12.8	10.8	6.5	8.7	6.2	4.8	3.9	5
FALSE	High	[R].SCSRGSLDEDESERPTAGK.[M]	TGGT1_206670	organism=Toxoplasma_gondii_GT1 | product=hypothetical protein | location=TGGT1_chrVIIa:705099-714174(-) | length=2072 | sequence_SO=chromosome | SO=protein_coding	1xCarbamidomethyl [C2]; 1xTMT6plex [K19]; 1xTMT6plex [N-Term]; 3xPhospho [S1(100); S3(100); S6(100)]	1	0.83287	0.232043	0.461134	0.847	0.549	0.648	-0.24	-0.87	-0.63	37.8	32	20.8		High	High	High	High	High	High	High	High	High	TGGT1_206670 [1901-1919]	TGGT1_206670 3xPhospho [S1901(100); S1903(100); S1906(100)]	2	100	1	44.4	24	37.8	32	35.4	24.6	30.8	20.8	19.6	43.2	10.8	37.8	28.9	32.9	20.8	25.3
FALSE	High	[R].ELEEEEENSDEDELDSHTMVK.[T]	A0A087WZ06	Serine/threonine-protein kinase 3 OS=Homo sapiens GN=STK3 PE=1 SV=1	1xTMT6plex [K21]; 1xTMT6plex [N-Term]; 1xPhospho [S/T]	3	0.896464	0.637778	0.40377	1.133	0.549	0.484	0.18	-0.87	-1.05	21.5	24.4	11.8		High	High	High	High	High	High	High	High	High	A0A087WZ06 [197-217]		2.12	100	1	24.1	12	21.5	26.8	24.4	14.3	21.7	10.4	11.8	23.4	5.4	21.5	24.2	22.7	12	17.8
FALSE	High	[K].LKFSDEEDGRDSDEEGAEGHR.[D]	P48634	Protein PRRC2A OS=Homo sapiens GN=PRRC2A PE=1 SV=3	1xTMT6plex [K2]; 1xTMT6plex [N-Term]; 2xPhospho [S4(100); S12(100)]	2	0.753054	0.985958	0.838099	1.3	0.55	0.423	0.38	-0.86	-1.24	28.1	36.5	15.4		High	High	High	High	High	High	High	High	High	P48634 [339-359]	P48634 2xPhospho [S342(100); S350(100)]	2.61	100	1	60.5	4.1	28.1	67	36.5	18.2	61.5	15.4	11	58.8	1.9	28.1	60.4	34	15.3	50.5
FALSE	High	[K].VKGGDDHDDTSDSDSDGLTLK.[E]	Q9BTC0	Death-inducer obliterator 1 OS=Homo sapiens GN=DIDO1 PE=1 SV=5	2xTMT6plex [K2; K21]; 1xTMT6plex [N-Term]; 3xPhospho [T10(100); S11(99); S13(99)]	3	0.914981	0.861076	0.641737	1.877	0.55	0.293	0.91	-0.86	-1.77	14.2	26.7	7.8		High	High	High	High	High	High	High	High	High	Q9BTC0 [142-162]	Q9BTC0 3xPhospho [T151(100); S152(99); S154(99)]	3.28	100	1	29.5	6	14.2	26.7	27.3	7.1	18.9	7.8	6.7	28.7	2.7	14.2	24.1	25.4	6	15.5
FALSE	High	[R].GLESSASEYGGTPLAVR.[R]	TGGT1_219700	organism=Toxoplasma_gondii_GT1 | product=putative DNA replication licensing factor MCM4 | location=TGGT1_chrXII:651605-660187(+) | length=1014 | sequence_SO=chromosome | SO=protein_coding	1xTMT6plex [N-Term]; 2xPhospho [S7(99.6); T12(100)]	4	0.237613	0.517923	0.784828	0.505	0.551	1.091	-0.98	-0.86	0.13	11.3	5.7	6.2		High	High	High	High	High	High	High	High	High	TGGT1_219700 [116-132]	TGGT1_219700 2xPhospho [S122(99.6); T127(100)]	2.55	100	1	13.5	11.3	6.4	5.7	9	2	6.2	5.6	6.9	13.2	5.1	6.4	5.2	8.4	1.7	5.1
FALSE	High	[R].SFSGGSGTDETVK.[T]	TGGT1_254940	organism=Toxoplasma_gondii_GT1 | product=MIF4G domain-containing protein | location=TGGT1_chrIII:2027943-2043635(+) | length=3756 | sequence_SO=chromosome | SO=protein_coding	1xTMT6plex [K13]; 1xTMT6plex [N-Term]; 2xPhospho [S6(99.7); S/T]	2	0.876365	0.245424	0.131333	0.815	0.551	0.676	-0.3	-0.86	-0.56	14.3	11.6	7.9		High	High	High	High	High	High	High	High	High	TGGT1_254940 [807-819]	TGGT1_254940 2xPhospho [S812(99.7); S/T]	2.27	100	1	14.3	6.7	15.6	16.7	11.6	11.3	8.1	7.9	5.9	13.9	3	15.6	15.1	10.8	9.5	6.7
FALSE	High	[R].RGSVASSMKIDDLDFDGHLLTPR.[E]	TGGT1_233000	organism=Toxoplasma_gondii_GT1 | product=KOW motif domain-containing protein | location=TGGT1_chrVIII:2313902-2327775(-) | length=1179 | sequence_SO=chromosome | SO=protein_coding	1xTMT6plex [K9]; 1xTMT6plex [N-Term]; 3xPhospho [S3(100); S6(100); S7(100)]	3	0.870122	0.432431	0.237163	1.183	0.551	0.466	0.24	-0.86	-1.1	18.6	22.1	10.3		High	High	High	High	High	High	High	High	High	TGGT1_233000 [1009-1031]	TGGT1_233000 3xPhospho [S1011(100); S1014(100); S1015(100)]	2.53	100	1	26.4	7.6	18.6	22.1	27	11.7	12.3	10.3	5.8	25.7	3.4	18.6	19.9	25.1	9.9	10.1
FALSE	High	[R].TGSQDHLSLTEGLLTR.[A]	TGGT1_230580	organism=Toxoplasma_gondii_GT1 | product=hypothetical protein | location=TGGT1_chrVIII:868693-875909(-) | length=1133 | sequence_SO=chromosome | SO=protein_coding	1xTMT6plex [N-Term]; 1xPhospho [T1(99.7)]	3	0.0466962	0.0575635	0.986778	0.654	0.552	0.843	-0.61	-0.86	-0.25	10.6	6.9	5.8		High	High	High	High	High	High	High	High	High	TGGT1_230580 [192-207]	TGGT1_230580 1xPhospho [T192(99.7)]	2.63	89	1	13.7	9.1	10.6	7.2	6.9	4.4	6.1	5.6	0	13.3	4.1	10.6	6.5	6.4	3.7	5
FALSE	High	[R].SLPQSSSETEEESHLVRPSQVK.[E]	TGGT1_271880	organism=Toxoplasma_gondii_GT1 | product=B-box zinc finger domain-containing protein | location=TGGT1_chrVIII:4302584-4313626(+) | length=1404 | sequence_SO=chromosome | SO=protein_coding	1xTMT6plex [K22]; 1xTMT6plex [N-Term]; 3xPhospho [S5(99.1); S/T]	1	0.893728	0.813025	0.559429	0.758	0.552	0.729	-0.4	-0.86	-0.46	19.8	15	11		High	High	High	High	High	High	High	High	High	TGGT1_271880 [728-749]	TGGT1_271880 3xPhospho [S732(99.1); S/T]	1.83	100	1	19.8	7	22.3	15	27.9	12.3	13.7	10.4	11	19.3	3.2	22.3	13.6	26	10.3	11.2
FALSE	High	[R].LGGLRPESPESLTSVSR.[T]	Q9H6F5	Coiled-coil domain-containing protein 86 OS=Homo sapiens GN=CCDC86 PE=1 SV=1	1xTMT6plex [N-Term]; 2xPhospho [S8(100); S/T]	1	0.514351	0.136998	0.545178	0.864	0.552	0.638	-0.21	-0.86	-0.65	10.6	9.2	5.9		High	High	High	High	High	High	High	High	High	Q9H6F5 [11-27]	Q9H6F5 2xPhospho [S18(100); S/T]	1.35	100	1	10.6	12.4	8	9.2	9.6	6.1	8.6	5.9	5.6	10.3	5.6	8	8.3	8.9	5.2	7
FALSE	High	[K].STLESEKPGSPEAAETSPPSNIIDHCEK.[L]	Q96T23	Remodeling and spacing factor 1 OS=Homo sapiens GN=RSF1 PE=1 SV=2	1xCarbamidomethyl [C26]; 2xTMT6plex [K7; K28]; 1xTMT6plex [N-Term]; 2xPhospho [S10(98.5); T/S]	4	0.999947	0.81833	0.81326	1.225	0.552	0.45	0.29	-0.86	-1.15	30.7	37.6	16.9		High	High	High	High	High	High	High	High	High	Q96T23 [613-640]	Q96T23 2xPhospho [S622(98.5); T/S]	3.11	100	1	52.6	17.3	30.7	42.6	37.6	17.8	53.7	16.9	12.2	51.1	7.8	30.7	38.4	35	15	44.1
FALSE	High	[R].QNGSNDSDRYSDNEEDSKIELK.[L]	G5E972	Lamina-associated polypeptide 2, isoforms beta/gamma OS=Homo sapiens GN=TMPO PE=1 SV=1	2xTMT6plex [K18; K22]; 1xTMT6plex [N-Term]; 1xPhospho [S11(100)]	2	0.721069	0.802994	0.383022	1.992	0.552	0.277	0.99	-0.86	-1.85	28.4	56.6	15.7		High	High	High	High	High	High	High	High	High	G5E972 [174-195]	G5E972 1xPhospho [S184(100)]	2.64	100	1	47.9	9.8	28.4	56.6	71.9	16.1	35.6	15.7	6.6	46.6	4.4	28.4	51	67	13.6	29.2
FALSE	High	[K].LLSDSDDDAPVKPSR.[S]	TGGT1_288570	organism=Toxoplasma_gondii_GT1 | product=hypothetical protein | location=TGGT1_chrIX:2433882-2435903(-) | length=417 | sequence_SO=chromosome | SO=protein_coding	1xTMT6plex [K12]; 1xTMT6plex [N-Term]; 2xPhospho [S3(100); S5(100)]	2	0.993528	0.568922	0.629548	0.971	0.554	0.57	-0.04	-0.85	-0.81	34.3	33.4	19		High	High	High	High	High	High	High	High	High	TGGT1_288570 [86-100]	TGGT1_288570 2xPhospho [S88(100); S90(100)]	1.54	100	1	34.3	15.1	38.4	33.4	33.8	15.9	24	15.2	19	33.4	6.9	38.4	30.1	31.4	13.4	19.7
FALSE	High	[K].HAVTADKEDLIRSASDSDSHGRPDEK.[K]	TGGT1_273560	organism=Toxoplasma_gondii_GT1 | product=putative kinesin heavy chain | location=TGGT1_chrVIII:3381230-3400326(-) | length=1641 | sequence_SO=chromosome | SO=protein_coding	2xTMT6plex [K7; K26]; 1xTMT6plex [N-Term]; 3xPhospho [S13(98.9); S15(98.9); S17(98.9)]	2	0.698328	0.740358	0.319596	1.171	0.554	0.473	0.23	-0.85	-1.08	35.8	42	19.9		High	High	High	High	High	High	High	High	High	TGGT1_273560 [1446-1471]	TGGT1_273560 3xPhospho [S1458(98.9); S1460(98.9); S1462(98.9)]	3.25	100	1	35.8	13.7	53.3	42	46	35.2	34.2	19.9	16.2	34.9	6.2	53.3	37.9	42.8	29.7	28.1
FALSE	High	[R].SPSSTSPGLEK.[I]	TGGT1_311230	organism=Toxoplasma_gondii_GT1 | product=hypothetical protein | location=TGGT1_chrXI:1844321-1862670(+) | length=4603 | sequence_SO=chromosome | SO=protein_coding	1xTMT6plex [K11]; 1xTMT6plex [N-Term]; 1xPhospho [S3(99.4)]	3	0.985372	0.431028	0.358115	0.824	0.555	0.673	-0.28	-0.85	-0.57	14.1	11.6	7.8		High	High	High	High	High	High	High	High	High	TGGT1_311230 [3126-3136]	TGGT1_311230 1xPhospho [S3128(99.4)]	1.9	100	1	7.7	14.1	14.5	9.6	11.6	15.7	7.8	7.3	11	7.5	6.4	14.5	8.7	10.8	13.3	6.4
FALSE	High	[K].IGDTEHSADDDDDNRSEFSLDGGAFGK.[Q]	TGGT1_280800	organism=Toxoplasma_gondii_GT1 | product=SWI2/SNF2 SRCAP/Ino80 | location=TGGT1_chrVIIa:44179-60341(-) | length=2894 | sequence_SO=chromosome | SO=protein_coding	1xTMT6plex [K27]; 1xTMT6plex [N-Term]; 2xPhospho [S7(99.6); S/T]	4	0.952912	0.0402513	0.0579638	0.771	0.556	0.721	-0.37	-0.85	-0.47	22.3	17.2	12.4		High	High	High	High	High	High	High	High	High	TGGT1_280800 [922-948]	TGGT1_280800 2xPhospho [S928(99.6); S/T]	2.14	100	1	14.9	23	22.3	17.2	23	17	12.4	12.7	12.3	14.5	10.4	22.3	15.5	21.4	14.3	10.2
FALSE	High	[K].YHPGYFGK.[V]	TGGT1_310490; E9PLL6	organism=Toxoplasma_gondii_GT1 | product=ribosomal protein RPL27A | location=TGGT1_chrXI:1345590-1346369(-) | length=147 | sequence_SO=chromosome | SO=protein_coding 60S ribosomal protein L27a OS=Homo sapiens GN=RPL27A PE=1 SV=1	1xTMT6plex [K8]; 1xTMT6plex [N-Term]	1	0.983019	0.915883	0.976072	0.847	0.556	0.657	-0.24	-0.85	-0.61	7.8	6.6	4.3	Shared	High	Not Found	High	Not Found	High	High	High	High	High	TGGT1_310490 [48-55]; E9PLL6 [48-55]		1.81	78	2	2.9	0	20.8	0	3.2	13.5	3.8	4.3	10.3	2.8	0	20.8	0	3	11.4	3.1
FALSE	High	[K].AFYADEDEEEEAESAEEEENMR.[M]	TGGT1_316900	organism=Toxoplasma_gondii_GT1 | product=Sas10 C-terminal domain-containing protein | location=TGGT1_chrXI:5539468-5546574(-) | length=800 | sequence_SO=chromosome | SO=protein_coding	1xTMT6plex [N-Term]; 1xPhospho [S14(100)]	2	0.998996	0.420533	0.351526	1.077	0.556	0.516	0.11	-0.85	-0.95	9.8	10.5	5.4		High	High	High	High	High	High	High	High	High	TGGT1_316900 [145-166]	TGGT1_316900 1xPhospho [S158(100)]	1.81	78	1	13.1	0	7.3	10.5	15.3	6.1	6.7	4.4	0	12.7	0	7.3	9.5	14.3	5.1	5.5
FALSE	High	[K].DLLSDVGGASHVQEPQTDSEAGEAGR.[Q]	TGGT1_236850	organism=Toxoplasma_gondii_GT1 | product=hypothetical protein | location=TGGT1_chrX:5428985-5438773(+) | length=2752 | sequence_SO=chromosome | SO=protein_coding	1xDeamidated [Q13]; 1xTMT6plex [N-Term]; 2xPhospho [T17(100); S19(100)]	1	0.755146	0.0315245	0.0137143	1.034	0.557	0.539	0.05	-0.84	-0.89	14.1	14.5	7.8		High	High	High	High	High	High	High	High	High	TGGT1_236850 [1334-1359]	TGGT1_236850 2xPhospho [T1350(100); S1352(100)]	2.24	100	1	14.1	11.3	14.3	15.2	14.5	14.2	10.6	7.8	6.1	13.7	5.1	14.3	13.7	13.5	12	8.7
FALSE	High	[R].AENSHTSR.[H]	TGGT1_270510	organism=Toxoplasma_gondii_GT1 | product=asparaginyl-tRNA synthetase (NOB+tRNA synthase) | location=TGGT1_chrVIII:5218409-5221722(+) | length=676 | sequence_SO=chromosome | SO=protein_coding	1xTMT6plex [N-Term]	3	0.467906	0.418334	0.994203	0.5	0.558	1.116	-1	-0.84	0.16	184.9	92.4	103.1		High	High	High	High	High	High	High	High	High	TGGT1_270510 [443-450]		2.86	100	1	184.9	111.1	301.9	91	204	92.4	103.1	97.3	153.9	179.8	50.3	301.9	82	190	78	84.7
FALSE	High	[K].AVAQAPRSPSR.[S]	TGGT1_230940	organism=Toxoplasma_gondii_GT1 | product=hypothetical protein | location=TGGT1_chrVIII:1112065-1119747(+) | length=1523 | sequence_SO=chromosome | SO=protein_coding	1xTMT6plex [N-Term]; 1xPhospho [S8(99.6)]	2	0.817241	0.937594	0.960336	0.665	0.558	0.839	-0.59	-0.84	-0.25	76.7	51	42.8		High	High	High	High	High	High	High	High	High	TGGT1_230940 [451-461]	TGGT1_230940 1xPhospho [S458(99.6)]	2.53	100	1	27.4	76.7	127	17.3	51	83.3	21	42.8	143.9	26.6	34.7	127	15.6	47.5	70.3	17.3
FALSE	High	[K].RKQDKDASSDEDPADAAPAVGSLPLTK.[G]	TGGT1_270960	organism=Toxoplasma_gondii_GT1 | product=hypothetical protein | location=TGGT1_chrVIII:4830509-4837142(+) | length=1243 | sequence_SO=chromosome | SO=protein_coding	3xTMT6plex [K2; K5; K27]; 1xTMT6plex [N-Term]; 2xPhospho [S8(98.2); S9(98.2)]	1	0.73325	0.503194	0.885896	0.738	0.558	0.756	-0.44	-0.84	-0.4	8.8	6.5	4.9		High	Not Found	High	High	High	High	High	High	High	TGGT1_270960 [62-88]	TGGT1_270960 2xPhospho [S69(98.2); S70(98.2)]	1.61	89	1	6.1	0	12.8	6.5	11.5	3.5	4.9	6.4	4.9	5.9	0	12.8	5.9	10.7	3	4
FALSE	High	[K].ALFKPPEDSQDDESDSDAEEEQTTKR.[R]	Q13769	THO complex subunit 5 homolog OS=Homo sapiens GN=THOC5 PE=1 SV=2	2xTMT6plex [K4; K25]; 1xTMT6plex [N-Term]; 3xPhospho [S9(100); S14(100); S16(100)]	3	0.988785	0.821776	0.744724	1.144	0.558	0.488	0.19	-0.84	-1.03	34.1	38.9	19		High	High	High	High	High	High	High	High	High	Q13769 [299-324]	Q13769 3xPhospho [S307(100); S312(100); S314(100)]	1.61	100	1	50	16.8	34.1	50.8	38.9	17.5	42	19	16.1	48.6	7.6	34.1	45.8	36.3	14.8	34.5
FALSE	High	[R].YLVDGTKPNAGSEEISSEDDELVEEK.[K]	Q9NY61	Protein AATF OS=Homo sapiens GN=AATF PE=1 SV=1	2xTMT6plex [K7; K26]; 1xTMT6plex [N-Term]; 2xPhospho [S16(100); S17(100)]	2	0.986576	0.615867	0.648415	1.244	0.56	0.45	0.32	-0.84	-1.15	10.9	13.6	6.1		High	High	High	High	High	High	High	High	High	Q9NY61 [305-330]	Q9NY61 2xPhospho [S320(100); S321(100)]	2.03	89	1	16.1	0	7.4	15.6	13.6	4.7	11.8	6.1	3.3	15.6	0	7.4	14	12.6	3.9	9.7
FALSE	High	[K].LSGATVGALTTTSSGADEDKRQDVAETEK.[I]	TGGT1_294640	organism=Toxoplasma_gondii_GT1 | product=ribonucleoside-diphosphate reductase large chain | location=TGGT1_chrIa:1013691-1019168(+) | length=877 | sequence_SO=chromosome | SO=protein_coding	2xTMT6plex [K20; K29]; 1xTMT6plex [N-Term]; 2xPhospho [S2(100); T/S]	4	0.99398	0.593705	0.536354	0.667	0.561	0.842	-0.58	-0.83	-0.25	48.6	32.4	27.3		High	High	High	High	High	High	High	High	High	TGGT1_294640 [823-851]	TGGT1_294640 2xPhospho [S824(100); T/S]	2.99	100	1	48.6	17.5	68.4	32.4	65.9	31.2	35.4	27.3	16.1	47.3	7.9	68.4	29.3	61.3	26.3	29
FALSE	High	[R].NMVVDDDSPEMYK.[T]	E7ETM8; Q0ZGT2	Nexilin (Fragment) OS=Homo sapiens GN=NEXN PE=1 SV=1 Nexilin OS=Homo sapiens GN=NEXN PE=1 SV=1	1xTMT6plex [K13]; 1xTMT6plex [N-Term]; 1xPhospho [S8(100)]	2	0.42966	0.119416	0.471267	0.724	0.561	0.775	-0.47	-0.84	-0.37	9.5	6.8	5.3	Shared	High	High	High	High	High	High	High	High	High	E7ETM8 [286-298]; Q0ZGT2 [350-362]	E7ETM8 1xPhospho [S293(100)]; Q0ZGT2 1xPhospho [S357(100)]	1.83	89	2	9.5	11.5	8.1	6.8	8.8	6.1	7.3	0	3.8	9.2	5.2	8.1	6.2	8.2	5.2	6
FALSE	High	[K].SGSSSLQNSIFGK.[M]	TGGT1_318570	organism=Toxoplasma_gondii_GT1 | product=SFT2 family protein | location=TGGT1_chrIV:1161596-1163379(-) | length=317 | sequence_SO=chromosome | SO=protein_coding	1xTMT6plex [K13]; 1xTMT6plex [N-Term]; 2xPhospho [S]	3	0.692424	0.314054	0.672671	0.756	0.561	0.742	-0.4	-0.83	-0.43	8.9	6.7	5		High	Not Found	High	High	High	High	High	High	High	TGGT1_318570 [52-64]		1.83	89	1	10.5	0	7.5	6.7	9.7	4.3	5	3.1	7.7	10.2	0	7.5	6.1	9	3.6	4.1
FALSE	High	[R].SASSGTLLPGGRPK.[R]	TGGT1_228150	organism=Toxoplasma_gondii_GT1 | product=hypothetical protein | location=TGGT1_chrX:450432-458115(+) | length=2115 | sequence_SO=chromosome | SO=protein_coding	1xTMT6plex [K14]; 1xTMT6plex [N-Term]; 1xPhospho [S3(100)]	1	0.830293	0.353946	0.652343	0.766	0.561	0.732	-0.38	-0.83	-0.45	23.5	18	13.2		High	High	High	High	High	High	High	High	High	TGGT1_228150 [892-905]	TGGT1_228150 1xPhospho [S894(100)]	2.28	100	1	14.1	23.5	25.3	18	17	18.1	10.2	13.2	21.6	13.7	10.6	25.3	16.2	15.8	15.2	8.3
FALSE	High	[R].KPSGLNGEASK.[S]	H0YD13	CD44 antigen OS=Homo sapiens GN=CD44 PE=1 SV=2	1xDeamidated [N6]; 2xTMT6plex [K1; K11]; 1xTMT6plex [N-Term]; 1xPhospho [S3(100)]	2	0.505317	0.00394848	0.00104814	1.143	0.561	0.491	0.19	-0.83	-1.03	8.8	10	4.9		High	High	High	High	High	High	High	High	High	H0YD13 [159-169]	H0YD13 1xPhospho [S161(100)]	1.31	89	1	9.6	0	8	10	8.9	10.4	5.6	4.9	4.6	9.3	0	8	9	8.3	8.8	4.6
FALSE	High	[R].VIENADGSEEETDTRDADFNGTK.[A]	P35749	Myosin-11 OS=Homo sapiens GN=MYH11 PE=1 SV=3	1xTMT6plex [K23]; 1xTMT6plex [N-Term]; 1xPhospho [T22(96.8)]	3	0.982154	0.694175	0.591857	0.917	0.562	0.613	-0.12	-0.83	-0.71	21.4	19.7	12.1		High	High	High	High	High	High	High	High	High	P35749 [1947-1969]	P35749 1xPhospho [T1968(96.8)]	1.91	100	1	21.4	9.8	24.2	19.7	19.8	15.1	18	12	12.1	20.8	4.4	24.2	17.7	18.4	12.7	14.8
FALSE	High	[K].SSKASLGSLEGEAEAEASSPK.[G]	Q09666	Neuroblast differentiation-associated protein AHNAK OS=Homo sapiens GN=AHNAK PE=1 SV=2	2xTMT6plex [K3; K21]; 1xTMT6plex [N-Term]; 2xPhospho [S]	3	0.998528	0.898665	0.875843	1.579	0.562	0.356	0.66	-0.83	-1.49	12.5	19.7	7		High	High	High	High	High	High	High	High	High	Q09666 [5745-5765]		3.11	100	1	27.6	12.5	11.5	25.5	19.7	8.7	41	7	6.1	26.8	5.6	11.5	23	18.3	7.3	33.7
FALSE	High	[K].TVEGISKASSSECLAK.[F]	TGGT1_276170	organism=Toxoplasma_gondii_GT1 | product=phosphatidylinositol 3- and 4-kinase | location=TGGT1_chrIII:84006-93774(+) | length=1228 | sequence_SO=chromosome | SO=protein_coding	1xCarbamidomethyl [C13]; 2xTMT6plex [K7; K16]; 1xTMT6plex [N-Term]; 2xPhospho [S/T]	3	0.926759	0.35383	0.22495	0.867	0.563	0.65	-0.21	-0.83	-0.62	30.9	26.8	17.4		High	High	High	High	High	High	High	High	High	TGGT1_276170 [697-712]		1.45	100	1	30.9	13	43.8	26.8	47	21.6	17.4	18.2	9.5	30.1	5.9	43.8	24.2	43.7	18.2	14.3
FALSE	High	[K].LDDFGDLSDSCDK.[V]	TGGT1_289880	organism=Toxoplasma_gondii_GT1 | product=hypothetical protein | location=TGGT1_chrIX:3301494-3313288(-) | length=1326 | sequence_SO=chromosome | SO=protein_coding	1xCarbamidomethyl [C11]; 1xTMT6plex [K13]; 1xTMT6plex [N-Term]; 1xPhospho [S8(99.7)]	1	0.800298	0.0195739	0.0419078	0.824	0.564	0.685	-0.28	-0.83	-0.55	12.7	10.4	7.2		High	High	High	High	High	High	High	High	High	TGGT1_289880 [244-256]	TGGT1_289880 1xPhospho [S251(99.7)]	2.31	100	1	12.7	9.7	14.2	10.4	13.2	9.7	8.2	7.2	6.1	12.3	4.4	14.2	9.4	12.3	8.2	6.7
FALSE	High	[K].NAELESEEERQFETDQAR.[E]	TGGT1_310330	organism=Toxoplasma_gondii_GT1 | product=hypothetical protein | location=TGGT1_chrXI:1227355-1230872(-) | length=645 | sequence_SO=chromosome | SO=protein_coding	1xTMT6plex [N-Term]; 1xPhospho [S/T]	1	0.851961	0.117415	0.234704	0.884	0.564	0.639	-0.18	-0.83	-0.65	9.7	8.6	5.5		High	High	High	High	High	High	High	High	High	TGGT1_310330 [199-216]		1.19	100	1	9.7	10.3	8.9	8.6	10.1	7.3	5.5	4.3	9.1	9.4	4.6	8.9	7.7	9.4	6.2	4.5
FALSE	High	[K].NAEQKPEVPVAPVADEDAGSEEESSSHYGVK.[T]	TGGT1_290700	organism=Toxoplasma_gondii_GT1 | product=hypothetical protein | location=TGGT1_chrIX:3657972-3658910(+) | length=312 | sequence_SO=chromosome | SO=protein_coding	2xTMT6plex [K5; K31]; 1xTMT6plex [N-Term]; 2xPhospho [S/Y]	3	0.923593	0.545542	0.383226	1.03	0.564	0.548	0.04	-0.83	-0.87	20	20.5	11.3		High	High	High	High	High	High	High	High	Not Found	TGGT1_290700 [47-77]		4.06	89	1	22.3	10.9	20	20.5	23.6	14.6	17.5	7.2	0	21.7	4.9	20	18.5	22	12.3	14.4
FALSE	High	[R].KPEENANTEEKQEDGTGGATSPAVSNLK.[F]	TGGT1_205580	organism=Toxoplasma_gondii_GT1 | product=nuclear factor NF4 | location=TGGT1_chrVIIa:1205711-1209756(+) | length=497 | sequence_SO=chromosome | SO=protein_coding	3xTMT6plex [K1; K11; K28]; 1xTMT6plex [N-Term]; 1xPhospho [T/S]	1	0.93678	0.0571662	0.0374262	1.188	0.564	0.475	0.25	-0.83	-1.08	11.2	13.3	6.3		High	High	High	High	High	High	High	High	High	TGGT1_205580 [45-72]		1.37	100	1	11.2	9.2	22.2	13.3	17.6	12.6	7.5	6.3	5.5	10.9	4.2	22.2	12	16.4	10.6	6.2
FALSE	High	[R].LSKPAEAMQGAEDNAQNSEEEKPQAHAER.[K]	TGGT1_254390	organism=Toxoplasma_gondii_GT1 | product=CRAL/TRIO domain-containing protein | location=TGGT1_chrIII:1681234-1686817(-) | length=683 | sequence_SO=chromosome | SO=protein_coding	2xTMT6plex [K3; K22]; 1xTMT6plex [N-Term]; 1xPhospho [S18(100)]	3	0.544594	0.0542839	0.014843	1.247	0.564	0.452	0.32	-0.83	-1.14	10.7	13.3	6		High	High	High	High	High	High	High	High	High	TGGT1_254390 [587-615]	TGGT1_254390 1xPhospho [S604(100)]	2.21	100	1	10.7	10.7	9.6	9.8	14.6	13.3	6	8.4	5	10.4	4.9	9.6	8.8	13.6	11.2	4.9
FALSE	High	[K].TEDGGWEWSDDEFDEESEEGK.[A]	C9JIG9	Serine/threonine-protein kinase OSR1 OS=Homo sapiens GN=OXSR1 PE=1 SV=1	1xTMT6plex [K21]; 1xTMT6plex [N-Term]; 1xPhospho [S9(99.3)]	1	0.961436	0.665602	0.517265	1.453	0.564	0.388	0.54	-0.83	-1.37	7.9	11.5	4.5		High	High	High	High	High	High	High	High	High	C9JIG9 [331-351]	C9JIG9 1xPhospho [S339(99.3)]	1.5	100	1	13.2	7.6	7.9	11.5	14.4	6.6	14.2	4.5	4.4	12.8	3.4	7.9	10.4	13.4	5.6	11.7
FALSE	High	[K].STATANKPGETKDPSTPLAGAEGR.[K]	TGGT1_213067	organism=Toxoplasma_gondii_GT1 | product=hypothetical protein | location=TGGT1_chrV:709637-710995(-) | length=452 | sequence_SO=chromosome | SO=protein_coding	2xTMT6plex [K7; K12]; 1xTMT6plex [N-Term]; 2xPhospho [S15(98.7); T16(98.7)]	1	0.984083	0.609312	0.706097	1.144	0.565	0.494	0.19	-0.82	-1.02	20.5	23.4	11.5		High	High	High	High	High	High	High	High	High	TGGT1_213067 [118-141]	TGGT1_213067 2xPhospho [S132(98.7); T133(98.7)]	1.4	100	1	49.9	12.7	20.5	23.4	37.7	11.4	26.6	11.5	9.5	48.5	5.8	20.5	21.1	35.1	9.6	21.9
FALSE	High	[K].VDEEDSDEESHHDEMSEQEEELEDDPTVVK.[N]	Q9P0P8	Uncharacterized protein C6orf203 OS=Homo sapiens GN=C6orf203 PE=1 SV=1	1xTMT6plex [K30]; 1xTMT6plex [N-Term]; 2xPhospho [S6(100); S16(100)]	5	0.929899	0.851963	0.653212	1.229	0.565	0.46	0.3	-0.82	-1.12	31.6	38.9	17.9		High	High	High	High	High	High	High	High	High	Q9P0P8 [101-130]	Q9P0P8 2xPhospho [S106(100); S116(100)]	2.44	100	1	40.7	10.7	31.6	42.5	38.9	14.7	33	10	17.9	39.6	4.9	31.6	38.3	36.2	12.4	27.1
FALSE	High	[K].FTPAGAAAASAQSSFKDK.[R]	TGGT1_313080	organism=Toxoplasma_gondii_GT1 | product=hypothetical protein | location=TGGT1_chrXI:3049384-3050751(-) | length=455 | sequence_SO=chromosome | SO=protein_coding	2xTMT6plex [K16; K18]; 1xTMT6plex [N-Term]; 3xPhospho [S10(100); S13(100); S14(100)]	1	0.963513	0.499528	0.570671	0.947	0.566	0.598	-0.08	-0.82	-0.74	10.7	10.2	6.1		High	Not Found	High	High	High	High	High	High	Not Found	TGGT1_313080 [416-433]	TGGT1_313080 3xPhospho [S425(100); S428(100); S429(100)]	2.92	78	1	11.2	0	10.3	10.2	17.8	4.9	6.7	5.5	0	10.9	0	10.3	9.2	16.6	4.1	5.5
FALSE	High	[R].DALFSEASPGPSPR.[H]	TGGT1_209000	organism=Toxoplasma_gondii_GT1 | product=HECT-domain (ubiquitin-transferase) domain-containing protein | location=TGGT1_chrIb:956370-995183(-) | length=12302 | sequence_SO=chromosome | SO=protein_coding	1xTMT6plex [N-Term]; 2xPhospho [S8(100); S12(100)]	2	0.899746	0.335855	0.544707	1	0.567	0.567	0	-0.82	-0.82	13.3	13.3	7.5		High	High	High	High	High	High	High	High	High	TGGT1_209000 [909-922]	TGGT1_209000 2xPhospho [S916(100); S920(100)]	3.36	100	1	13.3	9.5	13.3	13.3	16.6	4.5	7.5	3.9	8.9	12.9	4.3	13.3	12	15.4	3.8	6.2
FALSE	High	[K].RISSKSPGHMVILDQTK.[G]	Q9NWH9	SAFB-like transcription modulator OS=Homo sapiens GN=SLTM PE=1 SV=2	2xTMT6plex [K5; K17]; 1xTMT6plex [N-Term]; 2xPhospho [S/T]	4	0.999606	0.813255	0.758154	1.25	0.568	0.454	0.32	-0.82	-1.14	11.4	14.2	6.5		High	Not Found	High	High	High	High	High	High	High	Q9NWH9 [548-564]		2.86	89	1	20.4	0	6.3	14.2	20.1	5.4	14.2	6.5	5.2	19.8	0	6.3	12.8	18.7	4.6	11.7
FALSE	High	[QR].TVFESQKSLTSTADFR.[A]	TGGT1_205320	organism=Toxoplasma_gondii_GT1 | product=hypothetical protein | location=TGGT1_chrVIIa:1385667-1389087(+) | length=739 | sequence_SO=chromosome | SO=protein_coding	1xTMT6plex [K7]; 1xTMT6plex [N-Term]; 2xPhospho [S5(100); S/T]	3	0.981346	0.184745	0.146012	0.807	0.569	0.705	-0.31	-0.81	-0.5	40	32.3	22.8		High	High	High	High	High	High	High	High	High	TGGT1_205320 [395-410]; [423-438]; [451-466]; [479-494]; [507-522]; [535-550]; [563-578]; [591-606]	TGGT1_205320 2xPhospho [S399(100); S/T]; 2xPhospho [S427(100); S/T]; 2xPhospho [S455(100); S/T]; 2xPhospho [S483(100); S/T]; 2xPhospho [S511(100); S/T]; 2xPhospho [S539(100); S/T]; 2xPhospho [S567(100); S/T]; 2xPhospho [S595(100); S/T]	1.64	100	1	40	26.4	40.4	32.3	51.8	28.7	28.1	22.8	18.2	38.9	11.9	40.4	29.1	48.2	24.2	23.1
FALSE	High	[R].AAAPGAEAMDASPLSANGSGSKGGK.[V]	TGGT1_244460	organism=Toxoplasma_gondii_GT1 | product=hypothetical protein | location=TGGT1_chrVI:3193064-3199038(-) | length=1239 | sequence_SO=chromosome | SO=protein_coding	1xDeamidated [N17]; 2xTMT6plex [K22; K25]; 1xTMT6plex [N-Term]; 1xPhospho [S]	2	0.829203	0.466531	0.791468	0.813	0.569	0.699	-0.3	-0.81	-0.52	11.4	9.3	6.5		High	High	High	High	High	High	High	High	High	TGGT1_244460 [176-200]		1.69	100	1	15.7	6.9	11.4	9.3	11.1	7.4	11.5	6.5	5.9	15.3	3.1	11.4	8.4	10.3	6.2	9.4
FALSE	High	[R].EFDTDAAPAFSSQTSQK.[L]	TGGT1_301130	organism=Toxoplasma_gondii_GT1 | product=hypothetical protein | location=TGGT1_chrIV:2168473-2169812(+) | length=127 | sequence_SO=chromosome | SO=protein_coding	1xTMT6plex [K17]; 1xTMT6plex [N-Term]; 2xPhospho [T14(98.5); S15(100)]	2	0.940286	0.115571	0.126852	0.859	0.569	0.662	-0.22	-0.81	-0.59	8.7	7.5	5		High	High	High	High	High	High	High	High	High	TGGT1_301130 [97-113]	TGGT1_301130 2xPhospho [T110(98.5); S111(100)]	1.98	89	1	9.1	0	8.3	6.3	11.4	7.5	6.4	4.6	5	8.9	0	8.3	5.7	10.6	6.3	5.2
FALSE	High	[R].KGSAPDDGDNDREDALPVSSGVPSGVSTVPTGGGR.[S]	TGGT1_318440	organism=Toxoplasma_gondii_GT1 | product=helicase associated domain (ha2) protein | location=TGGT1_chrIV:1264045-1277404(-) | length=2234 | sequence_SO=chromosome | SO=protein_coding	1xTMT6plex [K1]; 1xTMT6plex [N-Term]; 1xPhospho [S3(100)]	2	0.945497	0.521228	0.639934	1.022	0.569	0.557	0.03	-0.81	-0.84	10.4	10.6	5.9		High	High	High	High	High	High	High	High	High	TGGT1_318440 [96-130]	TGGT1_318440 1xPhospho [S98(100)]	3.03	89	1	14.7	0	7.4	10.6	14.8	4.9	8.1	5.9	5.9	14.2	0	7.4	9.6	13.8	4.1	6.6
FALSE	High	[K].NLEQILNGGESPKQK.[G]	G3V340	Striatin-3 OS=Homo sapiens GN=STRN3 PE=1 SV=1	1xDeamidated [N7]; 2xTMT6plex [K13; K15]; 1xTMT6plex [N-Term]; 1xPhospho [S11(100)]	4	0.929512	0.711066	0.507653	1.396	0.569	0.408	0.48	-0.81	-1.29	14.3	20	8.1		High	High	High	High	High	High	High	High	High	G3V340 [219-233]	G3V340 1xPhospho [S229(100)]	2.45	100	1	20.8	5.2	14.3	20.2	20	6.6	11.6	8.1	4.9	20.2	2.4	14.3	18.2	18.6	5.6	9.5
FALSE	High	[R].ALPPPSGPTPDAAGSPPRSGSPTPR.[A]	TGGT1_259260	organism=Toxoplasma_gondii_GT1 | product=membrane protein FtsH1 | location=TGGT1_chrVIIb:2788863-2795704(-) | length=1250 | sequence_SO=chromosome | SO=protein_coding	1xTMT6plex [N-Term]; 2xPhospho [S/T]	4	0.265371	0.137372	0.863221	0.606	0.57	0.942	-0.72	-0.81	-0.09	7.8	4.7	4.4		High	High	High	High	High	High	High	High	High	TGGT1_259260 [171-195]		0.85	100	1	6.8	14.5	7.8	3.6	4.7	9.1	5.5	3.9	4.4	6.6	6.5	7.8	3.3	4.4	7.7	4.5
FALSE	High	[R].SVTLESFVAK.[L]	TGGT1_244560	organism=Toxoplasma_gondii_GT1 | product=putative heat shock protein 90 | location=TGGT1_chrVI:3273039-3276701(+) | length=853 | sequence_SO=chromosome | SO=protein_coding	1xTMT6plex [K10]; 1xTMT6plex [N-Term]	4	0.997922	0.9995	0.99946	0.841	0.57	0.677	-0.25	-0.81	-0.56	18	15.2	10.3		High	High	High	High	High	High	High	High	High	TGGT1_244560 [575-584]		2.76	100	1	6.9	18	19.9	15.2	6.9	25.9	9.2	27.6	10.3	6.7	8.2	19.9	13.7	6.5	21.8	7.5
FALSE	High	[K].IETKENIIQRPK.[Y]	TGGT1_231640	organism=Toxoplasma_gondii_GT1 | product=alveolin domain containing intermediate filament IMC1 | location=TGGT1_chrVIII:1511977-1514752(+) | length=609 | sequence_SO=chromosome | SO=protein_coding	2xTMT6plex [K4; K12]; 1xTMT6plex [N-Term]; 1xPhospho [T3(100)]	1	0.991762	0.472091	0.413015	0.936	0.57	0.609	-0.1	-0.81	-0.72	33.6	31.4	19.1		High	High	High	High	High	High	High	High	High	TGGT1_231640 [170-181]	TGGT1_231640 1xPhospho [T172(100)]	1.63	100	1	33.6	13.1	47	31.4	43.2	18.1	24.1	19.1	7.8	32.6	5.9	47	28.3	40.3	15.3	19.8
FALSE	High	[K].NSQEDSEDSEDKDVK.[T]	Q9H1E3	Nuclear ubiquitous casein and cyclin-dependent kinase substrate 1 OS=Homo sapiens GN=NUCKS1 PE=1 SV=1	2xTMT6plex [K12; K15]; 1xTMT6plex [N-Term]; 2xPhospho [S6(100); S9(100)]	2	0.920735	0.707963	0.883208	1.236	0.57	0.462	0.31	-0.81	-1.12	14	17.3	8		High	High	High	High	High	High	High	High	High	Q9H1E3 [53-67]	Q9H1E3 2xPhospho [S58(100); S61(100)]	2.51	89	1	19.7	0	10	17.3	17.6	4.6	15.4	8	5.5	19.2	0	10	15.6	16.4	3.9	12.6
FALSE	High	[R].ASSRVSGSFPEDSSK.[E]	O15400	Syntaxin-7 OS=Homo sapiens GN=STX7 PE=1 SV=4	1xTMT6plex [K15]; 1xTMT6plex [N-Term]; 2xPhospho [S]	2	0.958361	0.742067	0.884855	0.749	0.571	0.763	-0.42	-0.81	-0.39	23.6	17.6	13.5		High	High	High	High	High	High	High	High	High	O15400 [124-138]		1.26	100	1	30.7	14.9	23.6	26.5	17.6	17.4	32.7	13.5	11.4	29.9	6.7	23.6	23.9	16.4	14.7	26.9
FALSE	High	[R].RRSDDSPFSRK.[R]	TGGT1_224480	organism=Toxoplasma_gondii_GT1 | product=putative cell-cycle-associated protein kinase CLK | location=TGGT1_chrX:2940747-2949601(-) | length=1699 | sequence_SO=chromosome | SO=protein_coding	1xTMT6plex [K11]; 1xTMT6plex [N-Term]; 2xPhospho [S3(100); S6(100)]	1	0.705375	0.283401	0.676875	0.842	0.571	0.679	-0.25	-0.81	-0.56	40.2	33.8	23		High	High	High	High	High	High	High	High	High	TGGT1_224480 [1100-1110]	TGGT1_224480 2xPhospho [S1102(100); S1105(100)]	2.73	100	1	24	40.2	40.3	20.7	33.8	33.8	22.2	23	27.4	23.3	18.2	40.3	18.6	31.5	28.5	18.2
FALSE	High	[R].RLDLPASPEVSSPLKK.[Q]	TGGT1_247040	organism=Toxoplasma_gondii_GT1 | product=hypothetical protein | location=TGGT1_chrXII:3051933-3058222(-) | length=1140 | sequence_SO=chromosome | SO=protein_coding	2xTMT6plex [K15; K16]; 1xTMT6plex [N-Term]; 2xPhospho [S7(100); S12(99.2)]	1	0.209972	0.197831	0.998764	0.621	0.572	0.921	-0.69	-0.81	-0.12	11.7	7.3	6.7		High	High	High	High	High	High	High	High	High	TGGT1_247040 [18-33]	TGGT1_247040 2xPhospho [S24(100); S29(99.2)]	1.73	100	1	11.7	9.6	15.3	7.3	9.9	6.6	11.5	6	6.7	11.4	4.4	15.3	6.5	9.2	5.6	9.5
FALSE	High	[R].GAAHSEKGESPETPLAQAAAEEEREER.[R]	TGGT1_209210	organism=Toxoplasma_gondii_GT1 | product=hypothetical protein | location=TGGT1_chrIb:1139917-1148599(+) | length=1492 | sequence_SO=chromosome | SO=protein_coding	1xTMT6plex [K7]; 1xTMT6plex [N-Term]; 3xPhospho [S5(100); S10(100); T13(100)]	1	0.438141	0.301399	0.944168	0.678	0.572	0.844	-0.56	-0.81	-0.24	18.8	12.8	10.8		High	High	High	High	High	High	High	High	High	TGGT1_209210 [44-70]	TGGT1_209210 3xPhospho [S48(100); S53(100); T56(100)]	1.88	100	1	19.6	14.2	18.8	12.8	17.5	8.2	7.8	10.8	16.7	19	6.4	18.8	11.5	16.3	6.9	6.4
FALSE	High	[K].GNIVDAELLPNDGSGSPK.[D]	TGGT1_318140	organism=Toxoplasma_gondii_GT1 | product=SART-1 family protein | location=TGGT1_chrIV:1468174-1476334(+) | length=861 | sequence_SO=chromosome | SO=protein_coding	1xTMT6plex [K18]; 1xTMT6plex [N-Term]; 1xPhospho [S16(99.6)]	6	0.519034	0.141155	0.461279	0.908	0.572	0.629	-0.14	-0.81	-0.67	8.5	7.7	4.9		High	High	High	High	High	High	High	High	High	TGGT1_318140 [595-612]	TGGT1_318140 1xPhospho [S610(99.6)]	2.68	89	1	10.5	8.5	8	4.3	9.4	7.7	4.3	0	5.6	10.3	3.8	8	3.9	8.8	6.5	3.5
FALSE	High	[K].IGELVGGSQR.[E]	TGGT1_270510	organism=Toxoplasma_gondii_GT1 | product=asparaginyl-tRNA synthetase (NOB+tRNA synthase) | location=TGGT1_chrVIII:5218409-5221722(+) | length=676 | sequence_SO=chromosome | SO=protein_coding	1xTMT6plex [N-Term]	2	0.708624	0.376827	0.807097	0.56	0.573	1.024	-0.84	-0.8	0.03	30.6	17.2	17.6		High	High	High	High	High	High	High	High	High	TGGT1_270510 [597-606]		2.15	100	1	18.7	31.9	30.6	17.1	17.2	33.6	14.9	23.2	17.6	18.2	14.4	30.6	15.4	16	28.3	12.2
FALSE	High	[R].ADSETDFEDESEAEDKVGDITRPGK.[A]	TGGT1_268280	organism=Toxoplasma_gondii_GT1 | product='chromo' (CHRromatin Organization MOdifier) domain-containing protein | location=TGGT1_chrVIII:6572791-6584129(-) | length=1405 | sequence_SO=chromosome | SO=protein_coding	2xTMT6plex [K16; K25]; 1xTMT6plex [N-Term]; 2xPhospho [S3(98.7); S11(100)]	1	0.962534	0.623157	0.715097	0.987	0.574	0.581	-0.02	-0.8	-0.78	11.3	11.1	6.5		High	Not Found	High	High	High	High	High	High	Not Found	TGGT1_268280 [959-983]	TGGT1_268280 2xPhospho [S961(98.7); S969(100)]	1.89	78	1	13.5	0	9.4	11.1	15.8	5.4	11.2	3.7	0	13.1	0	9.4	10	14.7	4.6	9.2
FALSE	High	[R].SSSSPPPKQK.[S]	Q9UQ35	Serine/arginine repetitive matrix protein 2 OS=Homo sapiens GN=SRRM2 PE=1 SV=2	2xTMT6plex [K8; K10]; 1xTMT6plex [N-Term]; 2xPhospho [S2(99.2); S]	2	0.922692	0.681048	0.883863	1.206	0.574	0.476	0.27	-0.8	-1.07	16.2	19.5	9.3		High	High	High	High	High	High	High	High	High	Q9UQ35 [817-826]	Q9UQ35 2xPhospho [S818(99.2); S]	1.92	100	1	31.5	15.7	16.2	21.9	19.5	11.4	32.4	8.8	9.3	30.7	7.1	16.2	19.7	18.2	9.7	26.6
FALSE	High	[K].IGLSDSDLLDFHSDDEMPVAPAAQCHR.[S]	TGGT1_283510	organism=Toxoplasma_gondii_GT1 | product=hypothetical protein | location=TGGT1_chrV:2942804-2948041(+) | length=314 | sequence_SO=chromosome | SO=protein_coding	1xCarbamidomethyl [C25]; 1xOxidation [M17]; 1xTMT6plex [N-Term]; 2xPhospho [S4(99.2); S13(100)]	2	0.830465	0.221697	0.445542	1.062	0.575	0.541	0.09	-0.8	-0.89	18.6	19.7	10.7		High	High	High	High	High	High	High	High	High	TGGT1_283510 [24-50]	TGGT1_283510 2xPhospho [S27(99.2); S36(100)]	2.87	100	1	28.3	18.6	18.2	21.8	19.7	11.8	20.5	10.7	5.7	27.5	8.4	18.2	19.6	18.3	9.9	16.8
FALSE	High	[R].HKGNIVDAELLPNDGSGSPK.[D]	TGGT1_318140	organism=Toxoplasma_gondii_GT1 | product=SART-1 family protein | location=TGGT1_chrIV:1468174-1476334(+) | length=861 | sequence_SO=chromosome | SO=protein_coding	2xTMT6plex [K2; K20]; 1xTMT6plex [N-Term]; 1xPhospho [S18(100)]	3	0.66271	0.414405	0.887456	0.823	0.576	0.701	-0.28	-0.79	-0.51	21.3	17.6	12.3		High	High	High	High	High	High	High	High	High	TGGT1_318140 [593-612]	TGGT1_318140 1xPhospho [S610(100)]	2.08	100	1	21.4	14.6	21.3	17.6	22.6	7.2	14.9	10	12.3	20.8	6.6	21.3	15.8	21	6.1	12.3
FALSE	High	[R].RLALSDDEEKMETPPSIRR.[R]	TGGT1_290640	organism=Toxoplasma_gondii_GT1 | product=putative DNA mismatch repair protein MSH6-1 | location=TGGT1_chrIX:3604395-3616262(-) | length=1561 | sequence_SO=chromosome | SO=protein_coding	1xTMT6plex [K10]; 1xTMT6plex [N-Term]; 3xPhospho [S5(100); T13(100); S16(100)]	1	0.919657	0.19239	0.288931	0.984	0.576	0.585	-0.02	-0.8	-0.77	8.6	8.5	5		High	High	High	High	High	High	High	High	Not Found	TGGT1_290640 [180-198]	TGGT1_290640 3xPhospho [S184(100); T192(100); S195(100)]	1.92	89	1	7.3	8.6	15.1	8.5	12.8	6.2	4	6.2	0	7.1	3.9	15.1	7.7	11.9	5.2	3.3
FALSE	High	[R].YDREASPSEERQNGKPQSTDIHK.[G]	TGGT1_211670	organism=Toxoplasma_gondii_GT1 | product=S1 RNA binding domain-containing protein | location=TGGT1_chrIV:1560254-1562332(-) | length=378 | sequence_SO=chromosome | SO=protein_coding	2xTMT6plex [K15; K23]; 1xTMT6plex [N-Term]; 2xPhospho [S6(100); S8(100)]	1	0.985526	0.228372	0.18613	1.109	0.576	0.519	0.15	-0.8	-0.95	26.8	29.7	15.4		High	High	High	High	High	High	High	High	High	TGGT1_211670 [14-36]	TGGT1_211670 2xPhospho [S19(100); S21(100)]	3.09	100	1	26.8	20.3	41.8	29.7	32.4	26.5	26.8	14.2	15.4	26	9.2	41.8	26.8	30.2	22.4	22
FALSE	High	[R].SGAHSSASPPR.[S]	A0A0A0MSN9	Negative elongation factor E (Fragment) OS=Homo sapiens GN=NELFE PE=1 SV=6	1xTMT6plex [N-Term]; 1xPhospho [S8(100)]	3	0.999935	0.676375	0.670191	1.188	0.577	0.486	0.25	-0.79	-1.04	87.1	103.4	50.2		High	High	High	High	High	High	High	High	High	A0A0A0MSN9 [169-179]	A0A0A0MSN9 1xPhospho [S176(100)]	4.29	100	1	173.3	42.5	87.1	103.4	147.7	42.6	90.2	50.2	39.1	168.5	19.2	87.1	93.3	137.6	35.9	74.1
FALSE	High	[K].FEEESKEPVADEEEEDSDDDVEPITEFR.[F]	P54105	Methylosome subunit pICln OS=Homo sapiens GN=CLNS1A PE=1 SV=1	1xTMT6plex [K6]; 1xTMT6plex [N-Term]; 1xPhospho [S17(100)]	1	0.986992	0.984752	0.945146	0.9	0.578	0.643	-0.15	-0.79	-0.64	7.9	7.1	4.6		High	High	High	High	High	High	High	High	High	P54105 [86-113]	P54105 1xPhospho [S102(100)]	1.92	100	1	7.9	10.8	2.2	7.1	7.4	4.7	11.8	2.7	4.6	7.7	4.9	2.2	6.4	6.9	3.9	9.7
FALSE	High	[K].VESLQEEIAFLKK.[L]	P08670	Vimentin OS=Homo sapiens GN=VIM PE=1 SV=4	2xTMT6plex [K12; K13]	3			0.723609	0.076	0.579	7.658	-3.73	-0.79	2.94	51.3	3.9	29.7		High	High	Not Found	High	Not Found	High	High	High	High	P08670 [224-236]		2.06	67	1	0	51.3	0	1.3	0	11.6	2	29.7	33.2	0	23.2	0	1.2	0	9.8	1.6
FALSE	High	[K].NRSFIALR.[E]	TGGT1_290960	organism=Toxoplasma_gondii_GT1 | product=pyruvate phosphate dikinase, pep/pyruvate binding domain-containing protein | location=TGGT1_chrIX:3792377-3808924(+) | length=1239 | sequence_SO=chromosome | SO=protein_coding	1xTMT6plex [N-Term]; 1xPhospho [S3(100)]	3	0.771665	0.696878	0.990187	0.672	0.579	0.861	-0.57	-0.79	-0.22	51	34.3	29.5		High	High	High	High	High	High	High	High	High	TGGT1_290960 [1150-1157]	TGGT1_290960 1xPhospho [S1152(100)]	2.5	100	1	51	69.5	24.3	34.3	53.3	22.8	29.5	43.8	28.1	49.6	31.5	24.3	30.9	49.6	19.3	24.3
FALSE	High	[R].SPAAHSSAPADVASPSSQK.[G]	TGGT1_298610	organism=Toxoplasma_gondii_GT1 | product=GYF domain-containing protein | location=TGGT1_chrXI:6511021-6521705(+) | length=2331 | sequence_SO=chromosome | SO=protein_coding	1xTMT6plex [K19]; 1xTMT6plex [N-Term]; 1xPhospho [S]	6	0.995227	0.663042	0.715907	0.889	0.579	0.651	-0.17	-0.79	-0.62	10.7	9.5	6.2		High	High	High	High	High	High	High	High	High	TGGT1_298610 [85-103]		1.52	100	1	13.2	10.7	6.6	12.4	7.3	9.5	12.7	5.3	6.2	12.8	4.8	6.6	11.2	6.8	8	10.4
FALSE	High	[R].REFDTDAAPAFSSQTSQK.[L]	TGGT1_301130	organism=Toxoplasma_gondii_GT1 | product=hypothetical protein | location=TGGT1_chrIV:2168473-2169812(+) | length=127 | sequence_SO=chromosome | SO=protein_coding	1xTMT6plex [K18]; 1xTMT6plex [N-Term]; 1xPhospho [S/T]	2	0.803219	0.0650597	0.124947	0.833	0.58	0.696	-0.26	-0.79	-0.52	10.6	8.9	6.2		High	High	High	High	High	High	High	High	Not Found	TGGT1_301130 [96-113]		1.62	89	1	10.6	11.2	7.5	9.6	8.2	8.9	5.5	6.9	0	10.3	5.1	7.5	8.6	7.6	7.5	4.5
FALSE	High	[R].GLSGESRAEELK.[E]	TGGT1_284050	organism=Toxoplasma_gondii_GT1 | product=DEAD/DEAH box helicase domain-containing protein | location=TGGT1_chrV:2643913-2665787(+) | length=2545 | sequence_SO=chromosome | SO=protein_coding	1xTMT6plex [K12]; 1xTMT6plex [N-Term]; 2xPhospho [S3(100); S6(100)]	1	0.928181	0.215191	0.33792	0.865	0.581	0.672	-0.21	-0.78	-0.57	24.9	21.5	14.5		High	High	High	High	High	High	High	High	High	TGGT1_284050 [2177-2188]	TGGT1_284050 2xPhospho [S2179(100); S2182(100)]	1.99	100	1	24.9	17.4	29.7	20.7	22.6	21.5	23	10.9	14.5	24.2	7.9	29.7	18.7	21	18.2	18.9
FALSE	High	[K].RIACEEEFSDSEEEGEGGRK.[N]	Q13547	Histone deacetylase 1 OS=Homo sapiens GN=HDAC1 PE=1 SV=1	1xCarbamidomethyl [C4]; 1xTMT6plex [K20]; 1xTMT6plex [N-Term]; 2xPhospho [S9(100); S11(100)]	2	0.988798	0.496688	0.425964	1.183	0.581	0.491	0.24	-0.78	-1.03	26.3	31.1	15.3		High	High	High	High	High	High	High	High	High	Q13547 [413-432]	Q13547 2xPhospho [S421(100); S423(100)]	3.46	100	1	32.5	17.6	26.3	34.7	31.1	15.8	25.5	13.4	15.3	31.6	8	26.3	31.3	29	13.4	20.9
FALSE	High	[R].NERGEESDGEGAVGPAASK.[K]	TGGT1_250330	organism=Toxoplasma_gondii_GT1 | product=hypothetical protein | location=TGGT1_chrXII:4987032-4990337(-) | length=413 | sequence_SO=chromosome | SO=protein_coding	1xTMT6plex [K19]; 1xTMT6plex [N-Term]; 1xPhospho [S7(100)]	1	0.999546	0.0825867	0.0593517	0.982	0.582	0.593	-0.03	-0.78	-0.76	16.5	16.2	9.6		High	Not Found	High	High	High	High	High	High	High	TGGT1_250330 [213-231]	TGGT1_250330 1xPhospho [S219(100)]	2.28	89	1	15.5	0	17.6	14.2	19.3	16.2	9.4	13.7	9.6	15.1	0	17.6	12.8	17.9	13.7	7.7
FALSE	High	[R].KHLSASSVDSESDEECPKLEEVNQEEDAGTPEGR.[S]	TGGT1_205558	organism=Toxoplasma_gondii_GT1 | product=NAC domain-containing protein | location=TGGT1_chrVIIa:1246583-1248351(+) | length=189 | sequence_SO=chromosome | SO=protein_coding	1xCarbamidomethyl [C16]; 2xTMT6plex [K1; K18]; 2xPhospho [S/T]	3			0.583093	0.342	0.583	1.706	-1.55	-0.78	0.77	19.7	6.7	11.5		Not Found	High	Not Found	High	Not Found	High	High	High	High	TGGT1_205558 [8-41]		1.61	67	1	0	19.7	0	3.6	0	12.6	9.4	11.5	13.9	0	8.9	0	3.2	0	10.6	7.7
FALSE	High	[R].SLSKEDSDFLQNAIR.[E]	TGGT1_273905	organism=Toxoplasma_gondii_GT1 | product=hypothetical protein | location=TGGT1_chrVIII:3178311-3184467(+) | length=373 | sequence_SO=chromosome | SO=protein_coding	1xTMT6plex [K4]; 1xTMT6plex [N-Term]; 1xPhospho [S3(100)]	4	0.996964	0.42975	0.465844	0.806	0.583	0.723	-0.31	-0.78	-0.47	167.8	135.1	97.7		High	High	High	High	High	High	High	High	High	TGGT1_273905 [26-40]	TGGT1_273905 1xPhospho [S28(100)]	3.01	100	1	167.8	78.7	199.2	135.1	193.7	93.5	116.2	97.7	63.1	163.1	35.6	199.2	121.9	180.3	78.9	95.5
FALSE	High	[R].HFLEADSEEELEAKQDEEEEDGSSLAK.[I]	TGGT1_216750	organism=Toxoplasma_gondii_GT1 | product=Paf1/RNA polymerase II complex component LEO1 | location=TGGT1_chrXI:5836978-5843100(-) | length=377 | sequence_SO=chromosome | SO=protein_coding	2xTMT6plex [K14; K27]; 1xTMT6plex [N-Term]; 1xPhospho [S7(99.1)]	1	0.978938	0.878491	0.779366	1.137	0.583	0.513	0.19	-0.78	-0.96	12.4	14.2	7.3		High	High	High	High	High	High	High	High	High	TGGT1_216750 [339-365]	TGGT1_216750 1xPhospho [S345(99.1)]	2.01	100	1	13	4.9	12.4	14.2	15	4.7	6.9	8.7	7.3	12.6	2.2	12.4	12.8	14	4	5.6
FALSE	High	[K].AGQSVIGLQMGTNK.[C]	E9PDU6	Calponin (Fragment) OS=Homo sapiens GN=CNN3 PE=1 SV=1	1xTMT6plex [K14]; 1xTMT6plex [N-Term]; 1xPhospho [S4(100)]	1	0.96127	0.598202	0.473756	0.839	0.584	0.697	-0.25	-0.78	-0.52	9.9	8.3	5.8		High	High	High	High	High	High	High	High	Not Found	E9PDU6 [118-131]	E9PDU6 1xPhospho [S121(100)]	1.35	89	1	11	9.9	4.4	7.7	9.2	8.3	5.9	5.6	0	10.7	4.5	4.4	7	8.6	7	4.9
FALSE	High	[R].SSYKEELYTTK.[L]	TGGT1_231440	organism=Toxoplasma_gondii_GT1 | product=LsmAD domain-containing protein | location=TGGT1_chrVIII:1418874-1426956(-) | length=1524 | sequence_SO=chromosome | SO=protein_coding	2xTMT6plex [K4; K11]; 1xTMT6plex [N-Term]; 1xPhospho [S2(99.6)]	1	0.966752	0.598305	0.466174	0.865	0.584	0.675	-0.21	-0.78	-0.57	30.6	26.5	17.9		High	High	High	High	High	High	High	High	High	TGGT1_231440 [221-231]	TGGT1_231440 1xPhospho [S222(99.6)]	1.51	100	1	32.7	15.6	30.6	26.5	31.8	22.7	28.2	17.9	13.5	31.8	7	30.6	23.9	29.6	19.1	23.2
FALSE	High	[K].ESLKEEDESDDDNM.[-]	P25788	Proteasome subunit alpha type-3 OS=Homo sapiens GN=PSMA3 PE=1 SV=2	1xOxidation [M14]; 1xTMT6plex [K4]; 1xTMT6plex [N-Term]; 1xPhospho [S9(100)]	1	0.744229	0.316912	0.690372	0.9	0.584	0.649	-0.15	-0.78	-0.62	23	20.7	13.5		High	High	High	High	High	High	High	High	High	P25788 [242-255]	P25788 1xPhospho [S250(100)]	1.7	100	1	24.4	16.8	23	23.6	20.7	11.1	19.1	11.4	13.5	23.7	7.6	23	21.3	19.3	9.4	15.7
FALSE	High	[R].RLSSASTGKPPLSVEDDFEK.[L]	O75152	Zinc finger CCCH domain-containing protein 11A OS=Homo sapiens GN=ZC3H11A PE=1 SV=3	2xTMT6plex [K9; K20]; 1xTMT6plex [N-Term]; 2xPhospho [S3(99.6); S6(100)]	1	0.967857	0.657943	0.794197	1.1	0.584	0.531	0.14	-0.78	-0.91	16.1	17.7	9.4		High	High	High	High	High	High	High	High	High	O75152 [756-775]	O75152 2xPhospho [S758(99.6); S761(100)]	2.99	100	1	22.9	7.6	16.1	18.2	17.7	6.6	11.3	9.4	9.4	22.3	3.5	16.1	16.4	16.5	5.6	9.3
FALSE	High	[R].NGILSVSAVDK.[G]	TGGT1_311720	organism=Toxoplasma_gondii_GT1 | product=chaperonin protein BiP | location=TGGT1_chrXI:2188121-2191497(-) | length=668 | sequence_SO=chromosome | SO=protein_coding	1xTMT6plex [K11]; 1xTMT6plex [N-Term]	3	0.989788	0.611933	0.689319	0.881	0.585	0.664	-0.18	-0.77	-0.59	17.2	15.2	10.1		High	High	High	High	High	High	High	High	High	TGGT1_311720 [513-523]		2.69	100	1	17.2	7.5	22.2	15.8	10.3	15.2	10.1	15.2	6.6	16.7	3.4	22.2	14.3	9.6	12.8	8.3
FALSE	High	[R].LGSFGSITR.[Q]	Q14315	Filamin-C OS=Homo sapiens GN=FLNC PE=1 SV=3	1xTMT6plex [N-Term]; 1xPhospho [S3(100)]	3	0.736675	0.510741	0.209417	1.471	0.585	0.398	0.56	-0.77	-1.33	89.6	131.8	52.4		High	High	High	High	High	High	High	High	High	Q14315 [2231-2239]	Q14315 1xPhospho [S2233(100)]	3.04	100	1	89.6	49.2	123.6	131.8	142.3	62.2	52.4	43.7	73.8	87.1	22.2	123.6	118.9	132.5	52.5	43.1
FALSE	High	[R].AGEEHADGGSEDDGEAPDKVEASSAETK.[R]	TGGT1_251480	organism=Toxoplasma_gondii_GT1 | product=DEAD/DEAH box helicase domain-containing protein | location=TGGT1_chrXII:5338278-5344957(-) | length=1102 | sequence_SO=chromosome | SO=protein_coding	2xTMT6plex [K19; K28]; 1xTMT6plex [N-Term]; 1xPhospho [S/T]	1	0.995192	0.799469	0.847338	0.985	0.586	0.595	-0.02	-0.77	-0.75	12.1	11.9	7.1		High	High	High	High	High	High	High	High	High	TGGT1_251480 [414-441]		1.41	100	1	12.1	4.9	13.6	11.9	14.7	4.1	8.9	7.1	5.6	11.7	2.2	13.6	10.7	13.6	3.5	7.3
FALSE	High	[R].SSSEAANSAASLSAVSPR.[G]	TGGT1_306540	organism=Toxoplasma_gondii_GT1 | product=phosphotransferase enzyme family protein | location=TGGT1_chrIX:5946997-5952108(+) | length=547 | sequence_SO=chromosome | SO=protein_coding	1xTMT6plex [N-Term]; 1xPhospho [S16(100)]	4	0.980108	0.543923	0.650375	1.209	0.586	0.485	0.27	-0.77	-1.04	12.5	15.1	7.3		High	High	High	High	High	High	High	High	High	TGGT1_306540 [21-38]	TGGT1_306540 1xPhospho [S36(100)]	3.17	100	1	16	7	12.5	15.5	15.1	4.6	11.2	3.6	7.3	15.6	3.2	12.5	14	14.1	3.9	9.2
FALSE	High	[K].RGSIGENQIKDEK.[I]	E9PGZ1	Caldesmon OS=Homo sapiens GN=CALD1 PE=1 SV=1	1xDeamidated [N7]; 2xTMT6plex [K10; K13]; 1xTMT6plex [N-Term]; 1xPhospho [S3(100)]	1	0.911199	0.861966	0.637433	1.528	0.586	0.383	0.61	-0.77	-1.38	13.8	21.1	8.1		High	High	High	High	High	High	High	High	High	E9PGZ1 [194-206]	E9PGZ1 1xPhospho [S196(100)]	2.54	100	1	33.1	7.4	13.8	37.8	21.1	9.5	29.9	8.1	5	32.2	3.3	13.8	34.1	19.7	8	24.5
FALSE	High	[R].EGAPSEEEAAFQSQSSGLVEDGK.[S]	TGGT1_273560	organism=Toxoplasma_gondii_GT1 | product=putative kinesin heavy chain | location=TGGT1_chrVIII:3381230-3400326(-) | length=1641 | sequence_SO=chromosome | SO=protein_coding	1xTMT6plex [K23]; 1xTMT6plex [N-Term]; 1xPhospho [S]	7	0.991855	0.158294	0.184782	0.994	0.587	0.59	-0.01	-0.77	-0.76	10.1	10	5.9		High	High	High	High	High	High	High	High	High	TGGT1_273560 [1419-1441]		2.3	100	1	10.1	7.4	11.5	10	13.8	5.6	6.4	5.9	3.9	9.8	3.3	11.5	9	12.9	4.7	5.2
FALSE	High	[R].TTSAPSEEDPTQKPPK.[V]	TGGT1_214950	organism=Toxoplasma_gondii_GT1 | product=hypothetical protein | location=TGGT1_chrX:6501033-6502602(+) | length=195 | sequence_SO=chromosome | SO=protein_coding	2xTMT6plex [K13; K16]; 1xTMT6plex [N-Term]; 1xPhospho [S6(100)]	3	0.956594	0.446571	0.322679	1.136	0.587	0.517	0.18	-0.77	-0.95	14.9	17	8.8		High	High	High	High	High	High	High	High	High	TGGT1_214950 [3-18]	TGGT1_214950 1xPhospho [S8(100)]	1.36	100	1	21.5	7.1	14.9	19.7	17	9.1	9.2	7.9	8.8	20.9	3.2	14.9	17.8	15.8	7.7	7.5
FALSE	High	[R].AEGEWEDQEALDYFSDKESGKQK.[F]	E9PK91	Bcl-2-associated transcription factor 1 OS=Homo sapiens GN=BCLAF1 PE=1 SV=1	1xDeamidated [Q22]; 3xTMT6plex [K17; K21; K23]; 1xTMT6plex [N-Term]; 2xPhospho [Y/S]	1	0.880239	0.713259	0.926572	1.447	0.588	0.407	0.53	-0.77	-1.3	11.8	17.1	6.9		High	High	High	High	High	High	High	High	Not Found	E9PK91 [371-393]		2.68	89	1	24.2	7.4	11.8	17.1	19.3	2.4	6.3	7.6	0	23.6	3.4	11.8	15.4	18	2	5.2
FALSE	High	[R].NLSFEIK.[K]	Q05209	Tyrosine-protein phosphatase non-receptor type 12 OS=Homo sapiens GN=PTPN12 PE=1 SV=3	1xTMT6plex [K7]; 1xTMT6plex [N-Term]; 1xPhospho [S3(100)]	2	0.781623	0.969122	0.647471	1.745	0.588	0.337	0.8	-0.77	-1.57	26.9	46.9	15.8		High	High	High	High	High	High	High	High	High	Q05209 [433-439]	Q05209 1xPhospho [S435(100)]	2.09	100	1	67.1	15.2	26.9	72.3	46.9	30.2	86.7	15.8	12.6	65.2	6.9	26.9	65.2	43.7	25.5	71.2
FALSE	High	[K].SMSDVSAEDVQNLR.[Q]	E9PMS6	LIM domain only protein 7 OS=Homo sapiens GN=LMO7 PE=1 SV=1	1xTMT6plex [N-Term]; 1xPhospho [S3(100)]	3	0.888157	0.57188	0.831245	0.669	0.589	0.881	-0.58	-0.76	-0.18	13.4	9	7.9		High	High	High	High	High	High	High	High	High	E9PMS6 [269-282]	E9PMS6 1xPhospho [S271(100)]	2.83	100	1	13.4	6.5	14.6	9	16.4	5	7.9	5	9.5	13	2.9	14.6	8.1	15.3	4.2	6.5
FALSE	High	[R].RGSNAGAAALPAGDGK.[V]	TGGT1_269180	organism=Toxoplasma_gondii_GT1 | product=MIF4G domain-containing protein | location=TGGT1_chrVIII:6008955-6021323(-) | length=2668 | sequence_SO=chromosome | SO=protein_coding	1xTMT6plex [K16]; 1xTMT6plex [N-Term]; 1xPhospho [S3(100)]	4	0.365668	0.611529	0.901135	0.707	0.589	0.832	-0.5	-0.76	-0.27	11.1	7.9	6.5		High	High	High	High	High	High	High	High	High	TGGT1_269180 [1310-1325]	TGGT1_269180 1xPhospho [S1312(100)]	3.17	78	1	14.4	0	8.5	8	7.9	2.4	6.3	6.8	0	14	0	8.5	7.2	7.3	2	5.2
FALSE	High	[K].LSSWDQAETPGHTPSLR.[W]	O75533	Splicing factor 3B subunit 1 OS=Homo sapiens GN=SF3B1 PE=1 SV=3	1xTMT6plex [N-Term]; 2xPhospho [T9(100); T13(99.6)]	5	0.940277	0.416569	0.589691	0.758	0.589	0.777	-0.4	-0.76	-0.36	22	16.7	13		High	High	High	High	High	High	High	High	High	O75533 [215-231]	O75533 2xPhospho [T223(100); T227(99.6)]	4.37	100	1	27.3	12.2	22	16.7	25	13.5	17	11.4	13	26.6	5.5	22	15.1	23.2	11.4	13.9
FALSE	High	[R].ANASPQKPLDLK.[Q]	C9JE98	Nuclear receptor corepressor 2 OS=Homo sapiens GN=NCOR2 PE=1 SV=1	2xTMT6plex [K7; K12]; 1xTMT6plex [N-Term]; 1xPhospho [S4(100)]	1	0.975072	0.628996	0.750182	1.238	0.589	0.475	0.31	-0.76	-1.07	15.4	19.1	9.1		High	High	High	High	High	High	High	High	High	C9JE98 [935-946]	C9JE98 1xPhospho [S938(100)]	1.67	100	1	31	15.4	11.6	23.1	19.1	9.2	25.5	9.1	6	30.2	7	11.6	20.8	17.8	7.8	21
FALSE	High	[R].AVSGAGADLECADGDATADSEEDEDPWIHVPK.[G]	TGGT1_289330	organism=Toxoplasma_gondii_GT1 | product=ubiquitin carboxyl-terminal hydrolase family 2 protein | location=TGGT1_chrIX:3004463-3016618(+) | length=2291 | sequence_SO=chromosome | SO=protein_coding	1xCarbamidomethyl [C11]; 1xTMT6plex [K32]; 1xTMT6plex [N-Term]; 2xPhospho [S3(100); T/S]	1	0.725448	0.00963835	0.0227966	0.992	0.59	0.595	-0.01	-0.76	-0.75	10.9	10.9	6.5		High	High	High	High	High	High	High	High	High	TGGT1_289330 [1807-1838]	TGGT1_289330 2xPhospho [S1809(100); T/S]	3.27	100	1	10.5	12.4	10.9	10.9	12.5	7.8	6.8	6.5	5.8	10.2	5.6	10.9	9.8	11.6	6.6	5.6
FALSE	High	[R].QGSPTPALPEKR.[R]	E9PGF5	Tensin-1 OS=Homo sapiens GN=TNS1 PE=1 SV=1	1xTMT6plex [K11]; 1xTMT6plex [N-Term]; 1xPhospho [S3(99.6)]	3	0.997189	0.889917	0.857041	1.482	0.59	0.398	0.57	-0.76	-1.33	24.7	36.7	14.6		High	High	High	High	High	High	High	High	High	E9PGF5 [1358-1369]	E9PGF5 1xPhospho [S1360(99.6)]	2.32	100	1	54.1	16.9	24.7	40.2	36.7	17.1	56.1	13.4	14.6	52.5	7.6	24.7	36.3	34.1	14.5	46.1
FALSE	High	[K].EILGTCNSVGCTVDGKSPK.[Q]	TGGT1_254440	organism=Toxoplasma_gondii_GT1 | product=ribosomal protein RPL12 | location=TGGT1_chrIII:1720222-1723221(-) | length=165 | sequence_SO=chromosome | SO=protein_coding	2xCarbamidomethyl [C6; C11]; 2xTMT6plex [K16; K19]; 1xTMT6plex [N-Term]; 1xPhospho [S17(100)]	2	0.990915	0.818758	0.749476	0.862	0.591	0.686	-0.21	-0.76	-0.54	23.9	20.6	14.1		High	High	High	High	High	High	High	High	High	TGGT1_254440 [131-149]	TGGT1_254440 1xPhospho [S147(100)]	3.22	100	1	23.9	6.5	24.7	20.6	28	8.3	20.5	14.1	4.4	23.2	2.9	24.7	18.6	26.1	7	16.8
FALSE	High	[R].RDSAMSNEAFQPGENGEDDDAK.[Q]	TGGT1_244880	organism=Toxoplasma_gondii_GT1 | product=DNA-directed RNA polymerase I RPA1 | location=TGGT1_chrVI:3471329-3494157(+) | length=2768 | sequence_SO=chromosome | SO=protein_coding	1xTMT6plex [K22]; 1xTMT6plex [N-Term]; 2xPhospho [S3(100); S6(100)]	1	0.804044	0.31611	0.142159	1.061	0.591	0.557	0.08	-0.76	-0.84	9.9	10.5	5.9		High	High	High	High	High	High	High	High	High	TGGT1_244880 [2734-2755]	TGGT1_244880 2xPhospho [S2736(100); S2739(100)]	1.45	100	1	9.9	7.8	11.4	10.5	15.3	8.5	9.6	5.9	5.3	9.7	3.5	11.4	9.5	14.2	7.1	7.9
FALSE	High	[R].YYDDIYFDSDSEDEDRAVQVTK.[K]	A0A087X060	E2F-associated phosphoprotein OS=Homo sapiens GN=EAPP PE=1 SV=1	1xTMT6plex [K22]; 1xTMT6plex [N-Term]; 2xPhospho [S9(99); S11(99)]	3	0.780525	0.22933	0.507124	0.922	0.592	0.642	-0.12	-0.76	-0.64	12	11	7.1		High	High	High	High	High	High	High	High	High	A0A087X060 [101-122]	A0A087X060 2xPhospho [S109(99); S111(99)]	1.46	100	1	14.4	10.7	12	11.8	9.3	11	13	7.1	6.4	14	4.8	12	10.7	8.6	9.3	10.7
FALSE	High	[K].SQEEETGDGSASPASAGKKEEK.[S]	TGGT1_265250	organism=Toxoplasma_gondii_GT1 | product=RNA recognition motif-containing protein | location=TGGT1_chrIX:1478253-1487922(+) | length=1564 | sequence_SO=chromosome | SO=protein_coding	3xTMT6plex [K18; K19; K22]; 1xTMT6plex [N-Term]; 2xPhospho [S/T]	1	0.849402	0.550545	0.788737	0.718	0.593	0.826	-0.48	-0.75	-0.28	11.7	8.4	6.9		High	Not Found	High	High	High	High	High	Not Found	High	TGGT1_265250 [94-115]		1.2	78	1	10.1	0	13.6	8.4	18.3	5.1	7.1	0	6.8	9.8	0	13.6	7.6	17	4.3	5.8
FALSE	High	[K].DVMMEEESDEDSDDEEKSERPVKK.[R]	TGGT1_291930	organism=Toxoplasma_gondii_GT1 | product=RNA recognition motif-containing protein | location=TGGT1_chrIX:4212023-4217780(+) | length=705 | sequence_SO=chromosome | SO=protein_coding	1xOxidation [M4]; 3xTMT6plex [K17; K23; K24]; 1xTMT6plex [N-Term]; 2xPhospho [S]	1	0.959867	0.303083	0.39762	0.831	0.593	0.713	-0.27	-0.75	-0.49	11.7	9.7	7		High	High	High	High	High	High	High	High	Not Found	TGGT1_291930 [382-405]		2.6	89	1	13.6	9.8	11.7	9.7	15.7	8.1	10.1	4.8	0	13.2	4.4	11.7	8.8	14.6	6.9	8.3
FALSE	High	[K].TAELGTPNAGNK.[R]	TGGT1_205380	organism=Toxoplasma_gondii_GT1 | product=fructose-bisphospatase I | location=TGGT1_chrVIIa:1342975-1346118(+) | length=388 | sequence_SO=chromosome | SO=protein_coding	1xTMT6plex [K12]; 1xPhospho [T6(100)]	1	0.957745	0.401858	0.289176	1.313	0.593	0.452	0.39	-0.75	-1.15	50.4	66.1	29.9		High	High	High	High	High	High	High	High	High	TGGT1_205380 [374-385]	TGGT1_205380 1xPhospho [T379(100)]	1.26	100	1	67.9	37.1	50.4	66.1	68.5	35.4	50.6	29.9	26.2	66	16.8	50.4	59.7	63.8	29.9	41.5
FALSE	High	[R].ASLLSSASLSR.[H]	TGGT1_309250	organism=Toxoplasma_gondii_GT1 | product=hypothetical protein | location=TGGT1_chrXI:547054-561278(-) | length=3801 | sequence_SO=chromosome | SO=protein_coding	1xTMT6plex [N-Term]; 1xPhospho [S2(100)]	1	0.893584	0.995985	0.854369	0.357	0.594	1.665	-1.49	-0.75	0.74	24	8.6	14.3		High	High	High	High	High	High	High	High	High	TGGT1_309250 [1677-1687]	TGGT1_309250 1xPhospho [S1678(100)]	2.1	100	1	24	31.7	2.5	13.2	8.6	6.6	18.2	14.3	8.9	23.4	14.3	2.5	11.9	8	5.6	14.9
FALSE	High	[K].ALDISLSSGEEDEGDEEDSTAGTTK.[Q]	Q8IY81	pre-rRNA processing protein FTSJ3 OS=Homo sapiens GN=FTSJ3 PE=1 SV=2	1xTMT6plex [K25]; 1xTMT6plex [N-Term]; 3xPhospho [S7(99.6); S/T]	8	0.924307	0.0899705	0.146134	0.931	0.594	0.638	-0.1	-0.75	-0.65	17.2	16	10.2		High	High	High	High	High	High	High	High	High	Q8IY81 [329-353]	Q8IY81 3xPhospho [S335(99.6); S/T]	2.27	100	1	20.2	16.2	17.2	17.6	16	15	14.6	10.2	5.2	19.7	7.3	17.2	15.9	14.9	12.6	12
FALSE	High	[R].LGTHHESFSEK.[V]	TGGT1_216620	organism=Toxoplasma_gondii_GT1 | product=EF hand domain-containing protein | location=TGGT1_chrXI:5927325-5957645(+) | length=3700 | sequence_SO=chromosome | SO=protein_coding	1xTMT6plex [K11]; 1xTMT6plex [N-Term]; 2xPhospho [T3(100); S7(100)]	1	0.977441	0.660609	0.77501	0.815	0.595	0.73	-0.29	-0.75	-0.45	21.1	17.2	12.6		High	High	High	High	High	High	High	High	High	TGGT1_216620 [3622-3632]	TGGT1_216620 2xPhospho [T3624(100); S3628(100)]	2.15	100	1	21.1	11.5	30.2	17.2	41	7.8	11.3	12.6	14.9	20.5	5.2	30.2	15.5	38.2	6.6	9.3
FALSE	High	[R].DAWEGEESDSEDKIR.[G]	TGGT1_265470	organism=Toxoplasma_gondii_GT1 | product=hypothetical protein | location=TGGT1_chrIX:1349890-1353193(+) | length=329 | sequence_SO=chromosome | SO=protein_coding	1xTMT6plex [K13]; 1xTMT6plex [N-Term]; 1xPhospho [S8(99.3)]	1	0.998666	0.491644	0.517263	0.864	0.595	0.688	-0.21	-0.75	-0.54	31.1	26.9	18.5		High	High	High	High	High	High	High	High	High	TGGT1_265470 [306-320]	TGGT1_265470 1xPhospho [S313(99.3)]	1.3	100	1	35.5	20.3	31.1	26.9	38.2	21.1	29.5	17.2	18.5	34.5	9.2	31.1	24.3	35.5	17.8	24.2
FALSE	High	[R].SPSVSFSLPEAK.[E]	TGGT1_293000	organism=Toxoplasma_gondii_GT1 | product=3'5'-cyclic nucleotide phosphodiesterase domain-containing protein | location=TGGT1_chrIa:58977-74026(+) | length=2238 | sequence_SO=chromosome | SO=protein_coding	1xTMT6plex [K12]; 1xTMT6plex [N-Term]; 1xPhospho [S]	3	0.996996	0.711886	0.753265	0.887	0.595	0.671	-0.17	-0.75	-0.58	10.3	9.2	6.1		High	High	High	High	High	High	High	High	High	TGGT1_293000 [994-1005]		2.04	100	1	5.2	10.3	11.8	6	10.7	9.2	6.1	10.2	4.8	5.1	4.7	11.8	5.4	10	7.7	5
FALSE	High	[K].SSDVSLSGLSSSQGSVSSTK.[R]	TGGT1_235370	organism=Toxoplasma_gondii_GT1 | product=hypothetical protein | location=TGGT1_chrX:4698415-4701397(+) | length=789 | sequence_SO=chromosome | SO=protein_coding	1xTMT6plex [K20]; 1xTMT6plex [N-Term]; 1xPhospho [S/T]	7	0.785128	0.176781	0.0747648	1.345	0.595	0.442	0.43	-0.75	-1.18	8.4	11.3	5		High	High	High	High	High	High	High	High	High	TGGT1_235370 [333-352]		1.74	100	1	10.9	8.4	8.1	8.7	11.3	12.2	9	3.9	5	10.6	3.8	8.1	7.8	10.5	10.3	7.4
FALSE	High	[R].LASSGLTALEK.[D]	TGGT1_293820	organism=Toxoplasma_gondii_GT1 | product=calpain family cysteine protease domain-containing protein | location=TGGT1_chrIa:560507-571740(-) | length=2269 | sequence_SO=chromosome | SO=protein_coding	1xTMT6plex [K11]; 1xTMT6plex [N-Term]; 1xPhospho [S3(99.8)]	5	0.281621	0.102899	0.717718	0.795	0.596	0.75	-0.33	-0.75	-0.42	11.7	9.3	7		High	High	High	High	High	High	High	High	High	TGGT1_293820 [741-751]	TGGT1_293820 1xPhospho [S743(99.8)]	1.87	100	1	10.9	11.7	14.6	8.9	9.3	9.9	6.9	7	11.7	10.6	5.3	14.6	8.1	8.7	8.4	5.7
FALSE	High	[R].LRDKSDVAETEQK.[M]	TGGT1_311400	organism=Toxoplasma_gondii_GT1 | product=WD domain, G-beta repeat-containing protein | location=TGGT1_chrXI:2010353-2023624(-) | length=1585 | sequence_SO=chromosome | SO=protein_coding	2xTMT6plex [K4; K13]; 1xTMT6plex [N-Term]; 1xPhospho [S5(100)]	1	0.820049	0.0461397	0.0990684	0.846	0.596	0.704	-0.24	-0.75	-0.51	22.7	19.2	13.5		High	High	High	High	High	High	High	High	High	TGGT1_311400 [554-566]	TGGT1_311400 1xPhospho [S558(100)]	2.82	100	1	23	16.7	22.7	19.2	22.1	16.6	15.9	13.5	13.5	22.3	7.6	22.7	17.3	20.6	14	13
FALSE	High	[R].LVSASSVMTQQLGK.[S]	TGGT1_256760	organism=Toxoplasma_gondii_GT1 | product=pyruvate kinase PyK1 | location=TGGT1_chrVIIb:4413512-4417055(-) | length=531 | sequence_SO=chromosome | SO=protein_coding	1xOxidation [M8]; 1xTMT6plex [K14]; 1xTMT6plex [N-Term]; 2xPhospho [S3(100); S5(99.4)]	3	0.877181	0.510556	0.292612	0.906	0.596	0.658	-0.14	-0.75	-0.6	13.5	12.3	8.1		High	High	High	High	High	High	High	High	High	TGGT1_256760 [22-35]	TGGT1_256760 2xPhospho [S24(100); S26(99.4)]	1.82	100	1	6.3	13.5	15.1	13	12.3	11.3	8.1	8.8	8	6.1	6.1	15.1	11.8	11.4	9.5	6.6
FALSE	High	[R].HNQGDSDDDVEETHPMDGNDSDYDPKK.[E]	Q9P2K3	REST corepressor 3 OS=Homo sapiens GN=RCOR3 PE=1 SV=2	2xTMT6plex [K26; K27]; 1xTMT6plex [N-Term]; 2xPhospho [S6(100); S21(100)]	1	0.914492	0.727178	0.892682	1.113	0.596	0.535	0.15	-0.75	-0.9	11.4	12.7	6.8		High	Not Found	High	High	High	High	High	High	Not Found	Q9P2K3 [151-177]	Q9P2K3 2xPhospho [S156(100); S171(100)]	1.59	78	1	13.8	0	9.4	12.7	14.5	3.9	11.6	4	0	13.5	0	9.4	11.4	13.5	3.3	9.6
FALSE	High	[-].MEDLDQSPLVSSSDSPPRPQPAFK.[Y]	Q9NQC3	Reticulon-4 OS=Homo sapiens GN=RTN4 PE=1 SV=2	1xAcetyl [N-Term]; 1xDeamidated [Q6]; 1xTMT6plex [K24]; 1xPhospho [S]	4	0.996736	0.765279	0.766144	1.139	0.596	0.523	0.19	-0.75	-0.93	9.6	11	5.7		High	Not Found	High	High	High	High	High	High	High	Q9NQC3 [1-24]	Q9NQC3 1xAcetyl [N-Term]	0.8	89	1	11.4	0	8.1	15.3	11	4.7	12.7	4.3	5.7	11.1	0	8.1	13.8	10.2	4	10.4
FALSE	High	[R].RESSKDLHAEK.[T]	TGGT1_250830	organism=Toxoplasma_gondii_GT1 | product=SAC3/GANP family protein | location=TGGT1_chrXII:5179299-5183301(+) | length=376 | sequence_SO=chromosome | SO=protein_coding	2xTMT6plex [K5; K11]; 1xTMT6plex [N-Term]; 1xPhospho [S4(99.6)]	1	0.930452	0.600445	0.412606	0.927	0.597	0.644	-0.11	-0.74	-0.63	93.9	87	56		High	High	High	High	High	High	High	High	High	TGGT1_250830 [269-279]	TGGT1_250830 1xPhospho [S272(99.6)]	3.06	100	1	93.9	41.2	116.5	87	115.9	64.3	75.8	56	38.8	91.3	18.6	116.5	78.5	107.9	54.3	62.3
FALSE	High	[K].DSGAKLPDHAK.[S]	TGGT1_264430	organism=Toxoplasma_gondii_GT1 | product=hypothetical protein | location=TGGT1_chrIX:2067836-2071288(+) | length=1151 | sequence_SO=chromosome | SO=protein_coding	2xTMT6plex [K5; K11]; 1xTMT6plex [N-Term]; 1xPhospho [S2(100)]	1	0.912188	0.456823	0.284185	1.053	0.597	0.567	0.07	-0.74	-0.82	34.9	36.7	20.8		High	High	High	High	High	High	High	High	High	TGGT1_264430 [637-647]	TGGT1_264430 1xPhospho [S638(100)]	2.16	100	1	34.9	24.1	45.5	30.7	45.3	36.7	36.5	20.8	20.6	33.9	10.9	45.5	27.7	42.2	31	30
FALSE	High	[K].KLEKEEEEGISQESSEEEQ.[-]	P17096	High mobility group protein HMG-I/HMG-Y OS=Homo sapiens GN=HMGA1 PE=1 SV=3	2xTMT6plex [K1; K4]; 1xTMT6plex [N-Term]; 2xPhospho [S14(98.9); S15(98.9)]	5	0.806135	0.961035	0.656372	1.931	0.597	0.309	0.95	-0.74	-1.69	38.4	74.2	22.9		High	High	High	High	High	High	High	High	High	P17096 [89-107]	P17096 2xPhospho [S102(98.9); S103(98.9)]	2.4	100	1	77.4	12.7	38.4	83.5	74.2	22.1	68.9	22.9	13.9	75.3	5.8	38.4	75.3	69.1	18.7	56.6
FALSE	High	[R].EIAQEFKTDLR.[F]	Q5TEC6	Histone H3 OS=Homo sapiens GN=HIST2H3PS2 PE=1 SV=1	1xTMT6plex [K7]; 1xTMT6plex [N-Term]	1	0.856177	0.4919	0.710827	0.766	0.598	0.781	-0.38	-0.74	-0.36	15.4	11.8	9.2		High	Not Found	High	High	High	High	High	High	Not Found	Q5TEC6 [74-84]		1.14	78	1	18.5	0	12.8	11.8	22	7.6	7.9	10.8	0	18	0	12.8	10.6	20.5	6.4	6.5
FALSE	High	[R].RGSSSDEEGGPK.[A]	Q02952	A-kinase anchor protein 12 OS=Homo sapiens GN=AKAP12 PE=1 SV=4	1xTMT6plex [K12]; 1xTMT6plex [N-Term]; 1xPhospho [S3(99.5)]	2	0.999361	0.813244	0.830736	1.136	0.598	0.526	0.18	-0.74	-0.93	26.3	29.9	15.7		High	High	High	High	High	High	High	High	High	Q02952 [694-705]	Q02952 1xPhospho [S696(99.5)]	2.38	100	1	70.9	13.9	26.3	43.8	29.9	18.6	50.3	15.7	11.2	68.9	6.3	26.3	39.5	27.8	15.7	41.3
FALSE	High	[K].KFHSSDSEEEEHKK.[Q]	Q96ST2	Protein IWS1 homolog OS=Homo sapiens GN=IWS1 PE=1 SV=2	3xTMT6plex [K1; K13; K14]; 1xTMT6plex [N-Term]; 2xPhospho [S4(99.5); S5(99.5)]	2	1	0.78072	0.74591	1.536	0.599	0.39	0.62	-0.74	-1.36	13.2	20.2	7.9		High	High	High	High	High	High	High	High	Not Found	Q96ST2 [359-372]	Q96ST2 2xPhospho [S362(99.5); S363(99.5)]	2.97	78	1	18.3	0	9.5	21.8	20.2	5.2	14.1	4.4	0	17.7	0	9.5	19.7	18.8	4.4	11.6
FALSE	High	[K].GTDDHLTTSMDK.[A]	TGGT1_203310	organism=Toxoplasma_gondii_GT1 | product=dense granule protein GRA7 | location=TGGT1_chrVIIa:2502941-2503651(+) | length=236 | sequence_SO=chromosome | SO=protein_coding	1xTMT6plex [K12]; 1xTMT6plex [N-Term]; 2xPhospho [S9(99.8); T]	2	0.722867	0.199439	0.503318	0.809	0.601	0.744	-0.31	-0.73	-0.43	19.3	15.6	11.6		High	High	High	High	High	High	High	High	High	TGGT1_203310 [64-75]	TGGT1_203310 2xPhospho [S72(99.8); T]	1.91	100	1	21.1	19.3	18.2	13.8	15.6	22.1	19.1	11.1	11.6	20.5	8.7	18.2	12.5	14.5	18.7	15.7
FALSE	High	[R].TFSLASDSTDVLR.[A]	TGGT1_254870	organism=Toxoplasma_gondii_GT1 | product=hypothetical protein | location=TGGT1_chrIII:1976274-1981704(-) | length=428 | sequence_SO=chromosome | SO=protein_coding	1xTMT6plex [N-Term]; 3xPhospho [T9(99.7); S/T]	2	0.999696	0.136284	0.140433	0.886	0.601	0.679	-0.17	-0.73	-0.56	10.3	9.2	6.2		High	High	High	High	High	High	High	High	High	TGGT1_254870 [323-335]	TGGT1_254870 3xPhospho [T331(99.7); S/T]	2.08	100	1	10.3	6.7	10.9	7.3	11.1	9.2	6.2	5.8	6.9	10.1	3	10.9	6.6	10.3	7.7	5.1
FALSE	High	[R].KGAGDGSDEEVDGK.[A]	P35579	Myosin-9 OS=Homo sapiens GN=MYH9 PE=1 SV=4	2xTMT6plex [K1; K14]; 1xTMT6plex [N-Term]	1	0.956617	0.88339	0.736913	1.098	0.601	0.547	0.13	-0.74	-0.87	39.2	43	23.5		High	High	High	High	High	High	High	High	High	P35579 [1937-1950]		3.03	100	1	67.2	22.2	39.2	64.5	43	30.3	63.4	23.5	21.2	65.3	10	39.2	58.1	40	25.5	52.1
FALSE	High	[K].DMESPTKLDVTLAK.[D]	P27816	Microtubule-associated protein 4 OS=Homo sapiens GN=MAP4 PE=1 SV=3	2xTMT6plex [K7; K14]; 1xTMT6plex [N-Term]; 1xPhospho [S4(100)]	6	0.932372	0.999945	0.928736	1.416	0.602	0.425	0.5	-0.73	-1.23	74.9	106	45.1		High	High	High	High	High	High	High	High	High	P27816 [277-290]	P27816 1xPhospho [S280(100)]	2.3	100	1	174.1	27.2	74.9	186.1	106	39	203.3	45.1	37.8	169.3	12.3	74.9	167.8	98.7	32.9	167
FALSE	High	[K].ESEDKPEIEDVGSDEEEEKKDGDKK.[K]	P07900	Heat shock protein HSP 90-alpha OS=Homo sapiens GN=HSP90AA1 PE=1 SV=5	5xTMT6plex [K5; K19; K20; K24; K25]; 1xTMT6plex [N-Term]; 1xPhospho [S13(100)]	1	0.991783			0.903	0.603	0.668	-0.15	-0.73	-0.58	19.3	17.4	11.6		High	Not Found	High	High	High	Not Found	High	Not Found	Not Found	P07900 [251-275]	P07900 1xPhospho [S263(100)]	1.78	56	1	43.3	0	8.6	14.7	20.6	0	11.6	0	0	42.1	0	8.6	13.2	19.2	0	9.5
FALSE	High	[K].MADHLEGLSSDDEETSTDITNFNLEK.[D]	Q9Y5B6	PAX3- and PAX7-binding protein 1 OS=Homo sapiens GN=PAXBP1 PE=1 SV=2	1xTMT6plex [K26]; 1xTMT6plex [N-Term]; 2xPhospho [S9(96.8); S10(96.8)]	10	0.974313	0.699991	0.57717	0.935	0.603	0.645	-0.1	-0.73	-0.63	8.4	7.8	5		High	High	High	High	High	High	High	High	High	Q9Y5B6 [549-574]	Q9Y5B6 2xPhospho [S557(96.8); S558(96.8)]	3.54	100	1	10.4	8.4	5	10.7	7.8	6.3	9.5	5	4.3	10.2	3.8	5	9.6	7.3	5.3	7.8
FALSE	High	[R].DVSIDREREEALTSFK.[R]	TGGT1_209850	organism=Toxoplasma_gondii_GT1 | product=RNA recognition motif-containing protein | location=TGGT1_chrIb:1501964-1507671(-) | length=1412 | sequence_SO=chromosome | SO=protein_coding	1xTMT6plex [K16]; 1xTMT6plex [N-Term]; 1xPhospho [S3(100)]	3	0.148676	0.0461388	0.643851	0.58	0.604	1.041	-0.79	-0.73	0.06	32.4	18.8	19.6		High	High	High	High	High	High	High	High	High	TGGT1_209850 [1072-1087]	TGGT1_209850 1xPhospho [S1074(100)]	2.54	100	1	25.2	32.7	32.4	18.6	24.9	18.8	12.8	19.6	21.8	24.5	14.8	32.4	16.8	23.2	15.9	10.5
FALSE	High	[R].TVLCGTCGQPADK.[A]	P02545	Prelamin-A/C OS=Homo sapiens GN=LMNA PE=1 SV=1	2xCarbamidomethyl [C4; C7]; 1xTMT6plex [K13]; 1xTMT6plex [N-Term]	2	0.315663	0.174005	0.882671	0.712	0.604	0.848	-0.49	-0.73	-0.24	11.1	7.9	6.7		High	High	High	High	High	High	High	High	High	P02545 [585-597]		1.74	100	1	11.7	10.7	11.1	10.7	5.9	7.9	10.4	6.7	5.3	11.3	4.9	11.1	9.6	5.5	6.7	8.5
FALSE	High	[R].DNSMTTYMVSK.[K]	TGGT1_288380	organism=Toxoplasma_gondii_GT1 | product=heat shock protein HSP90 | location=TGGT1_chrIX:2294323-2298742(+) | length=708 | sequence_SO=chromosome | SO=protein_coding	1xOxidation [M]; 1xTMT6plex [K11]; 1xTMT6plex [N-Term]; 1xPhospho [S3(100)]	4	0.989003	0.304386	0.256179	0.853	0.604	0.708	-0.23	-0.73	-0.5	32.3	27.5	19.5		High	High	High	High	High	High	High	High	High	TGGT1_288380 [598-608]	TGGT1_288380 1xPhospho [S600(100)]	1.95	100	1	32.3	21.8	39.9	24.6	45.6	27.5	24.9	19.5	19.5	31.4	9.9	39.9	22.2	42.4	23.2	20.5
FALSE	High	[R].VADSDAEDLEGK.[E]	TGGT1_224260	organism=Toxoplasma_gondii_GT1 | product=PHD-finger domain-containing protein | location=TGGT1_chrX:3059832-3081619(-) | length=5658 | sequence_SO=chromosome | SO=protein_coding	1xTMT6plex [K12]; 1xTMT6plex [N-Term]; 1xPhospho [S4(100)]	1	0.997741	0.597841	0.562408	1.211	0.604	0.499	0.28	-0.73	-1	10.6	12.9	6.4		High	High	High	High	High	High	High	High	High	TGGT1_224260 [3323-3334]	TGGT1_224260 1xPhospho [S3326(100)]	1.5	100	1	11.9	7.8	10.6	12.9	12.9	6.2	11.2	6.4	5.9	11.5	3.5	10.6	11.7	12	5.3	9.2
FALSE	High	[R].TASPGETSLPTK.[Q]	TGGT1_269460	organism=Toxoplasma_gondii_GT1 | product=Ser/Thr phosphatase family protein | location=TGGT1_chrVIII:5776112-5787896(+) | length=2066 | sequence_SO=chromosome | SO=protein_coding	1xTMT6plex [K12]; 1xTMT6plex [N-Term]; 1xPhospho [S3(100)]	1	0.456256	0.800396	0.809855	0.641	0.605	0.943	-0.64	-0.73	-0.08	14	8.9	8.4		High	High	High	High	High	High	High	High	High	TGGT1_269460 [774-785]	TGGT1_269460 1xPhospho [S776(100)]	1.77	100	1	8	15.3	14	8.9	9.7	8	8.4	15.4	8.4	7.8	6.9	14	8.1	9	6.7	6.9
FALSE	High	[R].AGSLDFSILSR.[R]	TGGT1_295850	organism=Toxoplasma_gondii_GT1 | product=cyclic nucleotide-binding domain-containing protein | location=TGGT1_chrIa:1477996-1491633(-) | length=3062 | sequence_SO=chromosome | SO=protein_coding	1xTMT6plex [N-Term]; 1xPhospho [S3(100)]	2	0.343117	0.06642	0.440759	0.693	0.605	0.873	-0.53	-0.72	-0.2	13.1	9.1	7.9		High	High	High	High	High	High	High	High	High	TGGT1_295850 [2681-2691]	TGGT1_295850 1xPhospho [S2683(100)]	1.67	100	1	9.7	16.3	13.1	7	9.1	10.6	4	8.1	7.9	9.5	7.4	13.1	6.3	8.4	8.9	3.3
FALSE	High	[K].ATGGLCLLGAYADSDDDDNDVSEK.[L]	Q8N3X1	Formin-binding protein 4 OS=Homo sapiens GN=FNBP4 PE=1 SV=3	1xCarbamidomethyl [C6]; 1xTMT6plex [K24]; 1xTMT6plex [N-Term]; 1xPhospho [Y/S/T]	9	0.868876	0.911546	0.64624	1.15	0.605	0.526	0.2	-0.73	-0.93	22.8	26.2	13.8		High	High	High	High	High	High	High	High	High	Q8N3X1 [103-126]		2.48	100	1	25.7	10.5	22.8	26.2	33.6	12.7	25.6	10.7	13.8	25	4.8	22.8	23.7	31.3	10.8	21
FALSE	High	[R].GASVAGSLGGVGSR.[L]	TGGT1_289540	organism=Toxoplasma_gondii_GT1 | product=hypothetical protein | location=TGGT1_chrIX:3100902-3103715(+) | length=937 | sequence_SO=chromosome | SO=protein_coding	1xTMT6plex [N-Term]; 1xPhospho [S13(99.4)]	1	0.699194	0.936541	0.881211	0.569	0.606	1.064	-0.81	-0.72	0.09	19	10.8	11.5		High	High	High	High	High	High	High	High	High	TGGT1_289540 [885-898]	TGGT1_289540 1xPhospho [S897(99.4)]	2.18	100	1	9.6	28.5	19	9.7	10.8	16.8	9	11.5	31.8	9.3	12.9	19	8.8	10.1	14.1	7.4
FALSE	High	[K].LGEKPQAGGDGETAEGAEESGSDDEATTK.[T]	TGGT1_243240	organism=Toxoplasma_gondii_GT1 | product=WD domain, G-beta repeat-containing protein | location=TGGT1_chrVI:2373989-2380246(+) | length=487 | sequence_SO=chromosome | SO=protein_coding	2xTMT6plex [K4; K29]; 1xTMT6plex [N-Term]; 2xPhospho [S20(100); S22(100)]	3	0.67201	0.603416	0.224622	1.082	0.607	0.561	0.11	-0.72	-0.83	9.1	9.8	5.5		High	High	High	High	High	High	High	High	High	TGGT1_243240 [91-119]	TGGT1_243240 2xPhospho [S110(100); S112(100)]	2.83	100	1	9.1	6	10.1	9.9	9.8	9.8	9.9	5.5	5.3	8.8	2.7	10.1	8.9	9.1	8.3	8.1
FALSE	High	[R].KTESSLSLDIHSK.[S]	O43166	Signal-induced proliferation-associated 1-like protein 1 OS=Homo sapiens GN=SIPA1L1 PE=1 SV=4	2xTMT6plex [K1; K13]; 1xTMT6plex [N-Term]; 2xPhospho [T/S]	1	0.999991	0.911153	0.892672	1.22	0.607	0.497	0.29	-0.72	-1.01	8.1	9.9	4.9		High	Not Found	High	High	High	High	High	High	High	O43166 [1387-1399]		1.86	89	1	11.7	0	5.6	14	9.9	3.8	12.6	4.2	4.9	11.4	0	5.6	12.6	9.2	3.2	10.4
FALSE	High	[R].DNAAGGPSEQTQGGNSTDDLDGSGVK.[R]	TGGT1_318710	organism=Toxoplasma_gondii_GT1 | product=ATP-binding cassette sub-family F member 1 | location=TGGT1_chrIV:1070737-1079983(+) | length=811 | sequence_SO=chromosome | SO=protein_coding	1xTMT6plex [K26]; 1xTMT6plex [N-Term]; 1xPhospho [S/T]	3	0.432557	0.29594	0.922608	0.7	0.609	0.87	-0.51	-0.72	-0.2	12	8.4	7.3		High	Not Found	High	High	High	High	High	High	High	TGGT1_318710 [84-109]		2.21	89	1	12.1	0	11.9	8.4	11.1	3.5	7.3	7.5	3.8	11.8	0	11.9	7.6	10.4	2.9	6
FALSE	High	[K].SSSSNNSSHSPK.[V]	Q99500	Sphingosine 1-phosphate receptor 3 OS=Homo sapiens GN=S1PR3 PE=1 SV=2	1xTMT6plex [K12]; 1xTMT6plex [N-Term]; 1xPhospho [S10(100)]	2	0.821231	0.814345	0.996667	1.06	0.609	0.574	0.08	-0.72	-0.8	14.5	15.3	8.8		High	High	High	High	High	High	High	Not Found	High	Q99500 [339-350]	Q99500 1xPhospho [S348(100)]	2.03	89	1	47.7	6	14.5	15.3	23.2	2.4	13.9	0	5.6	46.4	2.7	14.5	13.8	21.6	2	11.4
FALSE	High	[R].LVLPGELAK.[H]	TGGT1_305160	organism=Toxoplasma_gondii_GT1 | product=histone H2Ba | location=TGGT1_chrIX:5039074-5039424(+) | length=116 | sequence_SO=chromosome | SO=protein_coding	1xTMT6plex [K9]; 1xTMT6plex [N-Term]	2	0.874895	0.850213	0.993841	0.431	0.61	1.416	-1.21	-0.71	0.5	36.5	15.7	22.3		Not Found	High	High	High	High	High	Not Found	High	High	TGGT1_305160 [92-100]		2.24	78	1	0	21.1	63.3	15.7	13.9	65.6	0	10.7	46.6	0	9.5	63.3	14.2	12.9	55.3	0
FALSE	High	[K].DFDIAEQNESSDEESLRK.[E]	Q96KC8	DnaJ homolog subfamily C member 1 OS=Homo sapiens GN=DNAJC1 PE=1 SV=1	1xTMT6plex [K18]; 1xTMT6plex [N-Term]; 2xPhospho [S10(99); S11(99)]	1	0.973799	0.561135	0.447086	1.902	0.611	0.321	0.93	-0.71	-1.64	9.6	18.3	5.9		High	High	High	High	High	High	High	High	High	Q96KC8 [470-487]	Q96KC8 2xPhospho [S479(99); S480(99)]	1.3	100	1	23.2	9.6	8	18.3	22.9	6	13.9	5.9	4	22.6	4.3	8	16.5	21.3	5.1	11.4
FALSE	High	[R].LATALQK.[L]	Q5TCU3; P67936; A0A087WWU8; P09493	Tropomyosin beta chain OS=Homo sapiens GN=TPM2 PE=1 SV=1 Tropomyosin alpha-4 chain OS=Homo sapiens GN=TPM4 PE=1 SV=3 Tropomyosin alpha-3 chain OS=Homo sapiens GN=TPM3 PE=1 SV=1 Tropomyosin alpha-1 chain OS=Homo sapiens GN=TPM1 PE=1 SV=2	1xTMT6plex [K7]; 1xTMT6plex [N-Term]	1			0.931984	0.833	0.612	0.735	-0.26	-0.71	-0.44	23.6	19.6	14.4	Shared	Not Found	Not Found	High	Not Found	High	High	Not Found	High	High	Q5TCU3 [106-112]; P67936 [70-76]; A0A087WWU8 [70-76]; P09493 [106-112]		2.45	56	4	0	0	23.6	0	11.6	33.3	0	7.5	28	0	0	23.6	0	10.8	28.1	0
FALSE	High	[K].VAFVEEAGSEKSDDDDDMA.[-]	TGGT1_237220	organism=Toxoplasma_gondii_GT1 | product=putative DNA replication licensing factor Mcm7 | location=TGGT1_chrX:5679145-5687290(+) | length=865 | sequence_SO=chromosome | SO=protein_coding	1xTMT6plex [K11]; 1xTMT6plex [N-Term]; 2xPhospho [S9(100); S12(100)]	4	0.986396	0.812399	0.880853	0.946	0.612	0.647	-0.08	-0.71	-0.63	8.1	7.7	5		High	High	High	High	High	High	High	Not Found	High	TGGT1_237220 [847-865]	TGGT1_237220 2xPhospho [S855(100); S858(100)]	1.35	89	1	8.1	4.4	9.7	7.7	13.3	2.7	6.3	0	3.9	7.9	2	9.7	6.9	12.4	2.2	5.1
FALSE	High	[K].HSEEAEFTPPLKCSPK.[R]	Q3B726	DNA-directed RNA polymerase I subunit RPA43 OS=Homo sapiens GN=TWISTNB PE=1 SV=1	1xCarbamidomethyl [C13]; 2xTMT6plex [K12; K16]; 1xTMT6plex [N-Term]; 2xPhospho [S2(100); S14(100)]	1	0.655576	0.524309	0.930254	0.736	0.613	0.833	-0.44	-0.71	-0.26	12	8.8	7.4		High	Not Found	High	High	High	High	High	High	Not Found	Q3B726 [315-330]	Q3B726 2xPhospho [S316(100); S328(100)]	2.29	78	1	14.8	0	9.7	12.7	8.8	5.4	10.3	5.2	0	14.4	0	9.7	11.4	8.2	4.5	8.5
FALSE	High	[K].EGREEEEEETASEEEDEHAEPK.[K]	TGGT1_321680	organism=Toxoplasma_gondii_GT1 | product=hypothetical protein | location=TGGT1_chrIb:1645852-1649258(-) | length=372 | sequence_SO=chromosome | SO=protein_coding	1xTMT6plex [K22]; 1xTMT6plex [N-Term]; 2xPhospho [T10(100); S12(100)]	8	0.999241	0.323793	0.338303	0.839	0.613	0.731	-0.25	-0.71	-0.45	123.1	103.3	75.5		High	High	High	High	High	High	High	High	High	TGGT1_321680 [280-301]	TGGT1_321680 2xPhospho [T289(100); S291(100)]	4.95	100	1	123.1	80.1	155.1	103.3	149.4	96.5	108.6	75.5	60.2	119.7	36.2	155.1	93.2	139.1	81.4	89.2
FALSE	High	[K].DCTSGLQSTPSAPSFGESCRK.[S]	TGGT1_247760	organism=Toxoplasma_gondii_GT1 | product=AMP-binding enzyme domain-containing protein | location=TGGT1_chrXII:3496035-3507081(-) | length=793 | sequence_SO=chromosome | SO=protein_coding	2xCarbamidomethyl [C2; C19]; 1xTMT6plex [K21]; 1xTMT6plex [N-Term]; 1xPhospho [S/T]	2	0.819956	0.236885	0.482167	0.847	0.613	0.724	-0.24	-0.71	-0.47	14.1	11.9	8.6		High	High	High	High	High	High	High	High	High	TGGT1_247760 [168-188]		0.98	100	1	7.8	14.1	19.9	11.9	11.9	10	8.6	7.8	9	7.6	6.4	19.9	10.8	11.1	8.4	7.1
FALSE	High	[R].SPTHCSSLSSR.[V]	TGGT1_234900	organism=Toxoplasma_gondii_GT1 | product=PHD-finger domain-containing protein | location=TGGT1_chrX:4428067-4444742(+) | length=4608 | sequence_SO=chromosome | SO=protein_coding	1xCarbamidomethyl [C5]; 1xTMT6plex [N-Term]; 1xPhospho [S1(100)]	2	0.999209	0.314507	0.328992	0.81	0.614	0.759	-0.3	-0.7	-0.4	43.8	35.5	26.9		High	High	High	High	High	High	High	High	High	TGGT1_234900 [62-72]	TGGT1_234900 1xPhospho [S62(100)]	2.93	100	1	43.8	25.8	51.6	35.5	52	30.8	26.9	25.5	30	42.6	11.7	51.6	32	48.5	26	22.1
FALSE	High	[R].ATSNVFAMFDQSQIQEFK.[E]	P24844	Myosin regulatory light polypeptide 9 OS=Homo sapiens GN=MYL9 PE=1 SV=4	1xOxidation [M8]; 1xTMT6plex [K18]; 1xTMT6plex [N-Term]; 1xPhospho [T/S]	6	0.656223	0.810679	0.971753	0.615	0.615	1	-0.7	-0.7	0	11.3	6.9	6.9		High	High	Not Found	High	High	High	High	High	High	P24844 [18-35]		2.26	78	1	17.3	7.3	0	11.5	6.9	2.6	13.2	3.6	0	16.8	3.3	0	10.4	6.4	2.2	10.9
FALSE	High	[K].ALFKPPEDSQDDESDSDAEEEQTTK.[R]	Q13769	THO complex subunit 5 homolog OS=Homo sapiens GN=THOC5 PE=1 SV=2	2xTMT6plex [K4; K25]; 1xTMT6plex [N-Term]; 3xPhospho [S9(100); S14(99.9); S16(99.9)]	2	0.701486	0.352658	0.724341	0.958	0.616	0.643	-0.06	-0.7	-0.64	7.6	7.3	4.7		High	High	High	High	High	High	High	High	High	Q13769 [299-323]	Q13769 3xPhospho [S307(100); S312(99.9); S314(99.9)]	1.32	89	1	12.1	6.7	7.6	7.3	9.2	3.9	7	3.1	0	11.8	3	7.6	6.6	8.5	3.3	5.8
FALSE	High	[K].QEMVEEREDSGGK.[R]	TGGT1_205130	organism=Toxoplasma_gondii_GT1 | product=hypothetical protein | location=TGGT1_chrVIIa:1506588-1532655(+) | length=4815 | sequence_SO=chromosome | SO=protein_coding	1xTMT6plex [K13]; 1xTMT6plex [N-Term]; 1xPhospho [S10(100)]	1	0.830768	0.215472	0.101888	1.121	0.616	0.549	0.16	-0.7	-0.86	17.3	19.4	10.7		High	High	High	High	High	High	High	High	High	TGGT1_205130 [4445-4457]	TGGT1_205130 1xPhospho [S4454(100)]	1.32	100	1	22.1	13.8	17.3	18.3	20.4	19.4	10.4	10.7	17.3	21.5	6.3	17.3	16.5	19	16.4	8.5
FALSE	High	[K].EILGTCNSVGCTVDGKSPK.[Q]	TGGT1_254440	organism=Toxoplasma_gondii_GT1 | product=ribosomal protein RPL12 | location=TGGT1_chrIII:1720222-1723221(-) | length=165 | sequence_SO=chromosome | SO=protein_coding	2xCarbamidomethyl [C6; C11]; 1xDeamidated [N7]; 2xTMT6plex [K16; K19]; 1xTMT6plex [N-Term]; 1xPhospho [S17(100)]	1	0.970853	0.948165	0.996487	0.644	0.617	0.958	-0.63	-0.7	-0.06	11.3	7.3	7		High	High	High	High	High	High	High	High	High	TGGT1_254440 [131-149]	TGGT1_254440 1xPhospho [S147(100)]	2.06	100	1	12.7	4.4	11.3	7.3	14.3	4.5	10.9	5.6	7	12.4	2	11.3	6.6	13.3	3.8	8.9
FALSE	High	[K].NRQDSLSPGAAR.[E]	TGGT1_209850	organism=Toxoplasma_gondii_GT1 | product=RNA recognition motif-containing protein | location=TGGT1_chrIb:1501964-1507671(-) | length=1412 | sequence_SO=chromosome | SO=protein_coding	1xTMT6plex [N-Term]; 2xPhospho [S5(100); S7(100)]	2	0.995285	0.0737937	0.0829518	0.886	0.617	0.697	-0.18	-0.7	-0.52	62.7	55.5	38.6		High	High	High	High	High	High	High	High	High	TGGT1_209850 [583-594]	TGGT1_209850 2xPhospho [S587(100); S589(100)]	3.62	100	1	64.1	48.2	62.7	48.5	68.8	55.5	38.6	29.7	46.8	62.3	21.8	62.7	43.8	64.1	46.8	31.7
FALSE	High	[K].RNEKEETDNEELPSK.[K]	TGGT1_293510	organism=Toxoplasma_gondii_GT1 | product=poly(ADP-ribose) polymerase and DNA-Ligase Zn-finger region domain-containing protein | location=TGGT1_chrIa:371571-373049(-) | length=392 | sequence_SO=chromosome | SO=protein_coding	2xTMT6plex [K4; K15]; 1xTMT6plex [N-Term]; 1xPhospho [T7(100)]	3	0.982034	0.309374	0.248005	0.978	0.617	0.631	-0.03	-0.7	-0.67	58.7	57.4	36.2		High	High	High	High	High	High	High	High	High	TGGT1_293510 [199-213]	TGGT1_293510 1xPhospho [T205(100)]	3.2	100	1	58.7	38.9	86.5	57.4	72.4	54.4	54.5	30.4	36.2	57.1	17.6	86.5	51.8	67.4	45.9	44.8
FALSE	High	[K].KKPSTDEQTSSAEEDVPTCGYLNVLSNSR.[W]	Q8N556	Actin filament-associated protein 1 OS=Homo sapiens GN=AFAP1 PE=1 SV=2	1xCarbamidomethyl [C19]; 2xTMT6plex [K1; K2]; 1xTMT6plex [N-Term]; 3xPhospho [T9(100); S10(100); S11(100)]	3	0.912548	0.810305	0.581412	1.554	0.617	0.397	0.64	-0.7	-1.33	8.6	13.4	5.3		High	High	High	High	High	High	High	High	High	Q8N556 [333-361]	Q8N556 3xPhospho [T341(100); S342(100); S343(100)]	3.4	100	1	15.2	5.4	8.6	13.4	15.1	6.2	14.7	5.3	3.7	14.8	2.4	8.6	12.1	14.1	5.3	12.1
FALSE	High	[R].SLVVSPSSK.[N]	TGGT1_234900	organism=Toxoplasma_gondii_GT1 | product=PHD-finger domain-containing protein | location=TGGT1_chrX:4428067-4444742(+) | length=4608 | sequence_SO=chromosome | SO=protein_coding	1xTMT6plex [K9]; 1xTMT6plex [N-Term]; 1xPhospho [S5(100)]	1	0.900721	0.905065	0.99994	0.848	0.618	0.728	-0.24	-0.7	-0.46	13.2	11.2	8.1		High	High	High	High	High	High	High	High	High	TGGT1_234900 [4274-4282]	TGGT1_234900 1xPhospho [S4278(100)]	1.84	100	1	6.3	14.4	13.2	5.6	11.2	12	6.4	14.5	8.1	6.1	6.5	13.2	5	10.4	10.1	5.3
FALSE	High	[K].STSAPQMSPGSSDNQSSSPQPAQQK.[L]	F8W726	Ubiquitin-associated protein 2-like OS=Homo sapiens GN=UBAP2L PE=1 SV=2	1xTMT6plex [K25]; 1xTMT6plex [N-Term]; 1xPhospho [S/T]	13	0.791547	0.854794	0.429989	1.217	0.618	0.508	0.28	-0.69	-0.98	7.1	8.7	4.4		High	Not Found	High	High	High	High	High	High	High	F8W726 [471-495]		1.91	89	1	9.3	0	5.5	8.7	7.6	12.3	11.4	4.4	3.7	9	0	5.5	7.8	7.1	10.4	9.3
FALSE	High	[K].LGAGEGGEASVSPEK.[T]	Q13428	Treacle protein OS=Homo sapiens GN=TCOF1 PE=1 SV=3	1xTMT6plex [K15]; 1xTMT6plex [N-Term]; 1xPhospho [S12(100)]	2	0.630976	0.971058	0.761483	0.436	0.619	1.418	-1.2	-0.69	0.5	12.9	5.6	8		High	High	High	High	High	High	High	High	High	Q13428 [1367-1381]	Q13428 1xPhospho [S1378(100)]	2.97	100	1	12.9	14.6	4.3	9.7	5.6	4.9	11.4	8	6.7	12.5	6.6	4.3	8.8	5.2	4.1	9.4
FALSE	High	[R].TFGSSEDRFSPACWK.[G]	TGGT1_293000	organism=Toxoplasma_gondii_GT1 | product=3'5'-cyclic nucleotide phosphodiesterase domain-containing protein | location=TGGT1_chrIa:58977-74026(+) | length=2238 | sequence_SO=chromosome | SO=protein_coding	1xCarbamidomethyl [C13]; 1xTMT6plex [K15]; 1xTMT6plex [N-Term]; 1xPhospho [S4(99.5)]	2	0.988635	0.725743	0.804617	0.695	0.619	0.89	-0.52	-0.69	-0.17	51.7	36	32		High	High	High	High	High	High	High	High	High	TGGT1_293000 [1796-1810]	TGGT1_293000 1xPhospho [S1799(99.5)]	2.56	100	1	21	52.6	51.7	27.1	51.4	36	22.8	37.6	32	20.5	23.8	51.7	24.4	47.8	30.3	18.7
FALSE	High	[R].KLSSYLQDIPLGFFQSR.[A]	TGGT1_258470	organism=Toxoplasma_gondii_GT1 | product=hypothetical protein | location=TGGT1_chrVIIb:3369823-3371292(+) | length=284 | sequence_SO=chromosome | SO=protein_coding	1xTMT6plex [K1]; 1xTMT6plex [N-Term]; 3xPhospho [S3(100); S4(100); S16(100)]	1	0.688623	0.79891	0.400779	1.177	0.62	0.527	0.24	-0.69	-0.93	12.5	14.7	7.8		High	High	High	High	High	High	High	High	Not Found	TGGT1_258470 [109-125]	TGGT1_258470 3xPhospho [S111(100); S112(100); S124(100)]	2.83	89	1	4.7	12.5	24.3	14.7	30.8	11.4	7.3	8.2	0	4.5	5.7	24.3	13.3	28.7	9.6	6
FALSE	High	[K].VSPSKSPSLSPSPPSPLEK.[T]	P46821	Microtubule-associated protein 1B OS=Homo sapiens GN=MAP1B PE=1 SV=2	2xTMT6plex [K5; K19]; 1xTMT6plex [N-Term]; 3xPhospho [S8(98.8); S15(100); S]	3	0.753301	0.998257	0.784077	1.579	0.621	0.393	0.66	-0.69	-1.35	16.1	25.4	10		High	High	High	High	High	High	High	High	High	P46821 [1251-1269]	P46821 3xPhospho [S1258(98.8); S1265(100); S]	2.87	100	1	32.1	6.4	16.1	32.1	25.4	13.9	36.8	9.9	10	31.2	2.9	16.1	28.9	23.7	11.7	30.3
FALSE	High	[R].LSSRPFDASCATLPR.[L]	TGGT1_262150	organism=Toxoplasma_gondii_GT1 | product=kelch repeat and K+ channel tetramerisation domain containing protein | location=TGGT1_chrVIIb:1306190-1314039(-) | length=818 | sequence_SO=chromosome | SO=protein_coding	1xCarbamidomethyl [C10]; 1xTMT6plex [N-Term]; 1xPhospho [S/T]	5	0.975787	0.925103	0.984781	0.714	0.622	0.871	-0.49	-0.69	-0.2	12.7	9.1	7.9		High	High	High	High	High	High	High	High	High	TGGT1_262150 [224-238]		1.81	100	1	12.7	16.3	1.8	9.1	9.8	6.2	13.1	7.9	7.2	12.3	7.4	1.8	8.2	9.1	5.3	10.8
FALSE	High	[R].LKSGYSVGAADAK.[D]	TGGT1_238390	organism=Toxoplasma_gondii_GT1 | product=hypothetical protein | location=TGGT1_chrVI:181213-189293(+) | length=2122 | sequence_SO=chromosome | SO=protein_coding	2xTMT6plex [K2; K13]; 1xTMT6plex [N-Term]; 2xPhospho [S3(100); S6(100)]	1	0.512661	0.768217	0.225918	1.048	0.622	0.594	0.07	-0.68	-0.75	15.9	16.6	9.9		High	High	High	High	High	High	High	High	High	TGGT1_238390 [1758-1770]	TGGT1_238390 2xPhospho [S1760(100); S1763(100)]	1.55	100	1	15.9	5.5	18.7	16.6	21.2	14.9	9.9	10.7	7.6	15.4	2.5	18.7	15	19.7	12.6	8.1
FALSE	High	[K].VYVGNLGNNGNK.[T]	A0A087X2D0	Serine/arginine-rich-splicing factor 3 OS=Homo sapiens GN=SRSF3 PE=1 SV=1	1xTMT6plex [K12]; 1xTMT6plex [N-Term]	6	0.733219	0.534814	0.914852	0.751	0.623	0.829	-0.41	-0.68	-0.27	12.2	9.2	7.6		High	High	High	High	High	High	High	High	High	A0A087X2D0 [12-23]		2.26	89	1	0	10.6	14	3.3	12	9.2	1.9	7.6	12.1	0	4.8	14	3	11.2	7.7	1.5
FALSE	High	[K].VPDKAEDDLSGSSDEEDVAVK.[Q]	TGGT1_214590	organism=Toxoplasma_gondii_GT1 | product=micro-fibrillar-associated protein 1 | location=TGGT1_chrX:6277388-6283666(+) | length=438 | sequence_SO=chromosome | SO=protein_coding	2xTMT6plex [K4; K21]; 1xTMT6plex [N-Term]; 3xPhospho [S10(100); S12(100); S13(100)]	3	0.852009	0.796888	0.494943	1.224	0.623	0.509	0.29	-0.68	-0.97	12.7	15.5	7.9		High	High	High	High	High	High	High	High	High	TGGT1_214590 [39-59]	TGGT1_214590 3xPhospho [S48(100); S50(100); S51(100)]	3.73	100	1	12.7	5.1	18.3	15.5	17.7	8.1	10.8	7.9	6.5	12.3	2.3	18.3	14	16.5	6.8	8.8
FALSE	High	[R].ETPSQASVSAQASTSPVTSR.[A]	TGGT1_227650	organism=Toxoplasma_gondii_GT1 | product=putative microtubule-associated protein RP/EB family | location=TGGT1_chrX:771838-774032(-) | length=413 | sequence_SO=chromosome | SO=protein_coding	1xTMT6plex [N-Term]; 1xPhospho [S/T]	2	0.974883	0.732095	0.610264	1.098	0.624	0.569	0.13	-0.68	-0.81	10.1	11.1	6.3		High	High	High	High	High	High	High	High	High	TGGT1_227650 [176-195]		1.42	100	1	11.9	5.7	10.1	12.3	11.1	6.2	11.2	4.4	6.3	11.6	2.6	10.1	11.1	10.3	5.2	9.2
FALSE	High	[R].LSASQVQK.[D]	TGGT1_269180	organism=Toxoplasma_gondii_GT1 | product=MIF4G domain-containing protein | location=TGGT1_chrVIII:6008955-6021323(-) | length=2668 | sequence_SO=chromosome | SO=protein_coding	1xTMT6plex [K8]; 1xTMT6plex [N-Term]; 1xPhospho [S2(100)]	5	0.736798	0.972038	0.856645	0.459	0.625	1.361	-1.12	-0.68	0.44	163.5	75	102.1		High	High	High	High	High	High	High	High	High	TGGT1_269180 [1711-1718]	TGGT1_269180 1xPhospho [S1712(100)]	2.04	100	1	206.6	163.5	52.4	127.2	75	67	182.5	102.1	70.1	200.9	73.9	52.4	114.7	69.9	56.5	149.9
FALSE	High	[K].RIDFIPVSPAPSPTR.[G]	Q96E09	Protein FAM122A OS=Homo sapiens GN=FAM122A PE=1 SV=1	1xTMT6plex [N-Term]; 2xPhospho [S8(100); S/T]	2	0.945655	0.338261	0.408543	0.983	0.627	0.638	-0.02	-0.67	-0.65	7.4	7.2	4.6		High	Not Found	High	High	High	High	High	High	High	Q96E09 [136-150]	Q96E09 2xPhospho [S143(100); S/T]	2.1	89	1	7.9	0	6.9	7.3	7.2	6.3	7.8	4.6	4.5	7.7	0	6.9	6.6	6.7	5.3	6.4
FALSE	High	[K].KPATPAEDDEDDDIDLFGSDNEEEDKEAAQLR.[E]	P29692	Elongation factor 1-delta OS=Homo sapiens GN=EEF1D PE=1 SV=5	2xTMT6plex [K1; K26]; 1xPhospho [S19(100)]	1			0.400105	0.229	0.628	2.745	-2.13	-0.67	1.46	24	5.5	15.1		Not Found	High	Not Found	High	Not Found	High	High	High	High	P29692 [144-175]	P29692 1xPhospho [S162(100)]	2.18	67	1	0	24	0	2.3	0	12.9	15.1	11.5	20.6	0	10.9	0	2.1	0	10.9	12.4
FALSE	High	[R].VSSFQDVPRPQLGK.[Q]	TGGT1_243200	organism=Toxoplasma_gondii_GT1 | product=hypothetical protein | location=TGGT1_chrVI:2355009-2359636(-) | length=1258 | sequence_SO=chromosome | SO=protein_coding	1xTMT6plex [K14]; 1xTMT6plex [N-Term]; 1xPhospho [S3(100)]	4	0.897699	0.963571	0.98111	0.65	0.628	0.966	-0.62	-0.67	-0.05	86.7	56.4	54.5		High	High	High	High	High	High	High	High	High	TGGT1_243200 [1104-1117]	TGGT1_243200 1xPhospho [S1106(100)]	1.97	100	1	86.7	121.3	36.1	56.4	106.9	35.4	54.5	99.3	50.2	84.3	54.9	36.1	50.9	99.5	29.8	44.8
FALSE	High	[K].EELMSSDLEETAGSTSIPK.[R]	O00567	Nucleolar protein 56 OS=Homo sapiens GN=NOP56 PE=1 SV=4	1xOxidation [M4]; 1xTMT6plex [K19]; 1xTMT6plex [N-Term]; 1xPhospho [S/T]	6	0.979592	0.175776	0.224341	0.853	0.628	0.736	-0.23	-0.67	-0.44	18.2	15.5	11.4		High	High	High	High	High	High	High	High	High	O00567 [515-533]		1.36	100	1	20.7	14	18.2	15.5	22.4	12.6	11.4	4.7	13.6	20.2	6.3	18.2	14	20.9	10.6	9.4
FALSE	High	[K].ATVTPSPVKGK.[G]	Q9H1E3	Nuclear ubiquitous casein and cyclin-dependent kinase substrate 1 OS=Homo sapiens GN=NUCKS1 PE=1 SV=1	2xTMT6plex [K9; K11]; 1xTMT6plex [N-Term]; 1xPhospho [S6(100)]	3	0.392962	0.968179	0.295603	1.991	0.628	0.315	0.99	-0.67	-1.66	29.5	58.6	18.5		High	High	High	High	High	High	High	High	High	Q9H1E3 [176-186]	Q9H1E3 1xPhospho [S181(100)]	1.45	100	1	38	17.5	29.5	73.4	58.6	26.3	46.9	18.5	16.7	37	7.9	29.5	66.2	54.6	22.2	38.5
FALSE	High	[R].TPSPSGPVSPFAGVSADAGAK.[Q]	TGGT1_316680	organism=Toxoplasma_gondii_GT1 | product=RNA pseudouridine synthase superfamily protein | location=TGGT1_chrXI:5438209-5447413(+) | length=2780 | sequence_SO=chromosome | SO=protein_coding	1xTMT6plex [K21]; 1xTMT6plex [N-Term]; 1xPhospho [S3(98.8)]	3	0.567868	0.535043	0.997987	0.712	0.629	0.883	-0.49	-0.67	-0.18	12	8.5	7.5		High	High	High	High	High	High	High	High	High	TGGT1_316680 [1187-1207]	TGGT1_316680 1xPhospho [S1189(98.8)]	1.62	100	1	12	14.6	5.7	8.8	8.5	5.2	5.6	7.5	8.9	11.7	6.6	5.7	7.9	8	4.4	4.6
FALSE	High	[R].GAENQLDSGMQSPR.[A]	TGGT1_243460	organism=Toxoplasma_gondii_GT1 | product=hypothetical protein | location=TGGT1_chrVI:2564580-2571836(-) | length=2011 | sequence_SO=chromosome | SO=protein_coding	1xTMT6plex [N-Term]; 2xPhospho [S8(100); S12(100)]	1	0.914267	0.647722	0.866914	0.72	0.63	0.875	-0.47	-0.67	-0.19	8.2	5.9	5.2		High	High	High	High	High	High	High	High	High	TGGT1_243460 [1399-1412]	TGGT1_243460 2xPhospho [S1406(100); S1410(100)]	1.9	100	1	8.8	8.2	4.6	4.6	8.8	5.9	3.9	5.2	7.7	8.5	3.7	4.6	4.2	8.2	5	3.2
FALSE	High	[R].TSYTGPMLPAGADVASELK.[E]	TGGT1_320020	organism=Toxoplasma_gondii_GT1 | product=transporter, major facilitator family protein | location=TGGT1_chrIV:518139-519905(-) | length=588 | sequence_SO=chromosome | SO=protein_coding	1xOxidation [M7]; 1xTMT6plex [K19]; 1xTMT6plex [N-Term]; 1xPhospho [T/S/Y]	12	0.974847	0.453517	0.495913	0.883	0.63	0.713	-0.18	-0.67	-0.49	8.5	7.5	5.4		High	High	High	High	High	High	High	High	High	TGGT1_320020 [315-333]		2.29	89	1	8.1	0	8.9	6.9	7.5	10	9.5	5.4	4.3	7.9	0	8.9	6.2	7	8.4	7.8
FALSE	High	[K].KQDEGMFVQQSDSK.[A]	TGGT1_313390	organism=Toxoplasma_gondii_GT1 | product=ribosomal protein RPL6 | location=TGGT1_chrXI:3299999-3300967(+) | length=322 | sequence_SO=chromosome | SO=protein_coding	2xTMT6plex [K1; K14]; 1xTMT6plex [N-Term]; 1xPhospho [S]	1	0.95661	0.182206	0.126794	0.94	0.63	0.67	-0.09	-0.67	-0.58	29.3	27.5	18.5		High	High	High	High	High	High	High	High	High	TGGT1_313390 [258-271]		3.12	100	1	29.3	19.7	37.5	25.8	35.8	27.5	18.5	22.3	16.6	28.5	8.9	37.5	23.2	33.3	23.2	15.2
FALSE	High	[K].VEAKEESEESDEDMGFGLFD.[-]	P05388	60S acidic ribosomal protein P0 OS=Homo sapiens GN=RPLP0 PE=1 SV=1	1xTMT6plex [K4]; 1xTMT6plex [N-Term]; 1xPhospho [S10(99.3)]	1	0.995719	0.805112	0.710582	1.067	0.63	0.59	0.09	-0.67	-0.76	12.1	12.9	7.6		High	Not Found	High	High	High	High	High	High	High	P05388 [298-317]	P05388 1xPhospho [S307(99.3)]	1.69	89	1	10.7	0	13.6	17.1	12.9	8.7	16.5	7.6	7.4	10.4	0	13.6	15.4	12	7.4	13.5
FALSE	High	[R].ALGVPSAPQHTRSLESVGNDNLPSR.[S]	TGGT1_289880	organism=Toxoplasma_gondii_GT1 | product=hypothetical protein | location=TGGT1_chrIX:3301494-3313288(-) | length=1326 | sequence_SO=chromosome | SO=protein_coding	1xTMT6plex [N-Term]; 3xPhospho [S6(98.9); S16(100); T/S]	3	0.42634	0.447043	0.998968	0.4	0.631	1.576	-1.32	-0.66	0.66	19.3	7.7	12.2		High	High	High	High	High	High	High	High	High	TGGT1_289880 [708-732]	TGGT1_289880 3xPhospho [S713(98.9); S723(100); T/S]	3.38	100	1	19.3	10.6	24.6	7.3	20.8	7.7	8.2	12.3	12.2	18.8	4.8	24.6	6.6	19.3	6.5	6.8
FALSE	High	[K].ALHASGSPGGER.[G]	TGGT1_216670	organism=Toxoplasma_gondii_GT1 | product=FUSE-binding protein 2 / KH-type splicing regulatory protein | location=TGGT1_chrXI:5891708-5895741(-) | length=941 | sequence_SO=chromosome | SO=protein_coding	1xTMT6plex [N-Term]; 1xPhospho [S7(100)]	4	0.951358	0.892235	0.986494	0.876	0.631	0.721	-0.19	-0.66	-0.47	38.8	34	24.5		High	High	High	High	High	High	High	High	High	TGGT1_216670 [253-264]	TGGT1_216670 1xPhospho [S259(100)]	3.69	100	1	19.5	38.8	61.2	16.2	52.9	34	15.4	24.5	60.6	18.9	17.5	61.2	14.6	49.2	28.7	12.6
FALSE	High	[R].NSWCGYGTFHR.[D]	TGGT1_259700	organism=Toxoplasma_gondii_GT1 | product=hypothetical protein | location=TGGT1_chrVIIb:2680683-2681840(+) | length=226 | sequence_SO=chromosome | SO=protein_coding	1xCarbamidomethyl [C4]; 1xTMT6plex [N-Term]; 1xPhospho [S2(100)]	3	0.632706	0.675834	0.996823	0.605	0.632	1.045	-0.73	-0.66	0.06	17.5	10.6	11		High	High	High	High	High	High	High	High	High	TGGT1_259700 [212-222]	TGGT1_259700 1xPhospho [S213(100)]	2.47	100	1	17.5	17.5	9.9	15.8	9.6	10.6	15.3	11	10	17	7.9	9.9	14.2	9	8.9	12.6
FALSE	High	[R].YSPSQNSPIHHIPSR.[R]	E9PK91	Bcl-2-associated transcription factor 1 OS=Homo sapiens GN=BCLAF1 PE=1 SV=1	1xTMT6plex [N-Term]; 2xPhospho [S2(100); S4(99.5)]	6	0.847347	0.995517	0.801184	0.675	0.632	0.937	-0.57	-0.66	-0.09	9.8	6.6	6.2		High	High	High	High	High	High	High	High	High	E9PK91 [284-298]	E9PK91 2xPhospho [S285(100); S287(99.5)]	2.62	100	1	13.9	9.8	3	9.2	6.6	2.8	12.6	6.2	6	13.5	4.4	3	8.3	6.2	2.4	10.3
FALSE	High	[R].DANLTPFYVPADDR.[Q]	TGGT1_313640	organism=Toxoplasma_gondii_GT1 | product=hypothetical protein | location=TGGT1_chrXI:3542451-3543056(+) | length=201 | sequence_SO=chromosome | SO=protein_coding	1xTMT6plex [N-Term]	1	0.769814	0.0279043	0.0394589	0.871	0.632	0.726	-0.2	-0.66	-0.46	8.6	7.5	5.4		High	Not Found	High	High	High	High	High	High	High	TGGT1_313640 [57-70]		1.09	89	1	9.7	0	7.6	8.6	7.5	7.3	5.4	4.2	5.9	9.4	0	7.6	7.8	7	6.2	4.5
FALSE	High	[R].GFTLEELK.[S]	TGGT1_263050	organism=Toxoplasma_gondii_GT1 | product=ribosomal protein RPL13 | location=TGGT1_chrVIIb:826699-830544(-) | length=355 | sequence_SO=chromosome | SO=protein_coding	1xTMT6plex [K8]; 1xTMT6plex [N-Term]	1	0.999792	0.872754	0.863677	0.602	0.633	1.051	-0.73	-0.66	0.07	87.9	52.9	55.6		High	High	High	High	High	High	High	High	High	TGGT1_263050 [216-223]		3	100	1	16.9	87.9	93.1	26	52.9	105.6	9.6	55.6	80.3	16.5	39.7	93.1	23.4	49.2	89.1	7.9
FALSE	High	[R].VDSLPSLVR.[F]	TGGT1_205130	organism=Toxoplasma_gondii_GT1 | product=hypothetical protein | location=TGGT1_chrVIIa:1506588-1532655(+) | length=4815 | sequence_SO=chromosome | SO=protein_coding	1xTMT6plex [N-Term]; 1xPhospho [S3(100)]	3	0.99647	0.6583	0.612979	0.85	0.633	0.745	-0.23	-0.66	-0.42	28	23.8	17.8		High	High	High	High	High	High	High	High	High	TGGT1_205130 [4307-4315]	TGGT1_205130 1xPhospho [S4309(100)]	2.21	100	1	28	13.7	36.8	23.8	33.8	18.8	17.8	21.5	17.2	27.3	6.2	36.8	21.5	31.5	15.9	14.6
FALSE	High	[R].SRSPLDKDTYPPSASVVGASVGGHR.[H]	A0A087WWP4	Putative RNA-binding protein 15 OS=Homo sapiens GN=RBM15 PE=1 SV=1	1xTMT6plex [K7]; 1xTMT6plex [N-Term]; 2xPhospho [S1(100); S3(100)]	7	0.773637			0.751	0.634	0.844	-0.41	-0.66	-0.24	16.4	12.3	10.4		High	Not Found	High	High	High	High	High	High	High	A0A087WWP4 [213-237]	A0A087WWP4 2xPhospho [S213(100); S215(100)]	3.32	67	1	30.6	0	8.8	12.3	18	4.1	10.4	0	0	29.8	0	8.8	11.1	16.7	3.5	8.5
FALSE	High	[K].AQTPPGPSLSGSKSPCPQEK.[S]	Q9UQ35	Serine/arginine repetitive matrix protein 2 OS=Homo sapiens GN=SRRM2 PE=1 SV=2	1xCarbamidomethyl [C16]; 2xTMT6plex [K13; K20]; 1xTMT6plex [N-Term]; 1xPhospho [S/T]	10	0.722945	0.783488	0.993418	0.821	0.634	0.772	-0.29	-0.66	-0.37	21.8	17.9	13.8		High	High	High	High	High	High	High	High	High	Q9UQ35 [1001-1020]		2.83	100	1	25.6	21.8	17.4	26.9	17.9	9.5	26.6	13.8	13.8	24.9	9.8	17.4	24.3	16.6	8	21.9
FALSE	High	[K].CGSGPVHISGQHLVAVEEDAESEDEEEEDVK.[L]	P06748	Nucleophosmin OS=Homo sapiens GN=NPM1 PE=1 SV=2	1xCarbamidomethyl [C1]; 1xDeamidated [Q11]; 1xTMT6plex [K31]; 1xTMT6plex [N-Term]; 1xPhospho [S22(100)]	68	0.731288	0.998483	0.760476	1.258	0.634	0.504	0.33	-0.66	-0.99	36.3	45.7	23		High	High	High	High	High	High	High	High	High	P06748 [104-134]	P06748 1xPhospho [S125(100)]	4.4	100	1	60.6	6.9	36.3	56.7	45.7	27.5	57	23	12.8	58.9	3.1	36.3	51.1	42.5	23.2	46.8
FALSE	High	[K].CGINYQPPTVVPGGDLAK.[V]	TGGT1_316400B	organism=Toxoplasma_gondii_GT1 | product=alpha tubulin TUBA1 | location=TGGT1_chrXI:5219470-5220918(+) | length=432 | sequence_SO=chromosome | SO=protein_coding	1xCarbamidomethyl [C1]; 1xTMT6plex [K18]; 1xTMT6plex [N-Term]	1	0.325971	0.0364864	0.26236	0.724	0.635	0.877	-0.47	-0.66	-0.19	10.3	7.4	6.5		High	High	High	High	High	High	High	High	High	TGGT1_316400B [332-349]		1.54	100	1	8.6	11	10.3	7.4	7	10.2	5.6	7.4	6.5	8.4	5	10.3	6.7	6.6	8.6	4.6
FALSE	High	[K].ATAASVPDTPAK.[G]	TGGT1_294610	organism=Toxoplasma_gondii_GT1 | product=putative histone lysine methyltransferase, SET | location=TGGT1_chrIa:979977-985190(-) | length=1737 | sequence_SO=chromosome | SO=protein_coding	1xTMT6plex [K12]; 1xTMT6plex [N-Term]; 2xPhospho [S5(100); T9(100)]	1	0.468712	0.0167479	0.0746399	1.019	0.635	0.623	0.03	-0.65	-0.68	15.3	15.6	9.7		High	High	High	High	High	High	High	High	High	TGGT1_294610 [340-351]	TGGT1_294610 2xPhospho [S344(100); T348(100)]	1.95	100	1	15.3	14.9	22.1	15.6	16.2	11.9	9.7	9.2	10.9	14.9	6.7	22.1	14.1	15.1	10	8
FALSE	High	[K].KGGEFDEFVNDDTDDDLPISK.[K]	Q6PD62	RNA polymerase-associated protein CTR9 homolog OS=Homo sapiens GN=CTR9 PE=1 SV=1	2xTMT6plex [K1; K21]; 1xTMT6plex [N-Term]; 1xPhospho [T13(100)]	5	0.952784	0.850415	0.690003	1.118	0.635	0.568	0.16	-0.65	-0.81	29.3	32.8	18.6		High	High	High	High	High	High	High	High	High	Q6PD62 [913-933]	Q6PD62 1xPhospho [T925(100)]	2.28	100	1	55.6	13.8	29.3	53	32.8	21.7	53.3	18.6	8.7	54	6.3	29.3	47.8	30.5	18.3	43.8
FALSE	High	[K].AGVDDDDLESLEAQQGCGVNQEAK.[V]	TGGT1_295620	organism=Toxoplasma_gondii_GT1 | product=hypothetical protein | location=TGGT1_chrIa:1655687-1659951(+) | length=1237 | sequence_SO=chromosome | SO=protein_coding	1xCarbamidomethyl [C17]; 1xDeamidated [N/Q]; 1xTMT6plex [K24]; 1xTMT6plex [N-Term]; 1xPhospho [S10(100)]	4	0.779844	0.253647	0.498111	0.84	0.636	0.757	-0.25	-0.65	-0.4	7.4	6.2	4.7		High	High	High	High	High	High	High	High	Not Found	TGGT1_295620 [1209-1232]	TGGT1_295620 1xPhospho [S1218(100)]	1.38	89	1	7.4	6.3	9.5	6.2	9.9	4.4	5	4.5	0	7.2	2.9	9.5	5.6	9.2	3.7	4.1
FALSE	High	[K].AAPEASSPPASPLQHLLPGK.[A]	Q96TA1	Niban-like protein 1 OS=Homo sapiens GN=FAM129B PE=1 SV=3	1xTMT6plex [K20]; 1xTMT6plex [N-Term]; 2xPhospho [S6(99.3); S7(99.3)]	11	0.989452	0.837203	0.901462	0.867	0.636	0.734	-0.21	-0.65	-0.45	33.7	29.2	21.4		High	High	High	High	High	High	High	High	High	Q96TA1 [686-705]	Q96TA1 2xPhospho [S691(99.3); S692(99.3)]	2.14	100	1	49.7	33.7	19.6	37.8	29.2	25.1	53.4	14.3	21.4	48.3	15.2	19.6	34.1	27.2	21.2	43.9
FALSE	High	[R].YDREASPSEERQNGKPQSTDIHK.[G]	TGGT1_211670	organism=Toxoplasma_gondii_GT1 | product=S1 RNA binding domain-containing protein | location=TGGT1_chrIV:1560254-1562332(-) | length=378 | sequence_SO=chromosome | SO=protein_coding	1xDeamidated [N/Q]; 2xTMT6plex [K15; K23]; 1xTMT6plex [N-Term]; 2xPhospho [S6(100); S8(100)]	4	0.746986	0.666469	0.303149	0.988	0.636	0.644	-0.02	-0.65	-0.64	42.9	42.4	27.3		High	High	High	High	High	High	High	High	High	TGGT1_211670 [14-36]	TGGT1_211670 2xPhospho [S19(100); S21(100)]	2.58	100	1	42.9	19.9	52.4	42.4	56.5	35	33.7	27.3	23	41.7	9	52.4	38.3	52.6	29.5	27.7
FALSE	High	[R].SHSPSASQSGSQLR.[N]	E9PMS6	LIM domain only protein 7 OS=Homo sapiens GN=LMO7 PE=1 SV=1	1xTMT6plex [N-Term]; 1xPhospho [S3(100)]	5	0.954078	0.824862	0.663368	1.469	0.636	0.433	0.55	-0.65	-1.21	29.7	43.7	18.9		High	High	High	High	High	High	High	High	High	E9PMS6 [1183-1196]	E9PMS6 1xPhospho [S1185(100)]	4.11	100	1	63.8	13.9	29.7	43.7	46	19.5	33.7	18.9	18.2	62	6.3	29.7	39.4	42.8	16.5	27.7
FALSE	High	[K].RGSADLLAPGVSTPVALGYK.[G]	TGGT1_308860	organism=Toxoplasma_gondii_GT1 | product=hypothetical protein | location=TGGT1_chrXI:267813-271388(-) | length=654 | sequence_SO=chromosome | SO=protein_coding	1xTMT6plex [K20]; 1xTMT6plex [N-Term]; 2xPhospho [S3(100); S/T/Y]	6	0.972661	0.487399	0.608628	0.879	0.637	0.725	-0.19	-0.65	-0.46	10.7	9.4	6.8		High	High	High	High	High	High	High	High	High	TGGT1_308860 [506-525]	TGGT1_308860 2xPhospho [S508(100); S/T/Y]	3.45	100	1	7	11.1	10.7	5.5	13.1	9.4	6.8	4.3	9.4	6.8	5	10.7	5	12.2	8	5.6
FALSE	High	[R].KESGESQQEQALKPLFTSTQR.[L]	TGGT1_266300	organism=Toxoplasma_gondii_GT1 | product=hypothetical protein | location=TGGT1_chrIX:1056786-1057602(-) | length=209 | sequence_SO=chromosome | SO=protein_coding	2xTMT6plex [K1; K13]; 1xTMT6plex [N-Term]; 1xPhospho [S3(100)]	3	0.816786	0.309401	0.143327	1.06	0.638	0.602	0.08	-0.65	-0.73	38.8	41.1	24.7		High	High	High	High	High	High	High	High	High	TGGT1_266300 [174-194]	TGGT1_266300 1xPhospho [S176(100)]	3.28	100	1	53.9	21.9	38.8	41.1	48.7	40.8	31.8	24.7	12.6	52.4	9.9	38.8	37	45.4	34.4	26.1
FALSE	High	[R].VRTEVVPGGSEPASPTALEEGDAK.[A]	TGGT1_243460	organism=Toxoplasma_gondii_GT1 | product=hypothetical protein | location=TGGT1_chrVI:2564580-2571836(-) | length=2011 | sequence_SO=chromosome | SO=protein_coding	1xTMT6plex [K24]; 1xTMT6plex [N-Term]; 2xPhospho [T3(99); S/T]	1	0.50598	0.314393	0.841279	0.644	0.639	0.992	-0.63	-0.65	-0.01	8.2	5.3	5.3		High	High	High	High	High	High	High	High	Not Found	TGGT1_243460 [343-366]	TGGT1_243460 2xPhospho [T345(99); S/T]	1.4	89	1	8.2	11.3	6.7	5.3	9	5.1	3.9	7.2	0	8	5.1	6.7	4.8	8.3	4.3	3.2
FALSE	High	[K].DLEQGSTGPDYNVYYPR.[K]	TGGT1_202620	organism=Toxoplasma_gondii_GT1 | product=hypothetical protein | location=TGGT1_chrVIIa:3063678-3064673(-) | length=331 | sequence_SO=chromosome | SO=protein_coding	1xTMT6plex [N-Term]; 1xPhospho [S/T/Y]	3	0.987735	0.379429	0.438036	1.093	0.639	0.585	0.13	-0.65	-0.77	8.1	8.9	5.2		High	High	High	High	High	High	High	High	High	TGGT1_202620 [61-77]		1.7	89	1	5	17.4	8.1	8.9	9	7.7	5.2	5.2	0	4.9	7.9	8.1	8	8.3	6.5	4.3
FALSE	High	[R].CKSFELGAEK.[K]	TGGT1_203630	organism=Toxoplasma_gondii_GT1 | product=ribosomal protein RPL44 | location=TGGT1_chrVIIa:2292915-2293974(-) | length=105 | sequence_SO=chromosome | SO=protein_coding	1xCarbamidomethyl [C1]; 2xTMT6plex [K2; K10]; 1xTMT6plex [N-Term]; 1xPhospho [S3(100)]	1	0.992801	0.328802	0.286639	1.509	0.639	0.424	0.59	-0.65	-1.24	13.3	20	8.5		High	High	High	High	High	High	High	High	High	TGGT1_203630 [88-97]	TGGT1_203630 1xPhospho [S90(100)]	1.72	100	1	13.3	11.3	39	15.7	21.1	20	15.7	7.5	8.5	12.9	5.1	39	14.2	19.7	16.9	12.9
FALSE	High	[R].EMSPVPAIPSGGSPSR.[T]	TGGT1_287170	organism=Toxoplasma_gondii_GT1 | product=hypothetical protein | location=TGGT1_chrV:1407962-1410454(-) | length=363 | sequence_SO=chromosome | SO=protein_coding	1xTMT6plex [N-Term]; 2xPhospho [S3(100); S]	1	0.942794	0.686525	0.862436	0.913	0.64	0.701	-0.13	-0.64	-0.51	8.9	8.1	5.7		High	High	High	High	High	High	High	High	High	TGGT1_287170 [215-230]	TGGT1_287170 2xPhospho [S217(100); S]	1.24	100	1	11.7	6.2	8.9	8.1	8.4	7.5	11.1	5.5	5.7	11.3	2.8	8.9	7.3	7.8	6.3	9.1
FALSE	High	[K].RVHEVVESDEEGTEEESSK.[A]	TGGT1_301390	organism=Toxoplasma_gondii_GT1 | product=putative ribosome biogenesis protein BOP1 | location=TGGT1_chrIV:2318679-2327410(+) | length=1052 | sequence_SO=chromosome | SO=protein_coding	1xTMT6plex [K19]; 1xTMT6plex [N-Term]; 2xPhospho [S8(100); T13(100)]	1	0.99951	0.403945	0.417642	0.912	0.641	0.703	-0.13	-0.64	-0.51	13.3	12.1	8.5		High	High	High	High	High	High	High	High	High	TGGT1_301390 [719-737]	TGGT1_301390 2xPhospho [S726(100); T731(100)]	2.6	100	1	7.3	13.3	18.5	11.3	12.7	12.1	12.4	3.9	8.5	7.1	6	18.5	10.2	11.9	10.2	10.2
FALSE	High	[R].KGSSGNASEVSVACLTER.[I]	Q69YQ0	Cytospin-A OS=Homo sapiens GN=SPECC1L PE=1 SV=2	1xCarbamidomethyl [C14]; 1xTMT6plex [K1]; 1xTMT6plex [N-Term]; 1xPhospho [S3(99.4)]	7	0.991271	0.974549	0.995496	0.994	0.641	0.645	-0.01	-0.64	-0.63	47.1	46.8	30.2		High	High	High	High	High	High	High	High	High	Q69YQ0 [382-399]	Q69YQ0 1xPhospho [S384(99.4)]	2.16	100	1	64.9	21.3	47.1	53.5	46.8	22.4	58.5	28.5	30.2	63.1	9.6	47.1	48.3	43.6	18.9	48
FALSE	High	[K].RRSPSPKPTK.[V]	H3BMM9	RNA-binding protein with serine-rich domain 1 (Fragment) OS=Homo sapiens GN=RNPS1 PE=1 SV=1	2xTMT6plex [K7; K10]; 1xTMT6plex [N-Term]; 2xPhospho [S3(100); S5(100)]	2	0.976329	0.83577	0.723347	1.416	0.641	0.453	0.5	-0.64	-1.14	300.4	425.3	192.5		High	High	High	High	High	High	High	High	High	H3BMM9 [153-162]	H3BMM9 2xPhospho [S155(100); S157(100)]	2.77	100	1	667	174.4	300.4	580	425.3	202.1	588.3	192.5	115.3	648.5	78.9	300.4	523.1	396	170.5	483.2
FALSE	High	[R].AGSLIEGVESAGK.[D]	TGGT1_263180	organism=Toxoplasma_gondii_GT1 | product=myosin D | location=TGGT1_chrVIIb:714013-721737(-) | length=822 | sequence_SO=chromosome | SO=protein_coding	1xTMT6plex [K13]; 1xTMT6plex [N-Term]; 1xPhospho [S3(100)]	6	0.954573	0.582596	0.431422	0.872	0.642	0.737	-0.2	-0.64	-0.44	55.2	48.1	35.5		High	High	High	High	High	High	High	High	High	TGGT1_263180 [18-30]	TGGT1_263180 1xPhospho [S20(100)]	3.48	100	1	55.2	27.3	76.9	48.1	70.9	43.4	41.1	35.5	33	53.7	12.3	76.9	43.4	66	36.6	33.7
FALSE	High	[R].SGSPSGSELSSFGSANGTGEASGSAK.[G]	TGGT1_311400	organism=Toxoplasma_gondii_GT1 | product=WD domain, G-beta repeat-containing protein | location=TGGT1_chrXI:2010353-2023624(-) | length=1585 | sequence_SO=chromosome | SO=protein_coding	1xTMT6plex [K26]; 1xTMT6plex [N-Term]; 1xPhospho [S/T]	10	0.888875	0.650661	0.872365	1.011	0.642	0.635	0.02	-0.64	-0.65	8.7	8.8	5.6		High	High	High	High	High	High	High	High	Not Found	TGGT1_311400 [139-164]		2.75	89	1	8.7	6.1	10.1	3.4	10.7	8.8	7	4.5	0	8.5	2.8	10.1	3.1	10	7.5	5.8
FALSE	High	[R].SDAEVTDDNIYEEHTDRK.[V]	TGGT1_203310	organism=Toxoplasma_gondii_GT1 | product=dense granule protein GRA7 | location=TGGT1_chrVIIa:2502941-2503651(+) | length=236 | sequence_SO=chromosome | SO=protein_coding	1xTMT6plex [K18]; 1xTMT6plex [N-Term]; 2xPhospho [T6(100); T15(100)]	8	0.980099	0.358913	0.285958	1.154	0.643	0.558	0.21	-0.64	-0.84	19.9	22.9	12.8		High	High	High	High	High	High	High	High	High	TGGT1_203310 [107-124]	TGGT1_203310 2xPhospho [T112(100); T121(100)]	3.02	100	1	19.9	11.6	32.1	22.9	27	14.2	12.8	14.1	11.1	19.3	5.2	32.1	20.7	25.2	11.9	10.5
FALSE	High	[K].VLEPVHADSKEEELDDDEDESVSVPVDKR.[L]	TGGT1_236870	organism=Toxoplasma_gondii_GT1 | product=hypothetical protein | location=TGGT1_chrX:5454717-5455361(-) | length=214 | sequence_SO=chromosome | SO=protein_coding	2xTMT6plex [K10; K28]; 1xTMT6plex [N-Term]; 3xPhospho [S9(100); S21(100); S23(100)]	1	0.631613	0.677506	0.996404	0.835	0.645	0.772	-0.26	-0.63	-0.37	10	8.4	6.5		High	High	High	High	High	High	High	High	High	TGGT1_236870 [100-128]	TGGT1_236870 3xPhospho [S108(100); S120(100); S122(100)]	1.23	100	1	12.5	10	5.6	8.4	10	2.7	7.6	6.5	5.1	12.1	4.5	5.6	7.6	9.3	2.3	6.3
FALSE	High	[R].RASGAEATGASDDGDPVLAQLEK.[Q]	TGGT1_214090	organism=Toxoplasma_gondii_GT1 | product=signal peptidase | location=TGGT1_chrX:5908335-5920860(+) | length=1859 | sequence_SO=chromosome | SO=protein_coding	1xTMT6plex [K23]; 1xTMT6plex [N-Term]; 1xPhospho [S/T]	5	0.868062	0.812661	0.993157	0.841	0.645	0.767	-0.25	-0.63	-0.38	11.6	9.7	7.5		High	High	High	High	High	High	High	High	High	TGGT1_214090 [930-952]		2.03	100	1	11.6	11.7	6.1	9.7	10.6	4.8	5	7.5	11.8	11.2	5.3	6.1	8.8	9.9	4	4.1
FALSE	High	[R].ISAPNVDFNLEGPK.[V]	Q09666	Neuroblast differentiation-associated protein AHNAK OS=Homo sapiens GN=AHNAK PE=1 SV=2	1xTMT6plex [K14]; 1xTMT6plex [N-Term]; 1xPhospho [S2(100)]	5	0.516171	0.88443	0.840418	0.343	0.646	1.885	-1.54	-0.63	0.91	12.1	4.1	7.8		High	High	High	High	High	High	High	High	Not Found	Q09666 [5447-5460]	Q09666 1xPhospho [S5448(100)]	2.78	89	1	14	12.1	7.2	14.5	2.6	4.1	14.4	4.2	0	13.6	5.5	7.2	13.1	2.4	3.5	11.8
FALSE	High	[R].FGSVDGASDQRPGEPTLTIR.[N]	TGGT1_216130	organism=Toxoplasma_gondii_GT1 | product=putative ubiquitin conjugating enzyme E2 | location=TGGT1_chrXI:6308331-6310970(-) | length=227 | sequence_SO=chromosome | SO=protein_coding	1xTMT6plex [N-Term]; 1xPhospho [S3(98.8)]	2	0.817421	0.345073	0.607026	0.848	0.646	0.762	-0.24	-0.63	-0.39	11.5	9.8	7.4		High	High	High	High	High	High	High	High	Not Found	TGGT1_216130 [191-210]	TGGT1_216130 1xPhospho [S193(98.8)]	1.03	89	1	13.2	7.9	11.5	7.2	11.8	9.8	6.3	8.8	0	12.8	3.6	11.5	6.5	10.9	8.2	5.2
FALSE	High	[K].SKESVCGSATNAAK.[S]	TGGT1_312190	organism=Toxoplasma_gondii_GT1 | product=hypothetical protein | location=TGGT1_chrXI:2440335-2454944(+) | length=2274 | sequence_SO=chromosome | SO=protein_coding	1xCarbamidomethyl [C6]; 2xTMT6plex [K2; K14]; 1xTMT6plex [N-Term]; 1xPhospho [S/T]	2	0.868854	0.753283	0.472125	0.919	0.646	0.703	-0.12	-0.63	-0.51	20.2	18.6	13.1		High	High	High	High	High	High	High	High	High	TGGT1_312190 [251-264]		1.35	100	1	20.2	9	31.7	18.6	30.9	17.2	13.1	17.5	11.8	19.7	4.1	31.7	16.8	28.8	14.5	10.7
FALSE	High	[R].EASEKPAPPLSPEEKSASPSPQR.[G]	TGGT1_247600	organism=Toxoplasma_gondii_GT1 | product=hypothetical protein | location=TGGT1_chrXII:3367351-3374920(+) | length=697 | sequence_SO=chromosome | SO=protein_coding	2xTMT6plex [K5; K15]; 1xTMT6plex [N-Term]; 2xPhospho [S20(99.5); S]	2	0.903174	0.102561	0.0593473	1.056	0.646	0.611	0.08	-0.63	-0.71	17.4	18.4	11.2		High	High	High	High	High	High	High	High	High	TGGT1_247600 [62-84]	TGGT1_247600 2xPhospho [S81(99.5); S]	1.46	100	1	17.4	12.9	21.3	18.4	21.8	15.1	13.1	8.3	11.2	16.9	5.8	21.3	16.6	20.3	12.7	10.7
FALSE	High	[R].SQSFSEAEPQLPPAPVR.[G]	E9PGF5	Tensin-1 OS=Homo sapiens GN=TNS1 PE=1 SV=1	1xDeamidated [Q10]; 1xTMT6plex [N-Term]; 1xPhospho [S1(99.6)]	1	0.797516	0.479794	0.836796	0.755	0.647	0.857	-0.4	-0.63	-0.22	11.4	8.6	7.4		High	High	High	High	High	High	High	High	High	E9PGF5 [619-635]	E9PGF5 1xPhospho [S619(99.6)]	1.59	100	1	11.4	15	6.2	9.6	8.6	7.9	9.8	7.4	5.8	11.1	6.8	6.2	8.6	8	6.6	8.1
FALSE	High	[R].RNSSSMLDASK.[L]	TGGT1_219690	organism=Toxoplasma_gondii_GT1 | product=hypothetical protein | location=TGGT1_chrXII:662698-665306(-) | length=208 | sequence_SO=chromosome | SO=protein_coding	1xTMT6plex [K11]; 1xTMT6plex [N-Term]; 2xPhospho [S3(100); S4(100)]	5	0.552472	0.16521	0.586669	0.814	0.647	0.794	-0.3	-0.63	-0.33	28.6	23.3	18.5		High	High	High	High	High	High	High	High	High	TGGT1_219690 [124-134]	TGGT1_219690 2xPhospho [S126(100); S127(100)]	2.82	100	1	23.6	28.6	40.8	23.3	32.4	19.3	24	18.5	18	23	12.9	40.8	21	30.2	16.3	19.7
FALSE	High	[R].VHSGAATPVGEGK.[K]	TGGT1_239620	organism=Toxoplasma_gondii_GT1 | product=5'-nucleotidase, C-terminal domain-containing protein | location=TGGT1_chrVI:797498-803758(-) | length=882 | sequence_SO=chromosome | SO=protein_coding	1xTMT6plex [K13]; 1xTMT6plex [N-Term]; 2xPhospho [S3(100); T7(100)]	1	0.911554	0.209867	0.273134	0.926	0.647	0.698	-0.11	-0.63	-0.52	17.1	15.8	11		High	Not Found	High	High	High	High	High	High	High	TGGT1_239620 [745-757]	TGGT1_239620 2xPhospho [S747(100); T751(100)]	2.61	89	1	17	0	17.1	20.9	15.8	10.5	12.6	6.4	11	16.6	0	17.1	18.8	14.7	8.9	10.4
FALSE	High	[K].SELAAALDNPRSRSNSPVK.[M]	TGGT1_312065	organism=Toxoplasma_gondii_GT1 | product=hypothetical protein | location=TGGT1_chrXI:2365577-2378498(-) | length=1793 | sequence_SO=chromosome | SO=protein_coding	1xTMT6plex [K19]; 1xTMT6plex [N-Term]; 3xPhospho [S12(100); S14(100); S16(100)]	1	0.99058	0.68884	0.623673	0.862	0.648	0.752	-0.21	-0.63	-0.41	8.1	7	5.2		High	High	High	High	High	High	High	High	Not Found	TGGT1_312065 [864-882]	TGGT1_312065 3xPhospho [S875(100); S877(100); S879(100)]	2.01	89	1	8.1	5.8	8.8	7	12.9	5.3	8.6	3.2	0	7.9	2.6	8.8	6.3	12	4.5	7.1
FALSE	High	[K].SRSPIIHSPK.[R]	E9PQ01	Pre-mRNA cleavage complex 2 protein Pcf11 (Fragment) OS=Homo sapiens GN=PCF11 PE=1 SV=8	1xTMT6plex [K10]; 1xTMT6plex [N-Term]; 2xPhospho [S3(99.6); S8(100)]	1	0.981978	0.801506	0.701087	1.237	0.648	0.524	0.31	-0.62	-0.93	34.8	43.1	22.6		High	High	High	High	High	High	High	High	High	E9PQ01 [487-496]	E9PQ01 2xPhospho [S489(99.6); S494(100)]	2.64	100	1	44.2	22.8	34.8	43.1	46.4	20.8	40.3	22.6	21.1	43	10.3	34.8	38.9	43.2	17.5	33.1
FALSE	High	[K].FASDDEHDEHDENGATGPVKR.[A]	P05455	Lupus La protein OS=Homo sapiens GN=SSB PE=1 SV=2	1xTMT6plex [K20]; 1xTMT6plex [N-Term]; 1xPhospho [S3(100)]	2	0.995947	0.939457	0.885871	1.292	0.651	0.504	0.37	-0.62	-0.99	42.8	55.3	27.8		High	Not Found	High	High	High	High	High	High	High	P05455 [364-384]	P05455 1xPhospho [S366(100)]	2.95	89	1	80.9	0	22.6	88.3	55.3	19.7	89.8	27.8	14	78.7	0	22.6	79.6	51.5	16.6	73.7
FALSE	High	[R].GYGDCMPGHSPGFEGGGGR.[D]	TGGT1_284050	organism=Toxoplasma_gondii_GT1 | product=DEAD/DEAH box helicase domain-containing protein | location=TGGT1_chrV:2643913-2665787(+) | length=2545 | sequence_SO=chromosome | SO=protein_coding	1xCarbamidomethyl [C5]; 1xTMT6plex [N-Term]; 1xPhospho [S10(100)]	3	0.0714982	0.114758	0.927133	0.63	0.652	1.035	-0.67	-0.62	0.05	53.2	33.5	34.7		High	High	High	High	High	High	High	High	High	TGGT1_284050 [2490-2508]	TGGT1_284050 1xPhospho [S2499(100)]	3.22	100	1	42.7	62.5	53.2	31.2	35	33.5	26.8	34.7	47.1	41.6	28.3	53.2	28.1	32.6	28.3	22
FALSE	High	[R].SGYIPSGHSLGTPEPAPR.[A]	E9PGF5	Tensin-1 OS=Homo sapiens GN=TNS1 PE=1 SV=1	1xTMT6plex [N-Term]; 1xPhospho [S1(99.5)]	2	0.825989	0.325653	0.617016	0.82	0.652	0.796	-0.29	-0.62	-0.33	11.9	9.8	7.8		High	High	High	High	High	High	High	High	High	E9PGF5 [764-781]	E9PGF5 1xPhospho [S764(99.5)]	1.93	100	1	8.4	11.9	13.2	10.6	9.8	8.5	7.8	11.4	5.1	8.2	5.4	13.2	9.6	9.1	7.1	6.4
FALSE	High	[R].DDDLQQPGSEEKNEEETHAKEDGNESPTASASALAGASR.[S]	TGGT1_205240	organism=Toxoplasma_gondii_GT1 | product=cleft lip and palate transmembrane protein 1 (clptm1) protein | location=TGGT1_chrVIIa:1429206-1438379(-) | length=794 | sequence_SO=chromosome | SO=protein_coding	1xDeamidated [N]; 2xTMT6plex [K12; K20]; 1xTMT6plex [N-Term]; 1xPhospho [S/T]	9	0.987657	0.596905	0.624147	0.913	0.652	0.714	-0.13	-0.62	-0.49	12.7	11.6	8.3		High	Not Found	High	High	High	High	High	High	Not Found	TGGT1_205240 [732-770]		3.93	78	1	11.6	0	13.9	11.6	21.3	7	9.5	7.2	0	11.3	0	13.9	10.4	19.8	5.9	7.8
FALSE	High	[R].TASSPGGAK.[A]	TGGT1_204410	organism=Toxoplasma_gondii_GT1 | product=endonuclease/exonuclease/phosphatase family protein | location=TGGT1_chrVIIa:1704852-1712452(-) | length=1123 | sequence_SO=chromosome | SO=protein_coding	1xTMT6plex [K9]; 1xTMT6plex [N-Term]; 1xPhospho [S3(100)]	1	0.992645	0.548453	0.487411	0.981	0.652	0.665	-0.03	-0.62	-0.59	40.4	39.6	26.3		High	High	High	High	High	High	High	High	High	TGGT1_204410 [986-994]	TGGT1_204410 1xPhospho [S988(100)]	1.85	100	1	46.7	24.7	40.4	39.6	48.3	26.4	32.8	25.9	26.3	45.4	11.2	40.4	35.7	44.9	22.2	26.9
FALSE	High	[K].EGALSRVSDESLSK.[V]	Q08357	Sodium-dependent phosphate transporter 2 OS=Homo sapiens GN=SLC20A2 PE=1 SV=1	1xTMT6plex [K14]; 1xTMT6plex [N-Term]; 2xPhospho [S8(100); S11(100)]	1	0.896222	0.7507	0.500938	1.143	0.653	0.572	0.19	-0.61	-0.81	37.1	42.4	24.2		High	High	High	High	High	High	High	High	High	Q08357 [249-262]	Q08357 2xPhospho [S256(100); S259(100)]	1.93	100	1	53.3	22.8	37.1	48	42.4	34.3	49.4	24.2	18.4	51.8	10.3	37.1	43.3	39.5	28.9	40.6
FALSE	High	[R].AQSPTPSLPASWK.[Y]	H0Y9Y3	Synaptopodin-2 (Fragment) OS=Homo sapiens GN=SYNPO2 PE=1 SV=1	1xTMT6plex [K13]; 1xTMT6plex [N-Term]; 3xPhospho [S3(100); T5(99.4); S11(100)]	2	0.994556	0.751488	0.805419	1.363	0.653	0.479	0.45	-0.61	-1.06	8.8	11.9	5.7		High	High	High	High	High	High	High	High	High	H0Y9Y3 [852-864]	H0Y9Y3 3xPhospho [S854(100); T856(99.4); S862(100)]	2.26	100	1	10.8	8.8	7.1	12.3	11.9	4	12.8	5.7	3.4	10.5	4	7.1	11.1	11.1	3.4	10.5
FALSE	High	[K].LDSDWDELQK.[L]	TGGT1_211020	organism=Toxoplasma_gondii_GT1 | product=RNA recognition motif-containing protein | location=TGGT1_chrIV:1894489-1899543(-) | length=268 | sequence_SO=chromosome | SO=protein_coding	1xTMT6plex [K10]; 1xTMT6plex [N-Term]; 1xPhospho [S3(100)]	2	0.0324272	0.0660231	0.866254	0.654	0.654	1	-0.61	-0.61	0	10.1	6.6	6.6		High	High	High	High	High	High	High	High	High	TGGT1_211020 [77-86]	TGGT1_211020 1xPhospho [S79(100)]	2.05	78	1	9.1	0	11.2	6.6	6.8	5.3	7	6.2	0	8.8	0	11.2	6	6.4	4.5	5.8
FALSE	High	[K].YSVDVGPVNVDR.[T]	TGGT1_214575	organism=Toxoplasma_gondii_GT1 | product=hypothetical protein | location=TGGT1_chrX:6262414-6262784(+) | length=92 | sequence_SO=chromosome | SO=protein_coding	1xTMT6plex [N-Term]; 1xPhospho [S2(100)]	1	0.950676	0.478844	0.643981	0.849	0.654	0.77	-0.24	-0.61	-0.38	13.5	11.5	8.9		High	High	High	High	High	High	High	High	High	TGGT1_214575 [22-33]	TGGT1_214575 1xPhospho [S23(100)]	1.6	100	1	12.2	13.5	14.5	11.5	10.2	17	8.9	8.5	15.2	11.9	6.1	14.5	10.4	9.5	14.3	7.3
FALSE	High	[R].KGDSFSDAYK.[V]	TGGT1_301270	organism=Toxoplasma_gondii_GT1 | product=Tyrosine kinase-like (TKL) protein | location=TGGT1_chrIV:2241797-2257616(+) | length=3569 | sequence_SO=chromosome | SO=protein_coding	2xTMT6plex [K1; K10]; 1xTMT6plex [N-Term]; 1xPhospho [S4(100)]	1	0.987918	0.221295	0.183548	0.888	0.654	0.736	-0.17	-0.61	-0.44	20.9	18.6	13.7		High	High	High	High	High	High	High	High	High	TGGT1_301270 [3538-3547]	TGGT1_301270 1xPhospho [S3541(100)]	1.73	100	1	21.6	15.8	20.9	18.6	26.8	15.9	17	13.7	7.9	21	7.1	20.9	16.8	24.9	13.4	13.9
FALSE	High	[K].DFLMPLSPSSR.[K]	TGGT1_215380	organism=Toxoplasma_gondii_GT1 | product=hypothetical protein | location=TGGT1_chrX:6826641-6829034(-) | length=797 | sequence_SO=chromosome | SO=protein_coding	1xTMT6plex [N-Term]; 1xPhospho [S7(99.1)]	4	0.990961	0.344276	0.295499	0.902	0.654	0.725	-0.15	-0.61	-0.46	9	8.1	5.9		High	High	High	High	High	High	High	High	High	TGGT1_215380 [341-351]	TGGT1_215380 1xPhospho [S347(99.1)]	1.37	100	1	12.6	6.2	9	8.1	11.8	8	8	5.9	5.5	12.2	2.8	9	7.3	11	6.7	6.6
FALSE	High	[K].DTDTEEELIEAFK.[V]	TGGT1_249240	organism=Toxoplasma_gondii_GT1 | product=putative calmodulin | location=TGGT1_chrXII:4324350-4325995(-) | length=149 | sequence_SO=chromosome | SO=protein_coding	1xTMT6plex [K13]; 1xTMT6plex [N-Term]	2	0.482562	0.318453	0.928823	0.904	0.654	0.724	-0.15	-0.61	-0.47	7.4	6.7	4.9		High	High	High	High	High	High	High	High	High	TGGT1_249240 [79-91]		1.91	100	1	7.4	6.8	9.5	4.4	7.6	6.7	7.8	4.7	4.9	7.2	3.1	9.5	4	7.1	5.7	6.4
FALSE	High	[R].KDDPPDNKSTSETPEAK.[L]	TGGT1_310010	organism=Toxoplasma_gondii_GT1 | product=rhoptry neck protein RON1 | location=TGGT1_chrXI:969238-974493(+) | length=1158 | sequence_SO=chromosome | SO=protein_coding	3xTMT6plex [K1; K8; K17]; 1xTMT6plex [N-Term]; 1xPhospho [S/T]	3	0.6836	0.710141	0.290446	1.207	0.654	0.542	0.27	-0.61	-0.88	14.2	17.2	9.3		High	High	High	High	High	High	High	High	High	TGGT1_310010 [108-124]		1.79	100	1	14.2	6	27.5	17.2	22.9	16.4	12.9	9.3	7.6	13.8	2.7	27.5	15.5	21.3	13.8	10.6
FALSE	High	[R].RLSISAGTPSTK.[G]	TGGT1_309250	organism=Toxoplasma_gondii_GT1 | product=hypothetical protein | location=TGGT1_chrXI:547054-561278(-) | length=3801 | sequence_SO=chromosome | SO=protein_coding	1xTMT6plex [K12]; 1xTMT6plex [N-Term]; 1xPhospho [S3(100)]	2	0.403554	0.237478	0.898291	0.809	0.655	0.809	-0.3	-0.61	-0.31	15.3	12.4	10		High	High	High	High	High	High	High	High	High	TGGT1_309250 [3-14]	TGGT1_309250 1xPhospho [S5(100)]	2.96	100	1	15.3	17.6	12.9	10.3	12.4	13.2	10	15.5	8.7	14.9	8	12.9	9.3	11.5	11.2	8.2
FALSE	High	[K].GYTSDDDTWEPEIHLEDCK.[E]	Q99549	M-phase phosphoprotein 8 OS=Homo sapiens GN=MPHOSPH8 PE=1 SV=2	1xCarbamidomethyl [C18]; 1xTMT6plex [K19]; 1xTMT6plex [N-Term]; 1xPhospho [Y/T/S]	4	0.493806	0.365652	0.897204	0.829	0.655	0.79	-0.27	-0.61	-0.34	9.6	7.9	6.3		High	Not Found	High	High	High	High	High	High	Not Found	Q99549 [82-100]		0.94	78	1	10.9	0	8.5	5.1	8.5	7.9	8	4.9	0	10.6	0	8.5	4.6	7.9	6.7	6.6
FALSE	High	[R].SPSDSSTASTPVAEQIER.[A]	D6R9Q9	Drebrin OS=Homo sapiens GN=DBN1 PE=1 SV=1	1xTMT6plex [N-Term]; 1xPhospho [S3(99)]	4	0.997995	0.898757	0.923053	0.955	0.655	0.686	-0.07	-0.61	-0.54	7.6	7.3	5		High	High	High	High	High	High	High	High	High	D6R9Q9 [69-86]	D6R9Q9 1xPhospho [S71(99)]	1.63	100	1	9.8	7.6	5.4	10.1	7.3	5.2	11.6	4.6	5	9.5	3.4	5.4	9.1	6.8	4.4	9.6
FALSE	High	[R].FSSASLHLEDR.[T]	TGGT1_294630	organism=Toxoplasma_gondii_GT1 | product=hypothetical protein | location=TGGT1_chrIa:1000668-1009643(+) | length=880 | sequence_SO=chromosome | SO=protein_coding	1xTMT6plex [N-Term]; 2xPhospho [S3(100); S5(100)]	1	0.455937	0.289995	0.91948	0.688	0.656	0.953	-0.54	-0.61	-0.07	11.5	7.9	7.5		High	High	High	High	High	High	High	High	High	TGGT1_294630 [242-252]	TGGT1_294630 2xPhospho [S244(100); S246(100)]	2.02	100	1	12.8	11.5	9.6	7.9	13.5	5.7	8.5	7.3	7.5	12.4	5.2	9.6	7.1	12.5	4.8	7
FALSE	High	[R].HIQLAVR.[N]	Q8IUE6	Histone H2A type 2-B OS=Homo sapiens GN=HIST2H2AB PE=1 SV=3	1xTMT6plex [N-Term]	2	0.825354	0.667544	0.955997	0.574	0.657	1.145	-0.8	-0.61	0.2	37.2	21.4	24.4		High	High	High	High	High	High	High	High	High	Q8IUE6 [83-89]		2.12	100	1	16.5	42.1	37.2	21.4	12.2	45.7	13.2	24.4	25.5	16.1	19.1	37.2	19.3	11.4	38.6	10.8
FALSE	High	[K].ESAAGASASPK.[S]	TGGT1_201680	organism=Toxoplasma_gondii_GT1 | product=putative eukaryotic initiation factor-3 subunit 10 | location=TGGT1_chrVIIa:3754116-3762345(+) | length=1031 | sequence_SO=chromosome | SO=protein_coding	1xTMT6plex [K11]; 1xTMT6plex [N-Term]; 1xPhospho [S9(100)]	1	0.949276	0.546448	0.719624	0.653	0.657	1.006	-0.61	-0.61	0.01	27.7	18.1	18.2		High	High	High	High	High	High	High	High	High	TGGT1_201680 [107-117]	TGGT1_201680 1xPhospho [S115(100)]	2.02	100	1	27.7	15.6	36.1	15.2	42	18.1	18.2	18.5	15.7	26.9	7.1	36.1	13.7	39.1	15.2	14.9
FALSE	High	[K].NLDPDPEPPSPDSPTETFAAPAEVR.[H]	Q9BUA3	Uncharacterized protein C11orf84 OS=Homo sapiens GN=C11orf84 PE=1 SV=3	1xTMT6plex [N-Term]; 2xPhospho [S/T]	3	0.142496	0.231972	0.98363	0.676	0.657	0.972	-0.56	-0.6	-0.04	8.4	5.7	5.5		High	High	High	High	High	High	High	High	Not Found	Q9BUA3 [239-263]		1.26	89	1	10.9	8.4	7.2	5.7	7.1	3.7	6.2	4.9	0	10.6	3.8	7.2	5.1	6.6	3.1	5.1
FALSE	High	[K].KEDADGSGDEDDEDNGPPPEGNGGK.[T]	TGGT1_233680	organism=Toxoplasma_gondii_GT1 | product=nuclear movement family protein | location=TGGT1_chrVIII:2721542-2723727(+) | length=347 | sequence_SO=chromosome | SO=protein_coding	2xTMT6plex [K1; K25]; 1xTMT6plex [N-Term]; 1xPhospho [S7(100)]	4	0.718257	0.386318	0.809569	0.705	0.657	0.933	-0.5	-0.61	-0.1	9.9	7	6.5		High	High	High	High	High	High	High	High	High	TGGT1_233680 [150-174]	TGGT1_233680 1xPhospho [S156(100)]	2.42	100	1	9.9	5.8	11.3	8	6.6	7	8.4	4.3	6.5	9.7	2.6	11.3	7.2	6.1	5.9	6.9
FALSE	High	[R].NFGQHSGAAGNK.[G]	TGGT1_230940	organism=Toxoplasma_gondii_GT1 | product=hypothetical protein | location=TGGT1_chrVIII:1112065-1119747(+) | length=1523 | sequence_SO=chromosome | SO=protein_coding	1xTMT6plex [K12]; 1xTMT6plex [N-Term]	3	0.999848	0.739736	0.73044	0.718	0.657	0.914	-0.48	-0.61	-0.13	53.8	38.7	35.3		High	High	High	High	High	High	High	High	High	TGGT1_230940 [1124-1135]		3.95	100	1	53.8	23	55.8	38.7	38.3	47.2	30.5	36.5	35.3	52.3	10.4	55.8	34.9	35.7	39.8	25
FALSE	High	[K].KDETQATVENGDSSVPVQAVKSEVSIADR.[G]	TGGT1_316340	organism=Toxoplasma_gondii_GT1 | product=hypothetical protein | location=TGGT1_chrXI:5191484-5192942(+) | length=243 | sequence_SO=chromosome | SO=protein_coding	1xDeamidated [N10]; 2xTMT6plex [K1; K21]; 1xTMT6plex [N-Term]; 2xPhospho [S22(100); S25(100)]	4	0.82233	0.709495	0.390329	0.874	0.657	0.753	-0.19	-0.6	-0.41	20.7	18	13.6		High	High	High	High	High	High	High	High	High	TGGT1_316340 [22-50]	TGGT1_316340 2xPhospho [S43(100); S46(100)]	2.94	100	1	20.7	5.5	29.3	14.4	39.6	18	13.6	15.5	3.5	20.1	2.5	29.3	13	36.9	15.2	11.2
FALSE	High	[R].ENVEYIEREESDGEYDEFGR.[K]	O95218	Zinc finger Ran-binding domain-containing protein 2 OS=Homo sapiens GN=ZRANB2 PE=1 SV=2	1xTMT6plex [N-Term]; 1xPhospho [S11(100)]	3	0.96139	0.523358	0.392032	0.937	0.658	0.702	-0.09	-0.6	-0.51	18	16.8	11.8		High	High	High	High	High	High	High	High	High	O95218 [110-129]	O95218 1xPhospho [S120(100)]	1.51	100	1	18.7	18	11.6	16.8	21.1	15.1	19.8	11.8	4.2	18.2	8.1	11.6	15.2	19.7	12.8	16.3
FALSE	High	[R].SGAGSSPETK.[E]	Q9UQ35	Serine/arginine repetitive matrix protein 2 OS=Homo sapiens GN=SRRM2 PE=1 SV=2	1xTMT6plex [K10]; 1xTMT6plex [N-Term]; 1xPhospho [S6(99.3)]	1	0.99958	0.793642	0.808257	1.065	0.658	0.618	0.09	-0.6	-0.7	40.2	42.9	26.5		High	High	High	High	High	High	High	High	High	Q9UQ35 [1214-1223]	Q9UQ35 1xPhospho [S1219(99.3)]	2.03	100	1	62.7	22.9	40.2	57.2	42.9	22.6	63.6	26.5	12.7	61	10.4	40.2	51.6	39.9	19.1	52.2
FALSE	High	[R].SGGLQTPECLSREGSPIPHDPEFGSK.[L]	P85037	Forkhead box protein K1 OS=Homo sapiens GN=FOXK1 PE=1 SV=1	1xCarbamidomethyl [C9]; 1xTMT6plex [K26]; 1xTMT6plex [N-Term]; 2xPhospho [S11(99); S15(99)]	3	0.755591	0.94959	0.907631	1.175	0.658	0.56	0.23	-0.6	-0.84	16.1	18.9	10.6		High	High	High	High	High	High	High	High	High	P85037 [431-456]	P85037 2xPhospho [S441(99); S445(99)]	2.01	100	1	20.6	4.9	16.1	21.2	18.9	11.6	26.3	10.6	9.1	20	2.2	16.1	19.1	17.6	9.8	21.6
FALSE	High	[R].VSHSPPPK.[Q]	A9Z1X7	Serine/arginine repetitive matrix protein 1 OS=Homo sapiens GN=SRRM1 PE=1 SV=1	1xTMT6plex [K8]; 1xTMT6plex [N-Term]; 2xPhospho [S2(100); S4(100)]	3	0.991998	0.55458	0.490623	1.224	0.658	0.537	0.29	-0.6	-0.9	11.1	13.6	7.3		High	High	High	High	High	High	High	High	High	A9Z1X7 [644-651]	A9Z1X7 2xPhospho [S645(100); S647(100)]	2.5	100	1	17.4	11.1	8.8	13.6	16.2	8.6	14.1	6	7.3	16.9	5	8.8	12.3	15.1	7.3	11.6
FALSE	High	[R].RKGDTLDNEAEGGSSPK.[R]	TGGT1_312260	organism=Toxoplasma_gondii_GT1 | product=hypothetical protein | location=TGGT1_chrXI:2512317-2516826(-) | length=904 | sequence_SO=chromosome | SO=protein_coding	2xTMT6plex [K2; K17]; 1xTMT6plex [N-Term]; 1xPhospho [S15(99.5)]	1	0.225789	0.371715	0.970018	0.509	0.659	1.295	-0.97	-0.6	0.37	15.2	7.7	10		High	High	High	High	High	High	High	High	Not Found	TGGT1_312260 [860-876]	TGGT1_312260 1xPhospho [S874(99.5)]	2.66	89	1	16.5	13.4	15.2	6.9	15.6	7.7	11.1	9	0	16	6.1	15.2	6.2	14.5	6.5	9.1
FALSE	High	[K].HLSSTSSSASR.[T]	TGGT1_273920	organism=Toxoplasma_gondii_GT1 | product=putative aldose reductase | location=TGGT1_chrVIII:3169259-3173466(+) | length=537 | sequence_SO=chromosome | SO=protein_coding	1xTMT6plex [N-Term]; 1xPhospho [S10(99.7)]	2	0.934665	0.883538	0.699114	0.733	0.659	0.898	-0.45	-0.6	-0.16	19.3	14.2	12.7		High	High	High	High	High	High	High	High	High	TGGT1_273920 [194-204]	TGGT1_273920 1xPhospho [S203(99.7)]	3.67	100	1	19.3	5.1	24	12.1	22	14.2	12.7	7.5	12.9	18.8	2.3	24	10.9	20.4	11.9	10.4
FALSE	High	[K].TALILLHETSPSTK.[R]	TGGT1_277070	organism=Toxoplasma_gondii_GT1 | product=SWI2/SNF2-containing protein | location=TGGT1_chrXII:6636524-6649271(+) | length=1237 | sequence_SO=chromosome | SO=protein_coding	1xTMT6plex [K14]; 1xTMT6plex [N-Term]; 1xPhospho [S10(98.9)]	3	0.519466	0.18936	0.0442031	1.151	0.659	0.573	0.2	-0.6	-0.8	10	11.6	6.6		High	High	High	High	High	High	High	High	High	TGGT1_277070 [575-588]	TGGT1_277070 1xPhospho [S584(98.9)]	2.34	100	1	9.5	10	10.2	9.2	17.3	11.6	6.6	8.7	5.6	9.3	4.5	10.2	8.3	16.1	9.7	5.4
FALSE	High	[R].DASSNSTSTDAGGNVKSPAFK.[D]	TGGT1_310900	organism=Toxoplasma_gondii_GT1 | product=AP2 domain transcription factor AP2XI-2 | location=TGGT1_chrXI:1609168-1617013(-) | length=2243 | sequence_SO=chromosome | SO=protein_coding	2xTMT6plex [K16; K21]; 1xTMT6plex [N-Term]; 1xPhospho [S17(100)]	5	0.666202	0.39019	0.860027	0.771	0.66	0.855	-0.37	-0.6	-0.23	52.5	40.5	34.6		High	High	High	High	High	High	High	High	High	TGGT1_310900 [2015-2035]	TGGT1_310900 1xPhospho [S2031(100)]	3.91	100	1	52.5	33	73.6	40.5	48.8	35.3	45.8	30.7	34.6	51	14.9	73.6	36.5	45.4	29.8	37.6
FALSE	High	[K].KDKEAALMEKSPTANAVAA.[-]	TGGT1_218820	organism=Toxoplasma_gondii_GT1 | product=alba 2 | location=TGGT1_chrXII:1217304-1219105(+) | length=148 | sequence_SO=chromosome | SO=protein_coding	3xTMT6plex [K1; K3; K10]; 1xTMT6plex [N-Term]; 1xPhospho [S11(98.9)]	1	0.999949	0.459768	0.455025	0.867	0.66	0.762	-0.21	-0.6	-0.39	18.8	16.3	12.4		High	High	High	High	High	High	High	High	High	TGGT1_218820 [130-148]	TGGT1_218820 1xPhospho [S140(98.9)]	2.39	100	1	18.8	11.1	24.3	16.3	21.9	14.3	19.2	12.4	3.9	18.3	5	24.3	14.7	20.4	12.1	15.8
FALSE	High	[K].SEHGGDEIAQAIDLGSEGEGPAAK.[G]	TGGT1_224660	organism=Toxoplasma_gondii_GT1 | product=transcription factor s-ii (tfiis), central domain-containing protein | location=TGGT1_chrX:2809534-2813475(+) | length=1313 | sequence_SO=chromosome | SO=protein_coding	1xTMT6plex [K24]; 1xTMT6plex [N-Term]; 1xPhospho [S16(100)]	3	0.612922	0.0901786	0.310607	1.025	0.66	0.645	0.04	-0.6	-0.63	15.5	15.9	10.2		High	High	High	High	High	High	High	High	High	TGGT1_224660 [266-289]	TGGT1_224660 1xPhospho [S281(100)]	3.14	100	1	20.4	15.5	15.4	11.2	15.9	16.9	14.1	9.4	10.2	19.8	7	15.4	10.1	14.8	14.2	11.6
FALSE	High	[K].SYQNSPSSDDGIRPLPEYSTEK.[H]	Q15648	Mediator of RNA polymerase II transcription subunit 1 OS=Homo sapiens GN=MED1 PE=1 SV=4	1xTMT6plex [K22]; 1xTMT6plex [N-Term]; 3xPhospho [S5(97.6); S19(97.6); S/Y/T]	1	0.408096	0.461324	0.993153	0.723	0.661	0.914	-0.47	-0.6	-0.13	9.5	6.8	6.3		High	High	High	High	High	High	High	High	High	Q15648 [1475-1496]	Q15648 3xPhospho [S1479(97.6); S1493(97.6); S/Y/T]	1.24	100	1	12	9.4	9.5	6.8	10.8	4	10.7	6.3	4.8	11.7	4.2	9.5	6.2	10	3.4	8.8
FALSE	High	[K].LEVTEIVKPSPK.[R]	Q7Z6E9	E3 ubiquitin-protein ligase RBBP6 OS=Homo sapiens GN=RBBP6 PE=1 SV=1	2xTMT6plex [K8; K12]; 1xTMT6plex [N-Term]; 1xPhospho [S10(100)]	1	0.941181	0.598251	0.724868	0.975	0.661	0.678	-0.04	-0.6	-0.56	8.5	8.3	5.6		High	Not Found	High	High	High	High	High	High	Not Found	Q7Z6E9 [1170-1181]	Q7Z6E9 1xPhospho [S1179(100)]	1.24	78	1	9.2	0	7.8	8.3	11.2	4.6	7.8	4.1	0	9	0	7.8	7.5	10.4	3.9	6.4
FALSE	High	[R].HQGVMVGMGQK.[D]	P63267; P60709; TGGT1_411760	Actin, gamma-enteric smooth muscle OS=Homo sapiens GN=ACTG2 PE=1 SV=1 Actin, cytoplasmic 1 OS=Homo sapiens GN=ACTB PE=1 SV=1 organism=Toxoplasma_gondii_GT1 | product=actin | location=AAQM03000536:57-991(+) | length=287 | sequence_SO=contig | SO=protein_coding	1xDeamidated [Q]; 1xTMT6plex [K11]; 1xTMT6plex [N-Term]	4	0.86874	0.530615	0.780942	0.994	0.661	0.665	-0.01	-0.6	-0.59	8.1	8.1	5.4	Shared	High	High	High	High	High	High	High	High	High	P63267 [41-51]; P60709 [40-50]; TGGT1_411760 [41-51]		2.08	89	3	8.1	11.7	7.9	10	8.1	5	2.7	10.6	0	7.9	5.3	7.9	9	7.5	4.2	2.2
FALSE	High	[R].ISSQAEVSSSAEK.[R]	TGGT1_230400	organism=Toxoplasma_gondii_GT1 | product=hypothetical protein | location=TGGT1_chrVIII:738672-751636(+) | length=2233 | sequence_SO=chromosome | SO=protein_coding	1xTMT6plex [K13]; 1xTMT6plex [N-Term]; 1xPhospho [S3(99.8)]	3	0.997255	0.524818	0.487977	0.882	0.662	0.751	-0.18	-0.59	-0.41	23.9	21.1	15.8		High	High	High	High	High	High	High	High	High	TGGT1_230400 [1065-1077]	TGGT1_230400 1xPhospho [S1067(99.8)]	3.13	100	1	23.9	13.7	26.8	23.6	21.1	18.5	21.2	15.8	12.4	23.2	6.2	26.8	21.3	19.6	15.6	17.4
FALSE	High	[R].RSLGEQDQMTLRPPEK.[V]	P48681	Nestin OS=Homo sapiens GN=NES PE=1 SV=2	1xTMT6plex [K16]; 1xTMT6plex [N-Term]; 1xPhospho [S2(100)]	1	0.862058	0.731294	0.966715	0.885	0.662	0.749	-0.18	-0.59	-0.42	12.8	11.4	8.5		High	High	High	High	High	High	High	High	High	P48681 [767-782]	P48681 1xPhospho [S768(100)]	1.61	100	1	17.8	12.8	9.4	14	11.4	7.2	20.2	8.5	5	17.3	5.8	9.4	12.7	10.6	6	16.6
FALSE	High	[R].SVAHSESNNSEAGGNPVLTDYVATR.[W]	TGGT1_233010	organism=Toxoplasma_gondii_GT1 | product=putative cell-cycle-assocaited protein kinase ERK7 | location=TGGT1_chrVIII:2333548-2340143(+) | length=692 | sequence_SO=chromosome | SO=protein_coding	1xTMT6plex [N-Term]; 2xPhospho [T19(100); Y21(100)]	2	0.804986	0.571735	0.313134	0.899	0.662	0.737	-0.15	-0.59	-0.44	9.2	8.3	6.1		High	High	High	High	High	High	High	High	High	TGGT1_233010 [160-184]	TGGT1_233010 2xPhospho [T178(100); Y180(100)]	2.54	89	1	9.2	5.3	9.6	7.7	10.9	8.3	6.8	5.5	0	8.9	2.4	9.6	6.9	10.1	7	5.6
FALSE	High	[K].ASVGGEDESEEEK.[S]	TGGT1_214090	organism=Toxoplasma_gondii_GT1 | product=signal peptidase | location=TGGT1_chrX:5908335-5920860(+) | length=1859 | sequence_SO=chromosome | SO=protein_coding	1xTMT6plex [K13]; 1xTMT6plex [N-Term]; 1xPhospho [S9(100)]	1	0.765098	0.304079	0.144727	1.233	0.662	0.536	0.3	-0.6	-0.9	10.2	12.6	6.8		High	High	High	High	High	High	High	High	Not Found	TGGT1_214090 [863-875]	TGGT1_214090 1xPhospho [S871(100)]	2.07	89	1	12	10.2	7.8	12.6	14.7	7.9	7.1	6.5	0	11.6	4.6	7.8	11.4	13.6	6.7	5.8
FALSE	High	[K].VEMYSGSDDDDDFNKLPK.[K]	O60841	Eukaryotic translation initiation factor 5B OS=Homo sapiens GN=EIF5B PE=1 SV=4	1xOxidation [M3]; 2xTMT6plex [K15; K18]; 1xTMT6plex [N-Term]; 2xPhospho [Y/S]	2	0.982204	0.81985	0.882267	1.254	0.662	0.528	0.33	-0.59	-0.92	11.2	14.1	7.4		High	Not Found	High	High	High	High	High	High	High	O60841 [131-148]		1.34	89	1	15.8	0	7.9	16.1	14.1	4.8	13.1	5.8	7.4	15.4	0	7.9	14.5	13.1	4	10.8
FALSE	High	[R].SAQGSSSPVPSMVQK.[S]	P35658	Nuclear pore complex protein Nup214 OS=Homo sapiens GN=NUP214 PE=1 SV=2	1xTMT6plex [K15]; 1xTMT6plex [N-Term]; 1xPhospho [S7(99.6)]	2	0.880199	0.64949	0.903804	0.578	0.663	1.149	-0.79	-0.59	0.2	13.1	7.5	8.7		High	High	High	High	High	High	High	High	High	P35658 [651-665]	P35658 1xPhospho [S657(99.6)]	2.08	100	1	5.8	13.2	13.1	7.5	6.7	12.5	5.4	9.1	8.7	5.6	6	13.1	6.8	6.3	10.6	4.5
FALSE	High	[K].LENAALTSGSGASAR.[F]	TGGT1_230940	organism=Toxoplasma_gondii_GT1 | product=hypothetical protein | location=TGGT1_chrVIII:1112065-1119747(+) | length=1523 | sequence_SO=chromosome | SO=protein_coding	1xTMT6plex [N-Term]; 1xPhospho [S13(100)]	1	0.738945	0.430228	0.839854	0.827	0.663	0.801	-0.27	-0.59	-0.32	8.6	7.1	5.7		High	High	High	High	High	High	High	High	High	TGGT1_230940 [866-880]	TGGT1_230940 1xPhospho [S878(100)]	3.17	100	1	8.6	8.6	7.1	7.1	8.5	4.6	3.3	5.7	9	8.3	3.9	7.1	6.4	7.9	3.9	2.7
FALSE	High	[K].RTQNVPK.[R]	TGGT1_250810	organism=Toxoplasma_gondii_GT1 | product=ribosomal protein RPL35 | location=TGGT1_chrXII:5165995-5168354(-) | length=178 | sequence_SO=chromosome | SO=protein_coding	1xTMT6plex [K7]; 1xTMT6plex [N-Term]	2	0.999895	0.865862	0.859325	0.863	0.663	0.768	-0.21	-0.59	-0.38	61.7	53.3	40.9		High	High	High	High	High	High	High	High	High	TGGT1_250810 [165-171]		2.39	100	1	8.8	61.7	161.1	12.2	53.3	141.7	3.6	40.9	91.3	8.6	27.9	161.1	11	49.6	119.5	3
FALSE	High	[R].TAQVPSPPR.[G]	Q9UKV3	Apoptotic chromatin condensation inducer in the nucleus OS=Homo sapiens GN=ACIN1 PE=1 SV=2	1xTMT6plex [N-Term]; 1xPhospho [S6(100)]	1	0.90181	0.446456	0.268528	0.926	0.664	0.717	-0.11	-0.59	-0.48	17.7	16.4	11.8		High	High	High	High	High	High	High	High	High	Q9UKV3 [999-1007]	Q9UKV3 1xPhospho [S1004(100)]	1.85	100	1	10.5	19.7	17.7	14.9	19.1	16.4	11.8	14.1	11.1	10.2	8.9	17.7	13.4	17.8	13.8	9.7
FALSE	High	[R].KGSITEYTAAEEK.[E]	J3KN59	BCL2/adenovirus E1B 19 kDa protein-interacting protein 2 OS=Homo sapiens GN=BNIP2 PE=1 SV=1	2xTMT6plex [K1; K13]; 1xTMT6plex [N-Term]; 1xPhospho [S/T/Y]	1	0.814122	0.894545	0.561615	0.985	0.664	0.675	-0.02	-0.59	-0.57	16.5	16.2	10.9		High	High	High	High	High	High	High	High	High	J3KN59 [233-245]		1.51	100	1	17.5	9.8	16.5	19.8	16.2	14.5	20.5	10.9	8.7	17	4.4	16.5	17.9	15.1	12.2	16.8
FALSE	High	[K].TASQSSLAPTGDNNSK.[V]	TGGT1_229010	organism=Toxoplasma_gondii_GT1 | product=rhoptry neck protein RON4 | location=TGGT1_chrVIII:18238-24970(+) | length=984 | sequence_SO=chromosome | SO=protein_coding	1xTMT6plex [K16]; 1xTMT6plex [N-Term]	2	0.731689	0.572691	0.9574	0.768	0.665	0.865	-0.38	-0.59	-0.21	9.4	7.2	6.2		High	High	High	High	High	High	High	High	High	TGGT1_229010 [69-84]		3.13	100	1	11.6	9.4	6.2	5.6	7.2	9.3	6.2	9.8	5	11.3	4.3	6.2	5	6.7	7.9	5.1
FALSE	High	[R].GASAGVSPGDTSILK.[G]	TGGT1_237870	organism=Toxoplasma_gondii_GT1 | product=FYVE zinc finger domain-containing protein | location=TGGT1_chrIV:2467824-2475175(+) | length=518 | sequence_SO=chromosome | SO=protein_coding	1xTMT6plex [K15]; 1xTMT6plex [N-Term]; 1xPhospho [S3(100)]	1	0.680751	0.366264	0.819816	0.807	0.665	0.824	-0.31	-0.59	-0.28	14.8	12	9.9		High	High	High	High	High	High	High	High	High	TGGT1_237870 [425-439]	TGGT1_237870 1xPhospho [S427(100)]	1.55	100	1	11.6	15	14.8	12	12.5	11.5	8.6	9.9	15.2	11.3	6.8	14.8	10.8	11.6	9.7	7
FALSE	High	[R].TIDKLNSGDIYSGDVSGVSLTK.[A]	TGGT1_273560	organism=Toxoplasma_gondii_GT1 | product=putative kinesin heavy chain | location=TGGT1_chrVIII:3381230-3400326(-) | length=1641 | sequence_SO=chromosome | SO=protein_coding	2xTMT6plex [K4; K22]; 1xTMT6plex [N-Term]; 1xPhospho [S7(99.5)]	3	0.881524	0.376903	0.210006	1.005	0.665	0.662	0.01	-0.59	-0.59	35.7	35.9	23.8		High	High	High	High	High	High	High	High	High	TGGT1_273560 [564-585]	TGGT1_273560 1xPhospho [S570(99.5)]	3.09	100	1	35.7	23.8	41.7	26.6	49.9	35.9	23.8	26.1	23.8	34.8	10.8	41.7	24	46.4	30.3	19.5
FALSE	High	[K].KPATPAEDDEDDDIDLFGSDNEEEDKEAAQLR.[E]	P29692	Elongation factor 1-delta OS=Homo sapiens GN=EEF1D PE=1 SV=5	2xTMT6plex [K1; K26]; 1xTMT6plex [N-Term]; 2xPhospho [T4(100); S19(100)]	2	0.899486	0.844975	0.983436	0.695	0.666	0.959	-0.53	-0.59	-0.06	16	11.1	10.7		High	Not Found	High	High	High	High	High	Not Found	High	P29692 [144-175]	P29692 2xPhospho [T147(100); S162(100)]	2.59	78	1	24.6	0	10.5	28.1	11.1	5.5	16.4	0	6.9	23.9	0	10.5	25.3	10.4	4.6	13.5
FALSE	High	[R].ASGFPQGSDVKSNSGR.[S]	TGGT1_260600	organism=Toxoplasma_gondii_GT1 | product=Pumilio-family RNA binding repeat-containing protein | location=TGGT1_chrVIIb:2104300-2113824(+) | length=1676 | sequence_SO=chromosome | SO=protein_coding	1xTMT6plex [K11]; 1xTMT6plex [N-Term]; 1xPhospho [S]	3	0.957262	0.452029	0.327873	1.094	0.666	0.609	0.13	-0.59	-0.72	43.3	47.4	28.8		High	High	High	High	High	High	High	High	High	TGGT1_260600 [1056-1071]		1.55	100	1	26.2	43.3	60.7	33.8	56.1	47.4	17.1	28.8	41.5	25.4	19.6	60.7	30.5	52.2	40	14.1
FALSE	High	[K].RLSPFSDRDK.[R]	TGGT1_209850	organism=Toxoplasma_gondii_GT1 | product=RNA recognition motif-containing protein | location=TGGT1_chrIb:1501964-1507671(-) | length=1412 | sequence_SO=chromosome | SO=protein_coding	1xTMT6plex [K10]; 1xTMT6plex [N-Term]; 2xPhospho [S3(100); S6(100)]	2	0.428487	0.113374	0.557864	0.748	0.667	0.891	-0.42	-0.58	-0.17	28.4	21.3	19		High	High	High	High	High	High	High	High	High	TGGT1_209850 [549-558]	TGGT1_209850 2xPhospho [S551(100); S554(100)]	1.76	100	1	32.8	21.2	28.4	21.3	26.5	20.9	22.1	18.4	19	31.9	9.6	28.4	19.2	24.6	17.6	18.2
FALSE	High	[R].GDLSDVEEEEEEEMDVDEATGAVK.[K]	Q96ST3	Paired amphipathic helix protein Sin3a OS=Homo sapiens GN=SIN3A PE=1 SV=2	1xTMT6plex [K24]; 1xTMT6plex [N-Term]; 1xPhospho [S4(100)]	2	0.955009	0.888975	0.982999	1.015	0.667	0.657	0.02	-0.58	-0.61	7.2	7.3	4.8		High	High	High	High	High	High	High	High	High	Q96ST3 [829-852]	Q96ST3 1xPhospho [S832(100)]	1.83	100	1	8.1	5.3	7.2	7.7	7.3	4.2	10.5	4.8	4	7.9	2.4	7.2	7	6.8	3.6	8.6
FALSE	High	[R].TAFNAGSTESLETGK.[A]	TGGT1_269990	organism=Toxoplasma_gondii_GT1 | product=hypothetical protein | location=TGGT1_chrVIII:5469551-5475950(-) | length=1971 | sequence_SO=chromosome | SO=protein_coding	1xTMT6plex [K15]; 1xTMT6plex [N-Term]; 2xPhospho [S7(99.6); S10(100)]	3	0.974105	0.518115	0.638508	1.035	0.667	0.644	0.05	-0.58	-0.63	25	25.9	16.7		High	High	High	High	High	High	High	High	High	TGGT1_269990 [46-60]	TGGT1_269990 2xPhospho [S52(99.6); S55(100)]	2.76	100	1	22.7	25.8	25	25.9	28.3	17.5	28.6	16.7	15.1	22.1	11.7	25	23.4	26.3	14.8	23.5
FALSE	High	[K].VNSGNGNEEEK.[T]	TGGT1_201680	organism=Toxoplasma_gondii_GT1 | product=putative eukaryotic initiation factor-3 subunit 10 | location=TGGT1_chrVIIa:3754116-3762345(+) | length=1031 | sequence_SO=chromosome | SO=protein_coding	1xTMT6plex [K11]; 1xTMT6plex [N-Term]; 1xPhospho [S3(100)]	1	0.696075	0.410252	0.856142	0.724	0.668	0.922	-0.47	-0.58	-0.12	21.2	15.4	14.2		High	High	High	High	High	High	High	High	High	TGGT1_201680 [975-985]	TGGT1_201680 1xPhospho [S977(100)]	2.17	100	1	21.2	19.1	24.8	15.4	25.3	14.7	14.2	12	23.4	20.6	8.7	24.8	13.9	23.6	12.4	11.6
FALSE	High	[R].KSSGTSAAAPLGSR.[R]	TGGT1_224660	organism=Toxoplasma_gondii_GT1 | product=transcription factor s-ii (tfiis), central domain-containing protein | location=TGGT1_chrX:2809534-2813475(+) | length=1313 | sequence_SO=chromosome | SO=protein_coding	1xTMT6plex [K1]; 1xTMT6plex [N-Term]; 1xPhospho [S2(97.7)]	1	0.71118	0.844313	0.966951	0.697	0.669	0.959	-0.52	-0.58	-0.06	16.2	11.3	10.8		High	High	High	High	High	High	High	High	High	TGGT1_224660 [685-698]	TGGT1_224660 1xPhospho [S686(97.7)]	1.43	100	1	20.1	16.2	9.8	10.4	13.4	11.3	21.4	10.8	8.4	19.6	7.3	9.8	9.4	12.5	9.5	17.6
FALSE	High	[R].NRSAEEGELAESK.[S]	Q9C0C2	182 kDa tankyrase-1-binding protein OS=Homo sapiens GN=TNKS1BP1 PE=1 SV=4	1xTMT6plex [K13]; 1xTMT6plex [N-Term]; 1xPhospho [S3(100)]	1	0.996486	0.783027	0.73905	1.147	0.669	0.584	0.2	-0.58	-0.78	14.4	16.6	9.7		High	High	High	High	High	High	High	High	High	Q9C0C2 [1664-1676]	Q9C0C2 1xPhospho [S1666(100)]	1.53	100	1	24.7	12.9	14.4	31.8	16.6	9.8	27.7	6.5	9.7	24	5.8	14.4	28.7	15.4	8.3	22.8
FALSE	High	[K].NLSVVTPPELVTDDPGDMPDCKISPR.[C]	TGGT1_293180	organism=Toxoplasma_gondii_GT1 | product=NADP-specific glutamate dehydrogenase | location=TGGT1_chrIa:124576-129868(-) | length=578 | sequence_SO=chromosome | SO=protein_coding	1xCarbamidomethyl [C21]; 1xTMT6plex [K22]; 1xTMT6plex [N-Term]; 2xPhospho [T6(100); S24(100)]	12	0.966146	0.189647	0.182031	1.163	0.669	0.575	0.22	-0.58	-0.8	9.1	10.6	6.1		High	High	High	High	High	High	High	High	High	TGGT1_293180 [95-120]	TGGT1_293180 2xPhospho [T100(100); S118(100)]	4.04	78	1	12.4	9.1	8.8	9	12.4	0	7.8	4.7	0	12.1	4.1	8.8	8.2	11.5	0	6.4
FALSE	High	[R].IESDEEEDFENVGK.[V]	Q96T23	Remodeling and spacing factor 1 OS=Homo sapiens GN=RSF1 PE=1 SV=2	1xTMT6plex [K14]; 1xTMT6plex [N-Term]; 1xPhospho [S3(100)]	3	0.999855	0.588334	0.57934	1.32	0.669	0.507	0.4	-0.58	-0.98	35	46.2	23.4		High	High	High	High	High	High	High	High	High	Q96T23 [1343-1356]	Q96T23 1xPhospho [S1345(100)]	2.91	100	1	55.2	35	31.7	46.2	48.6	27.7	49.6	23.4	20.9	53.7	15.8	31.7	41.7	45.2	23.3	40.8
FALSE	High	[K].NAEQKPEVPVAPVADEDAGSEEESSSHYGVK.[T]	TGGT1_290700	organism=Toxoplasma_gondii_GT1 | product=hypothetical protein | location=TGGT1_chrIX:3657972-3658910(+) | length=312 | sequence_SO=chromosome | SO=protein_coding	2xTMT6plex [K5; K31]; 1xTMT6plex [N-Term]; 1xPhospho [S/Y]	5	0.75438	0.399	0.790435	0.741	0.67	0.904	-0.43	-0.58	-0.15	28.7	21.3	19.3		High	High	High	High	High	High	High	High	High	TGGT1_290700 [47-77]		3.32	100	1	28.7	16	45	18.1	21.3	28.9	15.3	21.5	19.3	27.9	7.2	45	16.3	19.8	24.3	12.6
FALSE	High	[K].APEATHHSSAEEEESKIK.[K]	TGGT1_212140	organism=Toxoplasma_gondii_GT1 | product=hypothetical protein | location=TGGT1_chrX:3929525-3939662(+) | length=1708 | sequence_SO=chromosome | SO=protein_coding	2xTMT6plex [K16; K18]; 1xTMT6plex [N-Term]; 2xPhospho [S8(99.2); S9(99.2)]	1	0.703316	0.120363	0.336364	0.883	0.67	0.759	-0.18	-0.58	-0.4	12.2	10.7	8.1		High	High	High	High	High	High	High	High	High	TGGT1_212140 [743-760]	TGGT1_212140 2xPhospho [S750(99.2); S751(99.2)]	1.78	100	1	12.2	11.5	23	8	18.7	10.7	6.5	8.3	8.1	11.8	5.2	23	7.2	17.5	9.1	5.3
FALSE	High	[R].NAATSDTDSVQQGNAR.[D]	TGGT1_257750	organism=Toxoplasma_gondii_GT1 | product=homocysteine s-methyltransferase domain-containing protein | location=TGGT1_chrVIIb:3785581-3789978(+) | length=434 | sequence_SO=chromosome | SO=protein_coding	1xTMT6plex [N-Term]; 1xPhospho [T/S]	2	0.999231	0.898234	0.913623	0.816	0.671	0.822	-0.29	-0.58	-0.28	16.4	13.4	11		High	High	High	High	High	High	High	High	High	TGGT1_257750 [127-142]		1.15	100	1	7.2	16.4	19.9	10.5	16.3	13.4	9.3	11	15.5	7	7.4	19.9	9.5	15.1	11.3	7.6
FALSE	High	[R].VQEPAALSPSSQGLPQDPQLPTGASSPK.[R]	TGGT1_251740	organism=Toxoplasma_gondii_GT1 | product=AP2 domain transcription factor AP2XII-9 | location=TGGT1_chrXII:5473941-5480452(-) | length=1893 | sequence_SO=chromosome | SO=protein_coding	1xTMT6plex [K28]; 1xTMT6plex [N-Term]; 1xPhospho [T/S]	4	0.995744	0.249028	0.216946	0.881	0.671	0.762	-0.18	-0.58	-0.39	8	7	5.4		High	High	High	High	High	High	High	High	High	TGGT1_251740 [315-342]		1.35	89	1	8.4	0	7.7	7	10.5	6.6	5.4	7.1	5.1	8.1	0	7.7	6.4	9.7	5.6	4.4
FALSE	High	[K].RGSIGENQIKDEK.[I]	E9PGZ1	Caldesmon OS=Homo sapiens GN=CALD1 PE=1 SV=1	2xTMT6plex [K10; K13]; 1xTMT6plex [N-Term]; 1xPhospho [S3(100)]	3	0.940341	0.99166	0.89229	1.59	0.671	0.422	0.67	-0.58	-1.25	29.3	46.5	19.6		High	High	High	High	High	High	High	High	High	E9PGZ1 [194-206]	E9PGZ1 1xPhospho [S196(100)]	3.66	100	1	70.6	11	29.3	68.7	46.5	15.6	89.1	19.6	9.7	68.6	5	29.3	61.9	43.3	13.1	73.2
FALSE	High	[R].RAESLPEGGQEWR.[R]	TGGT1_229690	organism=Toxoplasma_gondii_GT1 | product=putative autophagy-related protein 7 atg7 | location=TGGT1_chrVIII:377254-384402(-) | length=1332 | sequence_SO=chromosome | SO=protein_coding	1xTMT6plex [N-Term]; 1xPhospho [S4(100)]	1	0.999254	0.923276	0.908796	0.743	0.672	0.905	-0.43	-0.57	-0.14	8.6	6.4	5.8		High	High	High	High	High	High	High	High	High	TGGT1_229690 [156-168]	TGGT1_229690 1xPhospho [S159(100)]	1.72	100	1	8.6	8.9	3.4	7.5	6.4	5.6	6.8	5.8	4.7	8.4	4	3.4	6.7	5.9	4.7	5.6
FALSE	High	[R].TTSGELQQAAADAAVSPDGEKEK.[E]	TGGT1_243440	organism=Toxoplasma_gondii_GT1 | product=histone lysine acetyltransferase GCN5-B | location=TGGT1_chrVI:2548787-2555747(-) | length=1032 | sequence_SO=chromosome | SO=protein_coding	2xTMT6plex [K21; K23]; 1xTMT6plex [N-Term]; 1xPhospho [T/S]	4	0.366569	0.205831	0.843393	0.799	0.672	0.841	-0.32	-0.57	-0.25	9.2	7.4	6.2		High	Not Found	High	High	High	High	High	High	High	TGGT1_243440 [114-136]		2.48	89	1	8.4	0	10.1	9	7.4	5.3	7.4	6.2	5.8	8.2	0	10.1	8.1	6.9	4.4	6.1
FALSE	High	[K].VGSLDNVGHLPAGGAVK.[TI]	P27816	Microtubule-associated protein 4 OS=Homo sapiens GN=MAP4 PE=1 SV=3	1xTMT6plex [K17]; 1xTMT6plex [N-Term]; 1xPhospho [S3(100)]	3	0.999912	0.836738	0.830373	1.803	0.672	0.373	0.85	-0.57	-1.42	19.2	34.7	12.9		High	High	High	High	High	High	High	High	High	P27816 [1071-1087]	P27816 1xPhospho [S1073(100)]	3.05	100	1	59.4	11.9	19.2	38.3	34.7	10.5	41	12.9	8.4	57.8	5.4	19.2	34.6	32.3	8.8	33.7
FALSE	High	[R].AGDPGEMPQSPTGLGQPK.[R]	J3KPG5	Bromodomain adjacent to zinc finger domain protein 2A OS=Homo sapiens GN=BAZ2A PE=1 SV=1	1xTMT6plex [K18]; 1xTMT6plex [N-Term]; 1xPhospho [S/T]	2	0.0697451	0.29696	0.522012	0.558	0.673	1.206	-0.84	-0.57	0.27	9.4	5.3	6.3		High	High	High	High	High	High	High	High	High	J3KPG5 [1358-1375]		1.08	100	1	10	7.5	9.4	4.6	6.1	5.3	9.3	6.3	4.8	9.7	3.4	9.4	4.2	5.7	4.4	7.7
FALSE	High	[K].VLLGFSSDESDVEASPR.[D]	Q9Y2U8	Inner nuclear membrane protein Man1 OS=Homo sapiens GN=LEMD3 PE=1 SV=2	1xTMT6plex [N-Term]; 1xPhospho [S10(100)]	9	0.580557	0.630741	0.995587	0.615	0.673	1.095	-0.7	-0.57	0.13	10.6	6.5	7.1		High	High	High	High	High	High	High	High	High	Q9Y2U8 [135-151]	Q9Y2U8 1xPhospho [S144(100)]	3.44	100	1	12.6	6.3	10.6	6.5	12.4	3.2	5.2	7.1	7.8	12.3	2.9	10.6	5.9	11.6	2.7	4.3
FALSE	High	[K].GQESSSDQEQVDVESIDFSK.[E]	Q96JM3	Chromosome alignment-maintaining phosphoprotein 1 OS=Homo sapiens GN=CHAMP1 PE=1 SV=2	1xTMT6plex [K20]; 1xTMT6plex [N-Term]; 2xPhospho [S4(99.6); S]	5	0.214638	0.22061	0.999735	0.625	0.673	1.078	-0.68	-0.57	0.11	10.8	6.7	7.3		High	High	High	High	High	High	High	High	High	Q96JM3 [648-667]	Q96JM3 2xPhospho [S651(99.6); S]	1.87	100	1	12	10.8	7.2	8.3	6.7	5.5	8.2	7.3	5.2	11.6	4.9	7.2	7.5	6.3	4.7	6.8
FALSE	High	[K].YDADKNDYYTDDETR.[A]	TGGT1_267660	organism=Toxoplasma_gondii_GT1 | product=hypothetical protein | location=TGGT1_chrIX:313719-326880(+) | length=1563 | sequence_SO=chromosome | SO=protein_coding	1xTMT6plex [K5]; 1xTMT6plex [N-Term]; 1xPhospho [T10(99.1)]	3	0.99487	0.312433	0.350211	0.888	0.673	0.759	-0.17	-0.57	-0.4	16	14.2	10.8		High	High	High	High	High	High	High	High	High	TGGT1_267660 [21-35]	TGGT1_267660 1xPhospho [T30(99.1)]	1.31	100	1	18.6	10.4	16	14.2	16.4	12.6	13.1	9.3	10.8	18.1	4.7	16	12.8	15.3	10.6	10.8
FALSE	High	[K].RLAALALASSENSSSTPEECEEMSEKPK.[K]	O00567	Nucleolar protein 56 OS=Homo sapiens GN=NOP56 PE=1 SV=4	1xCarbamidomethyl [C20]; 2xTMT6plex [K26; K28]; 1xTMT6plex [N-Term]; 2xPhospho [S10(95.4); S/T]	2	0.893075	0.685505	0.917643	1.108	0.673	0.607	0.15	-0.57	-0.72	5.8	6.4	3.9		High	High	High	High	High	High	High	High	High	O00567 [453-480]	O00567 2xPhospho [S462(95.4); S/T]	1.64	100	1	9.9	5.8	5.3	7.6	6.4	3.9	9.6	3.3	3.9	9.6	2.6	5.3	6.8	6	3.3	7.9
FALSE	High	[K].KFHSSDSEEEEHK.[K]	Q96ST2	Protein IWS1 homolog OS=Homo sapiens GN=IWS1 PE=1 SV=2	2xTMT6plex [K1; K13]; 1xTMT6plex [N-Term]; 2xPhospho [S7(99.7); S]	1	0.832856	0.978634	0.726047	1.235	0.673	0.545	0.3	-0.57	-0.88	14.6	18.1	9.8		High	High	High	High	High	High	High	High	High	Q96ST2 [359-371]	Q96ST2 2xPhospho [S365(99.7); S]	1.75	100	1	22.4	5.8	14.6	23.6	18.1	9.5	17.4	8.7	9.8	21.8	2.6	14.6	21.3	16.8	8	14.3
FALSE	High	[K].KNQKPSQVNGAPGSPTEPAGQK.[Q]	Q9BQG0	Myb-binding protein 1A OS=Homo sapiens GN=MYBBP1A PE=1 SV=2	1xDeamidated [N9]; 3xTMT6plex [K1; K4; K22]; 1xTMT6plex [N-Term]; 1xPhospho [S14(99.4)]	4	0.853157	0.622783	0.29346	1.282	0.673	0.525	0.36	-0.57	-0.93	10.7	13.7	7.2		High	High	High	High	High	High	High	High	High	Q9BQG0 [1254-1275]	Q9BQG0 1xPhospho [S1267(99.4)]	2.51	89	1	11.5	0	9.9	15	13.7	9.5	13	7.2	5.5	11.2	0	9.9	13.5	12.7	8.1	10.7
FALSE	High	[K].KGASPVAAAAASPVTVEKPAVSDEEAEGR.[G]	TGGT1_214270	organism=Toxoplasma_gondii_GT1 | product=putative translation initiation factor IF-2 | location=TGGT1_chrX:6085732-6096115(-) | length=1146 | sequence_SO=chromosome | SO=protein_coding	2xTMT6plex [K1; K18]; 1xTMT6plex [N-Term]; 2xPhospho [S4(100); S22(100)]	3	0.85528	0.98712	0.776008	0.804	0.674	0.838	-0.31	-0.57	-0.25	26	20.9	17.5		High	High	High	High	High	High	High	High	High	TGGT1_214270 [242-270]	TGGT1_214270 2xPhospho [S245(100); S263(100)]	2.89	100	1	27.8	5.5	26	20.9	31.3	13.6	17.5	18	10	27	2.5	26	18.9	29.2	11.5	14.4
FALSE	High	[R].TEVVPGGSEPASPTALEEGDAK.[A]	TGGT1_243460	organism=Toxoplasma_gondii_GT1 | product=hypothetical protein | location=TGGT1_chrVI:2564580-2571836(-) | length=2011 | sequence_SO=chromosome | SO=protein_coding	1xTMT6plex [K22]; 1xTMT6plex [N-Term]; 2xPhospho [S8(99.5); S/T]	1	0.676821	0.642177	0.997951	0.753	0.675	0.896	-0.41	-0.57	-0.16	7.4	5.6	5		High	High	High	High	High	High	High	High	High	TGGT1_243460 [345-366]	TGGT1_243460 2xPhospho [S352(99.5); S/T]	1.97	100	1	7.4	8.7	6.9	5.6	8	5.1	10.3	5	4.2	7.2	3.9	6.9	5	7.4	4.3	8.4
FALSE	High	[R].TGEAGQGKPR.[R]	TGGT1_216670	organism=Toxoplasma_gondii_GT1 | product=FUSE-binding protein 2 / KH-type splicing regulatory protein | location=TGGT1_chrXI:5891708-5895741(-) | length=941 | sequence_SO=chromosome | SO=protein_coding	1xTMT6plex [K8]; 1xTMT6plex [N-Term]	2	0.754107	0.23382	0.540981	0.793	0.675	0.851	-0.33	-0.57	-0.23	164.8	130.7	111.2		High	High	High	High	High	High	High	High	High	TGGT1_216670 [837-846]		2.87	100	1	164.8	104	173.2	115.5	143.5	130.7	111.2	112.9	107	160.2	47	173.2	104.2	133.7	110.2	91.4
FALSE	High	[R].GPSQEEEDNHSDEEDRASEPKSQDQDSEVNELSR.[G]	Q86VM9	Zinc finger CCCH domain-containing protein 18 OS=Homo sapiens GN=ZC3H18 PE=1 SV=2	1xDeamidated [Q23]; 1xTMT6plex [K21]; 1xTMT6plex [N-Term]; 2xPhospho [S]	1	0.928853	0.9111	0.996014	0.84	0.675	0.804	-0.25	-0.57	-0.31	12.9	10.8	8.7		High	High	High	High	High	High	High	High	Not Found	Q86VM9 [57-90]		1.32	89	1	12.9	6.4	13.3	12.5	10.8	5.4	12.3	6.2	0	12.5	2.9	13.3	11.3	10.1	4.5	10.1
FALSE	High	[R].LGGLRPESPESLTSVSR.[T]	Q9H6F5	Coiled-coil domain-containing protein 86 OS=Homo sapiens GN=CCDC86 PE=1 SV=1	1xTMT6plex [N-Term]; 1xPhospho [S8(100)]	2	0.933993	0.962103	0.995703	0.845	0.675	0.799	-0.24	-0.57	-0.32	18.8	15.9	12.7		High	High	High	High	High	High	High	High	High	Q9H6F5 [11-27]	Q9H6F5 1xPhospho [S18(100)]	1.96	100	1	18.8	22.5	7.8	15.9	16.9	8.4	10.1	19.4	12.7	18.3	10.2	7.8	14.4	15.7	7.1	8.3
FALSE	High	[R].RSEETLFDHGKTDSDSERR.[A]	TGGT1_227800	organism=Toxoplasma_gondii_GT1 | product=EF hand domain-containing protein | location=TGGT1_chrX:720180-729168(-) | length=1280 | sequence_SO=chromosome | SO=protein_coding	1xTMT6plex [K11]; 1xTMT6plex [N-Term]; 2xPhospho [T12(100); S14(100)]	1	0.884364	0.67842	0.920491	0.671	0.676	1.008	-0.58	-0.56	0.01	21.4	14.4	14.5		High	High	High	High	High	High	High	High	High	TGGT1_227800 [582-600]	TGGT1_227800 2xPhospho [T593(100); S595(100)]	3.43	100	1	24.6	13.5	21.4	14.4	24.9	14.4	19	14.5	14.3	23.9	6.1	21.4	13	23.2	12.1	15.6
FALSE	High	[R].SGGPGAGGYYGLHPTGSPSPPRGHAAYTENNR.[R]	TGGT1_217540	organism=Toxoplasma_gondii_GT1 | product=RNA recognition motif-containing protein | location=TGGT1_chrXII:1835563-1837479(-) | length=351 | sequence_SO=chromosome | SO=protein_coding	1xTMT6plex [N-Term]; 2xPhospho [S19(99.6); T/S/Y]	6	0.648219	0.951454	0.815515	0.695	0.676	0.973	-0.52	-0.56	-0.04	9.4	6.5	6.4		High	High	High	High	High	High	High	High	High	TGGT1_217540 [263-294]	TGGT1_217540 2xPhospho [S281(99.6); T/S/Y]	3.95	100	1	4.3	10.9	9.4	3.8	7.4	6.5	6.4	9.6	5.4	4.2	4.9	9.4	3.4	6.9	5.5	5.2
FALSE	High	[K].VEAKEESEESDEDMGFGLFD.[-]	P05388	60S acidic ribosomal protein P0 OS=Homo sapiens GN=RPLP0 PE=1 SV=1	1xTMT6plex [K4]; 1xTMT6plex [N-Term]; 2xPhospho [S7(100); S10(100)]	1	0.906651	0.832701	0.597557	2.026	0.676	0.333	1.02	-0.57	-1.58	9.1	18.5	6.2		High	High	High	High	High	High	High	High	High	P05388 [298-317]	P05388 2xPhospho [S304(100); S307(100)]	2.93	100	1	24.9	5.8	9.1	18.5	20.2	7.2	17.8	4.4	6.2	24.2	2.6	9.1	16.7	18.8	6.1	14.7
FALSE	High	[K].EVEDKESEGEEEDEDEDLSK.[Y]	O95218	Zinc finger Ran-binding domain-containing protein 2 OS=Homo sapiens GN=ZRANB2 PE=1 SV=2	2xTMT6plex [K5; K20]; 1xTMT6plex [N-Term]; 1xPhospho [S7(100)]	1	0.877361	0.965085	0.746224	2.962	0.676	0.228	1.57	-0.56	-2.13	17.1	50.7	11.6		High	High	High	High	High	High	High	High	High	O95218 [147-166]	O95218 1xPhospho [S153(100)]	1.19	100	1	77.1	6.6	17.1	50.7	58.2	10.4	45.7	8.6	11.6	75	3	17.1	45.7	54.2	8.8	37.5
FALSE	High	[K].LFPDTPLALDANK.[K]	Q12906	Interleukin enhancer-binding factor 3 OS=Homo sapiens GN=ILF3 PE=1 SV=3	1xTMT6plex [K13]; 1xTMT6plex [N-Term]; 1xPhospho [T5(100)]	4	0.995222	0.112494	0.126714	1.151	0.677	0.588	0.2	-0.56	-0.77	8.4	9.7	5.7		High	High	High	High	High	High	High	High	High	Q12906 [588-600]	Q12906 1xPhospho [T592(100)]	1.84	100	1	7.4	8.4	12.9	7.4	10.6	9.7	5.3	7.2	5.7	7.2	3.8	12.9	6.7	9.9	8.2	4.4
FALSE	High	[K].RLDNDLENYFSR.[S]	TGGT1_297430	organism=Toxoplasma_gondii_GT1 | product=hypothetical protein | location=TGGT1_chrII:1749482-1752364(+) | length=248 | sequence_SO=chromosome | SO=protein_coding	1xTMT6plex [N-Term]; 1xPhospho [S11(100)]	4	0.748684	0.492889	0.891056	0.819	0.678	0.828	-0.29	-0.56	-0.27	25.7	21.1	17.5		High	High	High	High	High	High	High	High	High	TGGT1_297430 [178-189]	TGGT1_297430 1xPhospho [S188(100)]	2.77	100	1	14.5	35.2	25.7	15.4	21.1	23.5	15.6	17.5	20.1	14.1	15.9	25.7	13.9	19.6	19.8	12.8
FALSE	High	[R].ARSSSGGTEPRPGVSGAGAGAK.[G]	TGGT1_313370	organism=Toxoplasma_gondii_GT1 | product=hypothetical protein | location=TGGT1_chrXI:3281764-3287206(+) | length=1687 | sequence_SO=chromosome | SO=protein_coding	1xTMT6plex [K22]; 1xTMT6plex [N-Term]; 1xPhospho [S3(99.3)]	1	0.985128	0.246801	0.301863	0.832	0.678	0.815	-0.27	-0.56	-0.3	19.5	16.2	13.2		High	High	High	High	High	High	High	High	High	TGGT1_313370 [507-528]	TGGT1_313370 1xPhospho [S509(99.3)]	1.62	100	1	13.1	21.4	19.5	15.3	16.2	20.3	10.9	15.6	13.2	12.8	9.7	19.5	13.8	15.1	17.1	8.9
FALSE	High	[R].SAFDETLSHSPSMVLALK.[E]	TGGT1_271120	organism=Toxoplasma_gondii_GT1 | product=endonuclease/exonuclease/phosphatase family protein | location=TGGT1_chrVIII:4685606-4692063(-) | length=1236 | sequence_SO=chromosome | SO=protein_coding	1xTMT6plex [K18]; 1xTMT6plex [N-Term]; 2xPhospho [S8(98.3); S12(99.2)]	9	0.953174	0.223273	0.320633	0.899	0.678	0.754	-0.15	-0.56	-0.41	15.9	14.3	10.8		High	High	High	High	High	High	High	High	High	TGGT1_271120 [1159-1176]	TGGT1_271120 2xPhospho [S1166(98.3); S1170(99.2)]	1.99	100	1	13.2	20.2	15.9	14.3	19.5	11.7	10.8	14.4	5.1	12.9	9.1	15.9	12.9	18.1	9.9	8.9
FALSE	High	[R].NPVATEDVSRRESTSPRR.[T]	TGGT1_306220	organism=Toxoplasma_gondii_GT1 | product=hypothetical protein | location=TGGT1_chrIX:5617255-5624378(+) | length=675 | sequence_SO=chromosome | SO=protein_coding	1xTMT6plex [N-Term]; 3xPhospho [S9(99.7); S/T]	1	0.980358	0.932883	0.984763	0.905	0.678	0.75	-0.14	-0.56	-0.42	12.9	11.7	8.8		High	High	High	High	High	High	High	High	High	TGGT1_306220 [529-546]	TGGT1_306220 3xPhospho [S537(99.7); S/T]	1.89	100	1	8.4	12.9	15	9	13.4	11.7	8.8	8.4	16.9	8.1	5.8	15	8.1	12.5	9.9	7.2
FALSE	High	[K].AASQGDVQPSPLDEEKPVPSSPR.[E]	TGGT1_247600	organism=Toxoplasma_gondii_GT1 | product=hypothetical protein | location=TGGT1_chrXII:3367351-3374920(+) | length=697 | sequence_SO=chromosome | SO=protein_coding	1xTMT6plex [K16]; 1xTMT6plex [N-Term]; 2xPhospho [S3(100); S]	1	0.996055	0.344376	0.311525	0.995	0.678	0.681	-0.01	-0.56	-0.55	26.7	26.6	18.1		High	High	High	High	High	High	High	High	High	TGGT1_247600 [39-61]	TGGT1_247600 2xPhospho [S41(100); S]	2.23	100	1	33.1	16.7	26.7	26.6	30.5	19.2	18.2	18	18.1	32.2	7.6	26.7	24	28.4	16.2	15
FALSE	High	[R].RATLASMPSEMFR.[S]	TGGT1_315750	organism=Toxoplasma_gondii_GT1 | product=hypothetical protein | location=TGGT1_chrXI:4888664-4890249(-) | length=231 | sequence_SO=chromosome | SO=protein_coding	1xTMT6plex [N-Term]; 3xPhospho [T3(100); S6(100); S9(100)]	4	0.997232	0.257048	0.235466	1.06	0.678	0.64	0.08	-0.56	-0.64	6.9	7.4	4.7		High	High	High	High	High	High	High	High	High	TGGT1_315750 [61-73]	TGGT1_315750 3xPhospho [T63(100); S66(100); S69(100)]	3.63	100	1	5.1	11	6.9	7.4	9.2	6.1	4.6	5.9	4.7	5	5	6.9	6.6	8.5	5.2	3.7
FALSE	High	[K].TQTPPVSPAPQPTEERLPSSPVYEDAASFK.[A]	H0YEV2	Src substrate cortactin (Fragment) OS=Homo sapiens GN=CTTN PE=1 SV=1	1xTMT6plex [K30]; 1xTMT6plex [N-Term]; 3xPhospho [T3(96.7); S/T/Y]	1	0.974558	0.905763	0.969895	1.101	0.678	0.616	0.14	-0.56	-0.7	7.9	8.7	5.4		High	Not Found	High	High	High	High	High	High	High	H0YEV2 [33-62]	H0YEV2 3xPhospho [T35(96.7); S/T/Y]	1.26	89	1	8	0	7.8	12.9	8.7	3.2	10.6	5.4	4.7	7.8	0	7.8	11.7	8.1	2.7	8.7
FALSE	High	[R].MGQAGSTISNSHAQPFDFPDDNQNSKK.[L]	P17302	Gap junction alpha-1 protein OS=Homo sapiens GN=GJA1 PE=1 SV=2	2xTMT6plex [K26; K27]; 1xTMT6plex [N-Term]; 2xPhospho [S/T]	1	0.995948	0.870236	0.886797	1.174	0.678	0.578	0.23	-0.56	-0.79	10.5	12.3	7.1		High	Not Found	High	High	High	High	High	Not Found	High	P17302 [320-346]		1.48	78	1	11	0	10	23.2	12.3	3.4	11	0	4.6	10.7	0	10	20.9	11.5	2.9	9.1
FALSE	High	[R].KGGSYSQAASSDSAQGSDMSLTACKV.[-]	P16190	HLA class I histocompatibility antigen, A-33 alpha chain OS=Homo sapiens GN=HLA-A PE=1 SV=3	1xCarbamidomethyl [C24]; 2xTMT6plex [K1; K25]; 1xTMT6plex [N-Term]; 1xPhospho [S13(99.3)]	6	0.995423	0.666223	0.717965	1.189	0.678	0.57	0.25	-0.56	-0.81	6.7	8	4.6		High	High	High	High	High	High	High	High	High	P16190 [340-365]	P16190 1xPhospho [S352(99.3)]	2.9	100	1	6.3	6.7	8.8	8	8.2	5.4	9.5	4.6	4.5	6.2	3	8.8	7.2	7.6	4.5	7.8
FALSE	High	[R].SASEEVQKYPVLPHYILDSK.[N]	TGGT1_234490	organism=Toxoplasma_gondii_GT1 | product=kelch repeat-containing protein | location=TGGT1_chrX:4310058-4317471(+) | length=1503 | sequence_SO=chromosome | SO=protein_coding	2xTMT6plex [K8; K20]; 1xTMT6plex [N-Term]; 1xPhospho [S/Y]	4	0.172419	0.0947907	0.887839	0.716	0.679	0.947	-0.48	-0.56	-0.08	7.7	5.5	5.2		High	High	High	High	High	High	High	High	High	TGGT1_234490 [408-427]		2.64	100	1	6.8	7.7	8.8	7.2	5.2	5.5	6.6	5.2	5	6.6	3.5	8.8	6.5	4.8	4.7	5.5
FALSE	High	[R].FLSVEHK.[A]	TGGT1_264090	organism=Toxoplasma_gondii_GT1 | product=hypothetical protein | location=TGGT1_chrVIIb:158774-174140(+) | length=2986 | sequence_SO=chromosome | SO=protein_coding	1xTMT6plex [K7]; 1xTMT6plex [N-Term]; 1xPhospho [S3(100)]	1	0.461016	0.168388	0.69435	0.765	0.679	0.887	-0.39	-0.56	-0.17	38.3	29.3	26		High	High	High	High	High	High	High	High	High	TGGT1_264090 [2011-2017]	TGGT1_264090 1xPhospho [S2013(100)]	2.02	100	1	38.3	26.4	45	29.3	33.9	22.6	26	28.1	19.3	37.2	12	45	26.4	31.6	19.1	21.3
FALSE	High	[R].MASNGTVHK.[L]	TGGT1_294610	organism=Toxoplasma_gondii_GT1 | product=putative histone lysine methyltransferase, SET | location=TGGT1_chrIa:979977-985190(-) | length=1737 | sequence_SO=chromosome | SO=protein_coding	1xTMT6plex [K9]; 1xTMT6plex [N-Term]; 1xPhospho [S3(100)]	6	0.888527	0.536378	0.796884	0.717	0.68	0.949	-0.48	-0.56	-0.08	33.7	24.1	22.9		High	High	High	High	High	High	High	High	High	TGGT1_294610 [313-321]	TGGT1_294610 1xPhospho [S315(100)]	2.4	100	1	17.5	40.9	33.7	15.8	24.1	35.6	9	29.5	22.9	17	18.5	33.7	14.3	22.5	30	7.4
FALSE	High	[R].RQVQSLTCEVDALK.[G]	P08670	Vimentin OS=Homo sapiens GN=VIM PE=1 SV=4	1xCarbamidomethyl [C8]; 1xTMT6plex [K14]; 1xTMT6plex [N-Term]	2	0.984561	0.909272	0.831916	1.116	0.68	0.61	0.16	-0.56	-0.71	16.5	18.4	11.2		High	High	High	High	High	High	High	High	High	P08670 [321-334]		2.4	100	1	8	16.5	18	18.9	8.3	18.4	7.6	17.7	11.2	7.8	7.5	18	17.1	7.7	15.5	6.2
FALSE	High	[K].DTDTEEELIEAFK.[V]	TGGT1_249240	organism=Toxoplasma_gondii_GT1 | product=putative calmodulin | location=TGGT1_chrXII:4324350-4325995(-) | length=149 | sequence_SO=chromosome | SO=protein_coding	1xTMT6plex [K13]; 1xTMT6plex [N-Term]; 1xPhospho [T]	2	0.576994	0.907505	0.367712	1.346	0.68	0.505	0.43	-0.56	-0.98	7.2	9.7	4.9		High	High	High	High	High	High	High	High	High	TGGT1_249240 [79-91]		1.36	100	1	7.2	5.2	8.4	9.7	10.2	7	10	4.7	4.9	7	2.4	8.4	8.8	9.5	5.9	8.2
FALSE	High	[R].SSPWNGGPGGQNSK.[W]	TGGT1_262935	organism=Toxoplasma_gondii_GT1 | product=hypothetical protein | location=TGGT1_chrVIIb:884077-886490(-) | length=681 | sequence_SO=chromosome | SO=protein_coding	1xTMT6plex [K14]; 1xTMT6plex [N-Term]; 1xPhospho [S]	2	0.0702084	0.289206	0.536503	0.651	0.681	1.046	-0.62	-0.55	0.06	10.7	7	7.3		High	High	High	High	High	High	High	High	High	TGGT1_262935 [637-650]		1.46	100	1	8.1	11.1	10.7	5.1	7.6	7	9.2	7.3	6.7	7.9	5	10.7	4.6	7.1	5.9	7.6
FALSE	High	[R].AVPALSASLSSSDSR.[A]	TGGT1_212820	organism=Toxoplasma_gondii_GT1 | product=ubiquitin family protein | location=TGGT1_chrV:502016-508102(+) | length=1158 | sequence_SO=chromosome | SO=protein_coding	1xTMT6plex [N-Term]; 1xPhospho [S8(98.4)]	4	0.758622	0.749867	0.999862	0.652	0.681	1.045	-0.62	-0.55	0.06	24.7	16.1	16.8		High	High	High	High	High	High	High	High	High	TGGT1_212820 [259-273]	TGGT1_212820 1xPhospho [S266(98.4)]	2.21	100	1	12.4	27.3	24.7	15.5	16.1	18.7	11.6	16.8	23.6	12	12.4	24.7	14	15	15.8	9.5
FALSE	High	[R].RDISVDRER.[E]	TGGT1_209850	organism=Toxoplasma_gondii_GT1 | product=RNA recognition motif-containing protein | location=TGGT1_chrIb:1501964-1507671(-) | length=1412 | sequence_SO=chromosome | SO=protein_coding	1xTMT6plex [N-Term]; 1xPhospho [S4(100)]	1	0.22326	0.130121	0.906326	0.736	0.681	0.924	-0.44	-0.56	-0.11	39.2	28.9	26.7		High	High	High	High	High	High	High	High	High	TGGT1_209850 [641-649]; [739-747]; [788-796]; [836-844]; [884-892]	TGGT1_209850 1xPhospho [S644(100)]; 1xPhospho [S742(100)]; 1xPhospho [S791(100)]; 1xPhospho [S839(100)]; 1xPhospho [S887(100)]	2.95	100	1	32.4	52.4	39.2	28.9	36.6	22.2	22.1	26.7	31.4	31.5	23.7	39.2	26	34.1	18.7	18.1
FALSE	High	[K].RVSAAHEGAASPEAK.[H]	TGGT1_229360	organism=Toxoplasma_gondii_GT1 | product=transaldolase | location=TGGT1_chrVIII:196233-200460(-) | length=550 | sequence_SO=chromosome | SO=protein_coding	1xTMT6plex [K15]; 1xTMT6plex [N-Term]; 2xPhospho [S3(100); S11(100)]	1	0.509885	0.131142	0.531363	0.839	0.681	0.812	-0.25	-0.55	-0.3	46	38.6	31.3		High	High	High	High	High	High	High	High	High	TGGT1_229360 [186-200]	TGGT1_229360 2xPhospho [S188(100); S196(100)]	3.48	100	1	47.1	44.6	46	34	45.7	38.6	44.1	31.3	27.5	45.8	20.2	46	30.7	42.6	32.5	36.2
FALSE	High	[R].WDQTADQTPGATPK.[K]	O75533	Splicing factor 3B subunit 1 OS=Homo sapiens GN=SF3B1 PE=1 SV=3	1xTMT6plex [K14]; 1xTMT6plex [N-Term]; 2xPhospho [T8(100); T12(100)]	1	0.979408	0.722616	0.625835	0.995	0.681	0.684	-0.01	-0.55	-0.55	7.8	7.7	5.3		High	High	High	High	High	High	High	High	Not Found	O75533 [200-213]	O75533 2xPhospho [T207(100); T211(100)]	1.86	89	1	9.8	4.6	7.8	7.7	11.5	4.7	6.5	4.3	0	9.5	2.1	7.8	7	10.7	4	5.3
FALSE	High	[K].DGQTVFESQKSLTSTADFR.[A]	TGGT1_205320	organism=Toxoplasma_gondii_GT1 | product=hypothetical protein | location=TGGT1_chrVIIa:1385667-1389087(+) | length=739 | sequence_SO=chromosome | SO=protein_coding	1xTMT6plex [K10]; 1xTMT6plex [N-Term]; 1xPhospho [S/T]	6	0.959216	0.476914	0.350503	0.805	0.682	0.848	-0.31	-0.55	-0.24	84	67.6	57.3		High	High	High	High	High	High	High	High	High	TGGT1_205320 [392-410]		2.85	100	1	86.2	50.9	84	67.6	101.7	62.7	59.3	57.3	54.2	83.8	23	84	61	94.7	52.9	48.7
FALSE	High	[K].AEELATSPKAESR.[T]	TGGT1_220900	organism=Toxoplasma_gondii_GT1 | product=hypothetical protein | location=TGGT1_chrII:27409-29529(+) | length=706 | sequence_SO=chromosome | SO=protein_coding	1xTMT6plex [K9]; 1xTMT6plex [N-Term]; 1xPhospho [S7(99.6)]	3	0.999714	0.345489	0.354795	0.816	0.682	0.836	-0.29	-0.55	-0.26	29.3	23.9	20		High	High	High	High	High	High	High	High	High	TGGT1_220900 [139-151]	TGGT1_220900 1xPhospho [S145(99.6)]	1.64	100	1	29.3	17.8	38.9	23.9	36.9	22.6	20	22.6	14	28.5	8	38.9	21.5	34.3	19.1	16.4
FALSE	High	[R].EEGGDSGALASFHDAAVSTEEKSDGDTEEFR.[R]	TGGT1_253750	organism=Toxoplasma_gondii_GT1 | product=PLU-1 family protein | location=TGGT1_chrIII:1126566-1154665(-) | length=8088 | sequence_SO=chromosome | SO=protein_coding	1xTMT6plex [K22]; 1xTMT6plex [N-Term]; 2xPhospho [S/T]	4	0.675227	0.966065	0.53531	1.019	0.682	0.669	0.03	-0.55	-0.58	21.1	21.5	14.4		High	High	High	High	High	High	High	High	High	TGGT1_253750 [256-286]		2.84	100	1	21.1	7.6	26.1	17.2	27.5	21.5	14.4	12.8	17.6	20.5	3.4	26.1	15.5	25.6	18.1	11.8
FALSE	High	[R-].MALVSGISLDPEAAIGVTKRPPPK.[W]	Q96NX8	Syntaxin-16 OS=Homo sapiens GN=STX16 PE=1 SV=1	1xOxidation [M1]; 2xTMT6plex [K19; K24]; 1xPhospho [S/T]	1	0.898699	0.917525	0.998827	1.294	0.682	0.527	0.37	-0.55	-0.93	7.7	9.9	5.2		High	High	High	High	High	High	High	High	High	Q96NX8 [37-60]		1.51	100	1	11.4	5.9	7.7	10.7	9.9	2.4	14.2	3.6	5.2	11	2.7	7.7	9.6	9.2	2	11.7
FALSE	High	[R].KLTTVSILWER.[F]	TGGT1_295360	organism=Toxoplasma_gondii_GT1 | product=hypothetical protein | location=TGGT1_chrIa:1791407-1792949(+) | length=268 | sequence_SO=chromosome | SO=protein_coding	1xTMT6plex [K1]; 1xTMT6plex [N-Term]; 2xPhospho [T3(100); S6(99.3)]	1	0.513691	0.395837	0.0932516	1.349	0.682	0.506	0.43	-0.55	-0.98	10.5	14.2	7.2		High	High	High	High	High	High	High	High	High	TGGT1_295360 [207-217]	TGGT1_295360 2xPhospho [T209(100); S212(99.3)]	2.25	100	1	5.4	10.5	15.4	10.3	16.8	14.2	7.2	7.2	4.9	5.2	4.8	15.4	9.3	15.6	12	5.9
FALSE	High	[R].SQNHSFSGR.[G]	TGGT1_299670	organism=Toxoplasma_gondii_GT1 | product=hypothetical protein | location=TGGT1_chrXII:312905-318735(+) | length=592 | sequence_SO=chromosome | SO=protein_coding	1xTMT6plex [N-Term]; 1xPhospho [S5(100)]	1	0.94728	0.479791	0.651098	0.884	0.683	0.772	-0.18	-0.55	-0.37	12.8	11.3	8.7		High	High	High	High	High	High	High	High	High	TGGT1_299670 [140-148]	TGGT1_299670 1xPhospho [S144(100)]	1.55	100	1	12.8	10.1	32.7	5.9	37.8	11.3	6.1	10.5	8.7	12.4	4.6	32.7	5.3	35.2	9.6	5
FALSE	High	[K].KGVSASDEDWGFEPR.[G]	TGGT1_311250	organism=Toxoplasma_gondii_GT1 | product=hypothetical protein | location=TGGT1_chrXI:1874376-1883214(+) | length=1848 | sequence_SO=chromosome | SO=protein_coding	1xTMT6plex [K1]; 1xTMT6plex [N-Term]; 1xPhospho [S]	1	0.60498	0.288516	0.784123	0.751	0.685	0.913	-0.41	-0.54	-0.13	18.8	14.1	12.9		High	High	High	High	High	High	High	High	High	TGGT1_311250 [292-306]		1.38	100	1	13.2	18.8	19	12.1	15.8	14.1	16.3	8.8	12.9	12.9	8.5	19	10.9	14.7	11.9	13.4
FALSE	High	[R].HACSAGTQENVKSGEGSLSFSPATTK.[T]	TGGT1_222400	organism=Toxoplasma_gondii_GT1 | product=hypothetical protein | location=TGGT1_chrII:1096079-1099979(+) | length=628 | sequence_SO=chromosome | SO=protein_coding	1xCarbamidomethyl [C3]; 2xTMT6plex [K12; K26]; 1xTMT6plex [N-Term]; 2xPhospho [T/S]	7	0.802422	0.24815	0.106139	1.035	0.685	0.662	0.05	-0.55	-0.6	10.2	10.5	7		High	Not Found	High	High	High	High	High	Not Found	High	TGGT1_222400 [486-511]		1.99	78	1	9.2	0	11.2	10.5	13.7	10.3	8.6	0	5.6	8.9	0	11.2	9.5	12.7	8.7	7
FALSE	High	[K].ASSQRPSQSETKPASATQK.[D]	TGGT1_267430	organism=Toxoplasma_gondii_GT1 | product=DnaJ domain-containing protein | location=TGGT1_chrIX:490499-496197(+) | length=425 | sequence_SO=chromosome | SO=protein_coding	2xTMT6plex [K12; K19]; 1xTMT6plex [N-Term]; 2xPhospho [S7(100); S/T]	1	0.369005	0.882182	0.205579	1.396	0.685	0.491	0.48	-0.55	-1.03	26.4	36.9	18.1		High	High	High	High	High	High	High	High	High	TGGT1_267430 [338-356]	TGGT1_267430 2xPhospho [S344(100); S/T]	2.15	100	1	26.6	16.6	26.4	21.3	36.9	45	18.1	16.7	26.8	25.8	7.5	26.4	19.2	34.3	37.9	14.9
FALSE	High	[K].FDLMYAK.[RW]	F5H5D3; TGGT1_316400B	Tubulin alpha chain OS=Homo sapiens GN=TUBA1C PE=1 SV=1 organism=Toxoplasma_gondii_GT1 | product=alpha tubulin TUBA1 | location=TGGT1_chrXI:5219470-5220918(+) | length=432 | sequence_SO=chromosome | SO=protein_coding	1xTMT6plex [K7]; 1xTMT6plex [N-Term]	2	0.967658	0.817431	0.928044	0.617	0.686	1.112	-0.7	-0.54	0.15	107.5	66.3	73.7	Shared	High	High	High	High	High	High	High	High	High	F5H5D3 [465-471]; TGGT1_316400B [374-380]		2.43	100	2	46.2	107.5	126	66.3	60.8	121.4	52.4	73.7	87.5	44.9	48.6	126	59.8	56.6	102.4	43
FALSE	High	[K].RFSRDEGFPCK.[D]	TGGT1_214440	organism=Toxoplasma_gondii_GT1 | product=4'-phosphopantetheinyl transferase superfamily protein | location=TGGT1_chrX:6181577-6185359(+) | length=437 | sequence_SO=chromosome | SO=protein_coding	1xCarbamidomethyl [C10]; 1xTMT6plex [K11]; 1xTMT6plex [N-Term]; 1xPhospho [S3(100)]	2	0.893437	0.761535	0.962771	0.822	0.686	0.835	-0.28	-0.54	-0.26	13.9	11.4	9.6		High	High	High	High	High	High	High	High	High	TGGT1_214440 [390-400]	TGGT1_214440 1xPhospho [S392(100)]	2.35	100	1	8.3	13.9	13.9	7.1	11.4	14.3	8.4	9.6	12	8.1	6.3	13.9	6.4	10.7	12.1	6.9
FALSE	High	[R].GSQGFLK.[E]	TGGT1_211690	organism=Toxoplasma_gondii_GT1 | product=AAA family protein | location=TGGT1_chrIV:1531700-1551811(-) | length=1538 | sequence_SO=chromosome | SO=protein_coding	1xTMT6plex [K7]; 1xTMT6plex [N-Term]; 1xPhospho [S2(100)]	1	0.81221	0.99	0.7389	0.347	0.687	1.98	-1.53	-0.54	0.99	52.6	18.2	36.1		High	High	High	High	High	High	High	High	High	TGGT1_211690 [200-206]	TGGT1_211690 1xPhospho [S201(100)]	2.06	100	1	52.6	54	8.6	31.1	18.2	12.8	63.9	36.1	13.9	51.1	24.4	8.6	28	17	10.8	52.5
FALSE	High	[R].LPSPTSPFSSLSQDQAATSK.[A]	E9PMS6	LIM domain only protein 7 OS=Homo sapiens GN=LMO7 PE=1 SV=1	1xTMT6plex [K20]; 1xTMT6plex [N-Term]; 1xPhospho [S3(99.6)]	4	0.983763	0.98845	0.946317	0.846	0.687	0.812	-0.24	-0.54	-0.3	14.9	12.6	10.3		High	High	High	High	High	High	High	High	High	E9PMS6 [551-570]	E9PMS6 1xPhospho [S553(99.6)]	3.11	100	1	20.5	14.9	5.1	12.6	12.9	7.6	22.9	10.3	8.1	19.9	6.8	5.1	11.4	12	6.4	18.8
FALSE	High	[K].SLSSQNSDELKSGDTVIAGDSHR.[K]	TGGT1_231790	organism=Toxoplasma_gondii_GT1 | product=hypothetical protein | location=TGGT1_chrVIII:1532804-1536806(-) | length=1232 | sequence_SO=chromosome | SO=protein_coding	1xTMT6plex [K11]; 1xTMT6plex [N-Term]; 1xPhospho [S/T]	1	0.994524	0.629643	0.573825	1.006	0.688	0.683	0.01	-0.54	-0.55	23.8	24	16.4		High	High	High	High	High	High	High	High	High	TGGT1_231790 [753-775]		1.78	100	1	23.8	15.4	30.4	24	32.8	15.5	25	11.6	16.4	23.2	7	30.4	21.6	30.5	13.1	20.5
FALSE	High	[K].GKGSPRPQAPK.[A]	A0A0A0MRM9	Nucleolar and coiled-body phosphoprotein 1 (Fragment) OS=Homo sapiens GN=NOLC1 PE=1 SV=1	2xTMT6plex [K2; K11]; 1xTMT6plex [N-Term]; 1xPhospho [S4(100)]	3	0.786334	0.315188	0.644161	1.064	0.688	0.647	0.09	-0.54	-0.63	19.3	20.5	13.3		High	High	High	High	High	High	High	High	High	A0A0A0MRM9 [544-554]	A0A0A0MRM9 1xPhospho [S547(100)]	1.75	100	1	45.4	19.3	15.7	20.5	26.1	13.5	13.2	17.1	13.3	44.2	8.7	15.7	18.5	24.3	11.4	10.9
FALSE	High	[K].ASPITNDGEDEFVPSDGLDKDEYTFSPGK.[S]	Q02880	DNA topoisomerase 2-beta OS=Homo sapiens GN=TOP2B PE=1 SV=3	2xTMT6plex [K20; K29]; 1xTMT6plex [N-Term]; 2xPhospho [S26(98.7); S/Y/T]	3	0.864286	0.798586	0.492192	1.678	0.688	0.41	0.75	-0.54	-1.29	23.1	38.8	15.9		High	Not Found	High	High	High	High	High	High	Not Found	Q02880 [1399-1427]	Q02880 2xPhospho [S1424(98.7); S/Y/T]	1.57	78	1	28.2	0	18.9	38.8	44.2	16.3	27.8	9.1	0	27.5	0	18.9	35	41.2	13.7	22.8
FALSE	High	[R].EKDEDSSEEEEDLDTGFMNENPMGHGLAEALK.[Y]	TGGT1_318140	organism=Toxoplasma_gondii_GT1 | product=SART-1 family protein | location=TGGT1_chrIV:1468174-1476334(+) | length=861 | sequence_SO=chromosome | SO=protein_coding	2xTMT6plex [K2; K32]; 2xPhospho [S6(100); S7(100)]	1			0.8069	0.552	0.689	1.248	-0.86	-0.54	0.32	16.5	9.1	11.4		Not Found	High	Not Found	High	Not Found	High	High	High	High	TGGT1_318140 [713-744]	TGGT1_318140 2xPhospho [S718(100); S719(100)]	3.02	67	1	0	16.5	0	6	0	14	10	11.4	12.7	0	7.5	0	5.4	0	11.8	8.2
FALSE	High	[R].RLSAPSGGTMETR.[C]	TGGT1_234900	organism=Toxoplasma_gondii_GT1 | product=PHD-finger domain-containing protein | location=TGGT1_chrX:4428067-4444742(+) | length=4608 | sequence_SO=chromosome | SO=protein_coding	1xTMT6plex [N-Term]; 1xPhospho [S3(100)]	1	0.356825	0.0946045	0.568479	0.754	0.689	0.913	-0.41	-0.54	-0.13	11.3	8.5	7.8		High	High	High	High	High	High	High	High	High	TGGT1_234900 [3558-3570]	TGGT1_234900 1xPhospho [S3560(100)]	2.71	100	1	11.3	14.1	8.6	8.5	7.5	8.5	4.5	7.8	8.3	11	6.4	8.6	7.7	7	7.2	3.7
FALSE	High	[K].SIGTANRPMGAGEALR.[R]	Q12906	Interleukin enhancer-binding factor 3 OS=Homo sapiens GN=ILF3 PE=1 SV=3	1xTMT6plex [N-Term]	1	0.863405	0.486131	0.774847	0.916	0.689	0.751	-0.13	-0.54	-0.41	8.2	7.5	5.7		High	High	High	High	High	High	High	High	High	Q12906 [258-273]		2.3	100	1	9	7.1	8.2	10	4.4	7.5	5.7	8.9	3.6	8.8	3.2	8.2	9	4.1	6.4	4.7
FALSE	High	[R].AGGGGGLGAGSPALSGGQGR.[R]	Q6IQ22	Ras-related protein Rab-12 OS=Homo sapiens GN=RAB12 PE=1 SV=3	1xTMT6plex [N-Term]; 1xPhospho [S11(100)]	6	0.959072	0.503918	0.655857	1.165	0.689	0.591	0.22	-0.54	-0.76	33.2	38.7	22.9		High	High	High	High	High	High	High	High	High	Q6IQ22 [11-30]	Q6IQ22 1xPhospho [S21(100)]	2.34	100	1	56.4	26	33.2	38.7	51.2	18.7	22.9	20.3	32.7	54.8	11.8	33.2	34.9	47.7	15.8	18.8
FALSE	High	[R].SKEGHSLEMENENLVENGADSDEDDNSFLK.[Q]	F8VQE1	LIM domain and actin-binding protein 1 OS=Homo sapiens GN=LIMA1 PE=1 SV=1	2xTMT6plex [K2; K30]; 1xTMT6plex [N-Term]; 1xPhospho [S21(100)]	4	0.990902	0.854244	0.911601	1.233	0.689	0.559	0.3	-0.54	-0.84	14.4	17.8	10		High	High	High	High	High	High	High	High	High	F8VQE1 [505-534]	F8VQE1 1xPhospho [S525(100)]	4	100	1	27.8	12	14.4	25.7	17.8	8.3	37.4	10	4.9	27	5.4	14.4	23.2	16.6	7	30.7
FALSE	High	[K].HLSASSVDSESDEECPK.[L]	TGGT1_205558	organism=Toxoplasma_gondii_GT1 | product=NAC domain-containing protein | location=TGGT1_chrVIIa:1246583-1248351(+) | length=189 | sequence_SO=chromosome | SO=protein_coding	1xCarbamidomethyl [C15]; 1xTMT6plex [K17]; 1xTMT6plex [N-Term]; 2xPhospho [S]	2	0.165867	0.0373428	0.00606296	1.247	0.689	0.553	0.32	-0.54	-0.86	7.5	9.3	5.1		High	High	High	High	High	High	High	High	High	TGGT1_205558 [9-25]		2.3	78	1	6.8	0	8.2	9.3	9.4	8.7	4.7	5.6	0	6.6	0	8.2	8.4	8.8	7.3	3.9
FALSE	High	[K].LYKDDHEEDTIGEDGNACGK.[V]	TGGT1_293690	organism=Toxoplasma_gondii_GT1 | product=profilin PRF | location=TGGT1_chrIa:496750-498091(-) | length=165 | sequence_SO=chromosome | SO=protein_coding	1xCarbamidomethyl [C18]; 2xTMT6plex [K3; K20]; 1xTMT6plex [N-Term]	1	0.462232	0.694215	0.906386	0.641	0.69	1.077	-0.64	-0.53	0.11	27.1	17.4	18.7		High	High	High	High	High	High	High	High	High	TGGT1_293690 [47-66]		3.03	100	1	29	17.8	27.1	24.3	17.4	16.4	25.8	18.2	18.7	28.2	8	27.1	21.9	16.2	13.9	21.2
FALSE	High	[R].AAAPLLPENMKPTSVTGESDTDRER.[V]	TGGT1_232080	organism=Toxoplasma_gondii_GT1 | product=hypothetical protein | location=TGGT1_chrVIII:1804634-1839298(-) | length=10329 | sequence_SO=chromosome | SO=protein_coding	1xTMT6plex [K11]; 1xTMT6plex [N-Term]; 2xPhospho [T/S]	4	0.481659	0.313091	0.898377	0.839	0.691	0.823	-0.25	-0.53	-0.28	8.5	7.1	5.9		High	Not Found	High	High	High	High	High	High	High	TGGT1_232080 [4891-4915]		1.24	89	1	9.7	0	7.5	6.3	7.5	7.1	5.5	8.5	5.9	9.4	0	7.5	5.7	7	6	4.6
FALSE	High	[R].HGGRGSPAR.[N]	TGGT1_306600	organism=Toxoplasma_gondii_GT1 | product=RNA recognition motif-containing protein | location=TGGT1_chrIX:5986467-5988759(-) | length=189 | sequence_SO=chromosome | SO=protein_coding	1xTMT6plex [N-Term]; 1xPhospho [S6(100)]	1	0.961069	0.748732	0.885967	0.852	0.692	0.812	-0.23	-0.53	-0.3	47	40	32.5		High	High	High	High	High	High	High	High	High	TGGT1_306600 [111-119]	TGGT1_306600 1xPhospho [S116(100)]	2.93	100	1	25.3	47	67.6	31.9	40	48.8	23.9	32.5	51.4	24.6	21.3	67.6	28.8	37.3	41.2	19.6
FALSE	High	[K].AFSGPTVAVASK.[G]	TGGT1_320080	organism=Toxoplasma_gondii_GT1 | product=hypothetical protein | location=TGGT1_chrIV:470763-478288(+) | length=1673 | sequence_SO=chromosome | SO=protein_coding	1xTMT6plex [K12]; 1xTMT6plex [N-Term]; 1xPhospho [S3(100)]	3	0.999865	0.543162	0.534745	1.08	0.692	0.641	0.11	-0.53	-0.64	23	24.8	15.9		High	High	High	High	High	High	High	High	High	TGGT1_320080 [278-289]	TGGT1_320080 1xPhospho [S280(100)]	2.11	100	1	23	15.2	40.7	19.9	29.2	24.8	14.9	23.8	15.9	22.3	6.9	40.7	17.9	27.2	20.9	12.2
FALSE	High	[K].AFDGDGSVPPPMSPAKSLSANDRVPTK.[L]	TGGT1_283510	organism=Toxoplasma_gondii_GT1 | product=hypothetical protein | location=TGGT1_chrV:2942804-2948041(+) | length=314 | sequence_SO=chromosome | SO=protein_coding	2xTMT6plex [K16; K27]; 1xTMT6plex [N-Term]; 2xPhospho [S13(98.9); S17(97.9)]	3	0.956721	0.157762	0.2259	0.772	0.694	0.899	-0.37	-0.53	-0.15	28.6	22.1	19.8		High	High	High	High	High	High	High	High	High	TGGT1_283510 [143-169]	TGGT1_283510 2xPhospho [S155(98.9); S159(97.9)]	2.73	100	1	28.6	23.8	31.1	21.2	39	22.1	19.8	20	16.7	27.8	10.8	31.1	19.1	36.3	18.6	16.3
FALSE	High	[K].NVLSPFSNR.[R]	TGGT1_245720	organism=Toxoplasma_gondii_GT1 | product=SWI2/SNF2-containing protein | location=TGGT1_chrXII:2416549-2434029(+) | length=3129 | sequence_SO=chromosome | SO=protein_coding	1xTMT6plex [N-Term]; 1xPhospho [S4(100)]	2	0.457564	0.143679	0.627597	0.971	0.694	0.715	-0.04	-0.53	-0.48	23.8	23.1	16.5		High	High	High	High	High	High	High	High	High	TGGT1_245720 [2409-2417]	TGGT1_245720 1xPhospho [S2412(100)]	1.72	100	1	23	30	23.8	15.8	23.5	23.1	16.5	22.6	14.1	22.4	13.5	23.8	14.2	21.9	19.5	13.6
FALSE	High	[K].KVVEAVNSDSDSEFGIPK.[K]	Q02880	DNA topoisomerase 2-beta OS=Homo sapiens GN=TOP2B PE=1 SV=3	2xTMT6plex [K1; K18]; 1xTMT6plex [N-Term]; 3xPhospho [S8(100); S10(100); S12(100)]	4	0.932518	0.54182	0.367937	1.392	0.694	0.498	0.48	-0.53	-1.01	31.2	43.4	21.6		High	High	High	High	High	High	High	High	High	Q02880 [1515-1532]	Q02880 3xPhospho [S1522(100); S1524(100); S1526(100)]	1.45	100	1	33	28.1	31.2	45	43.4	19.1	27.6	21.6	21.6	32.1	12.7	31.2	40.6	40.4	16.1	22.7
FALSE	High	[R].QNGSNDSDRYSDNEEDSKIELK.[L]	G5E972	Lamina-associated polypeptide 2, isoforms beta/gamma OS=Homo sapiens GN=TMPO PE=1 SV=1	1xDeamidated [N2]; 2xTMT6plex [K18; K22]; 1xTMT6plex [N-Term]; 1xPhospho [Y/S]	5	0.969627	0.797233	0.636154	1.396	0.694	0.497	0.48	-0.53	-1.01	24.7	34.5	17.2		High	Not Found	High	High	High	High	High	High	Not Found	G5E972 [174-195]		1.59	78	1	31.8	0	19.2	34.5	45.4	13.8	25.6	11.5	0	30.9	0	19.2	31.1	42.2	11.7	21.1
FALSE	High	[R].LEFSRGSLER.[D]	TGGT1_288350	organism=Toxoplasma_gondii_GT1 | product=hypothetical protein | location=TGGT1_chrIX:2274573-2280483(-) | length=1053 | sequence_SO=chromosome | SO=protein_coding	1xTMT6plex [N-Term]; 1xPhospho [S7(100)]	3	0.998703	0.99607	0.990301	0.751	0.695	0.926	-0.41	-0.52	-0.11	49.1	36.9	34.1		High	High	High	High	High	High	High	High	High	TGGT1_288350 [450-459]	TGGT1_288350 1xPhospho [S456(100)]	2.34	100	1	16.2	49.1	82.7	24.5	36.9	66.8	23.1	34.1	96.4	15.7	22.2	82.7	22.1	34.3	56.4	19
FALSE	High	[R].SGGLASVVEAAK.[A]	TGGT1_247450	organism=Toxoplasma_gondii_GT1 | product=hypothetical protein | location=TGGT1_chrXII:3275746-3284022(+) | length=2303 | sequence_SO=chromosome | SO=protein_coding	1xTMT6plex [K12]; 1xTMT6plex [N-Term]; 1xPhospho [S1(100)]	3	0.913689	0.130118	0.218239	0.892	0.695	0.779	-0.16	-0.53	-0.36	27.7	24.7	19.3		High	High	High	High	High	High	High	High	High	TGGT1_247450 [2234-2245]	TGGT1_247450 1xPhospho [S2234(100)]	1.82	100	1	27.7	29.4	24.7	24.7	29.5	23.9	19.3	26.1	17.9	26.9	13.3	24.7	22.3	27.4	20.2	15.8
FALSE	High	[R].SSTLSSSSMSLSPK.[L]	O15119	T-box transcription factor TBX3 OS=Homo sapiens GN=TBX3 PE=1 SV=4	1xTMT6plex [K14]; 1xTMT6plex [N-Term]; 1xPhospho [S12(100)]	2	0.991287	0.45136	0.392471	1.207	0.695	0.576	0.27	-0.52	-0.8	26.1	31.6	18.2		High	High	High	High	High	High	High	High	High	O15119 [696-709]	O15119 1xPhospho [S707(100)]	3.57	100	1	38.9	17.8	26.1	31.6	37	18.1	27.6	18.2	7.8	37.9	8.1	26.1	28.5	34.4	15.2	22.7
FALSE	High	[K].RGVRSDAEVTDDNIYEEHTDRK.[V]	TGGT1_203310	organism=Toxoplasma_gondii_GT1 | product=dense granule protein GRA7 | location=TGGT1_chrVIIa:2502941-2503651(+) | length=236 | sequence_SO=chromosome | SO=protein_coding	1xTMT6plex [K22]; 1xTMT6plex [N-Term]; 2xPhospho [S5(100); T10(100)]	4	0.929892	0.866767	0.615491	1.208	0.695	0.575	0.27	-0.53	-0.8	17.4	21	12.1		High	High	High	High	High	High	High	High	High	TGGT1_203310 [103-124]	TGGT1_203310 2xPhospho [S107(100); T112(100)]	3.59	89	1	29.2	0	10.3	28.8	21	13.6	19.9	12.1	11.5	28.4	0	10.3	26	19.5	11.5	16.4
FALSE	High	[R].KQSLEGERR.[T]	TGGT1_235490	organism=Toxoplasma_gondii_GT1 | product=hypothetical protein | location=TGGT1_chrX:4794558-4804621(+) | length=923 | sequence_SO=chromosome | SO=protein_coding	1xTMT6plex [K1]; 1xTMT6plex [N-Term]; 1xPhospho [S3(100)]	1	0.98849	0.871083	0.79851	0.872	0.696	0.798	-0.2	-0.52	-0.33	40.4	35.2	28.1		High	High	High	High	High	High	High	High	High	TGGT1_235490 [207-215]	TGGT1_235490 1xPhospho [S209(100)]	2.1	100	1	21.8	40.4	40.9	28.6	39.3	35.2	24.1	28.1	38.3	21.2	18.3	40.9	25.8	36.6	29.7	19.8
FALSE	High	[K].TDLEKDIISDTSGDFRK.[L]	P07355	Annexin A2 OS=Homo sapiens GN=ANXA2 PE=1 SV=2	2xTMT6plex [K5; K17]; 1xTMT6plex [N-Term]	3	0.918249	0.871895	0.987564	0.62	0.697	1.125	-0.69	-0.52	0.17	24	14.9	16.7		High	High	High	High	High	High	High	High	Not Found	P07355 [153-169]		1.32	89	1	32.5	15	24	39.1	10.6	14.9	33.7	8.3	0	31.6	6.8	24	35.3	9.8	12.5	27.6
FALSE	High	[K].SFEDLTDHPVTR.[S]	P78536	Disintegrin and metalloproteinase domain-containing protein 17 OS=Homo sapiens GN=ADAM17 PE=1 SV=1	1xTMT6plex [N-Term]; 1xPhospho [S1(100)]	1	0.948927	0.884604	0.984809	0.871	0.697	0.8	-0.2	-0.52	-0.32	17.7	15.5	12.4		High	High	High	High	High	High	High	High	High	P78536 [791-802]	P78536 1xPhospho [S791(100)]	2.59	100	1	21.1	17.7	13.4	15.5	20	12.7	25.4	11	12.4	20.5	8	13.4	13.9	18.6	10.7	20.8
FALSE	High	[K].GEASDGGGRWSEDGDEPGKK.[R]	TGGT1_248940	organism=Toxoplasma_gondii_GT1 | product=hypothetical protein | location=TGGT1_chrXII:4192819-4196503(-) | length=492 | sequence_SO=chromosome | SO=protein_coding	2xTMT6plex [K19; K20]; 1xTMT6plex [N-Term]; 2xPhospho [S4(100); S11(100)]	2	0.9437	0.690992	0.510354	1.153	0.697	0.605	0.2	-0.52	-0.72	23	26.5	16		High	High	High	High	High	High	High	High	High	TGGT1_248940 [170-189]	TGGT1_248940 2xPhospho [S173(100); S180(100)]	1.7	100	1	27	12.7	23	26.5	29.1	13.8	20.7	16	10.8	26.2	5.7	23	23.9	27.1	11.6	17
FALSE	High	[R].RRVSRSPGQGK.[E]	TGGT1_247450	organism=Toxoplasma_gondii_GT1 | product=hypothetical protein | location=TGGT1_chrXII:3275746-3284022(+) | length=2303 | sequence_SO=chromosome | SO=protein_coding	1xTMT6plex [K11]; 1xTMT6plex [N-Term]; 2xPhospho [S4(100); S6(100)]	1	0.979269	0.883306	0.785988	1.316	0.697	0.53	0.4	-0.52	-0.92	83	109.2	57.9		High	High	High	High	High	High	High	High	High	TGGT1_247450 [286-296]	TGGT1_247450 2xPhospho [S289(100); S291(100)]	3.42	100	1	26.4	83	200.5	44.7	109.2	136.4	20.4	57.9	133.7	25.6	37.6	200.5	40.3	101.7	115	16.8
FALSE	High	[R].LHQALSAK.[H]	TGGT1_256980	organism=Toxoplasma_gondii_GT1 | product=glycerol-3-phosphate-acyltransferase | location=TGGT1_chrVIIb:4232332-4243743(-) | length=1002 | sequence_SO=chromosome | SO=protein_coding	1xTMT6plex [K8]; 1xTMT6plex [N-Term]; 1xPhospho [S6(100)]	2	0.99994	0.758432	0.764154	1.414	0.697	0.493	0.5	-0.52	-1.02	18.7	26.5	13		High	High	High	High	High	High	High	High	High	TGGT1_256980 [562-569]	TGGT1_256980 1xPhospho [S567(100)]	2.57	100	1	8.6	18.7	28.6	5.6	30.5	26.5	2.8	13	24.9	8.3	8.5	28.6	5	28.4	22.3	2.3
FALSE	High	[K].FVGVLSSAGEGSDREDGKWR.[G]	TGGT1_306020	organism=Toxoplasma_gondii_GT1 | product=hypothetical protein | location=TGGT1_chrIX:5506123-5536326(+) | length=8858 | sequence_SO=chromosome | SO=protein_coding	1xTMT6plex [K18]; 1xTMT6plex [N-Term]; 3xPhospho [S6(100); S7(100); S12(100)]	1	0.889846	0.724719	0.469729	0.831	0.698	0.84	-0.27	-0.52	-0.25	8.1	6.7	5.6		High	High	High	High	High	High	High	High	High	TGGT1_306020 [2010-2029]	TGGT1_306020 3xPhospho [S2015(100); S2016(100); S2021(100)]	2.3	100	1	8.1	5.1	8.6	6.7	11.6	6.7	8.6	3.8	5.6	7.9	2.3	8.6	6.1	10.8	5.7	7
FALSE	High	[R].MIGSDITGSPLDGASAR.[E]	TGGT1_273800	organism=Toxoplasma_gondii_GT1 | product=WD domain, G-beta repeat-containing protein | location=TGGT1_chrVIII:3241752-3255404(+) | length=3633 | sequence_SO=chromosome | SO=protein_coding	1xTMT6plex [N-Term]; 1xPhospho [S4(100)]	1	0.372882	0.290324	0.924536	0.75	0.699	0.931	-0.41	-0.52	-0.1	9.2	6.9	6.4		High	High	High	High	High	High	High	High	Not Found	TGGT1_273800 [2326-2342]	TGGT1_273800 1xPhospho [S2329(100)]	1.47	89	1	9.2	16.3	6.9	6.7	6.9	7.8	7.2	5.8	0	9	7.4	6.9	6	6.4	6.6	5.9
FALSE	High	[R].SSGHSSSELSPDAVEK.[A]	Q9UQ35	Serine/arginine repetitive matrix protein 2 OS=Homo sapiens GN=SRRM2 PE=1 SV=2	1xTMT6plex [K16]; 1xTMT6plex [N-Term]; 1xPhospho [S7(99.4)]	6	0.494843	0.318787	0.920114	0.881	0.699	0.794	-0.18	-0.52	-0.33	33.4	29.4	23.3		High	High	High	High	High	High	High	High	High	Q9UQ35 [1378-1393]	Q9UQ35 1xPhospho [S1384(99.4)]	2.46	100	1	31.8	33.4	35.6	31.6	29.4	19.4	34.7	23.3	17.5	30.9	15.1	35.6	28.5	27.4	16.4	28.5
FALSE	High	[K].DLDASASSAKPPSGSTTPR.[V]	TGGT1_311770	organism=Toxoplasma_gondii_GT1 | product=hypothetical protein | location=TGGT1_chrXI:2238415-2244852(+) | length=2076 | sequence_SO=chromosome | SO=protein_coding	1xTMT6plex [K10]; 1xTMT6plex [N-Term]; 1xPhospho [S/T]	4	0.0787326	0.0213605	0.559638	0.76	0.7	0.921	-0.4	-0.52	-0.12	16.1	12.2	11.2		High	High	High	High	High	High	High	High	High	TGGT1_311770 [1034-1052]		0.94	100	1	16.1	13.3	17.9	13.3	11.3	12.2	11.2	12.1	10.1	15.6	6	17.9	12	10.5	10.3	9.2
FALSE	High	[R].NDLLPFNSK.[I]	TGGT1_232350	organism=Toxoplasma_gondii_GT1 | product=lactate dehydrogenase LDH1 | location=TGGT1_chrVIII:2023599-2025126(+) | length=329 | sequence_SO=chromosome | SO=protein_coding	1xTMT6plex [K9]; 1xTMT6plex [N-Term]	3	0.959089	0.349874	0.47636	0.888	0.7	0.788	-0.17	-0.51	-0.34	53.9	47.9	37.7		High	High	High	High	High	High	High	High	High	TGGT1_232350 [102-110]		2.5	100	1	53.9	32.4	68.1	58.8	34.7	47.9	39.5	37.7	26.8	52.4	14.7	68.1	53	32.3	40.4	32.5
FALSE	High	[R].VFQGTALLR.[R]	TGGT1_248480	organism=Toxoplasma_gondii_GT1 | product=ribosomal protein RPS9 | location=TGGT1_chrXII:3816916-3818776(+) | length=188 | sequence_SO=chromosome | SO=protein_coding	1xTMT6plex [N-Term]	1	0.592713	0.930375	0.806217	0.213	0.701	3.289	-2.23	-0.51	1.72	19	4.1	13.3		Not Found	High	High	High	High	High	Not Found	High	High	TGGT1_248480 [70-78]		2.04	78	1	0	12.6	28.8	4.1	3.3	32.3	0	9.4	18.9	0	5.7	28.8	3.7	3	27.3	0
FALSE	High	[K].GDTLDNEAEGGSSPK.[R]	TGGT1_312260	organism=Toxoplasma_gondii_GT1 | product=hypothetical protein | location=TGGT1_chrXI:2512317-2516826(-) | length=904 | sequence_SO=chromosome | SO=protein_coding	1xTMT6plex [K15]; 1xTMT6plex [N-Term]; 1xPhospho [S13(100)]	3	0.419509	0.428323	0.999805	0.816	0.701	0.859	-0.29	-0.51	-0.22	14.2	11.6	10		High	High	High	High	High	High	High	High	High	TGGT1_312260 [862-876]	TGGT1_312260 1xPhospho [S874(100)]	2.43	100	1	14.2	11.2	19	11.6	13.9	8.2	10	9.5	14	13.8	5.1	19	10.5	12.9	6.9	8.2
FALSE	High	[R].RNSSFATTGYK.[K]	TGGT1_289910	organism=Toxoplasma_gondii_GT1 | product=hypothetical protein | location=TGGT1_chrIX:3322620-3324452(-) | length=610 | sequence_SO=chromosome | SO=protein_coding	1xTMT6plex [K11]; 1xTMT6plex [N-Term]; 2xPhospho [S3(100); S4(100)]	1	0.568399	0.221587	0.701648	0.83	0.701	0.844	-0.27	-0.51	-0.24	29.3	24.3	20.5		High	High	High	High	High	High	High	High	High	TGGT1_289910 [593-603]	TGGT1_289910 2xPhospho [S595(100); S596(100)]	2.05	100	1	29.3	29.4	21.3	16.7	26.9	24.3	16.5	20.5	21.7	28.5	13.3	21.3	15.1	25	20.5	13.5
FALSE	High	[R].STGVSFWTQDSDENEQEQQSDTEEGSNKK.[E]	O14974	Protein phosphatase 1 regulatory subunit 12A OS=Homo sapiens GN=PPP1R12A PE=1 SV=1	1xDeamidated [N/Q]; 2xTMT6plex [K28; K29]; 1xTMT6plex [N-Term]; 2xPhospho [S20(98.7); T/S]	2	0.997672	0.880917	0.887731	1.477	0.701	0.474	0.56	-0.51	-1.08	9.1	13.4	6.4		High	Not Found	High	High	High	High	High	High	High	O14974 [852-880]	O14974 2xPhospho [S871(98.7); T/S]	2.61	89	1	17.5	0	4.7	13.4	13.5	3.6	13.2	3.2	6.4	17	0	4.7	12.1	12.6	3	10.8
FALSE	High	[R].VHSGAATPVGEGK.[K]	TGGT1_239620	organism=Toxoplasma_gondii_GT1 | product=5'-nucleotidase, C-terminal domain-containing protein | location=TGGT1_chrVI:797498-803758(-) | length=882 | sequence_SO=chromosome | SO=protein_coding	1xTMT6plex [K13]; 1xTMT6plex [N-Term]; 1xPhospho [S3(100)]	2	0.999714	0.460179	0.471525	0.864	0.702	0.813	-0.21	-0.51	-0.3	53	45.8	37.2		High	High	High	High	High	High	High	High	High	TGGT1_239620 [745-757]	TGGT1_239620 1xPhospho [S747(100)]	3.89	100	1	53	32.3	60.5	45.8	60.1	37.1	39	37.2	33.7	51.5	14.6	60.5	41.3	55.9	31.3	32.1
FALSE	High	[R].NVVIEQPYGSPK.[I]	TGGT1_247550	organism=Toxoplasma_gondii_GT1 | product=heat shock protein HSP60 | location=TGGT1_chrXII:3342084-3346052(-) | length=575 | sequence_SO=chromosome | SO=protein_coding	1xTMT6plex [K12]; 1xTMT6plex [N-Term]; 1xPhospho [S10(100)]	3	0.966124	0.61444	0.479434	0.899	0.702	0.78	-0.15	-0.51	-0.36	10.3	9.3	7.2		High	High	High	High	High	High	High	High	High	TGGT1_247550 [59-70]	TGGT1_247550 1xPhospho [S68(100)]	2.51	100	1	10.3	4.3	10.3	9.3	11.3	5.9	7.2	2.6	7.5	10.1	1.9	10.3	8.4	10.5	5	5.9
FALSE	High	[R].SRSPLGFYVHLK.[N]	B9ZVT1	RNA-binding protein 12B OS=Homo sapiens GN=RBM12B PE=1 SV=2	1xTMT6plex [K12]; 1xTMT6plex [N-Term]; 2xPhospho [S1(100); S3(100)]	1	0.924978	0.653492	0.450186	1.209	0.702	0.581	0.27	-0.51	-0.78	12.7	15.4	8.9		High	High	High	High	High	High	High	High	High	B9ZVT1 [278-289]	B9ZVT1 2xPhospho [S278(100); S280(100)]	1.36	100	1	20.1	6.5	12.7	17.4	15.4	9.1	11.1	8.9	6.7	19.6	2.9	12.7	15.7	14.3	7.7	9.1
FALSE	High	[K].VDATSETDIADK.[Q]	TGGT1_211680	organism=Toxoplasma_gondii_GT1 | product=protein disulfide isomerase | location=TGGT1_chrIV:1556190-1558014(+) | length=471 | sequence_SO=chromosome | SO=protein_coding	1xTMT6plex [K12]; 1xTMT6plex [N-Term]	2	0.540189	0.0584339	0.239542	0.857	0.703	0.82	-0.22	-0.51	-0.29	33.6	28.8	23.6		High	High	High	High	High	High	High	High	High	TGGT1_211680 [85-96]		2.14	100	1	41.9	29.9	33.6	31.8	28.8	25	25.5	23.6	14	40.7	13.5	33.6	28.7	26.8	21.1	20.9
FALSE	High	[K].WAHDKFSGEEGEIEDDESGTENREEKDNIQPTTE.[-]	Q9Y2W1	Thyroid hormone receptor-associated protein 3 OS=Homo sapiens GN=THRAP3 PE=1 SV=2	1xDeamidated [N22]; 2xTMT6plex [K5; K26]; 1xTMT6plex [N-Term]; 1xPhospho [S/T]	2	0.665218	0.277595	0.0901	1.47	0.703	0.478	0.56	-0.51	-1.06	8.1	12	5.7		High	High	High	High	High	High	High	High	High	Q9Y2W1 [922-955]		1.35	100	1	7.7	10.4	8.1	15.6	12	7.1	7.8	3.6	5.7	7.4	4.7	8.1	14	11.1	6	6.4
FALSE	High	[K].TGDSGLPSPSVGK.[R]	TGGT1_249180	organism=Toxoplasma_gondii_GT1 | product=bifunctional dihydrofolate reductase-thymidylate synthase | location=TGGT1_chrXII:4294324-4300363(-) | length=610 | sequence_SO=chromosome | SO=protein_coding	1xTMT6plex [K13]; 1xTMT6plex [N-Term]; 1xPhospho [S8(100)]	4	0.904461	0.177515	0.232125	0.787	0.704	0.895	-0.35	-0.51	-0.16	8.4	6.6	5.9		High	High	High	High	High	High	High	High	High	TGGT1_249180 [60-72]	TGGT1_249180 1xPhospho [S67(100)]	2.48	89	1	7.9	0	8.8	9.7	6.6	6.4	5.9	2.9	5.9	7.7	0	8.8	8.7	6.1	5.4	4.8
FALSE	High	[R].LQVSSSDEEEAGGKPR.[V]	TGGT1_257310	organism=Toxoplasma_gondii_GT1 | product=hypothetical protein | location=TGGT1_chrVIIb:4065756-4067519(+) | length=355 | sequence_SO=chromosome | SO=protein_coding	1xTMT6plex [K14]; 1xTMT6plex [N-Term]; 2xPhospho [S5(100); S6(100)]	4	0.163019	0.0160318	0.217218	0.82	0.704	0.859	-0.29	-0.51	-0.22	30.6	25.1	21.5		High	High	High	High	High	High	High	High	High	TGGT1_257310 [10-25]	TGGT1_257310 2xPhospho [S14(100); S15(100)]	1.51	100	1	29.6	34.4	30.6	24.3	25.1	30.3	21.5	25.3	21.3	28.8	15.6	30.6	21.9	23.3	25.6	17.7
FALSE	High	[K].RESESESDETPPAAPQLIK.[K]	O60832	H/ACA ribonucleoprotein complex subunit 4 OS=Homo sapiens GN=DKC1 PE=1 SV=3	1xTMT6plex [K19]; 1xTMT6plex [N-Term]; 2xPhospho [S3(100); S5(99.3)]	6	0.918512	0.391807	0.592483	0.982	0.704	0.717	-0.03	-0.51	-0.48	7.9	7.7	5.5		High	High	High	High	High	High	High	High	High	O60832 [449-467]	O60832 2xPhospho [S451(100); S453(99.3)]	1.42	100	1	10.6	7.4	7.9	7.7	9	6.5	9.9	3.7	5.5	10.3	3.4	7.9	7	8.3	5.5	8.2
FALSE	High	[R].NRSAADIPLPPVADR.[L]	TGGT1_246720	organism=Toxoplasma_gondii_GT1 | product=hypothetical protein | location=TGGT1_chrXII:2874731-2876239(+) | length=502 | sequence_SO=chromosome | SO=protein_coding	1xTMT6plex [N-Term]; 1xPhospho [S3(100)]	4	0.988089	0.666787	0.583644	1.048	0.704	0.671	0.07	-0.51	-0.57	37.9	39.7	26.7		High	High	High	High	High	High	High	High	High	TGGT1_246720 [233-247]	TGGT1_246720 1xPhospho [S235(100)]	2.49	100	1	47.1	18.3	37.9	39.7	41.4	22.6	27.4	20.5	26.7	45.8	8.3	37.9	35.8	38.5	19.1	22.5
FALSE	High	[R].GSFLGSSESLSLGQPGCGGR.[R]	TGGT1_313370	organism=Toxoplasma_gondii_GT1 | product=hypothetical protein | location=TGGT1_chrXI:3281764-3287206(+) | length=1687 | sequence_SO=chromosome | SO=protein_coding	1xCarbamidomethyl [C17]; 1xTMT6plex [N-Term]; 2xPhospho [S6(99.4); S9(100)]	7	0.580814	0.8922	0.834748	1.145	0.704	0.615	0.2	-0.51	-0.7	8.1	9.3	5.7		High	High	High	High	High	High	High	High	High	TGGT1_313370 [745-764]	TGGT1_313370 2xPhospho [S750(99.4); S753(100)]	3.03	100	1	8.1	8.7	2.9	6.8	9.7	9.3	5.7	5.5	10.5	7.9	3.9	2.9	6.1	9	7.9	4.7
FALSE	High	[R].LEGLGSSEADQDGLASTVR.[S]	Q07065	Cytoskeleton-associated protein 4 OS=Homo sapiens GN=CKAP4 PE=1 SV=2	1xTMT6plex [N-Term]	1	0.959089	0.357992	0.257068	1.209	0.704	0.583	0.27	-0.51	-0.78	12.7	15.3	8.9		High	High	High	High	High	High	High	High	High	Q07065 [455-473]		2	100	1	12.7	11.7	13.7	10.1	15.3	15.5	8.9	13.4	6.9	12.3	5.3	13.7	9.1	14.3	13.1	7.3
FALSE	High	[K].YKDLDEDELLGNLSETELK.[Q]	Q9NYL9	Tropomodulin-3 OS=Homo sapiens GN=TMOD3 PE=1 SV=1	1xDeamidated [N12]; 2xTMT6plex [K2; K19]; 1xTMT6plex [N-Term]; 1xPhospho [S/T/Y]	2	0.744174	0.937597	0.551157	1.504	0.704	0.468	0.59	-0.51	-1.1	10.3	15.4	7.2		High	High	High	High	High	High	High	High	High	Q9NYL9 [12-30]		1.44	100	1	20.5	4.8	10.3	16.8	15.4	10.4	15.5	5.8	7.2	19.9	2.2	10.3	15.2	14.4	8.8	12.7
FALSE	High	[K].SYMNPGDQSPADSNK.[T]	Q92754	Transcription factor AP-2 gamma OS=Homo sapiens GN=TFAP2C PE=1 SV=1	1xTMT6plex [K15]; 1xTMT6plex [N-Term]; 1xPhospho [S9(100)]	3	0.906837	0.872566	0.996619	0.716	0.705	0.985	-0.48	-0.5	-0.02	11.7	8.4	8.2		High	High	High	High	High	High	High	High	High	Q92754 [426-440]	Q92754 1xPhospho [S434(100)]	1.99	100	1	11.7	12	5.8	8.4	7.6	9.6	10.7	8.2	6.5	11.4	5.4	5.8	7.5	7.1	8.1	8.8
FALSE	High	[R].HREMSPVPAIPSGGSPSR.[T]	TGGT1_287170	organism=Toxoplasma_gondii_GT1 | product=hypothetical protein | location=TGGT1_chrV:1407962-1410454(-) | length=363 | sequence_SO=chromosome | SO=protein_coding	1xTMT6plex [N-Term]; 2xPhospho [S5(100); S]	2	0.776142	0.558058	0.920988	0.883	0.705	0.799	-0.18	-0.5	-0.32	10.1	9	7.2		High	High	High	High	High	High	High	High	High	TGGT1_287170 [213-230]	TGGT1_287170 2xPhospho [S217(100); S]	2.84	100	1	5.9	18.4	10.1	9	7	9.1	5.6	10	7.2	5.7	8.3	10.1	8.1	6.6	7.7	4.6
FALSE	High	[R].VGSNSIFSNR.[S]	TGGT1_228150	organism=Toxoplasma_gondii_GT1 | product=hypothetical protein | location=TGGT1_chrX:450432-458115(+) | length=2115 | sequence_SO=chromosome | SO=protein_coding	1xTMT6plex [N-Term]; 1xPhospho [S3(100)]	3	0.999059	0.223786	0.212512	0.918	0.705	0.768	-0.12	-0.5	-0.38	22.4	20.6	15.8		High	High	High	High	High	High	High	High	High	TGGT1_228150 [740-749]	TGGT1_228150 1xPhospho [S742(100)]	2.43	100	1	20	22.4	29.5	20.6	38.7	17.1	17.5	15.8	12.5	19.4	10.1	29.5	18.6	36	14.4	14.4
FALSE	High	[R].ANSLQNLQR.[S]	TGGT1_209450	organism=Toxoplasma_gondii_GT1 | product=TLD protein | location=TGGT1_chrIb:1247683-1255332(-) | length=882 | sequence_SO=chromosome | SO=protein_coding	1xTMT6plex [N-Term]; 1xPhospho [S3(100)]	2	0.510449	0.309699	0.898083	0.687	0.706	1.027	-0.54	-0.5	0.04	50.2	34.5	35.4		High	High	High	High	High	High	High	High	High	TGGT1_209450 [554-562]	TGGT1_209450 1xPhospho [S556(100)]	2.52	100	1	33.9	57.8	50.2	34.5	47.4	33	30.9	35.4	39.4	32.9	26.1	50.2	31.1	44.2	27.9	25.4
FALSE	High	[R].RSSVMSVESLASK.[K]	TGGT1_241170	organism=Toxoplasma_gondii_GT1 | product=hypothetical protein | location=TGGT1_chrVI:1639455-1643673(+) | length=1275 | sequence_SO=chromosome | SO=protein_coding	1xTMT6plex [K13]; 1xTMT6plex [N-Term]; 2xPhospho [S6(100); S]	1	0.926783	0.751337	0.930275	0.738	0.706	0.957	-0.44	-0.5	-0.06	13.1	9.6	9.2		High	High	High	High	High	High	High	High	High	TGGT1_241170 [357-369]	TGGT1_241170 2xPhospho [S362(100); S]	2.49	100	1	13.1	13.2	8.8	9.6	12.8	9.6	14.5	7	9.2	12.7	6	8.8	8.6	11.9	8.1	11.9
FALSE	High	[K].KEAFPAESK.[S]	TGGT1_233460	organism=Toxoplasma_gondii_GT1 | product=SAG-related sequence SRS29B (SAG1) | location=TGGT1_chrVIII:2660455-2661465(+) | length=336 | sequence_SO=chromosome | SO=protein_coding	2xTMT6plex [K1; K9]; 1xTMT6plex [N-Term]; 1xPhospho [S8(100)]	1	0.984271	0.935676	0.982456	0.844	0.706	0.836	-0.24	-0.5	-0.26	15.8	13.4	11.2		High	High	High	High	High	High	High	High	High	TGGT1_233460 [271-279]	TGGT1_233460 1xPhospho [S278(100)]	1.95	100	1	15.8	6.6	25.8	13.5	13.4	12.5	10.8	15.5	11.2	15.4	3	25.8	12.2	12.5	10.5	8.9
FALSE	High	[R].RGSRSSQAETDSGLAHAGDLR.[S]	TGGT1_220320	organism=Toxoplasma_gondii_GT1 | product=BSD domain-containing protein | location=TGGT1_chrV:190287-194052(+) | length=319 | sequence_SO=chromosome | SO=protein_coding	1xTMT6plex [N-Term]; 2xPhospho [S/T]	2	0.965715	0.76072	0.88804	0.915	0.706	0.771	-0.13	-0.5	-0.38	10.3	9.4	7.2		High	High	High	High	High	High	High	High	High	TGGT1_220320 [205-225]		2.99	100	1	6.7	10.3	10.8	9.4	11	6.1	6.7	7.2	9.6	6.5	4.6	10.8	8.5	10.2	5.1	5.5
FALSE	High	[R].SRSVSPCSNVESR.[L]	Q9UQ35	Serine/arginine repetitive matrix protein 2 OS=Homo sapiens GN=SRRM2 PE=1 SV=2	1xCarbamidomethyl [C7]; 1xTMT6plex [N-Term]; 2xPhospho [S5(100); S]	1	0.978964	0.628702	0.740034	1.068	0.706	0.661	0.09	-0.5	-0.6	8.8	9.4	6.2		High	High	High	High	High	High	High	High	High	Q9UQ35 [950-962]	Q9UQ35 2xPhospho [S954(100); S]	2.13	100	1	8.8	9	7.8	10.9	9.4	5	10.9	6.2	3.6	8.6	4.1	7.8	9.8	8.7	4.2	8.9
FALSE	High	[K].TNPLLQR.[K]	TGGT1_215460	organism=Toxoplasma_gondii_GT1 | product=ribosomal protein RPS24 | location=TGGT1_chrX:6863478-6865141(-) | length=267 | sequence_SO=chromosome | SO=protein_coding	1xTMT6plex [N-Term]	1	0.409994	0.556927	0.954809	0.471	0.707	1.502	-1.09	-0.5	0.59	44	20.7	31.1		High	High	High	High	High	High	High	High	High	TGGT1_215460 [148-154]		2.32	100	1	27.3	44	45.5	20.7	20.6	39.9	18.5	31.1	37.8	26.6	19.9	45.5	18.7	19.2	33.6	15.2
FALSE	High	[R].QASSAASLSHPILTTK.[D]	TGGT1_246140	organism=Toxoplasma_gondii_GT1 | product=hypothetical protein | location=TGGT1_chrXII:2613682-2617328(-) | length=1030 | sequence_SO=chromosome | SO=protein_coding	1xTMT6plex [K16]; 1xTMT6plex [N-Term]; 1xPhospho [S/T]	7	0.72893	0.979097	0.834338	0.708	0.707	0.998	-0.5	-0.5	0	10.1	7.2	7.1		High	High	High	High	High	High	High	High	High	TGGT1_246140 [400-415]		1.43	100	1	10.6	10.1	5.2	6.2	7.2	7.6	7	7.1	9.8	10.3	4.6	5.2	5.6	6.7	6.4	5.7
FALSE	High	[R].RGASSFSSTPSGWK.[S]	TGGT1_308920	organism=Toxoplasma_gondii_GT1 | product=splicing factor U2AF protein | location=TGGT1_chrXI:318912-325751(-) | length=770 | sequence_SO=chromosome | SO=protein_coding	1xTMT6plex [K14]; 1xTMT6plex [N-Term]; 2xPhospho [S8(98.8); S/T]	4	0.892582	0.31718	0.527774	0.93	0.707	0.76	-0.1	-0.5	-0.4	25.5	23.7	18		High	High	High	High	High	High	High	High	High	TGGT1_308920 [96-109]	TGGT1_308920 2xPhospho [S103(98.8); S/T]	1.59	100	1	25.5	20.2	36.8	23.7	28.9	21.5	24.6	18	17.9	24.8	9.1	36.8	21.4	26.9	18.2	20.2
FALSE	High	[R].GVRSDAEVTDDNIYEEHTDRK.[V]	TGGT1_203310	organism=Toxoplasma_gondii_GT1 | product=dense granule protein GRA7 | location=TGGT1_chrVIIa:2502941-2503651(+) | length=236 | sequence_SO=chromosome | SO=protein_coding	1xTMT6plex [K21]; 1xTMT6plex [N-Term]; 3xPhospho [S4(100); T9(100); T18(100)]	4	0.721409	0.244812	0.0897328	0.967	0.707	0.731	-0.05	-0.5	-0.45	67.9	65.7	48		High	High	High	High	High	High	High	High	High	TGGT1_203310 [104-124]	TGGT1_203310 3xPhospho [S107(100); T112(100); T121(100)]	5.68	100	1	68.6	45.9	67.9	64.9	70.7	65.7	54.7	37.2	48	66.7	20.8	67.9	58.5	65.8	55.4	45
FALSE	High	[R].MRSFANDIPNK.[V]	TGGT1_310670	organism=Toxoplasma_gondii_GT1 | product=putative glycogen phosphorylase 1 | location=TGGT1_chrXI:1474522-1478513(+) | length=912 | sequence_SO=chromosome | SO=protein_coding	1xTMT6plex [K11]; 1xTMT6plex [N-Term]; 1xPhospho [S3(100)]	5	0.919962	0.870847	0.660763	0.847	0.708	0.836	-0.24	-0.5	-0.26	148.5	125.7	105		High	High	High	High	High	High	High	High	High	TGGT1_310670 [900-910]	TGGT1_310670 1xPhospho [S902(100)]	2.51	100	1	39.9	148.5	156.8	78.2	125.7	172.5	35.6	105	114	38.8	67.2	156.8	70.6	117	145.5	29.2
FALSE	High	[R].TDIPQMAGSPR.[M]	TGGT1_264990	organism=Toxoplasma_gondii_GT1 | product=hypothetical protein | location=TGGT1_chrIX:1680342-1682033(+) | length=259 | sequence_SO=chromosome | SO=protein_coding	1xTMT6plex [N-Term]; 1xPhospho [S9(100)]	2	0.915878	0.0702629	0.117056	0.935	0.708	0.757	-0.1	-0.5	-0.4	12.3	11.5	8.7		High	High	High	High	High	High	High	High	High	TGGT1_264990 [193-203]	TGGT1_264990 1xPhospho [S201(100)]	1.93	100	1	12.3	16.7	11.7	11.5	16.2	10.9	8.7	8.2	10.1	11.9	7.5	11.7	10.4	15	9.2	7.1
FALSE	High	[K].RLSMLSK.[S]	TGGT1_249550	organism=Toxoplasma_gondii_GT1 | product=hypothetical protein | location=TGGT1_chrXII:4556908-4566751(+) | length=1813 | sequence_SO=chromosome | SO=protein_coding	1xTMT6plex [K7]; 1xTMT6plex [N-Term]; 2xPhospho [S3(100); S6(100)]	2	0.993043	0.442496	0.390353	1.007	0.708	0.703	0.01	-0.5	-0.51	31.6	31.8	22.3		High	High	High	High	High	High	High	High	High	TGGT1_249550 [660-666]	TGGT1_249550 2xPhospho [S662(100); S665(100)]	2.22	100	1	32.2	23.3	31.6	31.8	36.5	22.1	30	22.3	14.4	31.3	10.5	31.6	28.7	34	18.6	24.6
FALSE	High	[R].SAPLAGDADSDSDEESKR.[R]	TGGT1_203870	organism=Toxoplasma_gondii_GT1 | product=RAB43, member RAS oncogene family protein | location=TGGT1_chrVIIa:2071934-2075396(-) | length=285 | sequence_SO=chromosome | SO=protein_coding	1xTMT6plex [K17]; 1xTMT6plex [N-Term]; 2xPhospho [S10(99.2); S12(99.2)]	1	0.675618	0.992673	0.610181	1.098	0.708	0.645	0.14	-0.5	-0.63	20.6	22.7	14.6		High	High	High	High	High	High	High	High	High	TGGT1_203870 [202-219]	TGGT1_203870 2xPhospho [S211(99.2); S213(99.2)]	1.89	100	1	20.6	5.3	23.1	24.2	22.7	16	20.7	7.1	14.6	20.1	2.4	23.1	21.8	21.1	13.5	17
FALSE	High	[R].TISINSPK.[A]	F8WEF5	PHD and RING finger domain-containing protein 1 OS=Homo sapiens GN=PHRF1 PE=1 SV=1	1xTMT6plex [K8]; 1xTMT6plex [N-Term]; 1xPhospho [S6(100)]	2	0.935459	0.549928	0.377905	1.487	0.708	0.476	0.57	-0.5	-1.07	20.7	30.8	14.6		High	High	High	High	High	High	High	High	High	F8WEF5 [860-867]	F8WEF5 1xPhospho [S865(100)]	1.87	100	1	31.8	13.4	20.7	36.8	30.8	13.4	24	14.6	4.6	30.9	6	20.7	33.2	28.7	11.3	19.7
FALSE	High	[K].AIGEILEGSR.[E]	TGGT1_215470	organism=Toxoplasma_gondii_GT1 | product=ribosomal protein RPL10A | location=TGGT1_chrX:6865357-6867300(+) | length=217 | sequence_SO=chromosome | SO=protein_coding	1xTMT6plex [N-Term]	2	0.980682	0.963869	0.997245	0.526	0.709	1.348	-0.93	-0.5	0.43	24.6	12.9	17.4		High	High	High	High	High	High	High	High	High	TGGT1_215470 [12-21]		1.76	100	1	2.6	24.6	31.7	7.9	12.9	32.3	6.4	17.4	35	2.6	11.1	31.7	7.1	12	27.2	5.3
FALSE	High	[R].RRPSPQPSPR.[D]	Q9UQ35	Serine/arginine repetitive matrix protein 2 OS=Homo sapiens GN=SRRM2 PE=1 SV=2	1xTMT6plex [N-Term]; 1xPhospho [S4(100)]	1	0.987788	0.990518	0.957708	1.162	0.709	0.61	0.22	-0.5	-0.71	31.9	37.1	22.6		High	High	High	High	High	High	High	High	High	Q9UQ35 [2699-2708]	Q9UQ35 1xPhospho [S2702(100)]	2.04	100	1	7	31.9	70.8	12.4	37.1	53	5	22.6	96.7	6.8	14.4	70.8	11.2	34.5	44.7	4.1
FALSE	High	[K].NLGSGSPKPR.[Q]	A0A1C7CYX9	Dihydropyrimidinase-related protein 2 OS=Homo sapiens GN=DPYSL2 PE=1 SV=1	1xTMT6plex [K8]; 1xTMT6plex [N-Term]; 1xPhospho [S6(100)]	3	0.847298	0.99827	0.873973	1.23	0.709	0.577	0.3	-0.5	-0.79	153.2	188.3	108.7		High	High	High	High	High	High	High	High	High	A0A1C7CYX9 [22-31]	A0A1C7CYX9 1xPhospho [S27(100)]	3.18	100	1	295.4	62.1	153.2	334.5	188.3	113.8	329.3	108.7	86.3	287.2	28.1	153.2	301.7	175.4	96	270.5
FALSE	High	[K].SARHTPARSR.[S]	P62995	Transformer-2 protein homolog beta OS=Homo sapiens GN=TRA2B PE=1 SV=1	1xTMT6plex [N-Term]; 2xPhospho [T5(100); S9(100)]	4	0.999703	0.290299	0.298541	1.138	0.71	0.624	0.19	-0.49	-0.68	28.3	32.2	20.1		High	High	High	High	High	High	High	High	High	P62995 [29-38]	P62995 2xPhospho [T33(100); S37(100)]	2.63	100	1	23.6	28.3	111.6	25.1	88.6	32.2	7.1	25.6	20.1	23	12.8	111.6	22.6	82.5	27.2	5.8
FALSE	High	[R].RLGSGNNFDEQK.[H]	TGGT1_304970	organism=Toxoplasma_gondii_GT1 | product=putative cell-cycle-associated protein kinase CDK | location=TGGT1_chrIX:4910810-4921648(+) | length=1373 | sequence_SO=chromosome | SO=protein_coding	1xTMT6plex [K12]; 1xTMT6plex [N-Term]; 1xPhospho [S4(100)]	2	0.901899	0.670443	0.898377	0.805	0.711	0.883	-0.31	-0.49	-0.18	35.1	28.3	25		High	High	High	High	High	High	High	High	High	TGGT1_304970 [1323-1334]	TGGT1_304970 1xPhospho [S1326(100)]	2.44	100	1	22.4	35.8	35.1	28.3	24.6	31.5	25	19.4	34.8	21.8	16.2	35.1	25.5	22.9	26.6	20.5
FALSE	High	[K].EKESEEQAEEGASSEVEKEGR.[G]	TGGT1_220900	organism=Toxoplasma_gondii_GT1 | product=hypothetical protein | location=TGGT1_chrII:27409-29529(+) | length=706 | sequence_SO=chromosome | SO=protein_coding	2xTMT6plex [K2; K18]; 1xTMT6plex [N-Term]; 1xPhospho [S13(99.3)]	1	0.995981	0.22036	0.245084	0.876	0.711	0.811	-0.19	-0.49	-0.3	16.5	14.4	11.7		High	High	High	High	High	High	High	High	High	TGGT1_220900 [368-388]	TGGT1_220900 1xPhospho [S380(99.3)]	1.71	100	1	18.1	14.2	16.5	14.4	25.4	10.9	11.7	12.1	7.3	17.6	6.4	16.5	13	23.7	9.2	9.6
FALSE	High	[R].GVAGVGAAPASEDEASLNTSR.[D]	TGGT1_245720	organism=Toxoplasma_gondii_GT1 | product=SWI2/SNF2-containing protein | location=TGGT1_chrXII:2416549-2434029(+) | length=3129 | sequence_SO=chromosome | SO=protein_coding	1xTMT6plex [N-Term]; 1xPhospho [S11(100)]	1	0.933092	0.280562	0.425262	0.999	0.711	0.712	0	-0.49	-0.49	19.9	19.8	14.1		High	High	High	High	High	High	High	High	High	TGGT1_245720 [3042-3062]	TGGT1_245720 1xPhospho [S3052(100)]	1.91	100	1	24.8	15.1	19.9	19.8	23.4	12.7	16.3	10.9	14.1	24.1	6.8	19.9	17.9	21.8	10.7	13.4
FALSE	High	[R].ELISNASDALDKIR.[LY]	P14625; P08238; TGGT1_288380	Endoplasmin OS=Homo sapiens GN=HSP90B1 PE=1 SV=1 Heat shock protein HSP 90-beta OS=Homo sapiens GN=HSP90AB1 PE=1 SV=4 organism=Toxoplasma_gondii_GT1 | product=heat shock protein HSP90 | location=TGGT1_chrIX:2294323-2298742(+) | length=708 | sequence_SO=chromosome | SO=protein_coding	1xTMT6plex [K12]; 1xTMT6plex [N-Term]	1	0.353119	0.78226	0.703167	0.506	0.712	1.408	-0.98	-0.49	0.49	12.9	6.5	9.2	Shared	High	High	High	High	High	High	High	High	High	P14625 [103-116]; P08238 [42-55]; TGGT1_288380 [34-47]		1.52	100	3	6	15.4	12.9	6.5	2.6	10.2	5.7	9.2	9.5	5.8	7	12.9	5.9	2.4	8.6	4.6
FALSE	High	[R].INVFYNEATGGR.[F]	TGGT1_266960	organism=Toxoplasma_gondii_GT1 | product=beta-tubulin | location=TGGT1_chrIX:705551-707606(-) | length=449 | sequence_SO=chromosome | SO=protein_coding	1xTMT6plex [N-Term]	2	0.896234	0.945367	0.990486	0.62	0.712	1.149	-0.69	-0.49	0.2	12.1	7.5	8.6		Not Found	High	High	Not Found	High	High	High	High	High	TGGT1_266960 [47-58]		1.93	67	1	0	7.1	20.4	0	2.9	19.6	0	4.4	16.9	0	3.2	20.4	0	2.7	16.6	0
FALSE	High	[K].REPSPIAAPAVKSPR.[A]	TGGT1_230940	organism=Toxoplasma_gondii_GT1 | product=hypothetical protein | location=TGGT1_chrVIII:1112065-1119747(+) | length=1523 | sequence_SO=chromosome | SO=protein_coding	1xTMT6plex [K12]; 1xTMT6plex [N-Term]; 2xPhospho [S4(100); S13(100)]	3	0.288928	0.00930805	0.0639035	0.857	0.712	0.831	-0.22	-0.49	-0.27	28.8	24.7	20.5		High	High	High	High	High	High	High	High	High	TGGT1_230940 [370-384]	TGGT1_230940 2xPhospho [S373(100); S382(100)]	2.94	100	1	32.4	28.8	28.8	23.4	28.9	24.7	20.5	16.4	22	31.5	13	28.8	21.1	26.9	20.8	16.8
FALSE	High	[R].EASCPDLVSLGK.[K]	TGGT1_208050	organism=Toxoplasma_gondii_GT1 | product=putative ABC transporter | location=TGGT1_chrIb:565517-588266(+) | length=3594 | sequence_SO=chromosome | SO=protein_coding	1xCarbamidomethyl [C4]; 1xTMT6plex [K12]; 1xTMT6plex [N-Term]; 1xPhospho [S3(100)]	1	0.975063	0.645897	0.527226	1.114	0.712	0.639	0.16	-0.49	-0.65	10.7	12	7.6		High	High	High	High	High	High	High	High	High	TGGT1_208050 [3066-3077]	TGGT1_208050 1xPhospho [S3068(100)]	1.63	100	1	11.8	7.9	10.7	7.3	13.1	12	10.3	7.4	7.6	11.4	3.6	10.7	6.6	12.2	10.1	8.4
FALSE	High	[K].VDISGVDVSSIKDEQFGASK.[K]	TGGT1_313390	organism=Toxoplasma_gondii_GT1 | product=ribosomal protein RPL6 | location=TGGT1_chrXI:3299999-3300967(+) | length=322 | sequence_SO=chromosome | SO=protein_coding	2xTMT6plex [K12; K20]; 1xTMT6plex [N-Term]	1	0.696444	0.401847	0.846852	0.914	0.713	0.78	-0.13	-0.49	-0.36	7.7	7	5.5		High	High	High	High	High	High	High	High	High	TGGT1_313390 [227-246]		2.74	100	1	6.1	10.8	7.7	7	5.4	7.3	8.6	4	5.5	6	4.9	7.7	6.3	5.1	6.2	7
FALSE	High	[R].TVVAEVVEDDSKDSR.[A]	TGGT1_258870A	organism=Toxoplasma_gondii_GT1 | product=hypothetical protein | location=TGGT1_chrVIIb:3082018-3084228(-) | length=557 | sequence_SO=chromosome | SO=protein_coding	1xTMT6plex [K12]; 1xTMT6plex [N-Term]; 1xPhospho [S11(99.3)]	1	0.822972	0.833307	0.501215	1.049	0.713	0.68	0.07	-0.49	-0.56	12.6	13.2	9		High	High	High	High	High	High	High	High	High	TGGT1_258870A [321-335]	TGGT1_258870A 1xPhospho [S331(99.3)]	1.59	100	1	12.6	4.9	19.2	11.3	14.7	13.2	9.4	7.9	9	12.2	2.2	19.2	10.2	13.7	11.1	7.7
FALSE	High	[R].HTGTGTAQLKK.[G]	TGGT1_309120	organism=Toxoplasma_gondii_GT1 | product=ribosomal protein RPL4 | location=TGGT1_chrXI:476484-477734(-) | length=416 | sequence_SO=chromosome | SO=protein_coding	2xTMT6plex [K10; K11]; 1xTMT6plex [N-Term]	2	0.998527	0.750696	0.721779	0.83	0.714	0.859	-0.27	-0.49	-0.22	22.6	18.7	16.1		High	High	High	High	High	High	High	High	High	TGGT1_309120 [268-278]		2.01	100	1	10.7	22.6	32.4	16.2	18.7	27	16.1	13.3	18.6	10.4	10.2	32.4	14.6	17.4	22.8	13.2
FALSE	High	[R].HYGALQGLNK.[A]	TGGT1_297060	organism=Toxoplasma_gondii_GT1 | product=phosphoglycerate mutase PGMII | location=TGGT1_chrII:1486715-1490594(-) | length=339 | sequence_SO=chromosome | SO=protein_coding	1xTMT6plex [K10]; 1xTMT6plex [N-Term]; 1xPhospho [Y2(100)]	2	0.548996	0.51455	0.138304	1.223	0.714	0.584	0.29	-0.49	-0.78	11.9	14.6	8.5		High	High	High	High	High	High	High	High	High	TGGT1_297060 [180-189]	TGGT1_297060 1xPhospho [Y181(100)]	2.85	100	1	11.9	7.3	16.5	13.7	15	14.6	6.9	8.5	11.1	11.6	3.3	16.5	12.3	14	12.3	5.7
FALSE	High	[R].HHNSTAELQK.[A]	I3L4X2	Multidrug resistance-associated protein 1 (Fragment) OS=Homo sapiens GN=ABCC1 PE=1 SV=1	1xTMT6plex [K10]; 1xTMT6plex [N-Term]; 1xPhospho [S4(99.8)]	1	0.930759	0.991981	0.968382	0.951	0.715	0.752	-0.07	-0.48	-0.41	13.1	12.4	9.3		High	High	High	High	High	High	High	High	High	I3L4X2 [836-845]	I3L4X2 1xPhospho [S839(99.8)]	1.68	100	1	16.6	6.4	13.1	12.4	13.8	5.1	18.6	9.3	6.8	16.1	2.9	13.1	11.2	12.8	4.3	15.3
FALSE	High	[K].LGAHRRTSDSLDGK.[V]	TGGT1_236870	organism=Toxoplasma_gondii_GT1 | product=hypothetical protein | location=TGGT1_chrX:5454717-5455361(-) | length=214 | sequence_SO=chromosome | SO=protein_coding	1xTMT6plex [K14]; 1xTMT6plex [N-Term]; 3xPhospho [T7(100); S8(100); S10(100)]	1	0.830175	0.600711	0.317692	1.23	0.715	0.581	0.3	-0.48	-0.78	28.9	35.5	20.6		High	High	High	High	High	High	High	High	High	TGGT1_236870 [86-99]	TGGT1_236870 3xPhospho [T92(100); S93(100); S95(100)]	2.91	100	1	44.1	20.9	28.9	40.5	35.5	28.9	34.1	20.6	17.8	42.9	9.5	28.9	36.6	33	24.4	28
FALSE	High	[R].RSRSHSDNDRFK.[H]	O75494	Serine/arginine-rich splicing factor 10 OS=Homo sapiens GN=SRSF10 PE=1 SV=1	1xTMT6plex [K12]; 1xTMT6plex [N-Term]; 3xPhospho [S2(100); S4(100); S6(100)]	1	0.997812	0.69967	0.735203	1.277	0.715	0.56	0.35	-0.48	-0.84	16.2	20.6	11.6		High	High	High	High	High	High	High	High	High	O75494 [155-166]	O75494 3xPhospho [S156(100); S158(100); S160(100)]	1.97	100	1	27.7	16.2	14.5	31.6	20.6	9.2	25.2	7.3	11.6	27	7.3	14.5	28.5	19.2	7.7	20.7
FALSE	High	[K].VFARHSDDAGGSPQNR.[A]	TGGT1_246090	organism=Toxoplasma_gondii_GT1 | product=hypothetical protein | location=TGGT1_chrXII:2587046-2593831(+) | length=955 | sequence_SO=chromosome | SO=protein_coding	1xTMT6plex [N-Term]; 2xPhospho [S6(100); S12(100)]	1	0.855236	0.175564	0.341266	0.793	0.716	0.903	-0.33	-0.48	-0.15	13.3	10.6	9.5		High	High	High	High	High	High	High	High	High	TGGT1_246090 [617-632]	TGGT1_246090 2xPhospho [S622(100); S628(100)]	1.79	100	1	13.3	13.1	17.3	10.6	21.4	9	9.8	6.9	9.5	13	5.9	17.3	9.5	19.9	7.6	8.1
FALSE	High	[R].KRESESESDETPPAAPQLIK.[K]	O60832	H/ACA ribonucleoprotein complex subunit 4 OS=Homo sapiens GN=DKC1 PE=1 SV=3	2xTMT6plex [K1; K20]; 1xTMT6plex [N-Term]; 3xPhospho [S4(98.3); S6(98.3); S8(98.3)]	3	0.941877	0.586287	0.78104	0.889	0.716	0.805	-0.17	-0.48	-0.31	10.6	9.4	7.6		High	Not Found	High	High	High	High	High	High	High	O60832 [448-467]	O60832 3xPhospho [S451(98.3); S453(98.3); S455(98.3)]	2.15	78	1	12.7	0	8.8	11.9	7.4	0	11.2	5	7.6	12.3	0	8.8	10.8	6.9	0	9.2
FALSE	High	[R].LGSGTDGSHPSHAQTSLR.[R]	TGGT1_221190	organism=Toxoplasma_gondii_GT1 | product=putative mrna cleavage factor family protein | location=TGGT1_chrII:99298-101042(+) | length=414 | sequence_SO=chromosome | SO=protein_coding	1xTMT6plex [N-Term]; 1xPhospho [S3(99.3)]	2	0.964238	0.754566	0.885545	0.944	0.717	0.76	-0.08	-0.48	-0.4	19.5	18.4	14		High	High	High	High	High	High	High	High	High	TGGT1_221190 [102-119]	TGGT1_221190 1xPhospho [S104(99.3)]	2.55	100	1	25.2	17.7	19.5	18.4	28.6	13.5	25.8	14	13.5	24.5	8	19.5	16.6	26.7	11.4	21.2
[truncated: 10,187 more rows]
[truncated: 3 more columns]

## Sheet: Toxo peptides
Checked	Confidence	Annotated Sequence	Master Protein Accessions	Master Protein Descriptions	Modifications	# PSMs	Abundance Ratio P-Value: (IAA_1hr) / (Cntrl)	Abundance Ratio P-Value: (IAA_3hr) / (Cntrl)	Abundance Ratio P-Value: (IAA_3hr) / (IAA_1hr)	Abundance Ratio: (IAA_1hr) / (Cntrl)	Abundance Ratio: (IAA_3hr) / (Cntrl)	Abundance Ratio: (IAA_3hr) / (IAA_1hr)	Abundance Ratio (log2): (IAA_1hr) / (Cntrl)	Abundance Ratio (log2): (IAA_3hr) / (Cntrl)	Abundance Ratio (log2): (IAA_3hr) / (IAA_1hr)	Abundances (Grouped): Cntrl	Abundances (Grouped): IAA_1hr	Abundances (Grouped): IAA_3hr	Quan Info	Found in Sample: [S2] F2: 126, Sample, Cntrl, 1	Found in Sample: [S11] F2: 127N, Sample, Cntrl, 2	Found in Sample: [S12] F2: 127C, Sample, Cntrl, 3	Found in Sample: [S13] F2: 128N, Sample, IAA_1hr, 1	Found in Sample: [S14] F2: 128C, Sample, IAA_1hr, 2	Found in Sample: [S15] F2: 129N, Sample, IAA_1hr, 3	Found in Sample: [S16] F2: 129C, Sample, IAA_3hr, 1	Found in Sample: [S17] F2: 130N, Sample, IAA_3hr, 2	Found in Sample: [S18] F2: 130C, Sample, IAA_3hr, 3	Positions in Master Proteins	Modifications in Master Proteins	XCorr (by Search Engine): Sequest HT	Channel Occupancy [%]	# Protein Groups	Abundances (Normalized): F2: 126, Sample, Cntrl, 1	Abundances (Normalized): F2: 127N, Sample, Cntrl, 2	Abundances (Normalized): F2: 127C, Sample, Cntrl, 3	Abundances (Normalized): F2: 128N, Sample, IAA_1hr, 1	Abundances (Normalized): F2: 128C, Sample, IAA_1hr, 2	Abundances (Normalized): F2: 129N, Sample, IAA_1hr, 3	Abundances (Normalized): F2: 129C, Sample, IAA_3hr, 1	Abundances (Normalized): F2: 130N, Sample, IAA_3hr, 2	Abundances (Normalized): F2: 130C, Sample, IAA_3hr, 3	Abundance: F2: 126, Sample, Cntrl, 1	Abundance: F2: 127N, Sample, Cntrl, 2	Abundance: F2: 127C, Sample, Cntrl, 3	Abundance: F2: 128N, Sample, IAA_1hr, 1	Abundance: F2: 128C, Sample, IAA_1hr, 2	Abundance: F2: 129N, Sample, IAA_1hr, 3	Abundance: F2: 129C, Sample, IAA_3hr, 1
[truncated: 2,955 more rows]
[truncated: 3 more columns]

[truncated: 7 more sheets: 1h Increased FC >= 2, 1h Increased FC >= 1.5, 1h Decreased FC <= 0.5, 1h Decreased FC <= 0.66, 3h Increased FC >= 2, 3h Decreased FC <= 0.5, Proteins of Fig. 7A]
