# Supplementary material for: The protein phosphatase PPKL is a key regulator of daughter parasite development in Toxoplasma gondii
Source: mBio. 2023 Oct 25;14(6):e02254-23. doi: 10.1128/mbio.02254-23 (PMC10746186; doi:10.1128/mbio.02254-23)
Supplement: Data Set S5 — Primers used in this study. [file mbio.02254-23-s0005.xlsx]

## Sheet: Legend
Supplementary dataset 5: List of primers used in this study.

## Sheet: Primers
Purpose	Name	Sequence
Generate pSag1-Cas9-sgPPKL-HXG CRSPR/Cas9 plasmid for endogeneous tagging	sgPPKL.TG.F1	gagatagagtGTTTTAGAGCTAGAAATAGC
	sgPPKL.TG.F1	ctgcattttcAACTTGACATCCCCATTTAC
Amplify 3xHA-DHFR from the plasmd pLIC-3xHA-DHFR	Tag.PPKL.HR.F1	TGCACCGCGCATGCGAGAGACAGACTTTGGTGCGGGGGGGttaattaaaattggaagtggaggac
	Tag.PPKL.HR.R1	ACGCGAGAGAGAAACAAGAAAGAGAAAATGCAGGAGATAGcatcctgcaagtgcatagaagg
Amplify AID-3xHA-DHFR from the plasmid pLIC-AID-3xHA-DHFR	PPKL.AID.F1	TGCACCGCGCATGCGAGAGACAGACTTTGGTGCGGGGGGGgctagcaagggctcgggctc
	PPKL.AID.R1	ACGCGAGAGAGAAACAAGAAAGAGAAAATGCAGGAGATAGagtcgaaactgacagcacatcg
Amplify TurboID-3xHA-DHFR from the plasmid pLIC-AID-3xHA-DHFR pLIC-TurboID-3xHA-DHFR	PPKL-TurboID.F2	TGCACCGCGCATGCGAGAGACAGACTTTGGTGCGGGGGGGaaagacaatactgtgcctctg
	PPKL-TurboID.R2	agcataagagaagctccccatccctagtaggtgtagggagTAAAACGACGGCCAGTGAAT
Generate pSag1-Cas9-sgDYRK1-HXG CRSPR/Cas9 plasmid for endogeneous tagging	DYRK-TG-sgRNA.F1	gaaggagaaaGTTTTAGAGCTAGAAATAGC
	DYRK-Tg-sgRNA.R1	cacctgaaccAACTTGACATCCCCATTTAC
Amplify 3xMyc-HXGPRT from the plasmd pLIC-3xMyc-HXGPRT	DYRK-Myc.F1	CTCACCCTTTCCTCGACCAACACCGATATCCAGATGGCCTCttaattaaaattggaagtggaggac
	DYRK-Myc.R1	CGTTTTGAGACCTTCGTATATATAGAGAGAGACTCCCCCACCGGTTTTCCCAGTCACGACG
Generate pSag1-Cas9-sgDYRK1-HXG CRSPR/Cas9 plasmid for knock out	DYRK1-KO-sgRNA.F1	ctgcgagtgaGTTTTAGAGCTAGAAATAGC
	DYRK1-KO-sgRNA.R1	gcaaactcgcAACTTGACATCCCCATTTAC
Amplify DHFR expression cassette from pJET-DHFR plasmid	DYRK1-KO-HR.F1	GTCCAGCCCCGCAGTGTCCCACAGGGCGACGGCTCTTCTTAGCGACTCACTATAGGGAGAGCGGC
	DYRK1-KO-HR.R1	CACCCGGCGGAGAGCCGCGAGTGCCTCCTCCTCGCGGCCGTCAAAGAACATCGATTTTCCATGGCAG
Test DYRK1 knockout (P1)	DYRK1-KO-test.F1	ACGCTCTGTCCTCTTGTCTC
	DYRK1-KO-test.R1	CGACGGAACTCAAACCTTGG
Test DYRK1 knockout (P2)	DYRK1-KO-test.F1	ACGCTCTGTCCTCTTGTCTC
	DYRK1-KO-test.R2	atgtggcatttcacacagtctc
Test DYRK1 knockout (P3)	DYRK1-KO-test.F3	gaggagagacggaaagtgctta
	DYRK1-KO-test.R1	CGACGGAACTCAAACCTTGG
Test DYRK1 knockout (P4)	DYRK1-KO-test.F4	CACGAAGAGGAGAAGGAGGG
	DYRK1-KO-test.R4	GATTTGCATCCCACCGTTGA
Generate pSag1-Cas9-sgPCR2-HXG CRSPR/Cas9 plasmid for endogeneous tagging	PCR2-sgRNA-TG.F1	tcaacaacgaGTTTTAGAGCTAGAAATAGC
	PCR2-sgRNA-TG.R1	ctgtggctgcAACTTGACATCCCCATTTAC
Amplify 3xMyc-HXG from the plasmd pLIC-3xMyc-HXGPRT	PCR2-Myc-HR.F1	GTCCCTCGTGAACGGGCCGAAAAGTGGACCAAAACCGAAGCAAttaattaaaattggaagtggaggac
	PCR2-Myc-HR.R1	TATTCAAAGGTGTATGGGGGCGGCTGGTTCGTGCTTCCGTCGAGGGTTTTCCCAGTCACGACG
